# Supplementary material for: Integrated multi-omics reveal polycomb repressive complex 2 restricts human trophoblast induction
Source: Nat Cell Biol. 2022 Jun 13;24(6):858–71. doi: 10.1038/s41556-022-00932-w (PMC9203278; doi:10.1038/s41556-022-00932-w)
Supplement: Supplementary file 4 — Supplementary Table 1. Mapping of bulk RNA-seq data. Supplementary Table 2. Normalized count matrix of the bulk RNA-seq data. Supplementary Table 3. ChEP data. Supplementary Table 4. Quantification of hPTMs. Supplementary Table 5a. Acid extractome data. Supplementary Table 5b. Corresponding P values of the acid extractome data. Supplementary Table 6. Normalization of the calibrated CUT&RUN. Supplementary Table 7. CUT&RUN gene-annotated peak lists. Supplementary Table 8. Differentially expressed genes from bulk RNA-seq. Supplementary Table 9. Number of cells per cluster of the scRNA-seq data. Supplementary Table 10. Blastoid data. Supplementary Table 11. Antibody data. Supplementary Table 12. Sequences of the primers used for quantitative PCR in this study. [file 41556_2022_932_MOESM4_ESM.xlsx]

## Sheet: Supp_Table_1_Bulk_RNAseq_mappin
	SAMPLE	sequenced reads	read length	mapped reads	mapped reads %	average mapped length
	13_Primed: CTTGTA	29133007	51	23570216	0.8091	50.82
	14_Primed: AGTCAA	27934704	51	22910507	0.8201	50.82
	15_Primed: AGTTCC	33213157	51	26928894	0.8108	50.82
	16_Primed_PRC2i: ATGTCA	27861020	51	22817071	0.819	50.83
	17_Primed_PRC2i: CCGTCC	34403196	51	28223911	0.8204	50.82
	18_Primed_PRC2i: GTCCGC	33571389	51	26859836	0.8001	50.82
	19_Naïve: GTGAAA	22980741	51	18322363	0.7973	50.82
	20_Naïve: GGCTAC	23132185	51	18472308	0.7986	50.82
	21_Naïve: GTGGCC	38260411	51	27977645	0.7312	50.82
	22_Naïve_PRC2i: GTTTCG	38004697	51	30144672	0.7932	50.82
	23_Naïve_PRC2i: CGTACG	22744798	51	18026634	0.7926	50.81
	24_Naïve_PRC2i: GAGTGG	19176347	51	14980010	0.7812	50.81

## Sheet: Supp_Table_2_Bulk_RNAseq_norm_c
	X	primed_H9_E8Flex_rep1	primed_H9_E8Flex_rep2	primed_H9_E8Flex_rep3	primed_H9_E8Flex_UNC1999_rep1	primed_H9_E8Flex_UNC1999_rep2	primed_H9_E8Flex_UNC1999_rep3	naive_H9_PXGL_rep1	naive_H9_PXGL_rep2	naive_H9_PXGL_rep3	naive_H9_PXGL_UNC1999_rep1	naive_H9_PXGL_UNC1999_rep2	naive_H9_PXGL_UNC1999_rep3
1	CICP27	1.51189	0.974662	1.81114	0	0	0.857652	0	0	0	0.823049	0	0
2	AL627309.6	4.47872	4.47469	4.27805	5.35015	4.69027	5.35022	2.86896	3.27419	3.33939	3.11959	3.64149	2.85783
3	AL627309.7	5.50602	4.99484	4.60995	5.73081	5.29845	4.87887	0	3.60323	2.11003	2.67446	2.27098	1.35745
4	AL627309.5	4.41753	4.2734	2.94321	4.38509	4.41313	3.88806	2.25799	0	1.41061	2.48925	3.48595	2.04426
5	FO538757.1	0	0	1.41835	1.53345	0	2.33926	1.17701	1.16299	1.41061	0	0	0
6	WASH9P	4.59383	4.34367	4.83801	4.38509	3.42982	4.03823	3.29683	4.19763	3.99336	2.98591	4.13599	2.04426
7	AL732372.2	5.59161	6.19748	5.79093	5.85407	5.95223	5.85415	4.01194	3.60323	3.45299	3.45928	2.88314	3.37488
8	RF00026	2.23379	2.28117	2.37351	2.74078	3.61831	1.78084	1.17701	1.16299	1.8023	2.67446	1.82823	1.35745
9	MTND1P23	1.91753	1.96182	2.11956	0.961537	1.32428	2.0869	2.25799	3.98828	3.21607	2.67446	3.90983	1.35745
10	MTND2P28	9.1606	9.88409	9.43435	9.32728	9.61863	9.02441	10.731	10.8465	10.8155	10.4005	10.694	10.565
11	MTCO1P12	7.29902	7.67704	7.59524	7.73616	7.79507	7.78309	8.05434	8.62597	8.15281	8.47401	8.39974	8.38272
12	MTCO2P12	0.945545	1.96182	0.876882	2.25989	1.32428	1.39186	3.0987	1.79844	3.08121	2.48925	3.31158	1.35745
13	MTATP8P1	0	0	0	0	0	0	1.81646	1.79844	0.871253	0.823049	0	1.35745
14	MTATP6P1	10.6802	11.0743	10.8463	10.7502	11.2468	10.3951	11.6474	11.8811	11.8362	11.4614	11.9022	12.1096
15	MTCO3P12	3.07165	3.41303	2.37351	2.932	2.46264	3.53071	3.0987	2.84721	3.74833	3.55679	3.48595	3.91273
16	CICP3	0	0.974662	0.876882	0	0	0	1.81646	0	0	2.48925	1.18619	0
17	AL669831.1	4.35362	4.65131	3.46425	4.17416	3.93441	3.9651	4.12052	3.27419	3.74833	3.64813	3.78189	3.91273
18	AL669831.5	4.14294	4.59481	4.50757	4.44906	4.19353	4.10783	5.45538	5.3007	5.29078	5.18509	5.47142	4.86402
19	AL669831.4	0	1.55108	0	0	0.809038	1.78084	0	3.07644	0	1.34385	1.82823	0
20	FAM87B	0.945545	0	2.37351	0	0	1.39186	0	1.16299	2.11003	0.823049	1.82823	2.85783
21	LINC01128	6.38209	6.28936	6.40327	6.59523	6.47556	6.57292	7.16493	7.17741	7.01719	6.90023	7.29105	7.04695
22	LINC00115	3.70453	2.95536	3.22713	3.10082	3.52715	3.4256	3.29683	3.07644	3.33939	2.83857	3.78189	3.1394
23	AL645608.6	2.49303	2.95536	2.58938	0.961537	0.809038	0.857652	2.25799	3.60323	3.91622	2.27671	3.48595	1.35745
24	AL645608.2	4.14294	3.95212	4.07824	4.62554	5.32575	4.66463	4.64157	5.51133	5.40812	4.03411	4.5825	4.78447
25	LINC02593	4.47872	4.47469	3.84624	4.73223	5.45505	4.17423	4.48789	4.82083	4.90803	4.33832	3.31158	4.61086
26	SAMD11	2.23379	1.55108	0	3.83424	3.21295	1.39186	6.65285	7.17741	6.90187	6.69064	7.08962	6.6127
27	NOC2L	11.1534	10.9082	11.364	11.1088	10.945	11.3576	12.0467	12.0721	12.1313	11.9436	11.9564	11.9375
28	KLHL17	8.86073	8.94333	9.16053	8.96109	9.22973	9.10534	10.0808	10.074	10.1469	9.75356	9.97455	9.68709
29	PLEKHN1	3.70453	4.59481	4.27805	4.73223	4.60368	4.66463	5.6491	5.25461	4.82605	4.67878	3.90983	4.61086
30	PERM1	2.71271	2.76364	1.81114	3.10082	2.81072	2.90625	3.29683	2.84721	3.21607	3.89186	1.18619	2.04426
31	AL645608.7	0	0	0	0	1.32428	0.857652	3.76668	2.23807	3.99336	3.35469	4.02734	4.61086
32	HES4	4.59383	5.2721	5.2081	5.73081	5.47957	4.95639	9.1795	9.51353	9.22814	9.13564	9.11854	8.70243
33	ISG15	7.22952	7.45695	7.43014	7.57347	7.61308	8.10583	8.56248	8.18476	8.19016	8.29481	7.94937	7.97137
34	AL645608.3	0	0	0	0	0	0	2.86896	0	2.57906	2.67446	2.88314	0
35	AL645608.1	0.945545	0	0	0	2.25103	0	1.17701	0	2.36352	3.24192	3.31158	2.04426
36	AGRN	11.9058	12.0156	11.8809	12.4046	12.3939	12.1401	11.2829	11.2496	11.4786	11.264	11.3225	11.1007
37	AL390719.1	6.23023	5.12024	5.87558	6.4307	6.05371	5.81306	6.32998	7.18971	6.94134	6.72251	6.25276	6.68019
38	AL645608.8	3.59825	1.96182	2.94321	3.25194	2.95762	1.78084	5.02356	4.68842	5.59297	4.91778	5.38599	5.01106
39	RNF223	0	1.55108	0	0.961537	2.64715	0	3.29683	2.84721	3.65644	3.45928	2.27098	3.1394
40	C1orf159	8.4089	8.04182	8.2666	8.52956	8.24828	8.20047	8.27008	8.5893	8.5885	8.33316	8.55947	8.43576
41	AL390719.3	3.22238	3.53817	3.84624	3.73509	2.46264	3.80667	3.29683	3.74332	3.08121	3.8151	3.1132	3.57727
42	AL390719.2	3.70453	2.76364	0	0.961537	2.25103	0	0	1.16299	2.76654	1.34385	1.18619	0
43	TTLL10-AS1	2.71271	1.55108	1.41835	2.25989	2.46264	0.857652	0	1.16299	2.11003	0	1.18619	2.04426
44	TTLL10	2.49303	3.95212	2.58938	3.10082	3.52715	0.857652	2.59558	2.57455	0.871253	1.72571	2.60929	2.04426
45	TNFRSF18	3.07165	3.41303	0.876882	2.25989	2.81072	3.88806	2.59558	2.84721	2.57906	3.64813	4.33146	3.75473
46	TNFRSF4	0	0	0	0	0.809038	0	0	1.16299	1.8023	2.02735	0	3.1394
47	SDF4	10.3909	10.2004	10.4042	10.5285	10.4664	10.5955	11.0818	11.2132	11.2273	11.053	11.251	11.1873
48	B3GALT6	7.55486	7.67704	7.38031	8.11212	8.19374	7.83532	7.78416	8.24493	7.95969	7.57726	7.92686	7.87865
49	C1QTNF12	5.77355	4.80865	6.0856	5.47831	6.00386	6.27307	4.84517	4.54262	4.73913	4.22421	4.13599	4.70027
50	AL162741.1	3.98319	4.03939	4.07824	3.10082	3.09093	4.41293	1.81646	1.79844	2.57906	2.67446	1.18619	0
51	UBE2J2	9.63392	9.53202	9.4044	9.591	9.67944	9.76476	10.3059	10.3685	10.5212	10.2289	10.4462	10.3913
52	LINC01786	4.06528	4.536	4.65854	4.78276	4.51155	4.10783	3.89451	1.16299	2.36352	1.34385	1.18619	2.85783
53	SCNN1D	6.38209	6.8562	6.48637	6.86519	7.00107	6.5481	4.90712	4.54262	5.37967	4.16359	4.33146	4.41346
54	ACAP3	9.14653	9.19451	8.96915	9.14132	9.01375	8.83985	9.48134	9.50617	9.56783	9.28185	9.33059	9.10164
55	PUSL1	7.59687	7.65648	7.8674	7.805	7.86189	8.18042	8.56728	8.4983	8.51846	8.53511	8.56919	8.39617
56	INTS11	10.9477	10.8678	10.8561	10.8409	10.8698	10.7606	11.2526	11.2459	11.3017	11.1043	11.1751	10.8441
57	AL139287.1	6.24791	6.09935	6.22117	5.50865	5.74532	5.37866	5.32529	5.25461	6.00052	5.81706	5.62846	5.26662
58	CPTP	7.28196	7.2066	7.02948	7.28006	7.49776	7.19341	8.04059	8.31957	8.31937	7.88012	8.22626	7.82995
59	TAS1R3	2.90331	0.974662	1.81114	1.94191	2.25103	1.78084	0	0	2.36352	1.34385	0	1.35745
60	DVL1	10.3809	10.2965	10.4575	10.2993	10.2545	10.2067	10.7898	10.8942	10.9297	10.6836	10.7139	10.4585
61	MXRA8	7.35721	7.3838	7.40188	7.77412	7.52747	7.26371	9.1795	9.51353	9.31523	9.32574	9.37006	9.26442
62	AURKAIP1	10.5729	10.3783	10.5895	10.5578	10.4908	10.9214	11.211	11.2598	11.305	11.1664	11.229	11.1747
63	CCNL2	11.2893	11.0665	11.0587	11.0775	11.1627	10.7511	11.92	12.2704	11.997	11.8057	12.0096	11.9062
64	MRPL20-AS1	8.142	7.94343	8.04237	7.96672	8.0332	7.74536	8.86523	9.0092	8.83633	8.83879	8.76801	8.83667
65	MRPL20	9.80495	9.34769	9.65246	9.5313	9.25658	9.90456	10.4285	10.4703	10.5794	10.3723	10.5119	10.5089
66	AL391244.2	5.13992	4.90475	5.91611	5.59602	4.95799	5.09995	6.54007	6.18734	6.14276	6.6359	6.4125	6.18718
67	ANKRD65	3.35884	3.276	2.11956	3.62861	2.95762	1.78084	4.78045	4.82083	4.73913	5.15426	4.50358	4.61086
68	AL391244.1	0	1.55108	1.41835	0	0	1.39186	0	2.57455	0.871253	2.02735	0	0
69	TMEM88B	4.47872	3.75994	3.56964	4.31815	4.19353	3.31222	4.48789	4.19763	3.83471	4.03411	4.5825	4.05512
70	LINC01770	5.79777	5.03786	5.50237	5.80602	5.47957	6.04367	2.86896	1.79844	2.93244	1.72571	2.88314	2.50765
71	VWA1	9.19063	8.90608	9.087	9.02545	8.67457	9.35654	11.1925	11.2758	11.2989	11.5854	11.7002	11.3721
72	ATAD3C	5.21377	4.99484	5.36273	4.78276	4.30751	3.88806	5.23156	5.207	4.9856	4.16359	4.79626	4.70027
73	ATAD3B	9.30275	8.91764	9.42033	9.05145	8.83997	9.09037	12.5664	12.8037	12.7745	12.5441	12.7225	12.6597
74	AL645728.2	1.91753	1.96182	1.41835	0	1.32428	1.39186	0	0	0	1.72571	0	1.35745
75	ATAD3A	9.27714	8.94897	9.25835	9.05145	8.97114	8.82442	10.4943	10.6232	10.6073	10.3037	10.3536	10.3573
76	TMEM240	6.61796	6.45724	6.43151	6.34922	6.82087	6.43077	4.64157	4.61736	3.83471	3.73403	3.48595	4.30362
77	SSU72	10.9585	10.8633	10.979	10.8704	10.8529	11.2351	12.5048	12.5439	12.6007	12.407	12.4732	12.4072
78	AL645728.1	4.28676	3.12457	4.33894	4.09639	2.81072	4.23771	5.78729	5.76252	6.34762	5.58248	5.8034	6.44174
79	AL691432.3	0	0	0	0	0	0	4.01194	4.99912	2.76654	3.89186	3.48595	2.50765
80	FNDC10	8.23804	8.03653	8.23089	8.48065	7.98262	8.31527	10.2185	9.99384	10.1138	10.1685	10.0955	9.88362
81	AL691432.4	4.06528	4.47469	4.70554	4.38509	4.25165	4.79695	5.53602	5.97638	5.94334	5.77715	6.15285	5.01106
82	AL691432.2	6.61796	6.86817	6.61504	6.67765	6.61491	6.94032	6.41772	6.51511	6.3767	5.73611	6.30023	6.38892
83	MIB2	9.37091	9.26184	9.15631	9.44177	9.62001	9.31852	10.3664	10.5284	10.6725	10.2816	10.522	10.1783
84	MMP23B	1.51189	3.85923	0.876882	2.932	2.25103	2.55398	2.86896	0	1.8023	3.11959	1.82823	0
85	CDK11B	9.37293	9.37731	9.55957	9.25754	9.3037	9.30376	9.15737	9.42527	9.39736	9.16879	9.24826	9.17366
86	SLC35E2B	9.82865	9.9461	9.7883	9.8792	9.8712	9.82413	9.66511	9.75404	9.80296	9.39825	9.53293	9.54346
87	AL691432.1	5.67241	5.92698	5.72402	5.92327	5.35256	5.19896	4.56678	5.05396	4.4417	4.58942	4.79626	4.41346
88	MMP23A	0	0.974662	0	0	1.32428	0	0	0	1.8023	0	0	0
89	CDK11A	5.35101	5.40949	5.07123	5.05359	4.92266	5.32121	5.49626	5.51133	5.09466	5.46179	5.24753	5.14449
90	AL031282.2	5.17731	4.8575	4.87959	4.96884	4.7317	5.1667	3.89451	1.79844	1.41061	1.72571	3.64149	3.37488
91	AL031282.1	3.59825	3.65331	3.84624	3.38872	3.42982	2.74084	3.29683	1.16299	0.871253	0.823049	1.18619	0
92	SLC35E2A	7.90621	7.76288	7.78773	7.76786	7.75042	7.38081	6.26049	6.47548	6.03742	5.89372	5.86784	5.58103
93	NADK	10.1905	10.2075	10.061	10.0082	10.0249	10.0641	11.6159	11.8082	11.7603	11.6909	11.7667	11.6837
94	GNB1	13.3017	13.2074	13.3347	13.2644	13.1327	13.3633	13.145	13.1656	13.1807	13.0946	13.1211	13.0654
95	AL109917.1	1.51189	1.96182	1.41835	1.94191	2.81072	1.78084	0	3.07644	0.871253	0.823049	0	2.50765
96	CALML6	2.49303	3.12457	3.35056	2.74078	2.64715	2.90625	4.31587	4.9421	5.12925	4.33832	5.14725	4.61086
97	TMEM52	6.50484	6.19748	5.89598	6.18985	6.33479	5.93297	8.07473	8.01545	7.90084	8.03622	8.05001	7.88819
98	CFAP74	2.23379	3.95212	2.94321	1.94191	3.21295	2.55398	6.79069	6.66358	7.05366	6.67985	7.08962	6.86556
99	AL391845.2	1.51189	3.53817	1.81114	1.94191	2.81072	2.74084	5.88288	5.85808	5.96265	6.22569	5.8034	5.71579
100	GABRD	4.35362	4.03939	4.27805	4.09639	3.70406	3.72042	8.54797	8.87093	8.73889	8.53211	8.89713	8.47429
101	PRKCZ	8.81993	9.00154	8.8513	8.7101	8.8209	8.66038	9.21667	9.39372	9.29061	9.39989	9.52045	9.21975
102	AL590822.2	2.71271	2.54248	1.41835	2.52028	0.809038	2.0869	1.81646	2.23807	2.76654	1.72571	1.18619	0
103	PRKCZ-AS1	6.04033	5.73118	5.36273	6.01066	6.43851	5.53844	5.68491	5.6951	5.4634	5.67226	5.3413	4.93941
104	FAAP20	9.21106	9.05749	9.11556	9.54783	9.34599	9.70706	7.94046	8.32516	8.21049	8.25177	8.20147	8.24835
105	SKI	11.1922	11.1263	11.1692	11.3478	11.1359	11.2175	10.574	10.6412	10.588	10.3028	10.4061	10.4424
106	AL590822.3	6.15724	6.28936	5.52875	6.26286	7.11503	6.17918	1.81646	1.79844	3.45299	2.98591	4.42008	3.1394
107	MORN1	6.97727	6.92656	6.59021	6.92265	7.16124	6.56056	6.30719	6.49543	6.31793	5.73611	5.73595	5.95257
108	AL513477.1	4.47872	4.70569	3.56964	4.44906	5.05909	4.10783	4.48789	4.88274	3.33939	4.1003	4.23703	4.30362
109	AL513477.2	2.90331	1.96182	1.41835	3.10082	0.809038	2.74084	1.17701	0	0.871253	1.72571	1.18619	2.04426
110	RER1	9.74239	9.61071	9.59588	9.69525	9.62963	9.74851	10.3637	10.4359	10.4614	10.1284	10.4903	10.3812
111	PEX10	8.27732	7.704	7.74337	8.02035	7.75042	8.27423	8.0267	7.76728	7.83948	7.81263	8.00774	7.5096
112	PLCH2	0.945545	0	1.41835	0.961537	0	0	0	1.16299	2.11003	0	0	0
113	PANK4	7.78426	7.8739	7.84133	8.08721	7.84783	8.08441	7.66372	7.37344	7.67945	7.74699	7.59694	7.59369
114	PRXL2B	6.6315	6.27145	6.28446	5.94562	6.23749	6.21116	4.84517	4.99912	4.9856	4.33832	4.86102	5.32401
115	MMEL1	0.945545	2.28117	1.81114	3.38872	2.81072	0	0	0	0	0.823049	0	0
116	PRDM16-DT	0	0	0	0	0	0.857652	1.17701	3.74332	3.08121	3.89186	4.13599	3.91273
117	PRDM16	3.4835	5.19817	3.22713	5.20948	5.86184	4.17423	4.96652	4.4638	4.20275	4.98939	4.92299	5.20685
118	ARHGEF16	8.57223	8.58563	8.30144	8.78017	8.78937	8.394	10.4816	10.532	10.6127	10.4337	10.5344	10.5288
119	AL512413.1	0	2.54248	0.876882	0	0	1.39186	1.81646	0	1.41061	1.34385	1.18619	0
120	MEGF6	9.57734	9.82851	9.42033	9.72785	10.0123	9.18399	7.4823	7.43672	7.69685	7.61171	7.65287	7.48465
121	AL513320.1	4.59383	2.76364	4.21447	2.74078	3.42982	2.90625	0	1.79844	1.41061	1.34385	2.60929	0
122	TPRG1L	9.20202	9.02578	9.04421	9.14857	9.22792	9.23737	9.35089	9.49382	9.57883	9.56134	9.64059	9.56445
123	WRAP73	8.89761	8.68031	8.78172	9.10207	9.02003	8.68336	9.53382	9.599	9.63558	9.50595	9.55755	9.4531
124	TP73	7.12812	7.02607	5.44812	7.15137	7.25656	5.93297	6.13667	6.1118	5.90393	5.89372	6.70481	6.68019
125	TP73-AS1	10.5799	10.4104	10.5506	10.4622	10.5265	10.2858	9.6265	9.61277	9.655	9.4146	9.43796	9.24968
126	CCDC27	2.90331	3.276	4.07824	3.62861	3.52715	3.05464	1.81646	0	0.871253	1.72571	1.18619	2.04426
127	SMIM1	3.89615	4.47469	4.14796	4.67987	4.00368	4.99364	3.0987	2.84721	3.33939	2.67446	2.60929	2.04426
128	LRRC47	10.9897	10.7905	11.0393	10.7993	10.7126	11.0629	11.987	11.7693	11.8803	11.8035	11.7851	11.7342
129	RN7SL574P	0	0	1.81114	1.94191	1.32428	1.78084	0	2.57455	2.11003	1.34385	2.27098	0
130	AL365330.1	5.10152	4.03939	5.2081	4.8788	4.19353	5.13371	5.88288	5.51133	6.12573	5.21527	5.701	5.71579
131	CEP104	9.1952	9.17055	8.96433	8.9556	9.2619	8.98564	10.0503	10.2735	10.0953	9.8016	10.0035	10.0136
132	DFFB	6.68441	6.90349	6.76681	6.31529	6.69039	6.44429	8.08816	7.96626	8.03916	7.99331	7.96419	7.98922
133	C1orf174	9.06408	8.98789	9.04421	9.10455	8.80401	9.30561	9.46598	9.56872	9.50665	9.461	9.59134	9.60843
134	LINC01134	2.71271	0.974662	3.35056	3.51365	4.00368	3.18917	0	2.23807	2.57906	0.823049	1.18619	0
135	AL805961.2	0	0.974662	0	1.94191	2.00294	0.857652	0	0	0	0.823049	1.18619	0
136	AJAP1	7.33256	7.65648	6.90411	7.15137	7.85722	6.63318	5.07844	4.38041	4.2663	5.15426	4.72847	4.93941
137	Z98886.1	0	2.54248	2.58938	1.94191	2.00294	0	0	0	0	1.34385	0	2.04426
138	NPHP4	8.78704	8.70722	8.92763	8.80483	8.85645	8.81405	8.52346	8.5893	8.78029	8.47401	8.60271	8.6016
139	KCNAB2	8.79006	8.63199	8.91268	9.03851	9.2243	9.30746	7.49244	6.97912	7.08043	7.49353	7.46777	7.19274
140	CHD5	5.9351	5.73118	5.4755	5.92327	6.06996	5.61215	5.91338	5.55001	6.09105	5.58248	6.10017	5.67226
141	RPL22	10.932	10.6996	10.9211	10.9975	10.6766	10.9841	11.1418	11.1477	11.1325	11.3184	11.3346	11.3576
142	AL031847.1	2.71271	2.28117	1.41835	1.53345	1.32428	1.78084	1.17701	2.57455	2.36352	1.34385	0	0
143	RNF207	6.51948	6.66361	5.87558	5.65145	6.62594	5.8941	8.29925	8.53732	8.36362	7.8754	8.2385	7.84962
144	ICMT	11.6505	11.6017	11.6786	11.7136	11.5537	11.5725	12.0363	12.0638	12.1496	12.0586	12.1413	12.0937
145	LINC00337	5.86807	5.53492	5.93595	5.94562	5.86184	5.68227	7.8168	7.8236	7.96449	7.49968	7.82505	7.82995
146	HES3	7.28196	6.62181	6.77784	6.31529	5.70429	5.46076	5.27919	5.15777	5.40812	5.53541	4.5825	5.43237
147	GPR153	8.23804	8.31535	7.91317	8.11705	8.14857	7.97691	10.2382	10.5235	10.4571	10.4911	10.6269	10.4964
148	ACOT7	10.4465	10.3087	10.5658	10.6033	10.2931	10.8804	10.539	10.4372	10.4503	10.379	10.4382	10.2503
149	HES2	0.945545	0.974662	0.876882	1.53345	1.32428	1.39186	9.10876	9.21874	9.11619	8.94842	9.09854	8.95947
150	ESPN	9.52209	9.15841	8.98353	10.097	9.67679	10.0542	7.78416	7.66528	7.47945	7.58883	7.54862	7.45926
151	AL031848.1	0.945545	1.96182	0	2.25989	2.00294	0.857652	0	1.16299	0.871253	2.02735	0	0
152	TNFRSF25	7.48201	7.31551	7.306	7.41432	7.85253	7.06805	8.63749	8.86711	9.10537	8.54108	8.64009	8.4161
153	PLEKHG5	9.78086	9.64937	9.49581	9.8305	9.74791	9.41778	10.2261	10.1593	10.1772	10.0625	10.1006	9.9894
154	NOL9	9.52209	9.51118	9.38648	9.39787	9.39999	9.24125	10.2886	10.3246	10.4157	9.77525	10.2696	9.93057
155	RNU6-731P	1.51189	0.974662	2.11956	0	0.809038	0	1.81646	2.23807	0	0	1.82823	0
156	AL591866.1	2.71271	3.276	2.94321	2.932	3.42982	1.39186	3.47101	3.07644	3.45299	2.83857	2.27098	3.37488
157	TAS1R1	0	1.55108	0.876882	1.94191	2.00294	1.39186	3.29683	3.27419	3.91622	3.35469	3.90983	2.50765
158	ZBTB48	8.06428	7.99892	8.34291	8.11705	8.19374	8.14774	7.98422	8.23309	8.35999	8.0572	8.09108	8.16442
159	KLHL21	9.07403	9.13631	9.15631	8.87928	8.85878	8.94581	9.9117	9.9127	10.0247	9.57012	9.81619	9.7007
160	PHF13	10.1985	10.2028	10.0967	10.0578	10.1779	10.0944	9.98713	10.0455	10.0004	9.8517	10.0667	9.98718
161	THAP3	7.7903	7.69731	7.86222	7.93914	7.7754	8.38351	7.7252	7.30725	7.33873	7.38486	7.03454	7.4071
162	DNAJC11	10.4359	10.3647	10.3971	10.2133	10.273	10.1736	11.3471	11.3894	11.3401	11.2558	11.3196	11.3974
163	CAMTA1-DT	3.35884	2.76364	1.41835	3.73509	3.52715	3.31222	2.25799	2.57455	3.74833	1.72571	1.18619	1.35745
164	CAMTA1	9.92111	10.0069	9.90742	9.7676	9.99012	10.0998	9.3397	9.12899	9.23412	9.33092	9.12843	9.05579
165	CAMTA1-IT1	0	2.76364	2.77712	2.25989	2.00294	1.39186	2.59558	1.79844	1.8023	2.02735	0	0
166	AL359881.3	3.98319	4.2734	3.92779	3.25194	4.00368	3.53071	2.25799	1.16299	0	0	2.60929	0
167	AL359881.2	2.23379	2.28117	0	2.74078	1.32428	0.857652	3.29683	3.44807	1.8023	3.11959	0	1.35745
168	AL359881.1	2.90331	3.276	2.37351	2.932	2.46264	2.33926	3.47101	3.98828	3.21607	3.73403	2.88314	2.50765
169	VAMP3	9.94299	9.97959	9.98687	9.85432	9.9479	9.80722	10.4559	10.5076	10.5398	10.5501	10.3606	10.4521
170	Z98884.2	0	3.95212	3.35056	3.10082	2.81072	1.78084	4.40444	2.84721	4.32717	3.64813	3.78189	4.05512
171	PER3	8.06428	8.43686	7.3287	7.67728	8.20113	7.30134	8.7088	8.52281	8.64039	9.07521	8.67202	8.82677
172	Z98884.1	2.71271	1.96182	2.37351	2.25989	2.25103	2.90625	0	0	0	2.02735	0	3.1394
173	PARK7	11.7278	11.6537	11.946	11.7338	11.6483	12.1577	11.6565	11.6508	11.7582	11.7539	11.688	11.7487
174	RF00019	7.83779	8.10893	7.9429	7.87654	7.5851	7.90541	7.71657	7.78359	7.69108	7.73141	7.23107	7.70589
175	AL034417.4	3.59825	4.12169	3.46425	3.25194	3.32546	2.33926	2.86896	4.9421	3.83471	3.45928	4.13599	3.37488
176	AL034417.3	0	1.55108	2.11956	0.961537	1.70316	2.0869	0	2.23807	0	0	0	0
177	ERRFI1	10.8649	10.9333	10.7197	11.2922	11.7011	11.1459	9.70707	9.62414	9.59284	9.74712	9.61735	9.79506
178	AL034417.2	0	0.974662	2.11956	0.961537	1.32428	0	0	0	0	0	0	0
179	AL034417.1	0	1.55108	0.876882	0	0	1.39186	1.17701	0	0	0	1.18619	0
180	SLC45A1	5.41502	5.92698	5.52875	5.50865	6.29389	5.13371	1.17701	0	0	0	0	0
181	RERE	11.9347	11.9709	11.7616	11.9651	11.973	11.6634	11.1563	10.9993	11.1067	10.9479	11.129	11.0935
182	RERE-AS1	0.945545	0.974662	0.876882	0.961537	1.70316	0	0	0	0	0.823049	1.82823	0
183	RPL7P11	0	0.974662	1.41835	1.53345	1.70316	1.78084	1.17701	2.23807	0.871253	0.823049	1.18619	1.35745
184	RPL7P7	2.49303	2.54248	0	3.73509	2.25103	1.39186	1.17701	0	0	0	0	0
185	AL357552.1	2.71271	2.76364	0	3.10082	2.25103	1.39186	1.81646	1.16299	0.871253	0	2.27098	1.35745
186	AL357552.2	1.91753	0.974662	2.11956	2.52028	2.00294	1.78084	0	0	1.41061	0.823049	0	0
187	ENO1	15.9726	15.7021	16.1298	15.9836	15.7489	16.5423	14.4584	14.4538	14.4441	14.4457	14.5414	14.3867
188	ENO1-AS1	0	0.974662	0	0.961537	0	2.55398	1.17701	1.16299	1.8023	0	0	0
189	HMGN2P17	1.91753	1.96182	0	0.961537	1.70316	2.55398	0	0	2.11003	0.823049	1.82823	1.35745
190	CA6	0	0	0	0	0	0	0	2.23807	0	0	2.60929	1.35745
191	SLC2A7	0.945545	1.55108	0	1.94191	0	0	0	0	0	0	0	0
192	SLC2A5	1.91753	1.96182	0	2.52028	3.09093	1.39186	6.61623	6.43473	6.25667	6.93692	6.57573	6.27712
193	GPR157	7.15649	7.44901	6.93402	7.39008	7.545	7.34523	7.45145	7.48741	7.37522	7.44341	7.68005	7.69506
194	MIR34AHG	7.22952	6.37574	8.00058	7.25344	6.40048	7.53406	7.84081	7.97339	8.24245	7.93102	7.99336	7.84962
195	LNCTAM34A	3.35884	3.41303	5.42022	3.62861	4.30751	5.19896	4.71268	3.98828	3.74833	4.33832	3.78189	4.61086
196	H6PD	10.0324	10.3668	9.79238	10.4525	10.4549	9.86239	8.99926	8.48339	8.82054	8.88647	8.57885	8.53023
197	SPSB1	6.24791	6.05815	5.95553	6.79307	6.74198	6.49713	7.69917	8.19699	8.01623	8.19988	8.13101	8.15654
198	LINC02606	0	0.974662	0	0.961537	1.32428	1.78084	0	1.16299	1.8023	0	0	0
199	SLC25A33	7.22952	7.07853	7.27517	7.10248	7.41117	7.52772	8.84559	9.04348	9.27138	9.09563	8.86197	8.95493
200	AL954705.1	2.71271	2.95536	2.58938	1.94191	2.46264	3.05464	4.01194	3.07644	3.33939	3.35469	2.27098	3.1394
201	TMEM201	9.23565	9.31089	8.97636	9.33577	9.10524	9.05116	9.29984	9.16991	9.27717	9.06073	9.07825	9.19305
202	PIK3CD	9.48156	9.4468	9.24051	9.6415	9.55081	9.44156	8.73465	8.56118	8.5947	8.53511	8.42137	8.68063
203	PIK3CD-AS2	6.1942	6.13941	6.34509	6.59523	6.63688	6.76828	4.96652	5.66017	4.49573	4.91778	4.33146	4.30362
204	CLSTN1	12.0244	12.0512	11.844	12.1533	12.1388	11.995	11.7524	11.8151	11.8499	11.7938	12.0691	11.8358
205	CTNNBIP1	9.81981	10.0859	9.75237	10.0293	10.1108	10.2087	8.51354	8.32516	8.23055	8.55884	8.17624	8.29215
206	AL357140.4	1.51189	1.96182	1.81114	2.25989	2.00294	1.78084	0	2.84721	2.36352	2.27671	2.27098	0
207	LZIC	9.72513	9.55442	9.81801	9.48246	9.52601	9.63962	9.84798	9.78679	9.76908	9.99015	9.94685	9.95802
208	AL357140.2	2.23379	0.974662	2.37351	1.94191	2.46264	0.857652	1.81646	1.79844	2.76654	3.45928	2.27098	2.85783
209	NMNAT1	6.42935	6.34181	6.66346	7.06214	6.81124	7.05929	7.16493	7.30725	7.19916	7.18585	7.21877	6.49268
210	RN7SKP269	1.51189	1.55108	2.11956	1.94191	0	1.78084	0	1.79844	1.41061	0	1.82823	0
211	TMEM274P	0	1.96182	0.876882	0	2.00294	0.857652	2.25799	0	0.871253	0.823049	0	0
212	RBP7	4.79969	4.8575	3.56964	4.38509	4.7317	4.91815	6.05693	6.1118	5.88381	6.51977	6.34619	5.95257
213	UBE4B	11.9534	12.1384	11.9325	11.8726	11.9452	11.831	11.0793	11.098	11.044	11.0192	11.1461	10.9764
214	AL590639.1	1.91753	0.974662	0	0.961537	0.809038	0.857652	1.81646	0	0.871253	0.823049	0	0
215	PGAM1P11	0	0	0	2.74078	0	2.0869	0	0	0	0	0	0
216	RNU6-828P	2.90331	1.55108	2.11956	2.25989	2.25103	2.0869	1.17701	1.79844	0.871253	0	0	2.85783
217	KIF1B	12.5796	12.7991	12.6475	12.5634	12.5448	12.4494	11.9557	11.6789	11.7818	11.9529	11.9989	11.9547
218	AL139424.3	5.13992	5.15973	4.55967	5.01184	4.55835	3.88806	3.29683	0	3.74833	2.98591	3.90983	2.04426
219	AL139424.2	4.06528	3.65331	4.55967	3.25194	3.61831	3.62868	4.78045	4.38041	3.83471	4.16359	3.1132	4.61086
220	PGD	12.8091	12.6069	12.8962	12.6813	12.4951	13.0002	13.6331	13.5725	13.6117	13.656	13.6517	13.6641
221	CENPS-CORT	0.945545	2.95536	0	3.10082	0	0.857652	1.17701	2.57455	3.33939	2.02735	0	0
222	CENPS	5.53512	5.12024	6.01272	5.53836	5.5963	5.93297	6.41772	6.73245	6.90187	7.09948	6.80695	6.76553
223	CORT	2.23379	2.95536	3.46425	2.74078	3.09093	3.31222	3.29683	1.79844	3.65644	3.24192	2.27098	2.50765
224	DFFA	11.605	11.2887	11.5677	11.4704	11.2864	11.5885	12.6736	12.4893	12.5006	12.549	12.4494	12.4269
225	PEX14	8.79006	8.97964	8.92266	8.9278	9.0242	9.2198	9.21972	9.23069	9.22215	9.34634	9.29001	9.28624
226	AL139423.2	0.945545	3.12457	2.58938	3.73509	1.70316	3.05464	3.0987	1.79844	0.871253	2.67446	2.88314	2.04426
227	CASZ1	6.80877	6.79481	6.48637	7.12224	6.69039	7.02372	4.2215	5.34536	4.69363	4.54257	4.72847	4.93941
228	AL139423.1	3.59825	4.03939	4.65854	5.09417	4.19353	4.03823	2.25799	3.27419	2.11003	2.67446	1.82823	2.85783
229	HSPE1P24	2.49303	0	0	0.961537	0.809038	0	0	0	0	1.34385	0	0
230	C1orf127	2.49303	1.96182	0	1.53345	2.95762	0	0	0	0	0	0	0
231	TARDBP	11.5698	11.255	11.644	11.4338	11.0617	11.1882	11.3878	11.6182	11.4676	11.3805	11.3502	11.4074
232	MASP2	5.3179	5.92698	4.92001	5.47831	6.22304	5.29161	6.1623	5.9477	5.4634	5.77715	5.14725	6.09127
233	AL109811.2	3.89615	4.03939	3.22713	2.25989	4.13298	2.90625	3.47101	4.29192	3.65644	3.55679	4.13599	3.91273
234	SRM	10.6305	10.2192	10.7375	10.5856	9.83958	10.749	11.3161	11.2041	11.2589	11.3396	11.398	11.2845
235	EXOSC10	10.5895	10.4527	10.5753	10.3917	10.2501	10.3384	10.9602	11.1524	11.0009	10.9507	10.9433	11.0019
236	AL109811.1	1.51189	1.55108	2.11956	2.74078	1.70316	0	3.0987	2.57455	3.08121	0	2.60929	2.04426
237	EXOSC10-AS1	2.23379	3.65331	1.81114	1.53345	2.00294	2.33926	1.17701	0	1.41061	1.34385	1.18619	2.50765
238	MTOR	11.7792	11.8433	11.8739	11.7754	11.646	11.6831	13.0786	12.9996	13.0244	12.9191	13.017	12.9613
239	MTOR-AS1	0.945545	0	2.58938	0	1.70316	1.78084	0	0	0	0	0	0
240	ANGPTL7	3.4835	0	0.876882	1.94191	0	0	2.59558	0	2.11003	0.823049	1.82823	0
241	RNU6-291P	0	0	2.11956	0	0	0	1.17701	1.79844	1.8023	0	1.18619	0
242	UBIAD1	8.70619	8.48429	8.4503	8.46527	8.50873	8.18847	9.54604	9.64885	9.63858	9.72893	9.50534	9.50055
243	UBE2V2P3	1.51189	0	2.77712	0	1.32428	0	2.25799	0	1.8023	0	1.82823	2.04426
244	DISP3	7.67084	7.27113	6.7888	7.12224	6.82087	6.95927	6.85497	6.1118	6.57795	6.74337	6.32339	6.02359
245	LINC01647	1.91753	0.974662	1.81114	2.52028	0	1.78084	0	0	0	0	0	2.04426
246	AL031731.1	3.07165	3.41303	1.41835	2.52028	3.21295	1.39186	1.17701	1.16299	1.41061	1.72571	0	0
247	FBXO2	9.06906	8.87379	8.67948	8.83208	8.99686	9.04673	6.80703	7.11429	7.06264	6.53181	6.32339	5.98852
248	FBXO44	9.11073	9.09871	8.98353	8.71336	9.09138	9.0289	8.67359	8.66613	8.51192	8.23345	7.86506	7.96236
249	FBXO6	5.28402	4.80865	4.07824	4.92452	4.41313	4.99364	7.51251	7.39484	7.4592	7.13149	6.90234	7.29675
250	MAD2L2	11.0997	10.9844	11.0249	11.0622	10.7609	11.1129	10.2592	10.4006	10.3103	10.352	10.5232	10.2559
251	DRAXIN	9.81981	9.77548	9.74536	9.57676	9.61032	9.65714	7.77588	7.8236	7.85507	7.96695	8.36667	8.06693
252	AGTRAP	9.16991	9.39189	9.21434	9.23956	9.28469	9.4212	9.77717	9.73319	9.64607	9.55987	9.70374	9.53437
253	C1orf167	3.89615	5.07964	4.00497	4.44906	5.15356	4.4669	3.29683	1.79844	1.8023	2.83857	3.90983	0
254	AL953897.1	0	1.55108	0	0	0.809038	1.39186	0	0	0	0	0	0
255	MTHFR	8.36501	8.75312	8.2025	8.72955	8.75211	8.348	8.81764	8.96337	8.99246	8.86996	9.26929	8.94124
256	CLCN6	10.1346	10.0015	10.0655	10.1935	9.87467	9.76879	9.46341	9.3368	9.39024	9.33608	9.15773	9.09753
257	NPPA	1.51189	0	0.876882	1.53345	2.00294	0.857652	0	1.16299	2.36352	0	1.18619	0
258	NPPB	1.51189	0	1.41835	0.961537	0	0.857652	3.0987	1.79844	0.871253	2.02735	1.18619	0
259	AL021155.2	3.35884	4.12169	2.11956	3.25194	2.46264	3.18917	4.71268	4.09675	3.21607	3.64813	3.90983	3.91273
260	KIAA2013	8.70939	8.69383	8.73434	8.84996	8.72672	8.93388	10.1688	10.0986	10.1342	10.0426	10.0871	10.0026
261	PLOD1	11.0318	10.6709	11.0289	11.4164	11.0824	11.5196	11.7344	11.6898	11.7842	11.5381	11.6259	11.6547
262	AL096840.2	0	1.55108	0	0	0	0	0	0	1.8023	0	1.18619	0
263	MFN2	10.9086	10.7595	10.7311	10.7116	10.6779	10.6225	11.9539	12.0041	12.0145	11.922	11.8563	11.9922
264	MIIP	9.3362	9.26863	9.31818	9.24407	9.12286	9.39011	11.5634	11.7764	11.5794	11.5459	11.5463	11.3941
265	TNFRSF8	7.59687	7.26208	7.17853	7.15137	6.95809	7.20139	10.3678	10.4019	10.4051	10.2178	10.1946	10.1744
266	AL357835.1	1.51189	0	0	0.961537	0	0.857652	2.25799	1.16299	1.41061	1.72571	1.82823	2.04426
267	TNFRSF1B	4.28676	4.80865	5.14129	5.44732	5.45505	6.24245	5.45538	4.29192	5.22832	5.46179	5.29518	4.05512
268	RF00156	4.06528	3.276	3.7598	4.09639	2.25103	3.72042	1.17701	2.57455	0.871253	0.823049	0	0
269	VPS13D	10.663	10.8595	10.7936	10.8342	10.8382	10.6963	11.1515	11.0988	11.1367	11.085	11.2297	11.2617
270	SNORA59A	0	3.12457	2.58938	0	0	2.0869	0	1.16299	2.36352	0.823049	2.88314	1.35745
271	DHRS3	6.64491	6.13941	6.34509	6.59523	5.84306	6.07876	5.61238	5.88858	5.92377	6.579	6.10017	6.02359
272	AC254633.1	0.945545	1.55108	1.41835	0.961537	0	0	0	2.23807	0	2.02735	0	0
273	AADACL3	0.945545	0	0.876882	0	2.46264	0	4.01194	3.44807	3.33939	2.48925	4.42008	2.50765
274	PRAMEF12	0	0	0	0	0	0	5.32529	3.44807	4.49573	5.41053	4.86102	3.91273
275	PRAMEF1	0	0	0	0	0	0	3.0987	1.79844	3.74833	2.48925	2.88314	0
276	PRAMEF14	0	0	0	0	0	0	1.81646	1.16299	2.11003	3.11959	2.60929	1.35745
277	PRAMEF20	0	0	0	0	0	0	3.29683	5.1068	3.21607	3.11959	2.27098	5.01106
278	LRRC38	1.91753	1.96182	2.37351	0	1.32428	1.78084	0	1.16299	1.41061	0.823049	0	1.35745
279	PDPN	10.1871	10.0561	10.0325	10.3357	10.0415	10.0309	10.0537	10.3753	10.3047	10.5995	10.7687	10.6147
280	AL359771.1	1.51189	2.76364	1.81114	2.932	3.09093	0.857652	0	1.79844	0	0	0	1.35745
281	PRDM2	9.77477	9.95314	9.75237	9.93472	10.1284	9.72239	10.0278	9.99559	10.052	10.0841	10.1106	10.1763
282	KAZN	8.10366	8.48039	8.16516	8.47682	8.87042	8.65166	10.4611	10.4098	10.3291	10.8346	10.7095	10.6544
283	KAZN-AS1	0	1.55108	1.41835	0	1.32428	0	0	0	1.41061	0.823049	0	0
284	TBCAP2	0	0	0	1.53345	1.32428	0.857652	2.86896	0	0.871253	1.34385	0	2.04426
285	AL031293.1	0	2.28117	0	0.961537	1.32428	0.857652	1.17701	0	0	0	0	0
286	TMEM51-AS1	5.38337	6.15903	5.27195	5.85407	6.30766	5.588	7.4823	8.26831	8.22256	7.93556	8.62152	8.53023
287	TMEM51	7.90621	8.10387	7.79861	8.33588	8.54695	8.54905	8.09483	8.31397	8.25033	8.43926	8.63084	8.77111
288	C1orf195	0	0.974662	1.41835	1.53345	0	2.74084	0	1.16299	0	0	0	1.35745
289	AL035405.1	0.945545	0	0.876882	0	0	0	2.25799	0	1.41061	0	0	1.35745
290	FHAD1	4.97981	5.62232	5.36273	5.92327	6.64774	5.68227	2.25799	0	1.8023	0.823049	2.60929	2.50765
291	AL031283.3	0	1.55108	0	2.932	2.46264	0	0	0	0	0	0	0
292	AL031283.1	2.90331	3.276	0.876882	0	2.25103	1.78084	2.59558	0	1.8023	2.02735	1.82823	3.75473
293	EFHD2	8.93902	9.14125	8.42244	9.06427	9.23514	8.93148	11.1467	11.3029	11.3461	11.6469	11.9411	11.8283
294	CTRC	0	1.55108	0.876882	0.961537	0	0.857652	1.17701	1.79844	0	0	0	0
295	CELA2A	0	0	1.81114	0	2.81072	0.857652	0	1.16299	0	0	0	0
296	CELA2B	3.07165	2.54248	2.58938	2.52028	2.00294	1.39186	0	1.16299	0	0	0	3.1394
297	CASP9	8.6069	8.6837	8.50114	8.55158	8.48167	8.34079	8.48843	8.4117	8.37808	8.35366	8.53982	8.08364
298	DNAJC16	9.21331	9.14863	9.11773	8.96109	9.15937	8.90972	9.95999	9.96908	10.0051	9.91514	10.0319	9.97603
299	AL121992.3	0	2.28117	0.876882	0	1.32428	0.857652	0	0	0	0.823049	0	0
300	AGMAT	7.42873	6.8562	7.31361	6.70411	6.51168	7.44945	5.6491	6.21167	5.51663	6.13386	5.83598	5.79911
301	AL121992.1	2.71271	2.95536	1.41835	1.94191	2.25103	2.0869	1.81646	1.79844	0.871253	0.823049	1.18619	0
302	DDI2	10.8798	11.0284	10.8325	10.7573	10.8412	10.5625	11.5007	11.4132	11.4719	11.2961	11.4542	11.4787
303	PLEKHM2	10.2889	10.2809	10.1885	10.3357	10.101	10.2468	10.3856	10.5186	10.4503	10.3681	10.4303	10.1937
304	AL450998.3	5.17731	4.41067	4.55967	4.92452	4.41313	4.51893	3.47101	3.87099	3.21607	3.8151	4.23703	4.05512
305	SLC25A34	4.14294	3.85923	3.84624	3.25194	4.88643	3.18917	3.76668	3.07644	2.57906	3.45928	3.31158	3.1394
306	TMEM82	4.14294	4.19954	2.58938	4.01419	4.13298	3.31222	4.56678	3.60323	3.99336	3.73403	2.88314	3.37488
307	FBLIM1	10.3309	10.4277	10.1348	10.2384	10.4786	10.3732	8.76842	8.90862	8.65233	8.59085	8.71206	8.59579
308	UQCRHL	4.06528	3.12457	4.07824	4.17416	3.52715	4.51893	5.23156	4.88274	4.82605	4.91778	4.98241	4.30362
309	AL450998.1	3.80352	3.41303	4.39737	4.09639	3.785	4.79695	4.31587	4.61736	4.4417	4.8806	4.33146	4.78447
310	AL450998.2	6.64491	6.48859	6.49977	6.63703	6.51168	6.59733	5.1823	5.7292	5.66548	5.51128	5.47142	5.32401
311	SPEN	11.7906	11.9351	11.6816	11.7454	11.8631	11.4286	12.2313	12.2665	12.2253	12.0565	12.311	12.1641
312	ZBTB17	8.45531	8.19222	8.30907	8.60872	8.53822	8.74473	8.93752	8.9271	8.98303	8.66926	8.98328	8.71321
313	SRARP	0	0.974662	1.41835	1.94191	1.32428	1.39186	1.17701	0	0	1.72571	0	0
314	HSPB7	3.98319	3.12457	3.66785	4.17416	3.86164	3.18917	3.29683	1.79844	2.57906	2.02735	1.18619	2.85783
315	CLCNKA	2.90331	3.53817	3.56964	5.09417	5.12275	4.41293	1.17701	3.44807	3.5583	1.72571	2.60929	2.85783
316	AL355994.2	1.51189	2.76364	1.41835	0.961537	2.00294	0	0	0	0	0	0	0
317	CLCNKB	4.84687	5.56464	4.21447	5.35015	5.45505	4.56915	3.0987	2.57455	1.8023	1.72571	1.82823	2.50765
318	FAM131C	2.90331	4.19954	2.77712	1.53345	3.93441	2.90625	0	0	0	0	0	0
319	EPHA2	9.24668	9.46858	9.76906	9.62602	9.42546	10.0641	4.40444	2.23807	3.21607	4.28239	2.60929	3.1394
320	AL451042.2	0.945545	2.54248	0	2.25989	0	2.90625	0	0	0.871253	1.34385	1.18619	0
321	AL451042.1	0	0	2.11956	2.74078	0.809038	2.33926	0	0	0	0	0	0
322	ARHGEF19	9.69483	10.0456	8.74282	9.19361	9.37406	8.39748	6.82319	6.51511	6.76557	6.19573	6.59489	6.3341
323	ANO7L1	1.51189	0.974662	0	0.961537	1.70316	1.39186	2.59558	2.23807	3.33939	3.73403	2.27098	1.35745
324	CPLANE2	5.95677	5.56464	4.79519	5.50865	5.68333	5.32121	6.1623	6.03208	6.3767	6.0358	6.10017	5.53316
325	MT1XP1	1.91753	1.55108	0.876882	1.53345	2.00294	1.78084	3.0987	3.74332	2.36352	2.48925	2.60929	3.37488
326	FBXO42	9.36485	9.13879	9.40261	9.39787	9.22248	9.55805	8.89992	8.77216	8.79383	8.6747	8.78062	8.6696
327	SZRD1	11.183	10.9899	11.1749	10.9305	11.116	11.2763	11.6297	11.5767	11.6221	11.6382	11.5828	11.6063
328	RPL22P3	2.23379	2.28117	0.876882	0	1.32428	2.33926	1.17701	0	1.8023	2.02735	1.18619	1.35745
329	SPATA21	3.35884	1.96182	1.41835	3.10082	3.21295	2.0869	0	0	0	0	2.27098	0
330	NECAP2	9.07155	9.18736	9.21231	9.21677	9.34433	9.66582	9.52644	9.3669	9.44962	9.64272	9.35609	9.56743
331	LINC01772	4.70043	4.65131	4.65854	5.47831	5.27061	4.23771	3.6264	3.44807	3.74833	3.45928	4.13599	1.35745
332	CROCCP3	7.57601	7.47272	7.49846	7.39008	7.11503	6.82105	6.13667	6.05915	5.96265	5.53541	5.51231	5.07932
333	AL137802.2	0	0	1.41835	0	1.70316	0.857652	0	0	0.871253	0	0	0
334	LINC01783	1.91753	0.974662	1.81114	0.961537	2.00294	0.857652	2.25799	0	2.11003	2.27671	2.60929	1.35745
335	NBPF1	8.40497	8.31097	8.40118	8.54793	8.13705	8.26664	7.98422	8.09607	7.83948	7.98019	8.24458	7.92575
336	CROCCP2	9.67372	9.3668	9.56435	9.55512	9.36915	9.34578	8.49348	8.82042	8.64936	8.59085	8.26864	8.39617
337	MST1P2	3.80352	3.95212	3.46425	4.51032	4.00368	3.4256	4.84517	4.29192	4.54781	3.73403	4.02734	3.1394
338	EIF1AXP1	4.64811	4.80865	4.75106	4.01419	4.00368	5.13371	5.85171	5.34536	5.64171	5.77715	5.42934	5.01106
339	ESPNP	2.23379	2.76364	3.22713	4.24795	3.21295	3.05464	1.17701	2.23807	1.41061	0	0	0
340	CROCC	10.7555	10.559	10.5934	10.714	10.422	10.3155	9.03784	9.04348	9.07019	8.84363	8.73384	8.84649
341	MST1L	2.23379	2.28117	0.876882	0.961537	1.70316	2.90625	4.12052	4.68842	3.5583	3.8151	4.13599	3.57727
342	BX284668.2	3.59825	3.41303	2.94321	3.92702	3.32546	3.53071	3.0987	2.84721	2.11003	3.35469	3.48595	2.04426
343	BX284668.5	3.70453	4.41067	4.45352	4.09639	2.81072	3.88806	2.59558	3.87099	2.11003	3.24192	4.23703	2.04426
344	BX284668.6	2.90331	0.974662	0	0.961537	0.809038	1.39186	0	1.16299	1.41061	0.823049	0	0
345	MFAP2	9.0081	8.75312	8.92266	8.9278	8.63963	9.08175	5.78729	6.3496	6.40522	5.91226	6.0731	6.02359
346	AL049569.1	0	0	1.41835	1.53345	0.809038	0	0	0	0.871253	0	0	0
347	ATP13A2	10.4579	10.5516	10.3998	10.4486	10.4268	10.5113	11.2301	11.2729	11.2643	11.2819	11.5221	11.3246
348	SDHB	9.70126	9.25502	9.99398	9.69195	9.37079	10.147	10.8021	10.786	10.7356	10.8509	10.7876	10.6669
349	PADI2	7.57601	8.03653	7.80941	7.74892	7.94349	8.16825	4.31587	3.87099	2.76654	4.16359	3.31158	3.91273
350	PADI1	0	0	0	0	1.70316	1.39186	0	0	0	0	0	0
351	PADI3	4.35362	2.95536	3.66785	3.73509	5.12275	3.9651	0	0	0	0	0	0
352	PADI4	0	1.55108	0.876882	0.961537	0.809038	2.0869	0	0	0	2.02735	0	0
353	PADI6	0	0	0	0	0	0	0	1.16299	0.871253	1.72571	1.82823	0
354	RCC2	10.6364	10.5846	10.4333	10.7034	10.6464	10.5633	10.5716	10.5992	10.5872	10.4473	10.5295	10.547
355	ARHGEF10L	9.86205	9.74983	9.34996	9.70675	9.55515	9.2509	7.40926	7.10133	6.88172	7.08321	6.97727	6.6127
356	ACTL8	4.35362	4.47469	3.7598	3.25194	2.95762	3.88806	1.81646	2.84721	2.57906	3.11959	3.64149	3.1394
357	IGSF21	8.60004	8.69719	8.29377	8.64331	8.76962	9.11594	0	0	0	0	0	2.04426
358	AL365209.1	0	1.96182	2.37351	3.25194	2.64715	1.39186	0	0	0.871253	0	0	0
359	AL591896.1	0.945545	1.96182	1.41835	2.25989	2.00294	0	0	0	0	0	0	0
360	KLHDC7A	8.78401	8.64596	8.92266	9.55148	9.31907	9.34398	1.17701	1.16299	0	0	1.18619	0
361	PAX7	3.70453	3.65331	0.876882	2.52028	2.64715	2.90625	0	0	0	0	0	0
362	ALDH4A1	9.6916	9.90748	9.29531	9.885	9.86888	9.67588	9.90602	9.78882	9.92366	9.71183	9.58177	9.44342
363	IFFO2	8.69011	8.67692	9.02117	8.84403	8.93391	9.20001	8.04748	7.74244	7.91578	8.24447	8.16987	8.10835
364	AL137127.1	3.89615	2.76364	3.7598	3.62861	2.46264	4.03823	1.17701	2.57455	2.57906	2.67446	3.1132	2.50765
365	UBR4	12.9842	13.4057	13.3075	13.1825	13.1513	13.1607	12.785	12.8821	12.7804	12.7366	13.0948	12.756
366	EMC1-AS1	1.51189	0.974662	1.41835	2.52028	0.809038	1.78084	1.17701	1.79844	1.41061	0.823049	1.18619	2.50765
367	EMC1	10.8439	10.7121	10.8685	10.8335	10.5814	10.716	11.5138	11.3727	11.5166	11.297	11.3878	11.3246
368	MRTO4	9.90448	9.46267	9.87951	9.66527	9.52159	10.075	10.4005	10.5452	10.4597	10.5382	10.3814	10.5395
369	AL035413.2	1.51189	2.28117	0.876882	1.53345	2.00294	2.90625	1.81646	3.74332	2.36352	2.48925	2.27098	3.1394
370	AKR7L	3.70453	3.276	3.56964	2.932	4.06978	3.31222	1.81646	2.84721	2.57906	1.72571	3.1132	3.75473
371	AKR7A3	3.07165	2.28117	3.7598	3.38872	3.09093	2.90625	2.25799	1.79844	3.08121	2.98591	1.82823	0
372	AL035413.1	5.24932	4.99484	5.60511	5.31624	4.7317	5.1667	3.47101	2.23807	3.21607	2.83857	3.48595	2.50765
373	AKR7A2	9.22005	9.0705	9.17104	9.3166	9.09931	9.77416	8.04059	7.95909	8.06172	8.35704	8.01487	7.48465
374	RNU6-1099P	0	1.55108	0.876882	1.53345	0.809038	1.39186	1.17701	0	0	0	1.18619	0
375	PQLC2	7.61742	7.3838	7.17017	7.60891	7.45511	7.30875	8.14711	8.20307	8.08394	7.93556	8.10451	7.79992
376	CAPZB	12.7887	12.7017	12.8332	12.7322	12.6868	13.0091	12.2264	12.3355	12.3005	12.3781	12.2665	12.2847
377	MICOS10	8.25999	7.60734	8.23891	7.62285	8.23753	8.14774	7.58062	8.04283	8.25033	7.93102	8.2201	8.1246
378	NBL1	6.46002	6.01574	6.03128	6.34922	6.83994	6.60937	7.56148	7.2019	7.22338	7.56559	7.48841	7.26779
379	AL031727.1	6.2997	5.50457	5.44812	5.624	5.91675	5.68227	5.5747	5.82692	5.77877	5.79725	6.27669	5.71579
380	HTR6	5.77355	5.8324	6.10326	5.98931	5.7654	5.61215	1.81646	1.16299	0	1.34385	0	0
381	TMCO4	6.76031	7.28011	6.04962	6.87686	7.34598	6.17918	7.68155	7.55552	7.69108	7.58883	7.52883	7.57016
382	RNF186	0	0	0	1.53345	1.32428	0.857652	0	0	0	0	0	0
383	OTUD3	10.6613	10.7401	10.5221	10.4805	10.5743	10.1807	9.00635	9.02987	8.9854	9.07521	9.02273	9.31129
384	PLA2G2A	6.93422	6.56411	6.66346	7.19866	6.5926	6.57292	1.81646	0	2.11003	0.823049	1.82823	0
385	PLA2G2C	0	2.28117	0.876882	2.25989	1.70316	1.78084	0	0	0	0	0	0
386	UBXN10-AS1	0	1.96182	1.81114	0	0.809038	0	0	0	0	0	0	0
387	UBXN10	4.28676	4.80865	3.7598	4.24795	5.27061	4.35685	2.25799	1.79844	2.76654	2.83857	0	3.37488
388	VWA5B1	4.97981	4.9505	4.50757	4.92452	5.15356	5.26138	1.81646	0	0	0.823049	0	0
389	CAMK2N1	7.68389	7.60018	7.60767	7.96672	7.92128	7.75081	3.0987	3.44807	4.06659	4.33832	4.13599	3.75473
390	MUL1	8.7221	8.62848	8.53407	8.80789	8.56425	8.67765	9.39479	9.1792	9.42373	9.43077	9.54529	9.45952
391	RPS4XP4	0	0	0	1.53345	0	0.857652	1.17701	0	0	0	1.82823	0
392	FAM43B	5.446	5.37635	5.50237	5.80602	6.22304	5.65928	4.31587	4.61736	4.4417	2.27671	3.48595	4.05512
393	CDA	6.26538	6.71753	6.10326	6.63703	6.83994	7.20139	9.96364	9.85402	9.84389	10.1714	10.2056	10.0692
394	PINK1	7.34904	7.63563	6.95363	7.79888	8.13319	7.44945	10.6642	10.5911	10.6563	10.5714	10.6603	10.5857
395	PINK1-AS	6.11931	5.65031	5.83388	6.01066	6.03729	5.77077	5.45538	5.6951	5.96265	6.18051	6.0731	5.95257
396	DDOST	12.1833	12.032	12.2051	12.1168	12.0095	12.5029	12.4094	12.309	12.4267	12.4453	12.3913	12.3706
397	KIF17	7.79633	8.15362	7.38031	6.96702	7.61308	7.33801	8.46287	8.34179	8.25816	8.57056	8.44796	8.10016
398	AL663074.2	0	0	1.41835	0	2.00294	0	0	0	0	0.823049	0	0
399	SH2D5	7.59687	7.88572	6.95363	7.24445	7.39192	6.51004	7.19006	7.77546	7.62595	7.49968	7.57781	7.45926
400	HP1BP3	11.5759	11.6887	11.6567	11.582	11.6228	11.4667	11.903	12.1379	11.9198	11.9792	11.9601	11.941
401	EIF4G3	12.1511	12.0522	12.2076	12.0387	11.9621	11.8096	10.2216	10.4716	10.2731	10.3002	10.4619	10.4933
402	RPS15AP6	1.51189	0	1.81114	0	0.809038	0	0	1.79844	0	0	0	0
403	HSPE1P27	1.51189	2.28117	0	1.94191	1.32428	1.39186	0	0	0	0.823049	0	0
404	ECE1	10.4455	10.6293	10.4956	10.5713	10.6819	10.6284	9.68735	9.5781	9.72028	9.65928	9.44853	9.5555
405	AL031728.1	3.4835	4.41067	3.46425	4.31815	5.45505	4.10783	2.25799	1.16299	0	2.27671	0	1.35745
406	PPP1R11P1	0	0	0	0	0	0	2.86896	0	0.871253	1.72571	1.18619	0
407	NBPF2P	2.49303	1.55108	1.81114	0.961537	2.81072	0.857652	1.17701	1.79844	3.45299	2.27671	0	2.50765
408	HS6ST1P1	1.51189	0.974662	0.876882	1.53345	1.70316	1.39186	0	1.16299	0.871253	1.34385	2.27098	1.35745
409	CROCCP5	2.23379	1.96182	3.09214	2.74078	0.809038	1.78084	1.17701	0	1.8023	1.72571	2.27098	0
410	NBPF3	8.29444	8.47649	8.52427	8.58755	8.68252	8.69188	8.67359	8.64395	8.49544	8.59372	8.36109	8.50564
411	ALPL	11.1825	11.2204	11.0955	11.0674	11.0879	11.0787	10.8871	10.791	10.9443	10.8611	10.704	10.646
412	RAP1GAP	8.4515	8.25282	8.0515	7.93356	8.08206	7.93921	8.38338	8.13475	8.40303	7.96695	8.00057	8.04149
413	USP48	11.3818	11.4357	11.4639	11.1883	11.1641	11.0792	11.9566	12.0373	11.9817	11.8574	11.8418	11.8997
414	LDLRAD2	2.49303	2.76364	2.37351	2.52028	2.25103	2.74084	3.29683	2.57455	3.45299	2.02735	2.60929	2.85783
415	HSPG2	12.0317	12.3738	11.8764	12.4583	12.3925	12.106	8.70007	8.27986	8.17781	8.22606	8.05001	7.86904
416	AL590556.1	0	0	1.41835	0	0	0.857652	0	1.16299	1.41061	0.823049	1.18619	0
417	LINC00339	6.6315	6.19748	6.37447	6.31529	6.42594	6.33243	6.28403	5.88858	5.88381	5.81706	5.55207	4.78447
418	CDC42	11.5065	11.345	11.4939	11.3525	11.3275	11.6529	11.8204	11.5578	11.7933	11.6389	11.5038	11.7689
419	AL031281.2	4.21664	4.41067	4.9976	3.92702	4.36129	4.95639	3.6264	3.98828	3.08121	3.35469	2.27098	3.37488
420	CDC42-IT1	1.91753	0.974662	2.11956	2.25989	1.70316	0.857652	1.81646	1.79844	0	0	0	0
421	AL031281.1	0	0.974662	1.41835	1.53345	1.70316	1.39186	0	1.79844	2.11003	0	0	0
422	WNT4	2.23379	2.54248	3.7598	3.92702	4.46318	3.4256	0	2.23807	0.871253	2.27671	1.82823	2.50765
423	AL445253.1	0	0	0	0	0	0	0	0	0	1.34385	0	2.04426
424	PPIAP34	0.945545	1.55108	2.11956	1.53345	0.809038	2.0869	1.17701	0	0.871253	0.823049	1.18619	2.04426
425	ZBTB40	9.81091	9.38774	9.55476	9.65682	9.48269	9.34217	9.79161	10.0455	10.1073	9.72369	10.2257	10.1783
426	ZBTB40-IT1	3.22238	1.96182	2.77712	1.94191	1.32428	1.78084	0	0	0	0.823049	1.82823	1.35745
427	EPHA8	6.24791	6.45724	5.76897	6.11294	6.63688	6.27307	3.6264	3.44807	3.08121	2.48925	3.48595	2.50765
428	EPHB2	8.4089	9.14125	8.16935	8.59817	9.13449	8.45202	7.90294	7.60227	7.51913	7.75729	7.21877	6.99489
429	TEX46	1.51189	0	1.81114	0	0	0	0	0	0	1.34385	0	0
430	KDM1A	12.7668	12.7635	12.7409	12.6046	12.6883	12.5995	12.7432	12.7559	12.762	12.6795	12.7423	12.737
431	AL031428.1	0	2.95536	0	0	0.809038	1.39186	1.17701	1.16299	1.8023	0	0	0
432	LUZP1	10.7808	10.9953	10.8535	10.9171	11.1679	10.8194	10.6698	10.8465	10.7503	10.6775	10.8123	10.9264
433	AL161672.1	0.945545	1.55108	0	1.53345	0	0	1.81646	2.23807	0.871253	1.34385	1.82823	0
434	RNU6-514P	0	1.96182	0	0.961537	1.70316	2.0869	0	1.16299	0	0	0	0
435	RNU6-135P	0	0.974662	0	1.53345	0	1.39186	0	0	0	0	0	0
436	HTR1D	5.82158	5.47356	2.58938	5.41565	5.21327	2.90625	4.2215	3.87099	3.83471	3.24192	4.33146	4.41346
437	HNRNPR	10.1733	9.91326	10.0978	9.94169	9.74665	9.84593	9.68293	9.87511	9.84389	9.57886	9.68598	9.75388
438	ZNF436	1.91753	0.974662	1.41835	2.52028	1.70316	0.857652	1.81646	2.23807	1.41061	0	1.82823	0
439	ZNF436-AS1	0	1.55108	0.876882	2.25989	1.32428	0.857652	0	0	0	0	0	0
440	TCEA3	0	0	0.876882	1.53345	0.809038	0	2.86896	1.16299	1.41061	2.27671	2.27098	0
441	ASAP3	8.33223	8.49591	7.82013	8.33165	8.43854	8.18042	7.07333	7.08825	6.98921	7.15504	7.03454	7.08065
442	E2F2	3.35884	3.65331	3.7598	3.51365	4.25165	3.4256	4.48789	4.19763	4.13628	4.33832	4.79626	3.57727
443	ID3	7.51159	7.5416	7.52491	7.74892	7.88502	8.0973	1.17701	0	0	0	1.18619	2.04426
444	MDS2	0	0	0	2.52028	1.70316	1.39186	0	0	0	0.823049	0	0
445	RPL11	13.9481	13.8177	14.1088	13.7741	13.573	14.2043	14.7054	14.5989	14.5913	14.7508	14.6482	14.6881
446	ELOA-AS1	5.77355	5.67777	6.57763	5.70484	5.4301	6.09599	4.78045	3.98828	4.13628	3.8151	4.42008	3.57727
447	ELOA	10.1511	10.2262	10.494	10.1641	10.0861	10.3119	10.9175	11.0278	11.0061	10.87	10.8939	10.9077
448	PITHD1	9.6523	9.68364	9.88207	9.6969	9.65003	9.94553	10.4816	10.5571	10.5155	10.3773	10.4396	10.4359
449	LYPLA2	10.2389	9.99741	10.2493	10.0807	10.0029	10.2679	9.97814	10.0539	10.1299	9.91628	10.0667	10.1003
450	GALE	7.93379	7.61446	7.87256	8.2123	8.11374	8.44195	9.60564	9.61505	9.48177	9.75356	9.77478	9.58807
451	HMGCL	8.84338	8.89442	8.8669	9.15097	9.17259	9.28134	8.94492	8.55644	8.59161	8.80446	8.62619	8.56636
452	FUCA1	7.42873	7.57119	7.36575	7.49987	7.80965	7.58986	11.0743	10.9701	11.062	11.0314	10.9683	10.9809
453	CNR2	0.945545	0	0	0	0	1.39186	9.85389	9.84627	9.74976	9.76253	9.64289	9.61707
454	BTBD6P1	0	0	0	0	0	0.857652	6.61623	7.08825	7.12397	6.54376	7.08962	6.702
455	AL590609.3	0	0	0	0	0	0	3.47101	2.23807	1.8023	2.27671	2.60929	3.75473
456	AL590609.2	0.945545	0	0	2.52028	0	1.39186	0	0	0.871253	0	0	0
457	PNRC2	10.3648	10.2215	10.4403	10.2917	10.2643	10.4656	11.0271	11.1827	11.0842	11.0451	11.01	11.08
458	SRSF10	11.7505	11.8049	11.6827	11.644	11.7209	11.374	12.4131	12.4718	12.4775	12.4095	12.409	12.5564
459	AL590609.1	0	1.96182	0	0	0	2.74084	2.25799	1.16299	0.871253	0.823049	0	0
460	AL591178.1	0	0	0	0	0	0	0	1.16299	1.41061	0.823049	1.18619	3.1394
461	MYOM3	0.945545	2.54248	1.81114	1.53345	1.32428	2.33926	3.47101	3.87099	3.91622	3.64813	3.31158	2.04426
462	IL22RA1	1.51189	3.276	1.81114	2.25989	2.46264	2.0869	0	0	1.41061	0.823049	2.27098	0
463	IFNLR1	8.31136	8.33273	8.19429	8.30164	8.34153	8.33717	7.5995	7.84709	7.78628	7.73141	7.97154	7.82001
464	GRHL3	4.70043	2.76364	2.58938	3.83424	1.70316	2.0869	5.27919	5.58767	5.43602	5.24484	5.38599	5.32401
465	STPG1	7.8894	8.12398	7.90816	7.69717	8.15239	8.01816	6.8706	6.96488	7.20728	7.34447	7.14267	6.702
466	NIPAL3	7.87809	8.32407	8.11816	8.2123	8.46027	8.33354	9.00281	9.03328	8.81524	8.81435	9.06113	8.89465
467	RCAN3AS	1.51189	1.55108	3.09214	1.94191	2.00294	2.0869	0	1.16299	0	0	1.82823	1.35745
468	RCAN3	9.34855	9.55996	8.97636	9.75974	9.88044	9.37607	9.2529	9.40958	9.52138	9.38669	9.63134	9.4849
469	NCMAP	2.90331	2.28117	2.37351	1.94191	3.52715	2.0869	3.29683	2.57455	3.5583	3.73403	3.31158	2.85783
470	SRRM1	12.3901	12.3377	12.4855	12.1646	12.1614	12.13	11.8805	11.9167	11.8084	11.7504	11.6484	11.7014
471	CLIC4	13.2662	13.3753	13.3665	13.1074	12.9814	13.0697	12.9516	12.7427	12.908	12.9524	12.8885	12.9959
472	RUNX3	3.80352	3.95212	2.94321	4.44906	4.36129	4.10783	1.17701	2.84721	2.36352	0.823049	1.82823	0
473	SYF2	10.1663	10.1873	10.2353	9.70675	9.81329	9.85608	10.3259	10.4164	10.3901	10.4756	10.3338	10.4013
474	AL031432.4	4.41753	4.12169	3.46425	3.73509	3.86164	3.80667	3.6264	3.87099	4.49573	4.49416	4.50358	4.41346
475	AL031432.5	1.91753	0.974662	0	2.25989	1.70316	1.39186	0	0	1.41061	0	2.27098	1.35745
476	RSRP1	9.97121	9.79755	9.99398	9.61735	9.79264	9.52025	9.74361	10.2864	9.82291	9.65516	9.85247	9.54648
477	AL031432.3	2.71271	3.53817	2.37351	2.52028	2.25103	2.74084	2.86896	1.79844	1.8023	1.72571	1.18619	2.85783
478	AL031432.2	2.23379	0.974662	2.37351	1.53345	3.09093	3.31222	1.81646	1.79844	1.41061	0.823049	2.60929	2.04426
479	RHD	1.91753	1.96182	1.81114	2.52028	2.25103	2.90625	0	2.23807	0.871253	3.35469	2.60929	2.50765
480	AL928711.1	2.23379	0	2.11956	1.53345	1.32428	1.39186	0	1.16299	0.871253	0	1.18619	0
481	TMEM50A	10.8548	10.7715	10.8762	10.6761	10.5419	10.7666	10.6809	10.5476	10.6951	10.6659	10.5578	10.5944
482	RHCE	2.90331	2.54248	1.41835	3.38872	3.61831	3.62868	2.86896	2.23807	2.76654	1.72571	2.88314	2.04426
483	MACO1	8.84047	8.73362	8.66469	8.54793	8.69304	8.72271	9.32843	9.73319	9.55834	9.42593	9.42998	9.44342
484	LDLRAP1	8.69657	8.56003	8.18187	8.75825	8.68515	8.44195	11.1475	11.2132	11.2338	11.2526	11.2143	11.2854
485	AL606491.1	1.51189	2.28117	3.35056	1.53345	3.52715	0.857652	2.59558	1.79844	0.871253	1.34385	1.18619	0
486	MAN1C1	7.48946	8.00435	7.10154	8.20768	8.15999	7.79368	11.2829	11.4495	11.3944	11.4602	11.5352	11.5889
487	AL031280.1	2.71271	2.76364	2.37351	1.94191	2.25103	2.0869	3.6264	1.79844	2.93244	2.67446	3.48595	2.85783
488	SELENON	11.4426	11.6747	11.352	11.6811	11.7021	11.6104	11.3246	11.1649	11.2589	11.1597	11.1901	11.115
489	AL020996.1	2.23379	0.974662	2.11956	0.961537	2.95762	1.78084	1.17701	2.84721	2.36352	1.34385	2.60929	2.50765
490	MTFR1L	8.44768	8.36688	8.2666	8.47682	8.62322	8.61926	9.03438	8.90116	8.9447	9.23474	9.12184	9.17756
491	AUNIP	8.03911	8.12896	8.07406	7.84716	8.05376	8.14361	9.46341	9.35875	9.24992	9.31881	9.28117	9.29703
492	PAQR7	7.65104	7.28904	7.29836	7.22631	7.33929	6.98725	7.84872	7.32965	7.3013	7.35128	7.70672	7.42032
493	STMN1	13.1606	13.2829	13.1372	13.0072	13.1971	13.268	13.4756	13.5585	13.6977	13.446	13.5365	13.7618
494	SNRPFP2	0.945545	1.55108	0.876882	1.53345	0	0	0	0	0	0	0	0
495	PAFAH2	8.45531	8.37109	8.34662	8.46527	8.49977	8.41131	8.69569	8.67052	8.61009	8.81927	8.49462	8.72392
496	EXTL1	3.4835	4.19954	4.55967	4.62554	5.4301	4.51893	4.12052	2.57455	2.93244	3.55679	3.31158	3.1394
497	SLC30A2	0.945545	0	0	1.53345	2.25103	0.857652	6.75745	6.69843	6.74341	6.36683	6.6691	6.12395
498	TRIM63	0	0	0	0	0	0	0	2.23807	1.41061	1.72571	0	2.04426
499	PDIK1L	6.87855	7.09899	6.99205	7.22631	7.31905	6.45768	7.50251	7.80773	7.59534	7.72093	7.46777	7.67314
500	FAM110D	3.70453	5.44188	3.66785	4.73223	4.92266	4.10783	3.76668	4.54262	3.91622	2.98591	3.78189	3.37488
501	C1orf232	1.51189	1.96182	0	0	0.809038	0	0	0	0	0.823049	0	0
502	AL391650.1	2.90331	1.96182	2.94321	3.83424	2.95762	3.31222	3.0987	2.23807	3.5583	3.35469	3.90983	1.35745
503	CNKSR1	8.31555	8.4288	8.07853	8.1984	8.52355	7.91515	8.31075	8.15371	8.36725	8.1382	7.93441	7.92575
504	CATSPER4	4.21664	3.95212	2.58938	4.01419	4.06978	1.39186	1.81646	1.79844	3.08121	1.72571	2.60929	2.50765
505	AL355877.1	4.06528	4.03939	4.39737	4.17416	5.12275	4.75418	3.76668	3.98828	4.2663	3.96474	4.79626	4.30362
506	CEP85	10.3658	10.3272	10.4729	10.2519	10.3524	10.3311	10.8736	10.8259	10.7314	10.8242	10.6523	10.7333
507	AL355877.2	1.51189	1.96182	2.37351	0	1.70316	0	0	1.16299	0	2.67446	0	1.35745
508	SH3BGRL3	9.71722	9.49776	9.56913	9.79555	9.50526	10.1614	7.84872	7.75905	7.81844	7.88951	7.83314	7.5096
509	UBXN11	6.99831	6.69083	7.36575	7.16096	7.10718	7.11951	8.08816	8.62143	8.35269	8.10231	8.33283	8.06693
510	CD52	4.47872	4.12169	4.50757	5.13364	4.60368	5.43391	6.65285	6.96488	6.61504	6.22569	5.89901	6.05782
511	CRYBG2	7.569	7.92636	7.39472	7.78655	7.76046	7.43598	8.70444	8.63499	8.60088	8.66653	8.59321	8.34163
512	AL451139.1	1.51189	2.28117	1.41835	2.932	0.809038	1.39186	1.17701	1.16299	0	1.34385	1.18619	0
513	ZNF683	0	0.974662	0	0	0.809038	0	2.59558	2.23807	1.8023	1.72571	0	0
514	LIN28A	14.6117	14.6079	14.6464	14.3922	14.199	14.4847	13.67	13.4583	13.5011	13.8173	13.8585	13.839
515	DHDDS	8.86646	8.83773	8.65574	8.76769	8.84469	8.69188	9.61495	9.74157	9.65351	9.52415	9.39487	9.71686
516	AL513365.1	1.51189	1.55108	0.876882	0	2.00294	0.857652	0	1.16299	0	2.27671	1.18619	0
517	AL513365.2	3.22238	2.76364	2.94321	2.932	3.42982	2.74084	2.86896	1.79844	0.871253	0	1.82823	0
518	HMGN2	10.6956	10.2843	10.7452	10.1889	10.0342	10.8451	9.78544	9.62187	9.76771	9.8493	9.74077	9.6539
519	RPS6KA1	8.30714	8.11396	7.86222	8.20768	8.26601	8.3226	8.98137	8.82042	8.89027	8.84845	8.97599	8.73454
520	RF01210	1.51189	1.96182	0.876882	2.25989	1.70316	2.33926	1.17701	1.16299	2.57906	0	1.82823	1.35745
521	AL512408.1	1.91753	2.28117	2.58938	1.53345	2.64715	1.39186	1.17701	1.79844	2.36352	2.02735	1.18619	1.35745
522	ARID1A	12.2416	12.5343	12.0836	12.3417	12.4049	12.0881	12.1266	12.1009	12.0728	11.9663	12.1922	12.0021
523	PIGV	7.97153	8.24366	7.93306	7.98302	8.29393	8.24749	7.00415	7.16501	6.83008	7.0417	6.93278	6.8461
524	RN7SL165P	0.945545	0.974662	0	1.94191	0	0.857652	1.81646	1.16299	1.41061	2.02735	0	1.35745
525	ZDHHC18	9.41854	9.44879	9.3444	9.53499	9.47661	9.47816	9.65386	9.63317	9.58039	9.67972	9.615	9.68983
526	SFN	6.77258	6.53438	6.52619	6.76821	6.72156	7.28641	7.29805	7.06173	7.15787	7.23087	7.34863	6.82638
527	GPN2	8.74407	8.62848	8.70862	8.72955	8.587	8.74746	9.17321	9.22473	9.13759	8.96184	8.93522	8.75555
528	GPATCH3	7.81424	7.62155	7.72067	7.60189	7.84311	7.67831	8.22822	8.19699	8.38167	8.36716	8.53982	8.29215
529	NUDC	11.4522	11.031	11.6793	11.2586	11.0521	11.4417	11.9529	12.0521	11.9923	12.0002	12.0114	12.0802
530	NR0B2	0	0	0.876882	1.94191	0	0	0	2.23807	0	0	0	0
531	KDF1	7.67084	7.65648	7.3287	8.18907	7.90327	7.99079	8.15351	7.8393	7.89582	7.86592	8.00057	7.52192
532	RPL12P13	1.51189	2.28117	1.41835	0	1.32428	2.33926	0	2.57455	0.871253	2.83857	1.18619	0
533	TRNP1	8.61374	8.40845	8.68536	8.67709	8.34488	8.79307	8.11466	8.31397	8.10147	8.04044	8.15703	8.16442
534	TENT5B	10.2042	10.043	9.8948	10.1581	9.91006	10.1522	11.9261	11.6335	11.8765	11.8532	11.7678	11.776
535	SLC9A1	8.82288	9.05487	8.89758	9.18894	9.22611	8.83473	11.8209	11.6973	11.7349	11.8162	11.8317	11.7269
536	CHCHD3P3	0	0	2.11956	1.94191	0	0	0	1.79844	2.57906	2.27671	2.27098	1.35745
537	NPM1P39	2.49303	2.54248	2.77712	2.25989	2.95762	3.18917	3.6264	2.57455	2.93244	3.45928	3.48595	4.30362
538	WDTC1	9.81537	9.84677	9.50912	10.1156	10.1657	9.85608	9.90981	9.69271	9.90006	9.6441	9.59134	9.67887
539	TMEM222	8.22916	8.34134	7.84133	8.18438	8.2158	8.04946	8.90752	8.91974	8.83371	8.79699	8.71645	8.68063
540	ACTG1P20	2.23379	3.53817	2.58938	2.932	3.09093	3.53071	3.29683	3.07644	3.74833	2.27671	3.64149	4.05512
541	SYTL1	6.47512	6.28936	6.88382	6.89994	6.67984	7.02372	6.59756	7.04829	6.25667	6.69064	6.25276	6.63555
542	MAP3K6	7.86096	8.13887	8.02858	7.97217	7.94789	7.78309	9.99071	9.81088	9.80028	9.42432	9.25731	9.35325
543	FCN3	3.59825	3.53817	3.66785	3.73509	4.19353	3.62868	0	0	0.871253	1.34385	0	0
544	CD164L2	6.44477	6.51928	6.93402	6.70411	6.78197	6.80017	4.71268	3.98828	3.74833	3.89186	2.88314	3.91273
545	GPR3	7.29052	7.519	7.43014	7.25344	7.16124	7.22508	4.64157	3.98828	3.83471	3.8151	3.64149	2.85783
546	WASF2	12.2805	12.405	12.3296	12.3407	12.3783	12.4241	11.9928	11.8057	11.791	11.8366	11.7746	11.7461
547	BX293535.1	0	0	0	1.94191	2.46264	1.39186	0	0	0	0	0	0
548	AHDC1	9.87633	10.0069	9.93233	9.96649	9.98691	9.93	8.49348	8.64842	8.49544	8.40366	8.41599	8.4161
549	FGR	3.35884	3.276	2.58938	2.932	3.42982	4.29851	2.25799	1.16299	0	0	0	0
550	AL031729.1	1.91753	0.974662	1.41835	3.38872	0.809038	2.90625	2.86896	1.79844	2.11003	2.67446	2.60929	3.1394
551	IFI6	4.84687	4.9505	4.07824	5.35015	5.29845	5.32121	2.25799	2.23807	2.93244	4.22421	4.23703	3.57727
552	AL445490.1	1.51189	0	0	0	0	1.39186	0	0	0	0	1.82823	0
553	FAM76A	8.1931	8.05235	8.06508	8.13661	8.00391	8.05827	8.86913	8.96337	8.9854	9.01213	9.04031	9.14209
554	AL020997.1	0.945545	0	0.876882	0	0.809038	0	2.25799	2.23807	1.41061	0.823049	2.60929	1.35745
555	RPEP3	0	0	0.876882	0	0	0	2.25799	0	0	0	2.27098	1.35745
556	STX12	8.61374	8.6598	8.8669	8.67709	8.70868	8.87521	9.30848	9.07366	9.03185	9.39989	9.13827	9.17366
557	AL020997.3	0	1.96182	2.37351	2.52028	0	1.39186	0	1.16299	0	0	2.60929	3.1394
558	AL020997.4	0	0	1.41835	0	0	0	2.59558	1.79844	2.36352	0	0	0
559	PPP1R8	10.0527	9.94044	10.1022	9.84988	9.95557	10.0037	10.9828	11.0338	11.0463	10.8291	10.8437	10.8588
560	THEMIS2	7.41314	7.41677	7.35842	7.71029	7.31905	7.61995	8.25824	8.10908	8.16537	8.17706	8.04305	7.81
561	RPA2	9.90866	9.90312	9.79374	9.79093	9.91231	9.7888	10.8383	10.7604	10.786	10.8076	10.6951	10.6862
562	SMPDL3B	8.34049	8.47649	7.90313	8.30597	8.30769	8.4352	3.0987	3.07644	2.76654	2.27671	2.27098	2.85783
563	XKR8	8.26868	8.46471	8.13971	8.48065	8.38762	8.5677	8.52346	8.23309	8.62835	8.37052	8.40518	8.46156
564	EYA3	10.2132	10.1992	10.2806	10.3069	10.2094	10.2641	9.96546	9.82277	9.84909	9.75099	9.9129	9.90022
565	AL512288.2	1.51189	0.974662	0.876882	2.52028	0	0.857652	1.17701	0	2.11003	2.48925	0	3.1394
566	RN7SL559P	1.91753	2.54248	0	0	2.00294	0	1.17701	2.57455	0.871253	0	1.18619	1.35745
567	SPCS2P4	0	1.55108	0	0	1.32428	0	0	1.16299	0	0.823049	1.18619	1.35745
568	PTAFR	5.446	5.85663	5.10669	5.56748	5.18373	5.32121	3.47101	4.09675	4.06659	3.24192	3.78189	3.1394
569	DNAJC8	10.9936	10.6887	11.19	10.7847	10.7764	11.0927	10.799	11.0329	11.0177	10.9372	10.8744	11.1089
570	ATP5IF1	7.74743	7.30674	7.97683	7.89962	7.26364	8.53333	7.98422	7.85483	7.87049	7.79275	7.60642	8.04149
571	SESN2	5.24932	5.78267	5.52875	5.65145	6.13315	5.7272	8.37792	8.19089	8.27757	8.18471	8.25063	8.14862
572	MED18	2.49303	2.54248	4.00497	3.51365	3.09093	4.91815	5.32529	3.07644	4.06659	4.44406	5.29518	5.14449
573	PHACTR4	10.9155	10.7707	10.8132	10.6312	10.493	10.7069	10.1845	10.2907	10.3009	10.1155	10.1693	10.211
574	CR391992.1	0.945545	1.96182	0	1.53345	1.70316	0.857652	1.17701	1.16299	0	1.72571	0	0
575	RNU6ATAC27P	2.23379	0.974662	2.58938	0.961537	0.809038	0.857652	0	0	0.871253	0	0	0
576	RCC1	10.8918	10.7667	11.0364	10.5971	10.6369	10.9166	11.7519	11.9323	11.8964	11.7042	11.9671	11.8837
577	SNHG3	10.4494	10.2943	10.6448	10.4824	10.4205	10.6985	10.9729	11.2844	11.1452	11.1372	10.9757	11.1521
578	SNORA73B	5.17731	4.90475	5.3331	5.01184	4.92266	5.588	7.19006	7.13987	7.56407	6.99026	6.6509	7.23823
579	PRDX3P2	3.22238	2.54248	2.11956	2.25989	1.70316	3.05464	1.81646	3.98828	3.08121	3.24192	3.1132	3.57727
580	AL513497.1	1.91753	2.76364	0.876882	2.25989	2.64715	2.33926	2.86896	1.16299	3.74833	1.72571	0	1.35745
581	TRNAU1AP	8.5186	8.74989	8.32044	8.43794	8.57851	8.55529	8.67803	8.77216	8.9616	8.82907	8.79726	8.87558
582	SNHG12	8.5862	7.84996	8.73434	8.46527	8.12544	8.57693	10.4905	10.9737	10.7009	10.3723	10.548	10.5944
583	SNORD99	3.4835	2.76364	4.21447	2.74078	3.32546	4.10783	5.94326	5.62438	5.8634	5.60546	5.59077	5.43237
584	TAF12	8.96331	8.58563	8.96433	8.85292	8.68515	9.04007	9.3397	9.42006	9.20806	9.28719	9.1119	9.19689
585	RAB42	6.17584	6.64981	5.79093	6.24495	6.38758	5.79207	7.99852	8.4531	8.6553	7.60602	8.06383	7.98922
586	LINC01715	0.945545	0	0.876882	1.53345	1.32428	0	1.81646	0	0.871253	1.72571	0	0
587	GMEB1	9.74083	9.61782	9.71553	9.56056	9.55515	9.74305	9.812	9.58743	9.85039	9.82136	9.61265	9.62565
588	RF00422	0	0	1.41835	0	0.809038	0	0	0	0	1.72571	0	2.50765
589	YTHDF2	10.949	10.9899	11.0109	10.8828	10.8275	10.7305	11.9148	11.9514	12.0078	11.8782	11.9411	11.9289
590	OPRD1	6.86715	7.4086	6.15498	6.09306	6.83994	5.77077	4.64157	5.82692	5.51663	4.72146	5.701	4.78447
591	EPB41	11.6597	11.6597	11.6918	11.6247	11.5713	11.4252	11.3912	11.2525	11.111	11.3763	11.3007	11.2745
592	AL138785.1	0	0	1.41835	0	0	1.39186	0	0	0.871253	1.72571	2.88314	0
593	RF00017	5.47632	5.65031	5.60511	6.31529	5.29845	4.91815	6.94632	7.06173	7.12397	7.44977	6.6509	6.702
594	TMEM200B	6.23023	6.81968	6.69874	7.34875	7.1306	7.33075	9.06867	9.05697	8.99949	8.47088	8.78896	8.73454
595	SRSF4	11.7258	11.7323	11.8275	11.6702	11.7228	11.8332	11.9298	11.9414	11.8194	11.9779	11.7944	11.8723
596	RF02271	3.70453	5.19817	4.70554	4.09639	3.70406	3.72042	2.25799	4.09675	2.11003	2.98591	3.48595	3.1394
597	MECR	8.45911	8.60721	8.78446	8.75192	8.63691	9.04229	9.66287	9.51353	9.41849	9.52113	9.29001	9.4849
598	AL590729.1	2.71271	0.974662	2.11956	0	2.25103	1.39186	3.47101	2.84721	2.11003	1.34385	3.31158	1.35745
599	PTPRU	10.008	10.4165	10.0967	10.2293	10.3648	10.1968	13.3429	13.263	13.3109	13.4108	13.5098	13.2978
600	LINC01756	0	0	0	0	0.809038	0	1.81646	0	1.8023	2.67446	0	0
601	AL671862.1	2.49303	0	2.11956	2.25989	2.25103	2.74084	4.90712	5.207	5.32102	5.21527	4.72847	5.01106
602	MATN1	0	2.28117	2.94321	2.25989	2.81072	2.0869	2.59558	2.57455	0.871253	1.72571	2.27098	2.04426
603	MATN1-AS1	3.07165	2.28117	3.09214	2.74078	2.25103	3.4256	4.12052	3.44807	1.8023	3.89186	3.1132	4.05512
604	LAPTM5	3.80352	0.974662	2.94321	2.932	3.21295	1.78084	1.17701	1.79844	0.871253	2.67446	2.27098	3.37488
605	SDC3	10.5383	10.82	10.3754	10.5785	10.7363	10.4397	8.38338	8.51794	8.30052	8.63339	8.6944	8.6529
606	PUM1	12.0701	12.0999	12.0749	11.916	11.8802	11.7998	12.0748	11.9928	12.0104	11.9604	12.0759	11.9794
607	AL356320.2	0	0	0	0	1.70316	0	2.59558	2.84721	0	0	0	0
608	SELENOWP1	0.945545	0	0	0	1.32428	0.857652	1.81646	2.84721	2.36352	2.02735	0	0
609	NKAIN1	10.1441	10.372	10.1677	10.1485	10.1	10.1241	3.76668	3.74332	3.99336	3.45928	3.78189	4.05512
610	SNRNP40	10.7235	10.5609	10.7997	10.6423	10.4618	10.842	10.3287	10.164	10.3392	10.3332	10.2303	10.3487
611	AC114495.2	4.93684	4.34367	5.03489	4.8788	4.60368	4.23771	3.76668	3.44807	3.5583	2.67446	3.48595	4.05512
612	ZCCHC17	9.71245	9.64416	9.7883	9.73268	9.71602	9.95972	9.3481	9.33126	9.37591	9.23842	9.20526	9.31484
613	FABP3	7.62421	7.519	7.4647	8.33165	7.57944	8.10583	9.95266	9.86365	9.85298	9.97148	9.96722	9.86198
614	SERINC2	9.30486	9.32399	8.68828	9.16533	9.00744	8.97404	6.41772	6.37135	6.66305	6.71196	6.10017	6.36177
615	AC209007.1	0.945545	1.55108	1.41835	0	1.32428	0.857652	2.25799	3.07644	2.36352	3.11959	2.60929	1.35745
616	LINC01226	0	0	0.876882	0.961537	0	1.39186	0	2.23807	1.41061	0.823049	0	0
617	TINAGL1	7.12812	6.8562	7.27517	6.99943	7.37241	7.40175	5.5747	5.88858	5.54253	5.53541	5.47142	5.20685
618	HCRTR1	0.945545	2.76364	2.77712	2.52028	2.46264	0	1.17701	1.16299	0	0.823049	1.18619	0
619	PEF1	9.3506	9.32833	9.30298	9.64492	9.44583	9.89228	9.41359	9.33956	9.33389	9.3933	9.48751	9.27537
620	AC114488.2	2.49303	3.41303	3.09214	2.74078	3.09093	2.90625	0	0	0	1.34385	0	0
621	COL16A1	8.17473	8.5036	8.15672	8.2973	8.47254	7.66105	2.86896	4.61736	3.21607	4.1003	3.64149	4.05512
622	ADGRB2	8.52949	9.09617	8.29377	8.63302	8.78691	8.29676	2.86896	2.57455	3.33939	3.35469	2.88314	1.35745
623	SPOCD1	5.21377	5.94968	5.39176	5.83025	6.26597	5.43391	2.86896	1.16299	3.08121	2.67446	2.60929	3.37488
624	AL136115.2	0.945545	2.76364	3.09214	2.52028	2.00294	2.90625	1.17701	0	0	0.823049	1.18619	1.35745
625	PTP4A2	11.6895	11.6178	11.8178	11.7242	11.6235	11.7706	10.7084	10.708	10.7066	10.8783	10.933	10.8281
626	AL136115.1	1.51189	2.28117	1.41835	1.53345	1.70316	1.78084	1.17701	0	0.871253	0	1.18619	0
627	KHDRBS1	13.1345	13.0691	13.1845	13.0337	13.0018	13.0031	12.0765	11.9541	12.0581	12.1528	11.9675	12.1197
628	AL445248.1	2.49303	1.96182	2.58938	2.52028	1.32428	2.33926	0	0	1.41061	0.823049	1.18619	0
629	TMEM39B	8.38912	8.31972	8.08743	8.39392	8.49075	8.27044	7.04606	7.03472	7.23931	7.26012	7.24326	6.56588
630	KPNA6	11.5147	11.5102	11.7567	11.48	11.4705	11.5605	11.8858	11.7086	11.7208	11.6012	11.5482	11.7474
631	TXLNA	10.764	10.6301	10.719	10.6694	10.5236	10.4763	11.2133	11.31	11.1884	11.0835	11.2166	11.1442
632	CCDC28B	7.96085	7.99346	8.16095	7.84716	8.12155	8.43181	6.79069	6.3275	6.40522	6.01878	5.73595	5.98852
633	AL049795.1	0	0	0	3.25194	1.32428	1.39186	0	2.57455	0.871253	1.34385	1.18619	1.35745
634	IQCC	6.47512	5.99405	6.29986	6.70411	6.52352	6.27307	6.63465	6.43473	6.55269	6.10191	5.701	6.27712
635	DCDC2B	3.4835	1.96182	1.81114	2.25989	1.70316	2.55398	1.17701	2.23807	1.41061	0.823049	2.60929	1.35745
636	TMEM234	7.31589	6.92656	7.17853	6.89994	6.91379	6.86191	7.35473	7.18971	7.04463	6.95492	6.88687	6.6127
637	EIF3I	11.8713	11.7522	12.0044	11.8028	11.7241	12.3924	12.0333	11.941	12.0773	12.1105	12.0708	12.0926
638	MTMR9LP	7.87809	7.7173	7.50512	7.79273	7.56805	7.66105	4.78045	3.87099	3.65644	4.58942	3.48595	3.91273
639	FAM167B	6.84408	6.37574	6.0856	6.26286	6.34817	6.3469	0	0	0	0.823049	0	0
640	LCK	10.8876	10.6904	10.8125	10.9575	10.6779	11.1531	4.64157	4.54262	4.82605	4.33832	5.29518	4.93941
641	HDAC1	11.2925	11.0724	11.3575	11.2845	11.1584	11.3576	11.9176	11.8127	11.8816	11.8013	11.874	11.8535
642	MARCKSL1	13.1099	13.0646	12.8303	13.096	12.9918	13.1219	11.2865	11.523	11.4476	11.2412	11.3565	11.3907
643	TSSK3	2.49303	2.95536	3.46425	2.932	2.81072	4.10783	1.81646	1.79844	2.36352	2.02735	0	0
644	FAM229A	5.69837	5.65031	5.60511	5.50865	5.9346	5.87426	4.48789	4.4638	4.64664	3.89186	4.33146	5.37921
645	BSDC1	10.2311	10.3315	10.0655	9.885	10.0801	9.9312	10.4125	10.5992	10.4546	10.1617	10.1852	10.088
646	LRRC37A12P	1.51189	1.96182	0	0	2.00294	1.39186	0	0	0	0	0	0
647	ZBTB8B	8.42842	8.61078	8.07406	8.30164	8.42282	7.89067	6.82319	6.41391	6.81953	6.25504	6.47589	6.21779
648	ZBTB8A	8.61715	8.86784	8.49112	8.38985	8.64235	7.99079	8.76005	8.77216	8.64936	8.66926	8.4106	8.8218
649	ZBTB8OS	8.36501	8.56739	8.3577	8.23968	8.14474	8.14361	9.87729	10.0061	9.86329	10.0882	10.0701	10.0608
650	RBBP4	12.3926	12.2643	12.3927	12.4111	12.2519	12.4268	12.491	12.5225	12.5904	12.3504	12.3834	12.4929
651	SYNC	1.51189	0.974662	1.81114	0	1.32428	0	6.75745	6.84559	6.77652	6.28381	6.43394	6.92241
652	KIAA1522	10.9877	11.098	10.5065	10.8741	11.0884	10.5679	10.5668	10.6524	10.6563	10.6474	10.6951	10.5886
653	YARS	12.199	12.3188	12.4032	11.9599	12.1517	12.2859	13.1127	12.9351	13.0008	13.1818	12.9558	13.0088
654	S100PBP	10.6431	10.7187	10.6501	10.5023	10.4533	10.4193	10.2216	9.97442	10.1823	10.0718	9.87028	10.0481
655	FNDC5	4.35362	4.65131	4.27805	4.67987	3.785	2.90625	3.47101	4.29192	3.91622	4.1003	4.13599	3.91273
656	HPCA	5.74892	4.8575	5.14129	5.01184	5.21327	4.95639	2.86896	1.79844	3.5583	2.48925	0	0
657	TMEM54	5.17731	4.9505	4.50757	5.44732	6.02067	5.6359	7.4823	7.10133	7.52563	7.78773	7.75862	7.52192
658	AL031602.2	0	0	1.41835	0	0	1.78084	3.29683	3.07644	3.5583	2.27671	3.48595	1.35745
659	RNF19B	8.23361	8.27995	8.42945	8.17495	8.14857	8.61628	10.7116	10.538	10.6511	10.6258	10.5615	10.5813
660	AL031602.1	0	0	0	0	0	0	1.17701	2.23807	3.33939	0.823049	3.1132	1.35745
661	AL355864.1	0	0	0	0	0	0	0	0	2.36352	1.72571	1.82823	1.35745
662	AL355864.2	0	0.974662	0	0	0	0	1.17701	1.79844	1.8023	0	0	0
663	AK2	11.0621	10.5609	11.1347	10.7462	10.6451	11.0803	11.091	11.1166	11.1029	11.0845	10.8527	10.9112
664	AZIN2	4.06528	5.03786	4.50757	4.83158	5.12275	5.37866	5.45538	4.82083	5.02288	5.05762	5.24753	4.30362
665	AL662907.1	4.06528	3.53817	3.35056	3.73509	4.00368	2.0869	1.17701	2.23807	0.871253	0	1.82823	2.04426
666	TRIM62	7.82016	7.48831	7.38754	8.65013	8.3746	8.16825	6.37452	6.84559	5.92377	6.51977	6.49642	5.79911
667	AL662907.2	3.07165	2.95536	2.94321	3.51365	2.95762	3.80667	2.59558	2.84721	1.8023	2.02735	1.18619	3.75473
668	ZNF362	8.9872	9.23897	8.85391	9.09459	9.01794	8.71158	7.03222	7.10133	6.87154	7.23824	6.96259	7.22323
669	AL513327.3	2.49303	1.96182	3.22713	2.74078	2.95762	1.78084	0	0	0	1.72571	2.27098	0
670	AL513327.1	3.59825	2.76364	2.37351	2.932	3.42982	3.80667	0	0	1.41061	0	0	0
671	PHC2	8.9032	9.11889	8.68828	9.50333	9.35927	9.27	5.07844	5.05396	4.4417	3.89186	4.65733	4.78447
672	MIR3605	1.91753	0	0	0	0.809038	1.39186	0	0	0	0	0	0
673	RN7SKP16	0.945545	1.55108	0	0.961537	0	2.90625	0	0	0	0	0	0
674	ZSCAN20	7.13764	7.3415	7.69178	7.54448	7.09929	7.53406	6.30719	5.97638	6.03742	5.93057	5.3413	5.79911
675	AC115285.1	0.945545	1.96182	1.41835	2.25989	1.70316	1.39186	0	1.79844	1.41061	2.27671	1.82823	0
676	CSMD2	9.45516	9.78182	9.47222	9.71165	9.76422	9.41435	1.81646	2.23807	1.8023	1.72571	1.18619	2.04426
677	C1orf94	6.9451	7.18762	7.01089	6.66424	7.09929	6.41713	0	0	0	0	0	0
678	SMIM12	8.8317	8.61434	8.72297	8.82003	8.72928	8.85764	9.71142	9.73948	9.71602	9.51508	9.76424	9.6483
679	GJB5	2.23379	0	0.876882	0.961537	1.70316	1.78084	3.29683	4.38041	3.99336	3.55679	4.65733	3.1394
680	GJB4	0	1.55108	0	0	1.70316	0	0	0	1.8023	0	1.18619	0
681	GJB3	1.51189	2.28117	2.11956	2.932	2.81072	3.31222	1.81646	0	2.11003	0	3.64149	3.1394
682	GJA4	5.21377	4.8575	4.14796	5.35015	4.99249	4.87887	1.81646	3.44807	0	1.72571	1.18619	0
683	DLGAP3	7.1751	6.67728	6.0856	6.49272	6.61491	5.56343	7.17755	7.22599	7.21536	7.08321	7.58741	7.26779
684	AC114490.3	3.4835	3.65331	2.11956	3.83424	3.785	2.74084	0	2.84721	1.8023	2.27671	0	0
685	AC114490.1	4.21664	4.2734	2.58938	3.51365	4.00368	3.05464	0	0	1.8023	1.72571	2.88314	0
686	ZMYM6	7.75981	7.92636	7.90313	7.78655	7.99968	7.33801	8.48843	8.52281	8.64936	8.66106	8.47924	8.64165
687	ZMYM1	9.99235	10.1741	10.0945	9.93751	9.85254	9.91431	10.891	10.7313	10.7833	10.7163	10.6153	10.8454
688	EFCAB14P1	0	0.974662	0	0.961537	0	1.78084	1.17701	2.23807	1.41061	0	2.88314	3.57727
689	AL590434.1	0	1.55108	0	0	0	0	2.25799	0	1.41061	2.98591	0	3.91273
690	SFPQ	13.5773	13.703	13.2698	13.3378	13.6458	12.8353	12.9002	13.068	13.1374	13.002	13.2016	13.197
691	ZMYM4	11.7989	11.8822	11.8374	11.7104	11.7432	11.6482	11.5397	11.4948	11.5625	11.472	11.5246	11.4991
692	RPL5P4	1.91753	2.28117	2.77712	3.25194	2.81072	2.55398	3.6264	1.79844	2.11003	2.27671	1.18619	2.04426
693	ZMYM4-AS1	0	0.974662	1.81114	0.961537	1.32428	0	3.89451	1.16299	0.871253	2.67446	0	1.35745
694	KIAA0319L	11.292	11.2544	11.066	11.4033	11.3468	11.2046	11.3204	11.3036	11.2531	11.3305	11.4204	11.2056
695	NCDN	9.48902	9.4267	9.087	9.39787	9.39838	9.14105	9.64707	9.48886	9.7922	9.52113	9.58896	9.24226
696	AC004865.2	2.23379	3.276	4.00497	1.94191	3.86164	4.03823	2.59558	3.44807	4.59807	3.64813	4.23703	4.51554
697	TFAP2E	3.35884	4.536	4.27805	4.17416	4.25165	4.75418	6.43885	6.23559	6.70952	6.84339	6.32339	5.67226
698	PSMB2	11.5894	11.4287	11.7657	11.467	11.2834	11.8552	11.8042	11.7523	11.83	11.6919	11.6089	11.6755
699	C1orf216	7.07957	7.48053	7.24367	6.87686	7.09136	7.01469	8.55282	8.85943	8.70489	8.48952	8.63547	8.7916
700	CLSPN	10.0286	10.0535	9.74817	9.92069	10.0911	9.47158	10.6876	10.9567	10.7961	10.567	10.7215	10.9686
701	AGO4	9.63056	9.81311	9.37562	9.546	9.67148	9.16574	10.6787	10.5607	10.3847	10.7274	10.3451	10.5196
702	AGO1	12.2479	12.513	12.2803	12.2346	12.3717	12.144	13.3071	13.1403	13.2126	13.0274	13.1444	13.1236
703	AL139286.1	0	0	0.876882	0	0	0	1.81646	1.16299	2.57906	1.34385	1.82823	0
704	AL139286.3	0	0.974662	1.41835	2.74078	1.32428	0.857652	2.59558	0	0.871253	2.48925	1.82823	2.04426
705	AGO3	10.291	10.5339	10.3237	10.323	10.1928	9.95383	8.45252	8.09607	8.39595	8.26265	8.1952	8.34163
706	AL138787.2	2.23379	2.54248	0	2.52028	2.64715	1.39186	0	0	0	0	1.18619	1.35745
707	AL138787.1	3.07165	0.974662	0	0	0.809038	0.857652	0	0	0	0	0	2.04426
708	TEKT2	4.28676	4.59481	4.21447	5.05359	4.99249	4.35685	2.25799	3.44807	2.11003	2.02735	1.82823	2.04426
709	ADPRHL2	8.6574	8.44487	8.66766	8.91653	8.53237	9.11382	8.80549	8.6573	8.81258	8.76674	8.84606	8.66405
710	COL8A2	6.31656	6.92656	5.83388	5.73081	6.94934	5.02995	3.0987	3.27419	2.36352	2.83857	2.60929	3.75473
711	TRAPPC3	10.0132	9.91037	10.2951	10.0436	9.84194	10.3652	9.59627	9.54258	9.54239	9.60759	9.45379	9.64267
712	MAP7D1	10.9023	10.7163	10.7089	10.9122	10.7992	10.9347	7.86442	7.8393	7.4248	7.68902	7.57781	7.73792
713	THRAP3	12.473	12.5479	12.5505	12.1785	12.4027	12.2377	12.685	12.7683	12.8175	12.6086	12.6353	12.8204
714	SH3D21	9.41659	9.08339	9.53212	9.53499	9.42703	9.60092	10.6665	10.824	10.8444	10.3988	10.498	10.3155
715	EVA1B	8.03911	7.69731	7.81478	8.27982	8.02489	8.5677	7.29805	7.80773	7.74784	7.51796	7.69788	7.48465
716	AL591845.1	8.14672	8.00976	8.03319	8.05159	8.08606	8.11431	7.73377	8.32516	8.12737	7.74182	7.84119	7.76925
717	AL591845.2	5.28402	5.19817	4.27805	4.51032	4.69027	3.9651	1.17701	1.79844	2.57906	0.823049	2.60929	2.50765
718	STK40	9.21781	9.40838	9.09143	9.22593	9.23694	9.13273	8.5816	8.5659	8.56658	8.54405	8.52491	8.6189
719	LSM10	8.75339	8.67009	8.70573	8.70356	8.51468	8.94343	8.99926	8.81646	9.10971	9.06902	8.86985	8.91347
720	OSCP1	4.93684	5.59377	4.87959	5.13364	4.81114	4.41293	4.78045	4.75614	5.64171	4.58942	4.33146	4.86402
721	MRPS15	10.1382	10.1705	10.2423	9.92491	9.83007	10.6807	10.0537	10.0673	10.1213	10.1637	10.1106	10.1547
722	CSF3R	0	0	0	0	1.32428	0.857652	3.0987	4.19763	2.93244	2.98591	2.27098	4.18471
723	AL596257.1	1.51189	2.28117	2.58938	1.53345	0	1.39186	0	0	0	0	0	0
724	AC117945.2	1.91753	1.55108	0.876882	2.25989	0.809038	0	0	0	0	0	0	0
725	GRIK3	5.13992	6.7307	4.92001	5.09417	5.91675	5.29161	2.59558	2.23807	2.36352	2.48925	2.60929	1.35745
726	LINC01137	3.22238	2.95536	1.81114	3.83424	4.06978	4.10783	4.31587	3.74332	2.93244	2.48925	3.1132	3.57727
727	ZC3H12A	7.29902	7.1489	6.91415	7.39008	7.146	7.38081	7.41992	7.75077	7.41782	7.26734	7.7671	7.53413
728	MEAF6	9.65396	9.3043	9.52067	9.33577	9.17071	9.58423	10.1876	10.2085	10.2418	10.1637	10.1304	10.2014
729	MIR5581	0.945545	2.28117	0	0.961537	0	1.78084	1.81646	0	0.871253	0	1.18619	0
730	SNIP1	8.9872	9.13136	9.0556	9.00165	8.99686	9.01084	9.17321	8.99174	9.14606	9.06281	9.06457	9.20837
731	FTH1P1	1.91753	1.55108	1.41835	0.961537	0	0	2.59558	0	0	2.02735	0	0
732	AL034379.1	0	1.55108	0.876882	0.961537	0	0	1.17701	1.16299	1.8023	2.02735	2.88314	0
733	DNALI1	8.52587	8.49591	8.24687	8.46527	8.74959	8.57386	4.64157	5.05396	4.54781	4.91778	4.33146	4.61086
734	GNL2	11.4945	11.2921	11.6334	11.273	11.3518	11.4298	11.3823	11.5483	11.4961	11.5381	11.3864	11.4983
735	RSPO1	1.91753	1.96182	1.81114	1.94191	0	0	0	0	0.871253	0	0	1.35745
736	C1orf109	8.97398	9.33912	9.26425	9.16533	9.20052	9.28322	9.7751	9.79889	9.8123	9.80284	9.76846	9.81771
737	CDCA8	10.4834	10.4488	10.6365	10.4622	10.2483	10.6424	10.1954	10.231	10.3066	10.3046	10.2903	10.4424
738	EPHA10	4.41753	4.65131	4.33894	4.09639	4.77197	3.53071	3.6264	3.44807	3.45299	2.27671	0	2.04426
739	MANEAL	5.77355	5.2721	4.9976	4.62554	5.45505	4.75418	8.76424	8.69661	8.69048	8.35366	8.54476	8.60739
740	YRDC	7.99266	8.00976	7.95268	7.84716	7.89417	7.96289	10.1751	9.86556	10.0877	10.1971	10.0546	9.86923
741	C1orf122	8.87787	8.05758	8.52099	8.71986	8.62871	8.92667	9.43478	9.23069	9.32459	9.18985	9.33059	9.03015
742	MTF1	8.78704	8.76277	8.83025	8.82607	8.87967	8.71716	9.22581	9.29756	9.31898	9.10574	9.20526	9.21597
743	AL929472.4	0	1.55108	0.876882	0	0	0.857652	2.86896	0	0	2.48925	1.82823	0
744	INPP5B	9.23786	9.21574	8.96674	9.11937	9.30884	9.17185	9.79161	9.3669	9.50501	9.62033	9.56729	9.5704
745	SF3A3	11.6646	11.5502	11.9612	11.4094	11.3435	11.6346	11.7728	11.7161	11.7923	11.6361	11.6381	11.6293
746	RNU6-510P	0.945545	1.55108	1.81114	0.961537	2.00294	0	0	1.79844	1.41061	0.823049	1.82823	1.35745
747	FHL3	8.67712	8.75956	8.25084	8.74238	8.72672	8.58306	8.58634	8.54212	8.57915	8.49261	8.6675	8.50564
748	UTP11	9.85918	9.68025	9.97492	9.68864	9.77045	9.84975	10.268	10.1593	10.3775	10.2418	10.1946	10.254
749	POU3F1	9.99628	9.73846	10.1	9.81389	9.36586	10.0498	5.91338	5.91844	5.71187	5.77715	5.03947	4.93941
750	AL139158.2	3.89615	4.2734	5.14129	3.92702	4.00368	4.75418	3.29683	2.23807	3.21607	2.98591	3.31158	1.35745
751	AL139158.1	0	0	1.41835	0	1.32428	0	0	0	0	0	0	0
752	AL139158.3	0.945545	1.55108	2.11956	1.53345	2.81072	1.39186	0	0	0.871253	0	0	0
753	AL390839.2	0	0.974662	2.11956	0	1.32428	0	0	0	0	0	0	0
754	LINC01343	2.49303	2.54248	2.77712	2.52028	2.95762	2.0869	0	0	0	1.34385	0	0
755	AL354702.1	2.23379	0.974662	1.81114	2.932	0.809038	0.857652	3.29683	4.38041	4.2663	4.39216	4.13599	2.85783
756	RRAGC	7.82606	7.50374	7.95268	7.6435	7.35263	7.91999	9.13165	9.16681	9.25189	9.22179	9.34198	9.35669
757	AL139260.1	2.71271	0.974662	2.11956	1.53345	0.809038	2.0869	1.17701	0	0.871253	0.823049	1.82823	1.35745
758	MYCBP	8.64744	8.6598	8.97156	8.66704	8.58417	8.94105	9.20438	9.00224	9.06573	9.09968	8.9576	9.08928
759	RHBDL2	3.59825	1.96182	1.41835	2.25989	2.81072	1.39186	0	1.16299	2.36352	0.823049	1.18619	0
760	AKIRIN1	12.0735	11.9888	12.0369	11.8062	11.7314	11.6842	12.7664	12.6069	12.715	12.7476	12.6989	12.6513
761	NDUFS5	11.0298	10.8877	11.1395	10.8342	10.5693	11.3346	11.0885	10.9404	11.0665	11.0737	10.9093	10.9742
762	MACF1	13.4964	13.9786	13.8434	13.8865	13.9436	13.791	12.1257	12.147	12.0116	12.0062	12.0729	12.0267
763	AL442071.2	0	0	2.37351	0.961537	0.809038	0	1.81646	0	1.8023	2.83857	0	2.04426
764	HSPE1P8	0	1.55108	2.37351	0	2.81072	0	1.17701	0	1.8023	0	0	0
765	BMP8A	6.09997	6.0371	5.79093	6.46204	5.98686	5.8941	5.68491	5.15777	4.69363	4.91778	4.98241	4.86402
766	OXCT2P1	0	0	0.876882	0.961537	1.32428	1.39186	1.81646	2.23807	0	0	0	0
767	PPIEL	6.76031	7.59299	6.95363	7.02064	7.28467	6.95927	6.23656	6.41391	6.1596	5.98414	6.80695	6.3341
768	PABPC4	12.3968	12.234	12.4334	12.3436	12.0883	12.3664	12.3282	12.3362	12.3243	12.3346	12.487	12.4047
769	PABPC4-AS1	4.64811	4.80865	5.14129	4.38509	4.36129	5.37866	4.48789	3.74332	2.76654	4.03411	3.64149	4.41346
770	SNORA55	0.945545	0.974662	0	1.94191	1.32428	0	2.59558	2.23807	2.76654	2.98591	2.27098	1.35745
771	HEYL	6.61796	6.97164	5.9939	7.26237	7.56232	6.95927	4.64157	3.07644	4.78325	4.22421	4.5825	4.18471
772	HPCAL4	6.49006	7.3838	7.04783	6.11294	6.64774	6.78962	0	0	0	0.823049	0	1.35745
773	PPIE	9.39691	9.49584	9.71409	9.46516	9.57662	9.87492	9.76677	9.53537	9.64008	9.61043	9.68374	9.44665
774	BMP8B	3.22238	5.37635	2.58938	5.01184	6.30766	4.23771	3.0987	3.74332	3.33939	4.03411	4.23703	2.85783
775	OXCT2	0.945545	0	1.81114	1.94191	2.25103	1.39186	1.81646	1.16299	2.36352	1.34385	2.27098	1.35745
776	AL033527.3	2.23379	0.974662	2.77712	2.74078	2.00294	1.78084	0	1.16299	0	1.34385	0	0
777	AL033527.5	0	0	0	0	0.809038	1.78084	1.81646	0	0.871253	0.823049	0	1.35745
778	TRIT1	9.33827	9.35196	9.71122	9.29718	9.37243	9.62486	9.56298	9.35875	9.45985	9.31881	9.35889	9.5525
779	MYCL	9.08882	9.12887	9.04192	8.82908	8.8681	9.04673	9.26774	8.87855	9.07463	9.23105	9.09517	8.89465
780	AL033527.2	0	0	0.876882	0	0	0	1.81646	0	0	1.72571	0	0
781	MFSD2A	7.65104	7.40038	7.5764	7.35711	7.50375	7.35957	3.89451	4.09675	4.49573	4.22421	3.31158	4.86402
782	AL663070.1	2.49303	2.76364	2.37351	2.25989	0.809038	0.857652	1.81646	3.74332	0.871253	3.11959	3.48595	0
783	CAP1	11.2542	10.9573	11.5294	11.0642	10.9979	11.6361	11.5507	11.4948	11.5766	11.5317	11.5665	11.5793
784	PPT1	11.351	11.1777	11.5589	11.3003	11.1782	11.6753	9.80997	9.64885	9.78544	10.0666	10.0989	10.2014
785	AL512599.1	0	0	0	0.961537	0	0	0	0	1.8023	2.02735	0	2.04426
786	RLF	11.1214	11.0021	11.2216	11.1358	10.9422	11.1521	10.4125	10.5853	10.3179	10.5118	10.6761	10.6046
787	RNU6-1237P	0	1.55108	0	0	0	2.74084	0	0	0	0	0	0
788	AL050341.2	7.31589	6.8073	7.28294	6.84155	6.83044	7.24838	6.50043	6.49543	5.8004	6.24044	6.30023	6.21779
789	ZMPSTE24	9.44561	9.40427	9.42911	9.17718	9.31567	8.99715	11.0358	11.0675	11.2716	10.9247	11.0745	11.2283
790	COL9A2	6.77258	7.03672	6.34509	7.11239	7.62412	6.49713	4.40444	5.43073	4.90803	4.95403	5.59077	4.93941
791	AL031985.2	0	0	0	0	0	1.39186	1.81646	2.84721	1.8023	1.72571	0	2.50765
792	SMAP2	7.00873	6.90349	7.2033	7.23541	7.12284	7.63181	8.19756	8.02235	7.8447	8.09015	8.15703	8.03291
793	ZFP69B	7.56195	7.53411	7.25951	7.3062	7.44892	7.11951	8.18511	7.91533	7.98352	8.04044	8.07752	7.70589
794	AL031985.3	7.05968	7.30674	6.81046	6.945	7.21335	6.63318	7.67266	7.31849	7.38956	7.41118	7.58741	7.52192
795	AL603839.4	2.71271	3.75994	3.22713	3.92702	3.32546	3.18917	0	2.57455	2.11003	2.83857	1.82823	0
796	ZFP69	6.93422	7.10911	6.79967	6.98871	7.2423	6.77899	7.57108	7.60227	7.4928	7.58883	7.50876	7.82995
797	AL603839.3	2.71271	3.53817	3.22713	3.10082	2.95762	3.72042	3.0987	2.57455	1.8023	2.02735	2.27098	0
798	EXO5	5.41502	5.47356	5.44812	5.28153	5.78521	5.26138	6.52038	6.71554	6.7209	6.69064	6.87124	6.63555
799	AL603839.2	2.49303	1.96182	1.81114	1.53345	2.00294	0.857652	2.25799	3.07644	3.21607	2.02735	3.1132	2.50765
800	ZNF684	7.31589	6.88004	7.49177	7.0925	7.01791	6.80017	7.7079	7.517	7.53856	7.84677	7.55841	8.02428
801	RIMS3	10.3879	10.864	10.359	10.323	10.6619	10.3183	8.75585	8.23902	8.4345	8.73324	8.75529	8.75555
802	AL031289.2	0	1.55108	0.876882	0	1.32428	1.78084	1.81646	0	0	0.823049	3.31158	1.35745
803	AL031289.1	0	0.974662	0	1.94191	0	0	0	1.79844	0.871253	0	0	0
804	NFYC-AS1	4.59383	5.37635	5.44812	4.73223	4.7317	5.29161	3.76668	4.9421	4.64664	5.02391	4.5825	5.48365
805	NFYC	9.72355	9.59819	9.5912	9.53315	9.60058	9.70706	10.4005	10.344	10.3216	10.398	10.328	10.3896
806	KCNQ4	6.88986	7.00455	7.03869	6.95606	6.90476	6.64493	5.85171	5.207	5.96265	5.09056	4.86102	4.18471
807	CITED4	7.60375	7.56385	7.17853	7.6435	7.70435	7.52136	7.89532	7.63861	7.84989	7.92647	8.12443	7.87865
808	CTPS1	11.122	10.843	11.3051	10.9637	10.6832	11.114	11.1289	11.293	11.3308	11.1043	11.2839	11.2151
809	SLFNL1-AS1	5.56364	5.59377	5.3331	5.20948	5.35256	4.95639	4.64157	4.19763	4.4417	3.96474	3.48595	4.30362
810	SLFNL1	4.70043	4.70569	4.65854	4.78276	5.21327	4.17423	2.86896	3.87099	3.45299	3.11959	4.13599	3.37488
811	SCMH1	8.44001	8.48039	8.32421	8.78947	8.55562	8.80098	6.82319	6.92129	6.75453	7.11558	7.19385	6.82638
812	RPL23AP17	0	0.974662	1.41835	2.25989	0	0	0	1.16299	0	0	0	0
813	FOXO6	0	0	0	0.961537	1.32428	0	1.81646	0	0	0	1.18619	1.35745
814	HIVEP3	4.47872	5.03786	4.60995	4.8788	5.27061	4.87887	2.59558	3.07644	1.8023	2.02735	2.88314	3.91273
815	AL445933.1	0	1.55108	0.876882	0	1.32428	0	0	1.16299	0	1.34385	0	2.04426
816	FOXJ3	10.849	10.7818	10.9035	10.7342	10.7197	10.6497	10.1767	10.0113	10.0097	10.1858	10.15	10.2706
817	AC096540.1	0	1.96182	3.09214	0.961537	0.809038	0.857652	0	1.16299	0.871253	1.34385	0	0
818	RIMKLA	10.2803	9.86182	10.3645	10.2619	9.93687	10.4614	6.21223	5.58767	5.64171	5.33006	5.09437	4.41346
819	AL513331.1	1.51189	0	2.11956	1.53345	0.809038	0	0	0	0	0	0	0
820	ZMYND12	4.35362	5.15973	4.83801	4.83158	5.15356	4.95639	3.76668	3.74332	3.33939	3.64813	2.27098	2.50765
821	PPCS	8.85785	8.76917	8.52099	8.88508	8.83997	8.73376	9.95633	9.73738	9.78815	9.8696	9.69932	9.86923
822	CCDC30	5.67241	5.03786	5.17508	5.38327	5.74532	5.74915	3.76668	4.82083	3.33939	4.16359	4.5825	4.70027
823	AL445669.1	2.23379	0.974662	1.81114	1.53345	0.809038	0.857652	0	1.79844	2.36352	0	0	2.04426
824	PPIH	9.02615	8.69383	9.03043	8.86176	8.87505	9.31484	9.02742	8.97763	9.02727	9.09968	8.86197	9.0128
825	AC098484.4	7.12812	6.42519	6.40327	6.84155	6.4877	6.41713	7.08678	6.71554	6.51394	6.65804	6.22842	6.6127
826	AC098484.2	1.51189	0.974662	0.876882	0.961537	0	2.33926	1.81646	1.16299	1.41061	2.67446	0	1.35745
827	YBX1	13.009	12.9399	13.0749	12.8806	12.8278	13.1047	12.2877	12.2795	12.3772	12.2945	12.3517	12.2508
828	CLDN19	7.583	7.93776	7.29836	7.63665	8.0619	7.73989	4.40444	4.88274	4.4417	3.35469	3.90983	3.1394
829	P3H1	9.96855	10.0743	9.99161	10.0016	10.1863	10.1797	9.21361	9.25723	9.2558	9.13761	9.09181	9.11796
830	C1orf50	6.26538	6.05815	6.59021	6.4307	6.30766	6.40335	6.1623	6.1626	5.82171	5.3842	6.12675	5.14449
831	TMEM269	4.28676	5.56464	4.39737	4.83158	5.29845	4.91815	4.84517	3.60323	3.5583	4.22421	4.86102	4.18471
832	SVBP	8.25999	8.13887	8.27051	8.2123	8.04146	8.61628	6.77416	6.89149	6.77652	6.86259	6.83945	7.20806
833	ERMAP	7.02932	7.07853	6.88382	6.89994	7.28467	7.02372	5.23156	5.51133	5.09466	5.62807	5.83598	5.75805
834	AL512353.1	4.41753	4.75808	4.83801	5.59602	4.77197	5.13371	1.81646	3.60323	3.65644	2.67446	2.88314	2.50765
835	ZNF691	8.06428	8.12896	8.1984	8.34432	8.16378	8.29676	7.75076	7.98755	7.84989	7.72618	8.05694	8.09193
836	ATP6V1E1P1	0	2.28117	0.876882	0	0	0	1.17701	1.16299	2.36352	0	1.82823	0
837	SLC2A1	14.6517	14.3855	14.9341	14.8168	14.5395	15.4037	11.8128	11.9373	11.6611	11.4829	11.6427	11.3798
838	ATP6V0CP4	2.49303	2.28117	2.11956	2.932	2.00294	2.33926	1.81646	0	0.871253	0	0	0
839	SLC2A1-AS1	7.62421	7.3838	8.15249	7.96672	7.47964	7.98618	4.31587	4.82083	4.20275	4.16359	3.78189	3.1394
840	AC099795.1	4.06528	4.99484	4.60995	4.92452	4.41313	5.26138	0	0	1.41061	0	0	0
841	RNU6-880P	0	1.55108	2.58938	0	1.70316	1.78084	0	0	0	0	0	0
842	FAM183A	4.14294	4.2734	4.87959	4.83158	5.55074	5.23051	3.0987	0	0.871253	1.34385	2.27098	2.04426
843	EBNA1BP2	10.0002	9.70716	10.2748	9.90224	9.70696	10.1429	10.9241	11.154	10.9985	10.9005	11.001	11.1038
844	CFAP57	3.07165	2.76364	2.94321	2.25989	2.00294	3.05464	1.17701	0	2.11003	0.823049	2.88314	1.35745
845	TMEM125	7.54058	7.4086	6.63946	8.2487	8.28004	7.51497	6.21223	6.23559	6.20895	6.01878	5.86784	5.75805
846	C1orf210	6.31656	6.0789	5.5801	6.92265	6.83994	6.31782	7.50251	7.41593	7.22338	7.79275	7.47812	7.49718
847	TIE1	6.36598	6.42519	6.37447	6.84155	6.55847	6.7575	0	1.16299	0.871253	2.48925	1.82823	0
848	MPL	2.23379	2.95536	2.37351	0.961537	2.46264	3.05464	0	1.16299	0.871253	0.823049	0	1.35745
849	AL139289.3	1.91753	2.76364	2.37351	0	1.32428	0	0	0	0	0	0	0
850	AL139289.2	4.21664	2.76364	4.21447	4.24795	3.42982	3.9651	0	1.79844	0.871253	0.823049	0	0
851	CDC20	11.5508	11.2915	11.7427	11.5794	11.2157	11.9569	11.2549	11.3219	11.4064	11.1606	11.3892	11.3891
852	ELOVL1	8.12774	8.068	7.88282	8.26656	8.04557	8.00454	9.13489	9.3669	9.46155	9.36498	9.28707	9.22729
853	MED8	7.87809	8.068	7.74337	7.72328	7.99968	7.94398	8.35031	8.31397	8.32311	8.58797	8.42673	8.30646
854	AL139289.1	3.4835	3.276	4.27805	3.51365	3.61831	2.0869	4.2215	4.09675	4.32717	4.03411	3.48595	3.75473
855	SZT2	9.02871	9.00154	8.78172	9.29718	9.29509	8.93866	9.46855	9.65551	9.71602	9.46885	9.83243	9.6511
856	PTPRF	13.2195	13.2791	13.0333	13.2145	13.231	13.0497	13.7435	13.6258	13.6318	13.6042	13.7195	13.4372
857	KDM4A	10.2899	10.3678	10.3076	10.0552	10.0599	9.95264	11.5984	11.5333	11.624	11.4864	11.6077	11.4378
858	KDM4A-AS1	5.89076	5.50457	5.4755	5.73081	5.61855	5.48712	5.6491	5.97638	5.88381	5.3842	6.25276	6.21779
859	ST3GAL3	6.38209	6.63588	7.16177	6.93387	6.13315	6.69102	3.6264	3.60323	2.76654	3.96474	4.65733	3.37488
860	SHMT1P1	0.945545	1.55108	1.41835	1.53345	0	0.857652	0	1.16299	1.41061	0.823049	1.18619	0
861	ARTN	7.7903	7.25298	7.29836	7.5074	7.01791	7.52772	6.50043	6.55369	6.85096	6.54376	7.00619	6.12395
862	AL357079.1	5.61905	4.12169	5.4755	5.05359	4.19353	6.0258	3.0987	4.09675	2.11003	2.48925	3.90983	3.37488
863	IPO13	8.73783	8.49204	8.55025	8.96383	8.56711	8.67478	9.66511	9.6196	9.55834	9.40644	9.58656	9.4786
864	AL357079.2	0	0	0	0.961537	0	0	0	1.16299	1.8023	1.72571	1.18619	0
865	DPH2	9.25764	9.35622	9.29339	9.19361	9.21702	9.33494	10.2412	10.2706	10.3856	10.1205	10.3006	10.088
866	ATP6V0B	9.54552	9.39603	9.70689	9.46709	9.24232	9.88858	10.7826	10.7728	10.8162	10.7958	10.7528	10.6711
867	B4GALT2	10.1405	10.1968	10.0857	10.1533	10.1947	10.2564	9.41092	9.375	9.3813	9.48597	9.40576	9.35325
868	CCDC24	7.9662	7.83783	7.5573	8.00978	7.96101	7.86577	5.88288	6.37135	6.34762	6.24044	6.15285	5.14449
869	SLC6A9	7.31589	7.77565	7.14482	6.69094	7.39192	6.93075	8.80142	9.10646	9.42024	8.92121	9.54283	9.23853
870	AL139220.2	4.41753	4.2734	4.07824	3.25194	4.7317	4.41293	4.01194	4.09675	4.06659	4.67878	3.48595	3.37488
871	KLF17	0	0	0.876882	0	2.25103	0	9.38666	9.52328	9.7372	9.64272	9.81006	9.99162
872	AL356653.1	1.91753	3.12457	3.46425	1.94191	2.00294	3.18917	1.17701	3.74332	1.41061	2.83857	2.88314	2.50765
873	KLF18	0	0.974662	0.876882	2.25989	0	0	7.01826	6.74917	6.52697	6.77411	6.9918	6.3341
874	AL035417.2	0	0.974662	0	0	1.32428	0	0	0	0	0	0	2.04426
875	DMAP1	9.60162	9.36046	9.59744	9.5276	9.31737	9.35833	10.0875	10.2604	10.2058	10.0395	10.2962	10.1957
876	ERI3	10.1046	10.0795	10.2131	10.1557	10.1419	10.5391	9.58209	9.43046	9.45475	9.47041	9.58896	9.37378
877	ERI3-IT1	2.90331	3.276	3.84624	3.38872	3.86164	2.74084	1.81646	1.16299	0	2.27671	1.18619	0
878	RNF220	10.6431	10.5673	10.6312	10.5605	10.3852	10.5312	11.0844	11.0758	10.9991	11.1293	11.0478	10.9652
879	TMEM53	5.79777	6.35888	6.0856	6.86519	6.67984	6.98725	7.01826	7.12714	7.10671	7.49968	7.53876	6.94088
880	ARMH1	4.47872	3.41303	3.7598	2.74078	4.55835	4.10783	2.86896	3.44807	3.5583	3.24192	3.48595	3.91273
881	RNU5F-1	0.945545	1.96182	0.876882	0	1.32428	1.39186	1.17701	0	0	0.823049	0	0
882	KIF2C	11.5933	11.5668	11.8952	11.6329	11.529	11.9059	11.5609	11.4139	11.4451	11.5324	11.3551	11.4826
883	AL592166.1	1.51189	2.28117	3.22713	2.25989	2.00294	3.62868	3.29683	3.44807	2.76654	2.83857	3.31158	2.50765
884	RPS8	13.7016	13.485	13.8598	13.6865	13.4113	14.1494	14.3718	14.2706	14.3648	14.5703	14.455	14.4402
885	SNORD46	1.51189	2.95536	4.21447	2.52028	3.86164	3.53071	4.64157	4.54262	5.22832	4.8806	4.33146	4.78447
886	SNORD38A	3.35884	2.54248	2.37351	2.52028	3.09093	2.90625	3.76668	3.98828	4.4417	4.84243	4.02734	4.18471
887	RPS15AP11	1.91753	2.54248	1.41835	0	0	2.74084	3.6264	2.57455	0	3.11959	1.82823	1.35745
888	BEST4	5.82158	5.88046	5.89598	5.90057	5.47957	5.61215	4.64157	4.4638	3.08121	4.16359	1.82823	3.91273
889	PLK3	6.3497	5.73118	6.79967	6.55219	6.36143	6.95927	8.9226	8.60775	8.64936	8.77183	8.6447	8.49943
890	TCTEX1D4	0	1.96182	0	0.961537	0	0	2.25799	1.16299	0	1.72571	0	2.85783
891	BTBD19	4.41753	4.90475	4.00497	4.24795	4.60368	4.66463	4.56678	3.98828	4.73913	4.22421	3.64149	4.05512
892	PTCH2	3.4835	2.54248	3.66785	3.83424	3.61831	3.4256	6.18748	5.58767	5.96265	5.35739	5.51231	5.62737
893	AL136380.1	0.945545	2.28117	0.876882	0	0	0.857652	1.17701	0	1.41061	0.823049	0	0
894	EIF2B3	9.11797	8.95179	9.27208	8.95835	8.97761	9.1452	9.1951	9.17302	9.32459	9.35315	9.38114	9.42714
895	PPIAP35	1.51189	0	1.41835	0.961537	0	0.857652	2.25799	1.16299	2.57906	1.34385	2.60929	0
896	MRPS17P1	2.71271	0	2.37351	1.94191	0.809038	0	2.59558	3.27419	2.57906	1.72571	0	2.04426
897	HECTD3	9.34445	9.4428	9.39008	9.45935	9.51863	9.53927	10.4507	10.4487	10.4916	10.3588	10.2425	10.2941
898	UROD	9.81685	9.62842	9.74817	9.58568	9.70045	9.98884	10.1449	10.0438	10.1278	9.94921	9.90908	9.98496
899	ZSWIM5	7.92831	7.81946	8.03319	8.07205	8.16756	8.41817	6.82319	7.11429	7.19916	7.44341	7.45733	7.60531
900	OSTCP5	0.945545	1.55108	0	0.961537	0.809038	2.55398	0	0	0.871253	0.823049	0	0
901	LINC01144	3.70453	3.75994	2.11956	4.01419	3.70406	4.35685	1.17701	2.57455	2.93244	0.823049	2.88314	3.37488
902	HPDL	6.2997	6.53438	6.22117	6.50782	6.2518	6.24245	9.63797	9.62414	9.69018	9.49215	9.49772	9.51602
903	MUTYH	9.40875	9.12887	9.34069	9.17245	9.28121	9.33675	9.13812	9.30323	9.09008	9.0271	9.14803	8.99082
904	TOE1	6.33322	6.473	6.38894	6.0729	6.53526	6.3754	7.86442	7.98049	8.14015	7.77259	8.00057	7.83982
905	TESK2	8.31555	8.72048	8.36869	8.82306	8.75713	8.8677	9.02043	9.21574	9.13546	9.34805	9.068	9.24226
906	PPIAP36	0.945545	1.55108	0	0	0.809038	1.78084	1.81646	0	0	2.02735	0	0
907	CCDC163	3.98319	5.19817	3.84624	4.73223	5.27061	4.87887	7.57108	7.22599	7.62595	7.19345	7.32587	7.08065
908	MMACHC	7.42873	7.36703	7.45098	7.32337	7.31905	7.35957	8.14711	7.97339	8.06172	7.80272	7.91928	7.96236
909	PRDX1	12.9086	12.961	13.3923	12.5995	12.6559	13.1853	15.1128	15.005	15.1087	14.9604	14.9217	15.0621
910	HMGB1P48	0	0	0	1.53345	0	0.857652	2.59558	2.23807	0.871253	2.02735	1.82823	2.50765
911	AKR1A1	11.2711	11.2239	11.3212	11.2916	11.2405	11.7103	12.4181	12.4123	12.2352	12.4753	12.4411	12.2439
912	AL355480.1	1.91753	0	1.81114	1.53345	2.46264	0.857652	0	1.16299	0.871253	0	1.18619	0
913	NASP	14.2071	14.0326	14.2803	13.9044	13.9336	13.7829	13.6591	13.8862	13.7136	13.6169	13.5435	13.7372
914	CCDC17	5.50602	5.62232	5.24038	5.35015	5.80475	4.7101	5.45538	5.38868	5.22832	5.55914	5.59077	5.98852
915	GPBP1L1	11.5476	11.7017	11.5432	11.3224	11.5086	11.3099	11.8591	11.8543	11.8573	11.846	11.7877	11.892
916	RPS15AP10	3.07165	3.75994	3.46425	3.25194	2.81072	3.62868	3.6264	2.23807	2.11003	3.35469	2.27098	3.1394
917	AL604028.2	4.28676	5.07964	4.27805	4.78276	3.70406	4.83849	4.31587	3.44807	4.06659	4.03411	4.79626	3.57727
918	TMEM69	9.28359	9.42062	9.4361	9.29501	9.34266	9.33675	9.89459	9.83653	9.92981	9.85889	9.78941	9.82021
919	IPP	8.23361	8.27546	8.02395	8.16546	8.14857	8.16008	8.28182	8.26831	8.15281	8.11437	8.36109	8.51799
920	AL604028.1	4.35362	4.12169	4.27805	5.38327	4.30751	3.9651	3.47101	2.57455	2.36352	2.48925	2.27098	1.35745
921	AL603882.1	0.945545	0	0.876882	0	2.46264	1.78084	3.0987	1.16299	0.871253	2.67446	0	0
922	MAST2	10.4541	10.4236	10.0644	10.2144	10.2094	10.0542	11.211	11.2511	11.2313	11.0987	11.2742	11.1776
923	PIK3R3	7.76596	8.02588	7.6976	8.11705	8.15239	7.97225	8.6913	8.84006	8.71631	8.63896	8.78062	8.88514
924	AL358075.2	0	0	0	1.53345	0	1.39186	0	0	0	0	2.27098	1.35745
925	TSPAN1	0	0	0	1.53345	2.46264	0	1.81646	2.57455	1.8023	1.34385	2.88314	0
926	POMGNT1	9.81981	9.41451	9.64192	9.60687	9.49327	9.75666	9.75629	9.67095	9.71459	9.55545	9.60322	9.53741
927	LURAP1	5.06208	4.90475	3.92779	4.38509	4.46318	5.23051	5.61238	5.4716	5.22832	5.71514	4.79626	5.26662
928	RAD54L	9.38896	9.34341	9.22648	9.43586	9.3757	9.67158	10.119	10.1019	10.1522	9.96373	9.91481	9.92362
929	LRRC41	10.4759	10.3794	10.421	10.3588	10.2844	10.5105	10.9538	11.0287	11.0864	10.9178	11.1995	11.0738
930	UQCRH	10.8425	10.7739	11.1342	10.7683	10.6819	11.2876	12.825	12.7427	12.8031	12.8887	12.9458	12.8524
931	NSUN4	8.88636	9.13879	9.08255	9.04111	9.04899	9.20001	10.4854	10.2964	10.3263	10.341	10.3869	10.4424
932	FAAH	6.6582	6.57875	6.47285	7.10248	6.84938	6.04367	8.71314	8.85171	8.84676	8.60517	8.73815	8.51183
933	FAAHP1	3.89615	3.41303	3.09214	3.62861	4.00368	4.10783	5.75396	5.34536	6.10849	5.75677	5.29518	5.75805
934	LINC01398	0	0	0	0	2.00294	1.78084	3.6264	2.23807	3.5583	2.02735	1.82823	4.30362
935	DMBX1	3.4835	2.28117	0	2.25989	1.70316	1.78084	9.04819	9.41745	9.4009	9.16686	9.54283	9.44988
936	MKNK1-AS1	3.22238	1.96182	3.22713	3.51365	3.32546	2.55398	2.59558	3.60323	2.11003	4.28239	2.60929	3.91273
937	MKNK1	8.09392	8.0988	8.38322	8.27541	8.36476	8.53649	8.52839	8.77216	8.78843	8.86996	8.85005	8.75033
938	MOB3C	6.08036	6.27145	5.55465	5.98931	6.22304	5.09995	2.59558	0	0.871253	1.72571	1.18619	2.85783
939	ATPAF1	10.4617	10.4196	10.3773	10.5257	10.4479	10.4556	10.2827	10.3631	10.3667	10.3142	10.2711	10.4326
940	NENFP1	0	0	0	0	2.00294	0	0	2.84721	0	0.823049	0	0
941	TEX38	0.945545	0	1.41835	0.961537	2.25103	2.0869	0	2.23807	0	0	0	0
942	EFCAB14-AS1	1.51189	0.974662	2.37351	0.961537	2.81072	1.39186	0	2.23807	2.11003	1.34385	2.60929	2.04426
943	EFCAB14	10.3789	10.5169	10.5279	10.556	10.6572	10.4755	11.5373	11.5849	11.5755	11.5533	11.558	11.5413
944	CYP4B1	0	0	0	0.961537	0.809038	0	1.17701	1.16299	2.11003	1.72571	1.18619	0
945	CYP4Z2P	1.51189	0	0	0	2.00294	1.39186	0	0	0	0	0	0
946	CYP4A11	0	0	1.81114	1.53345	1.32428	0	0	0	0	0	0	0
947	CYP4X1	6.17584	5.53492	5.65385	6.26286	5.72495	5.98938	3.29683	3.27419	3.33939	2.83857	3.64149	2.85783
948	CYP4A22-AS1	2.49303	3.53817	2.37351	3.10082	4.30751	3.18917	2.86896	1.79844	2.36352	0	0	3.37488
949	CYP4A22	0	2.54248	0.876882	0	1.32428	0	0	0	0	0	0	0
950	LINC00853	1.51189	2.95536	2.11956	2.74078	3.09093	3.4256	0	0	0	0.823049	0	1.35745
951	TAL1	2.23379	1.55108	0	0.961537	1.32428	2.33926	1.81646	2.23807	0.871253	0	1.18619	0
952	STIL	10.3658	10.1063	10.267	10.2939	10.0599	10.2294	11.101	11.098	11.2178	11.0696	11.2197	11.2809
953	CMPK1	10.2824	10.135	10.4149	10.3671	10.1704	10.375	11.1134	11.0295	11.1991	11.1213	10.9902	11.0696
954	LINC01389	0	0	0	0	0	1.39186	0	1.16299	0	1.72571	1.18619	0
955	FOXE3	1.91753	0.974662	0	1.94191	1.32428	0	1.81646	0	1.8023	1.72571	0	0
956	FOXD2-AS1	2.49303	1.55108	0.876882	3.38872	3.93441	3.80667	3.76668	4.54262	3.21607	3.45928	4.13599	3.57727
957	FOXD2	1.51189	1.55108	1.41835	1.94191	2.95762	0.857652	0	1.16299	0.871253	0.823049	2.60929	2.50765
958	TRABD2B	7.1089	7.09899	6.91415	7.10248	7.05918	6.82105	7.79239	7.84709	7.6736	8.0572	7.94191	7.90709
959	AC096541.1	1.51189	0	0	0	2.00294	0.857652	1.17701	2.57455	2.11003	2.83857	2.88314	2.04426
960	AL356289.1	0	0	0	0	0	0	1.17701	2.23807	1.8023	0	2.60929	0
961	SKINT1L	0	0	0	2.25989	0.809038	2.74084	0	0	1.41061	0.823049	1.82823	0
962	AL109659.1	0	0	0	1.53345	1.32428	0	0	2.23807	0	0	0	0
963	SLC5A9	1.91753	2.76364	1.41835	2.52028	1.32428	2.74084	0	2.57455	1.41061	2.27671	2.88314	2.85783
964	AL109659.2	0	2.28117	0.876882	1.53345	0	0.857652	0	0	0	0.823049	0	0
965	SPATA6	8.4089	8.75956	8.61015	8.65692	8.90252	8.44532	7.94784	8.4531	8.17368	8.55589	8.50985	8.75033
966	PPP1R8P1	0.945545	1.55108	1.81114	0	0	1.78084	0	0	0	0	0	0
967	AL356968.2	2.23379	1.96182	2.58938	1.53345	2.00294	1.39186	2.59558	1.16299	2.11003	0.823049	1.82823	1.35745
968	AGBL4	4.14294	3.276	2.37351	3.83424	3.61831	3.62868	5.75396	5.82692	5.54253	5.96651	5.92952	5.26662
969	BEND5	7.7412	7.00455	7.80402	7.87071	7.146	8.00454	3.76668	4.61736	4.59807	4.84243	4.13599	5.26662
970	AC099788.1	0	0	0	0	0	0	0	0	0	2.67446	1.82823	1.35745
971	ELAVL4	3.07165	4.34367	2.58938	4.24795	4.51155	2.90625	1.81646	1.79844	1.41061	2.02735	0	2.85783
972	AL596275.1	0	0	0	0.961537	0	2.0869	1.17701	1.79844	0.871253	2.48925	2.88314	2.50765
973	FCF1P6	0.945545	0	0	0	0	0	2.25799	0	1.41061	0.823049	1.18619	0
974	DMRTA2	0.945545	0	0	0	0	0	2.59558	2.57455	3.65644	1.72571	2.27098	2.50765
975	FAF1	10.3526	9.98647	10.5393	10.1688	9.87236	10.5679	11.2858	11.1398	11.0985	11.2311	11.1766	11.1979
976	AL049637.1	1.51189	1.96182	0.876882	0	1.70316	1.39186	1.81646	0	0	2.02735	0	1.35745
977	PHBP12	1.51189	1.96182	0	2.932	2.25103	0.857652	4.12052	3.27419	3.21607	2.67446	3.78189	2.85783
978	CDKN2C	0	0.974662	0	0	0.809038	0	1.17701	4.09675	1.41061	2.98591	3.64149	3.37488
979	CFL1P2	0	0	0	0.961537	0.809038	0	0	0	0	0.823049	1.82823	2.50765
980	RNF11	10.3698	10.5819	10.4237	10.3825	10.4983	10.3384	10.2093	9.95654	10.1957	10.4857	10.4061	10.4949
981	AL162430.1	1.91753	1.55108	2.11956	2.25989	2.64715	2.0869	3.47101	3.74332	2.36352	3.64813	2.60929	2.85783
982	AL162430.2	0	0.974662	0.876882	2.25989	1.70316	0	1.17701	0	0	2.02735	0	0
983	TTC39A	7.583	7.66337	7.19509	7.38191	7.63508	7.19341	5.53602	4.82083	4.69363	5.58248	5.03947	4.41346
984	TTC39A-AS1	1.51189	0.974662	0	0	1.32428	0	0	0	0	0	0	0
985	EPS15	10.6178	11.0324	10.7634	10.4466	10.6989	10.5594	11.1595	11.044	11.0009	10.979	11.0224	11.0966
986	AL671986.1	0	1.55108	2.58938	0.961537	1.70316	2.55398	0	1.16299	0	1.34385	2.27098	0
987	AC104170.1	2.49303	0.974662	0	0	1.32428	0	1.81646	0	2.36352	1.34385	1.18619	0
988	OSBPL9	11.1761	11.1962	11.1728	11.1473	11.2869	11.2002	10.3216	10.1019	10.1331	10.4337	10.2149	10.2466
989	GAPDHP51	0	0.974662	0	0	0	0	1.17701	1.79844	1.8023	2.27671	1.18619	0
990	NRDC	12.3853	12.5095	12.4152	12.3556	12.4668	12.2579	13.6879	13.7208	13.6726	13.8208	13.8138	13.8388
991	AL050343.1	4.47872	4.19954	4.14796	3.92702	4.55835	3.31222	3.0987	4.54262	5.16304	4.54257	4.42008	4.41346
992	AL050343.2	0	0	0.876882	0	1.70316	0	1.81646	0	0.871253	0	0	0
993	TSEN15P2	0	1.55108	2.37351	0	0.809038	1.39186	1.81646	1.16299	1.41061	0.823049	0	0
994	RAB3B	11.9162	12.1531	11.8104	12.2022	12.3139	11.8428	12.9621	12.8652	12.7681	13.1866	13.2967	13.3257
995	TXNDC12	8.00831	7.76288	8.22284	7.67059	7.51566	8.10157	9.10546	8.91974	9.21411	9.16493	9.22077	9.1139
996	KTI12	4.79969	4.2734	4.27805	5.24595	5.09127	5.1667	8.53822	8.73068	8.48546	8.69359	8.92768	8.80174
997	AL445685.1	1.51189	1.55108	1.41835	0	0	2.33926	2.25799	0	0	2.27671	0	1.35745
998	TXNDC12-AS1	0	2.95536	0	0	1.32428	0.857652	2.86896	2.84721	2.36352	1.72571	1.82823	0
999	BTF3L4	10.5428	10.7659	10.6944	10.6007	10.6451	10.6195	10.645	10.3887	10.5973	10.709	10.4554	10.6247
1000	ZFYVE9	10.0973	10.2051	10.1677	10.1449	10.0578	9.95383	11.4988	11.4973	11.4819	11.3536	11.3781	11.4532
1001	AL139156.2	1.51189	0	1.81114	0	0.809038	0	1.17701	2.57455	1.8023	0	2.60929	1.35745
1002	PDCL3P6	0	0.974662	0	1.53345	0	0	2.25799	2.23807	0	1.34385	1.18619	2.04426
1003	DNAJC19P7	0	0	0	0	0.809038	0	0	0	1.41061	1.72571	0	0
1004	ANAPC10P1	0.945545	1.96182	0	0	0	0	0	2.23807	0.871253	0.823049	0	0
1005	CC2D1B	8.85785	8.58925	8.65873	8.7614	8.72159	8.57693	9.61495	9.90526	9.96494	9.73545	10.0752	9.76429
1006	AL513218.1	1.91753	0.974662	0	0.961537	0	2.74084	3.47101	2.84721	3.08121	3.24192	3.90983	4.05512
1007	AL513218.2	0	1.55108	0	0.961537	0	1.39186	0	1.16299	1.41061	0.823049	0	0
1008	PLA2G12AP1	2.49303	1.55108	0	0.961537	0.809038	0	3.0987	2.23807	2.57906	0	0	3.37488
1009	ORC1	10.4731	10.3794	10.3899	10.3567	10.2931	10.2526	11.1313	11.0783	11.1667	10.9949	11.1518	11.2663
1010	PRPF38A	10.7816	10.6441	10.7847	10.7001	10.5771	10.6314	10.5292	10.6379	10.6784	10.5118	10.6082	10.5974
1011	TUT4	10.9423	11.1461	10.682	10.9942	11.2499	10.6075	10.8482	11.0295	10.834	11.1317	11.0694	11.0956
1012	EEF1GP7	0	0	0	1.53345	2.25103	0	0	0	0	0.823049	0	0
1013	GPX7	6.15724	6.13941	6.10326	6.44645	5.98686	6.56056	6.67082	6.92129	6.59042	7.21602	7.15564	7.19274
1014	SHISAL2A	4.41753	3.95212	3.22713	3.38872	3.21295	3.18917	0	1.16299	2.57906	2.27671	1.82823	0
1015	COA7	9.52209	9.57829	9.30869	9.32302	9.631	9.0968	11.2748	11.3894	11.3424	11.2022	11.2831	11.4132
1016	ZYG11B	10.3587	10.608	10.3654	10.4834	10.4672	10.2352	10.9325	10.6334	10.7744	10.7826	10.7581	10.9607
1017	RPS13P2	5.17731	5.65031	5.39176	5.38327	5.02617	5.83375	6.82319	6.08571	6.6512	6.2695	6.6691	6.92241
1018	ZYG11A	5.24932	5.2721	4.79519	6.01066	6.23749	4.61768	11.8289	11.724	11.7468	11.5109	11.537	11.4483
1019	AC099677.4	1.51189	1.55108	0	0	0	1.39186	5.49626	5.207	5.22832	5.35739	5.03947	5.48365
1020	ECHDC2	8.86073	8.74665	8.44339	9.10951	9.09734	8.17232	11.2675	11.466	11.4248	10.9304	11.018	11.1432
1021	AC099677.1	0.945545	1.55108	1.81114	0.961537	3.21295	1.39186	1.81646	1.16299	0.871253	1.34385	0	0
1022	SCP2	10.1143	10.2641	10.2493	10.2993	10.4362	10.3026	10.0365	9.93661	10.0755	10.1743	10.0035	10.1308
1023	AL445183.3	0	0	0	1.53345	0	0	0	0	0	1.34385	0	0
1024	PODN	0	2.54248	1.81114	3.10082	3.86164	2.55398	1.81646	1.79844	1.8023	2.27671	1.18619	0
1025	SLC1A7	0	0.974662	0	3.25194	1.70316	1.39186	0	0	0	0	0	0
1026	AL445183.2	0	0	0	0.961537	1.32428	0	0	0	0	2.02735	0	0
1027	CPT2	8.41283	8.53772	8.69703	8.85292	8.73184	8.97171	7.98422	7.79973	8.07952	8.01921	8.28053	8.29215
1028	AL606760.2	1.91753	0	0.876882	0	0.809038	0	1.17701	2.23807	0	0.823049	0	3.75473
1029	CZIB	9.59127	9.35622	9.48069	9.51084	9.40959	9.61742	8.76424	8.78032	8.77484	8.78447	8.72517	8.87558
1030	AL606760.3	1.91753	2.28117	3.22713	0.961537	0.809038	1.39186	0	0	0	0.823049	1.18619	0
1031	MAGOH	9.93346	9.60178	10.1666	9.3484	9.31907	9.72931	10.0959	10.1213	10.1885	9.94246	10.0231	10.1308
1032	AL606760.1	2.49303	0	3.22713	1.53345	2.81072	2.33926	1.17701	1.16299	0	0.823049	1.82823	3.1394
1033	LRP8	11.1346	11.0672	11.2664	11.0115	10.9014	10.9154	9.2013	9.21874	9.05452	9.43558	9.42195	9.28263
1034	AL355483.1	0	0	2.58938	2.52028	1.70316	1.39186	0	0	0	0	0	0
1035	AL355483.2	0	1.55108	1.81114	1.94191	0	2.0869	0	0	1.41061	0	1.18619	0
1036	LINC01771	2.49303	2.76364	2.77712	2.52028	3.70406	2.74084	0	1.79844	0	1.34385	0	0
1037	SLC25A3P1	2.71271	1.96182	2.11956	2.52028	2.25103	2.55398	1.17701	2.57455	0	0	0	0
1038	DMRTB1	0.945545	0	1.41835	0	0	0.857652	5.45538	5.25461	5.22832	6.41963	6.6138	5.48365
1039	GLIS1	0	0.974662	0	2.25989	2.25103	3.31222	1.17701	1.79844	2.36352	1.72571	2.27098	0
1040	NDC1	11.643	11.6376	11.8677	11.5618	11.3301	11.6379	11.7263	11.629	11.8791	11.7658	11.9218	11.9208
1041	YIPF1	8.80208	8.60005	8.64373	8.82607	8.61494	9.08607	8.45252	8.34179	8.58539	8.46775	8.67202	8.71858
1042	DIO1	2.23379	3.41303	1.41835	2.25989	0.809038	0	0	0	0	0	0	2.50765
1043	HSPB11	8.64077	8.78504	8.88743	8.50719	8.7721	9.18399	7.38769	7.5072	7.18279	7.28167	6.90234	7.4464
1044	LRRC42	9.72828	9.68025	9.72554	9.75816	9.65945	10.006	8.31647	8.27986	8.32311	8.53809	8.47924	8.51183
1045	HNRNPA3P12	3.59825	3.85923	4.07824	3.92702	3.86164	3.62868	4.01194	4.75614	3.33939	4.16359	3.78189	4.18471
1046	LDLRAD1	0	0	0.876882	0	0	0	2.25799	1.79844	2.36352	1.34385	1.82823	1.35745
1047	TMEM59	10.6288	10.7498	10.7536	10.6969	10.628	10.9263	10.6405	10.6061	10.6482	10.5866	10.5406	10.6219
1048	AL353898.3	2.23379	3.65331	2.94321	3.10082	3.09093	3.53071	2.59558	2.57455	2.57906	1.34385	0	0
1049	TCEANC2	9.06408	8.97134	9.00247	9.06682	8.94055	8.9024	9.22277	8.87093	9.07906	8.95291	8.9239	8.97747
1050	CYB5RL	8.26434	8.42475	8.54056	8.59464	8.59544	8.64875	7.69039	7.447	7.4928	7.08321	7.20636	7.35298
1051	MRPL37	10.8939	10.7441	10.9742	10.8784	10.6612	11.2491	11.2194	11.1532	11.2941	11.1722	11.1711	11.2217
1052	SSBP3	10.889	10.81	10.7689	10.9361	10.9345	10.8673	9.21667	9.26887	9.26361	9.37504	9.44853	9.42386
1053	SSBP3-AS1	5.21377	5.8324	5.10669	5.94562	5.5737	4.79695	3.29683	3.44807	3.33939	4.1003	3.31158	1.35745
1054	ACOT11	7.32425	7.29792	7.13626	7.41432	7.15364	7.11951	7.1133	6.90647	6.51394	7.13149	7.00619	6.90371
1055	FAM151A	3.22238	3.276	3.46425	1.94191	2.25103	3.31222	9.64707	9.8959	9.74	9.41785	9.53789	9.54346
1056	MROH7	3.22238	3.12457	1.41835	1.94191	3.42982	3.4256	1.81646	0	0	0.823049	2.60929	0
1057	TTC4	4.53742	3.95212	3.56964	4.17416	3.52715	3.4256	4.2215	4.09675	4.13628	4.33832	3.64149	4.18471
1058	PARS2	7.67084	7.519	7.82013	7.87071	7.80965	7.93443	8.6466	8.78843	8.72764	8.71751	8.61684	8.70783
1059	TTC22	4.64811	4.8575	4.70554	5.13364	5.61855	4.41293	6.23656	5.7292	5.66548	5.62807	5.47142	5.37921
1060	LEXM	0.945545	2.28117	1.41835	2.25989	2.64715	1.39186	2.86896	0	0	0.823049	0	0
1061	DHCR24	13.2299	13.0472	13.2033	13.3157	12.8824	13.2723	12.0924	12.1901	12.212	12.1839	12.5159	12.3265
1062	AC096536.3	0	0.974662	0	1.53345	0.809038	0.857652	0	0	0	1.34385	0	0
1063	DHCR24-DT	2.71271	0.974662	1.41835	2.25989	2.81072	1.39186	1.81646	3.27419	1.41061	0.823049	1.18619	2.04426
1064	TMEM61	1.91753	2.28117	2.11956	0.961537	0	2.90625	0	0	0	0	0	0
1065	BSND	4.41753	4.70569	2.11956	4.17416	4.19353	4.03823	1.17701	1.16299	1.41061	2.02735	2.60929	2.04426
1066	PCSK9	9.38697	9.37521	9.44305	10.0616	9.70176	10.0106	8.36694	8.39587	8.5539	8.25903	8.9163	8.36232
1067	USP24	11.4383	11.7249	11.6507	11.5587	11.4447	11.4076	10.9399	10.9513	10.8574	11.1357	11.1932	11.158
1068	AC119674.1	0	1.55108	0	0	0.809038	1.39186	0	0	0	0.823049	0	0
1069	LINC01767	0	1.96182	0	0	1.32428	0	0	0	0	0.823049	0	0
1070	PLPP3	8.8807	8.9602	8.65275	8.6017	8.5353	8.29676	7.17755	7.62056	7.49943	7.75215	7.74153	7.94417
1071	AC099789.1	2.23379	0.974662	1.81114	1.53345	1.70316	0.857652	0	1.16299	2.36352	1.34385	0	1.35745
1072	PRKAA2	10.0912	10.4114	10.154	10.1807	10.4595	9.96325	0	1.16299	0.871253	0	2.60929	2.04426
1073	FYB2	1.51189	2.54248	1.41835	0.961537	1.70316	0	0	0	0	0	0	0
1074	DAB1	8.67712	9.13879	8.7115	9.591	9.99863	9.40055	5.02356	5.05396	5.25989	5.12276	4.92299	5.58103
1075	AL390243.1	1.91753	1.55108	1.41835	0	2.81072	1.78084	0	0	0	1.72571	0	0
1076	DAB1-AS1	0	0.974662	0.876882	1.53345	1.32428	1.39186	0	0	0.871253	0	0	0
1077	HNRNPA1P6	1.51189	3.12457	2.11956	1.53345	2.25103	2.33926	1.17701	1.79844	2.11003	1.72571	2.27098	1.35745
1078	OMA1	7.91177	7.64261	8.17771	7.74255	7.86189	8.22809	8.46802	8.40644	8.48546	8.49569	8.26266	8.44872
1079	AL035411.3	1.91753	1.55108	0	3.62861	1.32428	0	0	1.16299	1.41061	1.34385	2.27098	0
1080	TACSTD2	2.23379	3.85923	0	1.94191	2.25103	2.90625	7.46181	7.23788	7.38241	7.60602	7.16849	7.54624
1081	AL035411.1	1.51189	0.974662	0	0.961537	2.25103	2.0869	2.86896	1.79844	2.57906	1.72571	2.88314	2.04426
1082	MYSM1	11.7819	11.9785	11.6849	11.8334	12.0259	11.4564	12.6261	12.6765	12.7083	12.5171	12.6502	12.7144
1083	AL136985.3	0	0	0	0	0	0	0	0	0	1.34385	1.82823	0
1084	JUN	9.89889	9.64242	9.29147	10.5523	10.3008	10.4038	9.93046	9.84433	9.92858	10.1393	9.9129	9.95575
1085	LINC01135	0.945545	0	2.11956	2.74078	3.785	3.4256	1.17701	0	0.871253	0	1.18619	0
1086	AC105277.1	1.91753	2.28117	2.37351	2.52028	3.09093	2.55398	0	1.16299	0	0	0	0
1087	LINC01358	0	0.974662	0	2.25989	1.32428	2.0869	0	0	0	0	0	0
1088	PHBP3	0	0	0	0	0.809038	0.857652	0	0	1.8023	3.11959	0	0
1089	AL592431.2	0.945545	0	1.41835	1.53345	3.21295	2.33926	0	0	0	0	0	0
1090	AL592431.1	1.51189	0	2.58938	2.932	1.32428	1.39186	0	0	0	0	0	0
1091	AC093425.1	4.35362	3.75994	4.55967	3.62861	4.00368	3.53071	0	1.16299	1.8023	1.34385	1.18619	0
1092	FGGY	7.70325	7.82561	7.68006	7.87654	7.85253	8.01816	5.23156	4.88274	5.02288	5.3842	5.51231	5.20685
1093	AL035416.1	0	1.96182	0	0.961537	0.809038	0	0	0	0	0	2.27098	0
1094	HOOK1	10.8012	10.7865	10.6635	10.9603	10.9328	10.4456	7.03222	7.10133	7.00792	7.55383	7.21877	7.77955
1095	CYP2J2	3.07165	2.76364	2.94321	3.25194	3.86164	3.18917	0	0	0	0	0	0
1096	C1orf87	0	0	1.41835	0	1.32428	1.78084	0	0	0	0	0	0
1097	LINC01748	4.35362	3.53817	3.7598	5.41565	5.12275	3.72042	3.6264	4.61736	3.65644	4.63479	4.42008	5.07932
1098	AC099792.1	0.945545	1.55108	0	1.94191	3.21295	0.857652	0	1.79844	0	0	0	0
1099	NFIA	5.89076	6.93797	5.74667	7.97217	8.4847	7.58376	6.30719	6.21167	6.01909	6.93692	6.6138	6.80638
1100	AC099791.3	2.49303	0.974662	1.41835	0	0	0	0	0	0	0	1.18619	0
1101	TM2D1	8.35689	8.30658	8.71724	8.3274	8.20481	8.57078	8.7088	8.40644	8.17781	8.89348	8.68102	8.50564
1102	AC099791.2	2.49303	1.96182	2.11956	1.94191	1.70316	0.857652	0	0	0	0	1.18619	1.35745
1103	PATJ	11.0407	11.0852	10.8477	11.1236	11.1175	10.7146	11.2887	11.2162	11.192	11.1504	11.2735	11.1825
1104	L1TD1	14.4152	14.3195	14.2474	13.9369	14.0848	13.5101	12.9696	13.2427	13.0241	13.1112	13.1157	13.4388
1105	AL162739.1	4.64811	5.15973	5.74667	5.31624	5.15356	5.43391	1.81646	1.16299	3.74833	2.27671	3.1132	2.50765
1106	KANK4	3.80352	4.19954	3.92779	3.92702	5.86184	4.03823	6.05693	6.3275	5.96265	6.67985	6.72235	6.44174
1107	USP1	11.1057	11.1455	11.0933	10.9834	11.0464	10.8835	11.8399	11.9273	11.8191	11.9195	11.8627	11.9592
1108	DOCK7	10.6777	10.6691	10.8972	10.8914	10.6733	10.7773	10.4572	10.3412	10.373	10.286	10.1484	10.3452
1109	ANGPTL3	0	3.41303	1.41835	1.53345	1.32428	0	0	2.23807	1.41061	1.72571	1.18619	0
1110	AL138847.2	0	2.54248	0	1.94191	1.70316	0	1.81646	0	0	1.34385	0	0
1111	AC103923.1	3.22238	4.19954	2.37351	3.92702	2.25103	3.72042	0	2.57455	2.57906	0	1.18619	2.50765
1112	ATG4C	9.1952	9.47054	9.32948	9.44765	9.52159	9.56115	8.80142	8.57061	8.78572	9.00567	8.72517	8.99965
1113	AC099794.1	0	0	0	1.53345	0	1.39186	0	1.79844	1.41061	0.823049	0	0
1114	LINC00466	2.90331	1.55108	1.81114	0.961537	3.09093	2.0869	2.25799	3.07644	2.11003	2.02735	2.27098	3.57727
1115	FOXD3-AS1	9.98182	10.0821	10.07	9.85284	9.95338	10.5516	6.1623	6.18734	6.05552	6.458	6.25276	6.94088
1116	FOXD3	8.0841	8.21114	7.53796	8.7614	8.66658	8.41131	4.64157	4.82083	4.82605	5.81706	5.19826	5.95257
1117	AL049636.1	0.945545	0.974662	1.41835	1.53345	2.64715	0.857652	0	0	0	1.34385	0	1.35745
1118	ALG6	9.39095	9.58011	9.48069	9.54051	9.53628	9.47487	8.73465	8.75571	9.01807	8.81681	8.74246	8.81681
1119	ITGB3BP	9.57033	9.42468	9.6836	9.51458	9.6419	9.71265	8.5431	8.77625	8.34535	8.72277	8.50985	8.73454
1120	BX004807.1	2.71271	0.974662	0	1.94191	0.809038	0.857652	0	1.16299	1.8023	0	0	0
1121	EFCAB7	7.49688	6.84413	7.53796	7.06214	7.37241	7.22508	5.78729	5.34536	5.05922	5.51128	5.89901	5.75805
1122	DLEU2L	4.28676	3.85923	4.33894	4.31815	3.70406	3.31222	1.17701	0	2.76654	0.823049	1.18619	2.04426
1123	PGM1	11.4052	11.1638	11.4876	11.8138	11.4724	12.1538	6.74053	7.00719	6.77652	6.8337	7.02043	7.01245
1124	RN7SL130P	2.49303	2.76364	3.22713	2.52028	0.809038	3.18917	0	0	0	0	0	0
1125	ROR1	11.4824	11.6806	11.6731	11.4699	11.333	11.3907	3.76668	2.23807	3.74833	2.48925	3.90983	3.1394
1126	AL161742.1	0	0	0.876882	1.53345	1.32428	0	1.81646	0	0	0	0	0
1127	CFL1P3	0.945545	0.974662	0	0.961537	0.809038	2.33926	0	1.79844	1.41061	0.823049	1.18619	0
1128	ROR1-AS1	2.49303	4.19954	2.77712	4.01419	2.64715	3.05464	0	0	0	0.823049	0	0
1129	AL445205.1	0	0	1.41835	0	0.809038	1.39186	0	0	0	0	0	0
1130	UBE2U	0	0.974662	0	0	0	0	2.25799	1.16299	2.11003	1.34385	1.82823	2.50765
1131	CACHD1	10.6622	10.7707	10.111	10.6525	10.6424	10.1178	8.80549	9.0092	9.04096	9.70918	9.85843	9.96705
1132	RAVER2	10.1905	10.0496	10.014	10.1497	10.1039	9.90089	5.91338	5.4716	5.8427	6.35332	6.4125	6.56588
1133	JAK1	10.5912	10.7936	10.7431	11.1236	11.1292	11.1972	11.2451	11.1555	11.1362	11.2716	11.1453	11.2227
1134	LINC01359	3.98319	5.50457	5.36273	4.62554	4.99249	4.75418	1.81646	2.57455	2.93244	2.48925	3.1132	2.50765
1135	SLC2A3P2	2.49303	2.95536	2.77712	3.25194	2.64715	2.33926	1.81646	1.16299	0	0.823049	0	1.35745
1136	AL357078.3	2.49303	2.76364	0	2.932	2.64715	1.39186	0	0	0.871253	0	0	0
1137	MIR3671	3.07165	2.76364	3.46425	2.25989	2.64715	2.55398	2.86896	1.16299	2.93244	2.02735	1.82823	1.35745
1138	AL357078.1	1.91753	1.96182	2.11956	1.53345	0	1.39186	0	0	0.871253	2.02735	0	1.35745
1139	AK4	12.1856	12.2189	12.1314	12.3149	12.2315	12.1752	10.1449	10.4564	10.522	10.4005	10.7844	10.8081
1140	DNAJC6	8.4323	8.48429	8.70284	8.74875	8.8233	9.04007	3.89451	4.38041	3.83471	4.16359	5.19826	5.62737
1141	LEPROT	9.29	9.2888	8.9954	9.51831	9.65407	9.05557	8.32784	8.57999	8.85195	8.94842	9.03681	9.01716
1142	LEPR	8.07917	8.68709	8.77898	8.27099	8.8957	8.85511	4.96652	4.29192	4.64664	5.98414	4.50358	5.67226
1143	PDE4B	8.96598	9.3065	8.72297	9.66863	9.95338	9.74305	1.81646	1.16299	0	1.72571	2.60929	2.50765
1144	SGIP1	4.21664	4.536	4.70554	5.24595	5.9346	4.79695	0	0	0	0.823049	1.18619	2.04426
1145	TCTEX1D1	5.24932	5.90391	4.92001	4.8788	5.88038	4.83849	0	0	0	0	0	0
1146	WDR78	3.4835	4.47469	5.24038	4.44906	4.25165	5.06538	3.29683	3.98828	3.65644	3.64813	4.33146	3.75473
1147	MIER1	10.4097	10.4744	10.6043	10.3836	10.4291	10.1563	10.2352	10.164	10.1416	10.2609	10.2165	10.4146
1148	SLC35D1	7.34082	7.46486	6.86324	7.46934	7.44892	7.07675	8.36142	7.89294	8.35269	8.46461	8.33852	8.14862
1149	RF00322	1.91753	3.75994	0.876882	1.53345	2.25103	2.74084	1.81646	2.23807	2.11003	2.02735	3.31158	0
1150	IL12RB2	5.38337	5.78267	4.60995	5.50865	5.61855	4.4669	3.6264	1.16299	1.8023	3.11959	2.27098	1.35745
1151	SERBP1	13.6909	13.6382	13.8926	13.5474	13.3947	13.5463	13.7459	13.7149	13.7405	13.7956	13.6769	13.7785
1152	RNU6-387P	1.91753	0.974662	2.58938	0.961537	2.00294	0	1.17701	1.16299	0.871253	1.72571	1.18619	0
1153	GADD45A	8.19766	8.12398	8.67358	8.44188	8.31111	8.90728	9.03091	8.70092	8.673	9.44038	9.23305	9.1619
1154	GNG12	9.93619	10.2481	10.2172	10.4853	10.7918	10.5633	7.92557	7.8236	7.73104	8.44882	8.55947	8.5604
1155	GNG12-AS1	0.945545	0.974662	0.876882	2.932	2.81072	2.55398	0	1.16299	0.871253	0	0	0
1156	DIRAS3	0	0	0	0	0	0.857652	1.81646	2.57455	1.8023	3.24192	3.31158	2.85783
1157	WLS	6.68441	6.39241	6.57763	7.27124	7.75042	7.54665	6.18748	6.3275	6.31793	6.8337	7.14267	7.0639
1158	RPS7P4	3.4835	3.276	1.81114	2.52028	2.25103	2.90625	2.86896	1.16299	2.11003	2.48925	0	3.57727
1159	DEPDC1	10.6246	10.5764	10.9104	10.5883	10.5513	10.6555	9.30273	9.42267	9.38309	9.4906	9.57937	9.76429
1160	AL138789.1	5.9351	5.37635	5.50237	5.28153	4.92266	5.6359	2.59558	1.16299	3.83471	2.83857	3.1132	2.04426
1161	DEPDC1-AS1	1.51189	3.276	1.81114	1.94191	0.809038	2.90625	1.17701	2.23807	2.36352	1.72571	2.60929	0
1162	AL035412.1	0	0	0	1.53345	0	0.857652	0	0	0	1.34385	0	0
1163	AL033530.1	3.59825	4.47469	3.35056	3.51365	4.46318	2.74084	2.59558	3.74332	2.11003	3.55679	3.1132	4.30362
1164	AL691520.1	2.49303	0.974662	1.41835	0.961537	0.809038	0	0	0	2.11003	0.823049	0	1.35745
1165	LRRC7	5.24932	5.12024	5.62969	5.75632	5.37887	5.32121	4.2215	3.87099	4.20275	4.84243	4.50358	3.57727
1166	LRRC40	10.291	10.2843	10.5466	10.3452	10.312	10.3934	9.72653	9.63767	9.67563	9.77525	9.56486	9.85226
1167	SRSF11	12.9113	12.7928	12.9634	12.7593	12.685	12.6264	12.6976	12.8415	12.7111	12.6273	12.5626	12.6684
1168	AL353771.1	0.945545	0	0	0	1.70316	0	0	0	0	0	1.82823	0
1169	ANKRD13C	9.51846	9.62666	9.46199	9.58746	9.50824	9.24512	10.0032	9.99559	10.1626	10.1877	10.1451	10.3521
1170	HHLA3	6.83241	6.48859	6.97297	7.11239	6.95809	7.20933	5.23156	5.25461	4.20275	4.80322	4.50358	5.48365
1171	AL158839.1	2.71271	0.974662	2.37351	0.961537	1.70316	2.90625	2.25799	0	0.871253	0.823049	1.82823	0
1172	CTH	8.65409	9.07309	8.79537	8.59464	8.87736	8.66038	10.5847	10.5981	10.6871	10.823	10.7708	10.7478
1173	AL354872.2	3.98319	4.536	3.56964	3.92702	4.51155	3.80667	6.02934	4.68842	4.90803	5.77715	5.62846	5.07932
1174	PTGER3	3.07165	2.54248	2.37351	3.25194	3.21295	0	0	1.16299	1.41061	0	0	0
1175	ZRANB2-AS1	0.945545	0.974662	0.876882	0	1.70316	1.39186	0	2.23807	0	2.02735	2.27098	2.50765
1176	ZRANB2	11.8964	11.7558	12.0752	11.6948	11.7292	11.514	11.3387	11.5843	11.4121	11.2163	11.2735	11.3899
1177	MIR186	3.4835	4.59481	4.14796	3.51365	3.21295	3.05464	3.76668	2.84721	3.08121	3.8151	2.60929	2.85783
1178	ZRANB2-AS2	3.07165	2.76364	4.07824	2.52028	3.42982	2.90625	3.29683	1.16299	1.8023	2.27671	2.27098	3.1394
1179	NEGR1	6.99831	7.97144	7.16177	6.55219	7.40478	6.65659	0	0	0	0	0	0
1180	GDI2P2	0	3.12457	4.00497	0.961537	1.70316	3.05464	0	1.16299	2.11003	1.72571	1.82823	2.04426
1181	AL513166.2	3.80352	4.536	4.92001	4.09639	3.61831	3.80667	1.81646	0	0	0.823049	2.27098	1.35745
1182	AL583808.1	2.90331	2.95536	3.35056	3.25194	2.95762	3.18917	3.76668	2.84721	3.83471	2.67446	3.31158	2.50765
1183	AL583808.3	0.945545	1.55108	0	0	1.70316	0.857652	0	0	1.41061	0	1.18619	0
1184	LRRIQ3	4.14294	3.65331	4.65854	4.8788	4.36129	4.17423	1.81646	1.16299	1.41061	0.823049	2.27098	4.05512
1185	FPGT	6.42935	6.89181	6.67532	6.56668	6.97544	6.44429	7.4823	7.71718	7.60151	7.66188	7.75862	7.49718
1186	FPGT-TNNI3K	4.41753	3.53817	4.21447	4.38509	4.51155	4.4669	0	1.16299	0	0	0	0
1187	CRYZ	8.64744	8.71386	8.90263	8.5911	8.67987	8.78247	7.88766	8.02921	7.97403	7.98895	7.88076	8.0585
1188	TYW3	8.84919	8.76277	8.92266	8.55522	8.8233	8.69471	8.75164	8.97052	9.12693	9.04191	9.17375	9.28624
1189	AC099786.3	0	0	0	0	0	0	0	1.16299	0.871253	2.02735	0	2.04426
1190	AC099786.1	0	0	0	0	0	0	1.17701	1.79844	1.8023	0	1.82823	0
1191	LHX8	2.23379	0.974662	2.94321	0.961537	1.70316	2.33926	6.11058	6.05915	6.17623	6.69064	6.34619	6.58948
1192	AC099786.2	0	0	0	0	0	0	3.6264	3.44807	2.36352	2.02735	2.60929	3.37488
1193	SLC44A5	7.63768	7.9547	7.37305	8.27541	8.31793	7.61995	5.61238	5.15777	6.10849	6.06923	5.83598	6.30589
1194	AL137803.1	3.22238	4.47469	3.66785	3.73509	4.46318	3.53071	2.25799	1.16299	2.11003	2.02735	2.27098	3.37488
1195	ACADM	10.026	9.94751	10.1896	10.0578	10.0332	10.1262	10.5031	10.6679	10.5942	10.5088	10.642	10.6739
1196	DLSTP1	2.23379	3.95212	3.35056	3.62861	2.25103	2.74084	3.47101	4.09675	4.06659	4.44406	4.50358	0
1197	RABGGTB	10.9685	10.6768	11.2487	10.7001	10.7145	10.7443	12.1937	12.0684	12.1044	12.1598	11.9903	12.1518
1198	MSH4	1.91753	1.96182	0.876882	0	2.00294	2.55398	5.45538	5.3007	4.82605	5.24484	5.42934	5.01106
1199	AC092813.1	0	0	0	0	0	0	0	0	1.41061	0.823049	0	2.85783
1200	ST6GALNAC3	8.79308	9.01236	9.22648	9.11198	9.22611	9.38486	8.55282	8.44799	8.56342	9.05866	8.96866	9.09341
1201	AC104458.1	0.945545	3.276	1.41835	3.10082	1.32428	0.857652	0	0	0	0	0	3.1394
1202	TPI1P1	5.89076	5.85663	6.18845	6.171	5.96965	6.76828	5.97253	5.4716	5.66548	5.96651	5.86784	5.71579
1203	ST6GALNAC5	7.97684	8.20171	8.17771	8.09722	8.30426	8.16417	4.31587	4.38041	3.21607	3.96474	3.64149	4.30362
1204	AL035409.1	2.49303	4.03939	2.58938	3.38872	3.21295	2.90625	0	0	1.41061	0	0	0
1205	PIGK	9.02359	8.67692	9.3106	8.87347	8.88197	8.96703	8.92634	8.83615	9.04776	9.14743	9.32773	9.22729
1206	AC093433.1	0	0	1.41835	0	0.809038	0	0	1.79844	0	0	0	0
1207	AC093433.2	1.51189	1.55108	1.81114	2.25989	2.00294	2.74084	0	0	0	0	0	0
1208	AK5	6.6315	6.56411	6.55214	5.98931	5.74532	6.27307	6.91651	6.81416	6.92174	6.92784	7.11639	6.88476
1209	AC118549.1	10.78	10.8951	11.0133	10.743	10.7789	10.8356	10.5378	10.708	10.7737	10.6632	10.7613	10.8888
1210	USP33	11.4383	11.3939	11.7441	11.3425	11.3622	11.4762	10.7203	10.5689	10.7166	10.8497	10.6984	10.7738
1211	ACTG1P21	1.51189	0	0	0	1.70316	0	0	0	0	0.823049	0	0
1212	MIGA1	8.61033	8.69383	8.81961	8.50719	8.65855	8.27423	10.0588	9.7499	9.95654	10.0172	9.78941	9.9512
1213	AC138392.1	3.4835	3.276	2.94321	2.52028	4.06978	2.90625	2.59558	2.84721	2.57906	3.11959	2.27098	1.35745
1214	NSRP1P1	3.22238	2.54248	3.22713	2.52028	1.32428	0.857652	4.01194	4.09675	3.21607	3.24192	1.82823	2.50765
1215	NEXN-AS1	3.4835	3.53817	2.77712	3.51365	2.46264	2.90625	1.81646	2.57455	0	1.72571	2.27098	1.35745
1216	NEXN	7.57601	7.54905	7.43014	6.97791	7.08338	6.44429	6.084	6.60968	6.19268	6.39347	6.30023	6.30589
1217	FUBP1	13.0462	12.6836	13.2334	12.7209	12.4069	12.7811	11.2087	11.2562	11.254	11.0356	11.1083	11.0997
1218	DNAJB4	8.95526	8.90898	9.00951	8.6704	8.73184	8.71158	10.0724	10.1373	10.2139	10.2708	10.3093	10.3172
1219	GIPC2	4.79969	5.15973	4.14796	4.8788	5.05909	4.75418	7.46181	7.447	7.66184	7.55972	7.57781	7.71665
1220	AC103591.3	2.71271	2.54248	1.41835	2.52028	1.32428	2.90625	3.29683	1.79844	1.41061	2.67446	3.1132	1.35745
1221	AC103591.4	1.91753	0.974662	2.11956	0	1.32428	2.74084	2.59558	2.23807	2.36352	3.11959	2.27098	4.41346
1222	AC103591.2	1.51189	0.974662	0	2.25989	2.46264	0	1.81646	1.16299	1.41061	0	2.27098	0
1223	AC103591.1	0	0	0.876882	0	0.809038	0.857652	1.17701	1.79844	2.76654	2.83857	1.82823	0
1224	PTGFR	1.51189	1.96182	2.37351	0.961537	0	0.857652	1.17701	0	0	0	1.18619	2.04426
1225	AC104837.2	1.51189	0	0	0	0	0	0	2.23807	0.871253	0.823049	0	0
1226	AC104837.1	4.47872	4.9505	4.60995	4.62554	3.785	5.1667	5.6491	5.55001	5.8004	6.47057	6.30023	5.95257
1227	ADGRL4	5.35101	4.9505	5.70101	5.73081	5.98686	6.40335	0	0	0	0	0	0
1228	PSAT1P3	1.91753	2.28117	2.11956	0.961537	2.46264	0.857652	1.81646	2.84721	2.11003	1.34385	2.60929	2.04426
1229	AL353651.3	0	2.28117	0	0	1.32428	1.39186	0	0	0	0	0	0
1230	AC098657.1	0	2.54248	0	0	0	0	0	0	0	1.34385	0	0
1231	HNRNPA1P64	1.51189	0	0	0.961537	0	0	1.17701	1.79844	0	0	2.27098	0
1232	AL357632.1	0.945545	0	0	0	0	1.39186	1.17701	3.44807	2.11003	2.27671	3.48595	1.35745
1233	RN7SKP247	1.91753	2.76364	1.41835	2.74078	1.32428	0	0	0	0	0	0	0
1234	ADGRL2	12.187	12.4307	12.2142	12.4259	12.4817	12.4028	10.0622	10.2561	10.3802	9.79787	10.1073	10.1065
1235	HNRNPA3P14	0.945545	1.55108	0.876882	0.961537	2.25103	2.33926	1.81646	1.16299	2.11003	2.48925	3.48595	0
1236	AL138799.1	3.22238	2.95536	3.56964	3.62861	3.21295	3.72042	2.25799	1.79844	2.93244	2.48925	3.1132	2.04426
1237	AL138799.3	0	0	0	0	0	0	0	1.79844	0	0	1.82823	0
1238	ST13P20	1.51189	0	0	0	0	0	0	0	1.8023	0.823049	0	0
1239	AL157944.1	4.97981	5.47356	4.65854	4.8788	4.7317	4.23771	2.59558	3.98828	3.08121	2.27671	3.48595	2.50765
1240	LINC01361	0	1.96182	2.37351	1.94191	2.25103	2.90625	0	1.16299	0	0	0	1.35745
1241	TTLL7	7.9173	8.1585	7.53145	8.18438	8.30769	7.69537	3.47101	3.07644	4.4417	3.11959	4.50358	4.51554
1242	AL359504.2	5.82158	6.48859	6.68708	5.94562	6.11761	6.44429	2.86896	3.27419	3.45299	4.1003	3.48595	2.50765
1243	PRKACB	9.64398	9.80846	9.82866	9.80169	9.77665	9.59184	6.084	6.68111	7.23137	6.77411	7.61583	7.60531
1244	AL359504.1	0	0.974662	0	2.74078	0.809038	2.33926	0	0	0	0.823049	0	0
1245	AL450063.1	0	2.54248	2.58938	2.25989	2.00294	2.0869	2.86896	1.16299	3.5583	1.72571	2.27098	2.04426
1246	RF00410	2.90331	1.96182	0.876882	1.94191	3.32546	2.33926	3.89451	2.57455	0.871253	3.35469	1.82823	2.50765
1247	SAMD13	4.70043	5.03786	4.83801	3.62861	5.18373	5.06538	4.01194	4.61736	3.5583	3.73403	4.5825	2.85783
1248	DNASE2B	0	0	0	0	1.32428	0.857652	0	0	1.41061	0	0	0
1249	RPF1	9.67699	9.36046	9.87695	9.62602	9.50377	9.82542	9.37301	9.5781	9.60518	9.54063	9.59134	9.73549
1250	GNG5	6.54831	6.28936	6.60268	5.56748	5.72495	7.09401	6.05693	5.97638	6.03742	5.89372	6.22842	6.09127
1251	AL359762.3	0.945545	2.95536	2.58938	3.10082	2.95762	1.39186	1.81646	0	0	0	0	0
1252	SPATA1	3.59825	4.2734	4.00497	2.932	3.52715	3.88806	2.25799	1.16299	3.21607	1.34385	1.82823	2.04426
1253	CTBS	6.6315	6.91507	6.7888	7.02064	7.2279	7.05929	4.12052	3.44807	3.65644	3.89186	3.78189	3.75473
1254	AL359762.1	0	1.55108	0.876882	0	1.32428	1.39186	0	0	0	0	0	0
1255	SSX2IP	9.40481	9.72042	9.56435	9.62082	9.62551	9.51866	8.31647	8.46832	8.28909	8.44882	8.53982	8.67512
1256	LPAR3	8.79308	8.73689	8.69703	8.92499	9.03458	8.80098	6.28403	5.9477	5.59297	6.54376	6.45507	6.27712
1257	MCOLN2	5.28402	5.70472	5.14129	5.70484	6.26597	5.13371	2.59558	3.44807	2.36352	3.73403	3.31158	3.37488
1258	WDR63	3.07165	1.96182	2.94321	1.94191	2.95762	3.31222	3.6264	3.44807	3.65644	2.48925	3.90983	2.50765
1259	MCOLN3	6.08036	5.73118	4.87959	6.34922	6.5926	4.91815	6.96099	7.06173	7.06264	7.13149	7.57781	7.57016
1260	AL603750.1	4.89256	4.41067	4.33894	4.24795	4.88643	4.51893	4.48789	3.27419	4.64664	5.18509	5.03947	4.86402
1261	SYDE2	7.82606	8.12398	7.90816	8.07712	8.24828	7.71223	8.01268	7.73407	7.84989	8.18471	8.2201	8.0585
1262	C1orf52	9.11797	9.0705	9.01885	9.00963	9.13256	9.04895	9.45306	9.35602	9.41674	9.44834	9.59373	9.3394
1263	BCL10	8.57923	8.58563	8.58523	8.74875	8.59263	8.52062	9.00988	9.04009	9.09447	9.08137	9.10857	9.39067
1264	AL078459.1	2.71271	3.276	0.876882	2.25989	1.32428	2.33926	0	1.16299	0.871253	0	0	0
1265	DDAH1	10.3708	10.3657	10.4669	10.7785	10.8257	10.9178	6.93149	6.9505	6.87154	5.87493	6.45507	6.41557
1266	AC092807.3	0	2.54248	3.09214	2.25989	2.46264	0.857652	0	1.16299	0	0	1.18619	1.35745
1267	CCN1	10.1593	10.3455	10.7339	10.7034	10.3432	11.4281	8.25229	8.20913	8.01623	8.67742	8.47924	7.96236
1268	ZNHIT6	9.54015	9.45476	9.71122	9.27529	9.43959	9.18399	9.92298	9.92194	9.93715	9.9956	9.95985	9.99383
1269	COL24A1	5.38337	6.32454	5.50237	5.56748	6.32129	5.43391	3.29683	4.09675	3.33939	3.89186	3.64149	4.30362
1270	AL136382.1	0	1.55108	1.81114	3.25194	3.09093	2.90625	0	0	0	0	0	0
1271	ODF2L	9.61701	9.89437	9.63283	9.68698	9.80724	9.40746	8.03366	8.02235	7.83425	7.93102	8.07752	8.34856
1272	CLCA2	0	0	0	0	0	0	0	2.23807	0.871253	0	3.1132	0
1273	CLCA1	0	0	0	0	0.809038	1.39186	1.81646	0	0	0	0	0
1274	CLCA4-AS1	0	0	2.11956	0.961537	2.00294	0	0	0	0	0	0	0
1275	AL049597.2	2.90331	2.54248	3.09214	2.932	2.64715	2.0869	0	2.57455	2.93244	3.35469	1.82823	0
1276	SH3GLB1	10.7036	10.7707	10.724	10.677	10.6878	10.6128	9.98534	9.94389	9.91377	10.0021	10.0563	10.065
1277	AL049597.1	0.945545	0.974662	1.81114	1.53345	0	2.33926	1.17701	1.16299	1.41061	0.823049	1.82823	0
1278	SELENOF	10.8323	10.8899	10.9525	10.7855	10.8239	11.1557	11.8249	11.7303	11.9903	11.8214	11.6604	11.7689
1279	HS2ST1	10.0196	10.2765	10.1294	10.0933	10.0404	9.91673	10.3554	10.0888	10.1699	10.3107	10.2165	10.4046
1280	AL121989.1	0	0.974662	2.37351	2.25989	0.809038	0.857652	0	0	0	1.34385	0	2.50765
1281	AC093155.2	1.51189	0.974662	1.81114	2.932	2.00294	1.39186	0	2.23807	1.8023	1.34385	1.82823	1.35745
1282	AC093155.1	0	0.974662	0	0	0	2.55398	1.17701	0	0.871253	1.34385	0	2.50765
1283	LINC01140	6.24791	6.17838	5.36273	5.75632	6.11761	5.51301	4.31587	3.44807	4.32717	4.98939	3.78189	5.01106
1284	LMO4	10.0439	10.0717	10.0923	10.2236	10.0801	10.0804	10.9501	10.9621	11.0417	11.0896	10.9965	11.0118
1285	PKN2-AS1	2.49303	2.76364	3.09214	2.25989	3.52715	3.53071	0	0	0	0	1.82823	0
1286	PKN2	10.6456	10.8399	10.5586	10.598	10.6739	10.3706	11.361	11.2348	11.3648	11.308	11.2328	11.4058
1287	RNU6-125P	0.945545	0.974662	0.876882	2.52028	2.25103	2.55398	1.17701	0	0	2.98591	3.1132	0
1288	ELOCP19	4.41753	4.9505	4.00497	4.78276	4.19353	3.88806	4.12052	3.07644	4.59807	4.16359	3.90983	3.75473
1289	GTF2B	8.04923	8.01516	8.02858	7.9447	8.07805	8.17232	9.55816	9.43563	9.46325	9.6524	9.52545	9.56445
1290	AL445991.1	1.91753	1.96182	0	0	0.809038	0	0	0	1.41061	0.823049	0	2.50765
1291	KYAT3	10.2211	10.2843	10.1294	10.2785	10.3247	10.3644	9.95083	9.93113	9.8295	10.1627	9.70153	9.87404
1292	RBMXL1	8.91432	9.12389	8.70573	8.80789	9.15557	8.43181	10.7235	10.6435	10.7724	10.6809	10.7496	10.8947
1293	GBP3	0	0	0	1.94191	0	1.39186	0	0	0	2.27671	1.18619	0
1294	GBP1	0	0	0	1.53345	0	1.39186	2.59558	1.79844	0.871253	2.83857	0	0
1295	PTGES3P1	4.53742	3.41303	4.55967	4.38509	3.52715	3.88806	4.78045	4.4638	4.32717	3.64813	4.02734	3.91273
1296	GBP2	0.945545	2.28117	0.876882	0	0	0.857652	1.17701	0	2.76654	1.72571	1.82823	1.35745
1297	GBP4	0.945545	0	0.876882	2.25989	0.809038	0	1.17701	1.79844	1.41061	2.83857	2.60929	1.35745
1298	GBP5	0	0	0	0	0	0	0	1.79844	0	1.72571	0	0
1299	AC099063.2	0.945545	0.974662	0	0	0	1.78084	0	0	1.41061	0	0	0
1300	BX119321.1	0	0	0	0	0	0	0	1.16299	0	2.48925	1.82823	0
1301	GBP6	0	0	0	0	0	0	3.29683	3.44807	2.93244	4.1003	2.60929	2.50765
1302	GBP1P1	0	3.276	0.876882	3.10082	2.46264	2.90625	0	1.16299	1.8023	2.48925	1.82823	2.50765
1303	AL596214.1	3.4835	3.75994	3.92779	4.24795	3.70406	3.72042	0	0	0	0	0	0
1304	LRRC8B	9.733	9.96015	9.48407	9.90367	9.90328	9.21783	7.45145	6.92129	7.31639	8.09421	7.54862	7.79992
1305	LRRC8C-DT	4.21664	4.80865	4.33894	4.78276	4.25165	4.23771	0	1.79844	1.41061	2.02735	0	0
1306	LRRC8C	6.92326	7.31551	7.01089	7.51489	7.8896	6.94983	0	1.79844	2.36352	2.83857	2.27098	2.04426
1307	AC099568.2	3.59825	2.28117	3.66785	3.10082	4.06978	1.78084	3.6264	3.87099	3.74833	4.1003	3.48595	3.1394
1308	LRRC8D	9.70926	10.0137	9.81935	9.75342	9.99118	9.63962	10.0605	9.86365	9.88875	10.1627	10.1006	10.088
1309	RN7SKP272	0	1.96182	0.876882	0.961537	1.70316	0	1.81646	0	1.41061	0	0	2.04426
1310	GEMIN8P4	4.47872	4.34367	4.07824	3.73509	4.13298	5.23051	4.64157	5.207	4.69363	5.18509	5.19826	3.57727
1311	ZNF326	10.9956	10.6971	10.8011	10.8763	10.528	10.4329	11.169	11.2496	11.1822	11.2134	11.1339	11.16
1312	AC098656.1	4.59383	5.37635	4.95933	5.24595	5.02617	3.80667	1.17701	0	0	1.72571	1.18619	0
1313	BARHL2	0	0	1.41835	0	0.809038	1.78084	4.2215	4.9421	4.49573	4.84243	4.5825	5.37921
1314	AC092805.1	0	0	0	0	0	0	2.86896	2.23807	3.65644	3.73403	3.90983	5.07932
1315	LINC02609	5.24932	5.65031	5.50237	5.47831	6.30766	6.33243	5.45538	5.66017	4.78325	6.38021	5.86784	6.24776
1316	AC091614.2	2.71271	1.55108	0.876882	0.961537	2.25103	1.39186	2.25799	2.84721	1.41061	2.98591	3.64149	3.1394
1317	LINC01763	1.91753	0.974662	0.876882	0	1.32428	0.857652	1.81646	3.74332	3.21607	2.02735	2.27098	2.50765
1318	PHKA1P1	0	0	0	0	1.70316	1.39186	2.59558	2.57455	3.08121	2.48925	1.82823	2.85783
1319	ZNF644	11.1411	11.3385	10.939	10.7793	10.9014	10.3776	10.3526	10.6084	10.4941	10.1953	10.3787	10.3487
1320	HFM1	6.08036	6.42519	5.36273	6.18985	6.96679	4.95639	5.91338	6.3496	5.66548	5.33006	5.89901	5.79911
1321	CDC7	10.9844	11.0685	11.0422	10.7993	10.8417	10.7027	10.052	10.0147	9.7949	10.014	9.86831	9.99604
1322	WDR82P2	0.945545	0.974662	0	0.961537	0	0	1.81646	0	1.8023	2.27671	2.27098	2.04426
1323	HSP90B3P	3.07165	2.28117	2.11956	0.961537	2.25103	2.33926	3.89451	3.60323	2.93244	3.96474	3.64149	3.91273
1324	TGFBR3	7.31589	7.19714	6.92412	7.76157	7.9168	7.36668	11.3132	11.161	11.1651	11.212	11.2578	11.2608
1325	BRDT	0.945545	0.974662	2.77712	1.53345	2.25103	2.74084	12.0878	11.9919	11.7964	11.9844	11.7929	11.7708
1326	EPHX4	3.35884	4.03939	4.55967	3.83424	4.51155	3.88806	4.96652	4.75614	5.22832	5.02391	3.90983	4.86402
1327	SETSIP	2.90331	2.28117	2.37351	0.961537	0.809038	2.55398	1.81646	1.16299	2.36352	2.48925	1.82823	2.04426
1328	BTBD8	7.88376	8.20643	8.0193	8.36933	8.41966	7.88573	8.62372	8.8283	8.34535	8.69359	8.53487	8.54238
1329	GAPDHP46	0	0	1.41835	0.961537	0	1.78084	1.81646	2.57455	2.57906	2.98591	1.82823	2.04426
1330	C1orf146	0	0.974662	0	1.94191	0	2.0869	1.17701	1.16299	1.41061	0.823049	0	0
1331	GLMN	9.40086	9.24587	9.599	9.17245	9.02003	9.05116	9.22581	9.27465	9.24796	9.31184	9.05422	9.36355
1332	RPAP2	9.24888	9.16328	9.43086	9.15577	9.16694	9.06216	9.39479	9.72476	9.65054	9.39165	9.60795	9.53437
1333	GFI1	0.945545	0.974662	1.81114	0.961537	0.809038	0.857652	2.25799	3.44807	2.57906	2.02735	1.82823	2.50765
1334	EVI5	8.65077	9.12389	8.84607	8.91653	9.30198	8.68905	8.84163	8.84006	8.95438	8.90279	8.98691	9.17756
1335	AL354890.1	0	1.55108	0	0	0	0	1.81646	0	0.871253	2.02735	0	1.35745
1336	HMGB3P9	0	1.55108	0	1.53345	2.64715	1.39186	1.81646	0	0	1.72571	1.18619	0
1337	AC104332.1	0	0.974662	0	1.53345	1.70316	0	0	0	1.41061	0.823049	0	1.35745
1338	RPL5	13.8027	13.6705	13.962	13.6549	13.5052	14.0823	14.1341	14.1048	14.2088	14.3385	14.2302	14.2881
1339	DIPK1A	7.01906	7.24382	7.41608	7.88234	8.21944	7.78839	5.27919	5.85808	5.92377	6.14958	6.22842	6.12395
1340	SNORA66	0	1.55108	3.35056	2.52028	3.09093	3.31222	3.47101	3.87099	3.74833	3.8151	3.64149	4.18471
1341	AL449283.1	0	1.55108	1.81114	0	1.32428	2.74084	1.17701	0	0.871253	0	0	0
1342	MTF2	11.8918	11.9383	11.6649	11.6639	11.6534	11.1679	11.3303	11.2584	11.2826	11.3097	11.2653	11.2682
1343	TMED5	9.64898	9.54885	9.63283	9.62429	9.42703	9.313	11.9377	11.8514	11.9888	11.9945	11.949	12.0104
1344	CCDC18	9.19063	9.26863	9.1264	9.16294	9.24411	8.66904	9.08551	9.59438	9.05452	9.15912	9.40033	9.33242
1345	AC126124.2	2.23379	0	0	0	0	0	1.81646	0	0	0	0	0
1346	CCDC18-AS1	8.98456	8.99336	8.83818	8.65353	8.99898	8.52062	7.1001	6.45525	6.76557	6.88153	6.25276	6.63555
1347	AL139421.1	1.51189	1.96182	0	0	0	0.857652	0	1.16299	0	0	0	0
1348	DR1	11.0514	11.0852	11.0828	10.9794	10.8963	10.809	11.5711	11.3184	11.3962	11.6466	11.4529	11.4074
1349	AL137159.1	0	2.28117	1.41835	2.932	1.32428	2.55398	0	0	2.11003	1.34385	0	2.50765
1350	FNBP1L	12.2188	12.3772	12.0634	11.9378	12.0278	11.7277	11.8963	11.9626	11.9409	11.8873	11.9345	11.8578
1351	BCAR3	7.63096	7.97698	7.49177	7.84122	7.85253	7.3948	7.50251	7.56499	7.29369	7.99331	7.93441	7.76925
1352	AL109613.1	1.51189	1.55108	0.876882	1.53345	2.00294	0.857652	0	0	0.871253	1.72571	0	0
1353	AL049796.1	2.23379	1.96182	1.41835	2.74078	2.95762	1.39186	1.81646	2.23807	0.871253	0.823049	2.88314	1.35745
1354	DNTTIP2	11.0343	10.934	11.0524	10.7715	10.9245	10.6562	11.1831	11.1214	11.1786	11.1597	11.2089	11.3874
1355	GCLM	9.36282	9.4725	9.34069	9.33999	9.25481	9.07742	9.11205	9.21874	9.41148	9.50595	9.67025	9.79506
1356	MTCO1P21	0	0	0	0	0	0	4.2215	3.44807	1.8023	2.98591	2.60929	2.50765
1357	ABCA4	2.49303	2.95536	2.11956	2.25989	2.95762	1.78084	0	1.16299	2.36352	0	1.18619	1.35745
1358	ARHGAP29	7.7412	8.12398	7.72067	8.38577	8.66391	8.46203	8.59578	8.51305	8.39595	9.00351	8.98328	8.89937
1359	ABCD3	9.61531	9.58193	9.71122	9.64663	9.61587	9.69155	10.0622	9.90526	10.1203	10.2843	10.0615	10.1802
1360	F3	6.28265	6.15903	5.72402	6.63703	6.03729	6.3754	10.9138	10.9746	10.9618	11.4288	11.3332	11.3983
1361	SLC44A3-AS1	4.53742	4.41067	3.7598	3.83424	4.55835	3.80667	5.5747	5.38868	5.32102	5.24484	6.01737	5.26662
1362	SLC44A3	4.21664	5.15973	4.70554	4.8788	4.41313	4.41293	6.32998	6.64583	6.31793	6.92784	7.00619	6.76553
1363	CNN3	12.0311	12.19	12.062	12.1379	12.124	12.2927	12.0346	12.0106	12.1023	12.2164	12.2332	12.2091
1364	AC105942.1	7.45942	7.65648	7.47152	7.75526	7.55657	7.73989	4.90712	4.88274	4.38557	4.63479	4.86102	4.78447
1365	ALG14	5.41502	5.19817	5.36273	4.92452	5.02617	5.7272	5.85171	5.66017	5.61755	5.73611	5.73595	5.91571
1366	TMEM56	8.06428	7.94343	7.61999	7.85899	8.19003	7.6897	3.89451	3.27419	2.93244	3.24192	3.90983	4.41346
1367	TMEM56-RWDD3	2.49303	3.41303	3.66785	2.52028	2.25103	2.74084	2.86896	2.84721	2.11003	3.55679	2.88314	2.04426
1368	AC092802.3	0	0.974662	1.81114	1.53345	2.00294	0.857652	0	0	0	0	0	0
1369	AC092802.1	0	1.55108	0	2.52028	0	0.857652	0	0	0	0	0	0
1370	RWDD3	5.13992	4.99484	4.95933	4.83158	5.50368	4.87887	5.02356	5.05396	4.86763	4.8806	5.47142	4.78447
1371	AC092802.2	3.98319	4.2734	4.65854	4.51032	3.32546	2.33926	2.86896	2.84721	2.57906	2.48925	0	3.57727
1372	LINC02607	0	0.974662	0.876882	0	0	0.857652	2.59558	0	0	1.34385	0	1.35745
1373	AC092393.1	0	1.55108	0	0	0	0	0	1.16299	1.41061	0.823049	0	0
1374	EEF1A1P11	7.52616	7.26208	7.28294	7.01007	7.18381	7.4292	7.20247	7.02102	7.20728	7.75729	7.15564	7.48465
1375	RPL7P9	2.90331	3.41303	3.84624	4.17416	2.64715	3.80667	3.0987	3.27419	4.13628	3.55679	1.18619	3.75473
1376	PTBP2	11.1112	10.5169	11.095	10.8161	10.2011	10.7999	9.00988	8.8085	8.96639	8.99048	8.55458	8.97747
1377	DPYD	3.98319	3.276	3.46425	3.38872	4.19353	3.4256	0	0	0	0	0	0
1378	SEC63P1	1.91753	2.95536	2.11956	1.53345	2.00294	1.78084	4.01194	3.98828	3.08121	3.45928	4.42008	3.75473
1379	SNX7	8.34871	8.44886	8.21474	8.70684	8.79671	8.55841	9.38938	9.26306	9.57413	9.37504	9.45903	9.5555
1380	PLPPR5	6.26538	6.27145	6.10326	6.01066	6.22304	5.8941	0	0	0	0	1.82823	0
1381	AL445433.1	1.51189	1.55108	0	0	0	2.0869	1.81646	1.16299	0	1.72571	2.27098	1.35745
1382	PLPPR4	5.47632	4.99484	4.65854	3.83424	4.95799	4.61768	1.17701	0	0.871253	0	1.82823	0
1383	FRRS1	6.47512	6.37574	6.7888	6.56668	6.54691	6.99645	7.91052	7.5744	7.8078	8.06964	7.904	7.84962
1384	AC096949.1	0	0	0	0	0	0	0	2.57455	0	1.34385	0	0
1385	AGL	10.0375	10.0351	9.98568	10.227	10.2492	9.80984	13.9684	14.0503	14.0836	13.92	14.12	14.2153
1386	AC118553.1	0	2.76364	0.876882	0	0.809038	0	0	0	1.41061	1.34385	0	0
1387	SLC35A3	8.9032	9.06531	8.99776	8.75509	9.0592	8.52699	10.026	9.97442	10.0074	10.1393	10.0178	10.1106
1388	AC118553.2	1.91753	2.28117	2.94321	2.74078	1.70316	2.74084	4.12052	3.98828	2.57906	2.67446	3.78189	2.04426
1389	MFSD14A	5.64598	5.44188	6.01272	4.83158	4.69027	6.09599	5.71985	5.4716	5.75681	5.24484	5.29518	5.48365
1390	SASS6	9.14181	9.09617	9.09143	8.94454	9.05716	8.47525	9.25886	9.35602	9.33018	9.52716	9.41927	9.6228
1391	TRMT13	8.22023	8.21583	8.33919	7.82322	8.10589	7.81985	8.86523	9.01612	9.05002	8.99484	9.17375	9.17756
1392	LRRC39	4.70043	4.70569	4.45352	4.51032	3.70406	4.29851	2.59558	2.84721	2.93244	3.24192	3.1132	2.50765
1393	DBT	10.7694	10.6895	10.8832	10.7668	10.7382	10.7298	10.2307	10.0319	10.081	10.1934	10.3079	10.2033
1394	RPL23AP90	0	1.55108	0	0	1.32428	0	0	0	0	0	1.82823	0
1395	BRI3P1	0.945545	0.974662	1.41835	1.53345	0.809038	0.857652	0	0	0	1.34385	2.60929	2.04426
1396	AL445928.2	0	3.53817	0.876882	2.52028	2.00294	2.0869	0	1.16299	1.8023	1.34385	0	0
1397	RTCA-AS1	6.74793	6.4413	6.4592	6.49272	6.42594	6.09599	3.6264	4.09675	3.74833	2.02735	1.82823	3.1394
1398	RTCA	9.76866	9.70549	9.88079	9.58568	9.57378	9.76206	9.98354	10.1068	9.94202	9.95928	9.93186	10.0438
1399	MIR553	0	0	1.81114	0.961537	0.809038	1.39186	0	0	0	0	0	0
1400	AC104457.1	1.51189	0	0.876882	1.53345	1.70316	0	0	0	1.41061	1.34385	0	0
1401	CDC14A	8.12296	8.43283	7.92811	8.23061	8.08606	7.6897	5.36997	5.207	5.61755	5.93057	6.4125	5.26662
1402	BCAS2P2	0	1.55108	1.81114	1.94191	1.70316	1.39186	0	1.79844	0	2.02735	0	2.04426
1403	GPR88	0	0	0	0	0	0	0	2.23807	1.41061	2.27671	2.88314	1.35745
1404	VCAM1	0	0	0.876882	0	0	0	4.12052	3.87099	3.83471	4.58942	4.72847	2.04426
1405	EXTL2	10.1179	10.2051	10.3424	10.0488	10.14	10.1146	8.85741	9.09015	9.24401	8.95291	8.77643	9.08513
1406	AC104506.1	1.91753	3.276	2.94321	2.932	2.81072	2.0869	1.17701	1.79844	1.41061	0	2.60929	1.35745
1407	SLC30A7	9.43214	9.66146	9.66737	9.22821	9.57378	9.0968	9.66511	9.54018	9.76908	9.77145	9.76846	9.94893
1408	HNRNPA1P68	0	1.96182	0.876882	1.53345	0.809038	0	0	1.16299	1.41061	1.34385	0	1.35745
1409	DPH5	9.67044	9.8663	9.90491	9.60336	9.6913	9.66149	9.93604	9.80089	9.81894	10.031	9.95244	9.87644
1410	AC093157.2	1.51189	3.12457	3.56964	2.52028	2.00294	1.39186	2.25799	1.16299	1.8023	2.27671	2.88314	1.35745
1411	AC093157.1	6.24791	6.30706	6.63946	6.11294	6.81124	6.60937	5.27919	5.38868	5.35064	5.46179	5.701	4.61086
1412	S1PR1	4.97981	5.53492	3.66785	5.41565	5.5737	3.80667	1.17701	1.16299	1.41061	2.48925	1.82823	0
1413	AL109741.2	0.945545	1.55108	1.81114	2.74078	0.809038	2.0869	1.81646	1.79844	1.8023	0.823049	0	2.04426
1414	RPSAP19	1.91753	2.54248	1.81114	1.94191	2.00294	1.39186	2.86896	1.79844	2.57906	3.11959	2.27098	2.50765
1415	OLFM3	2.71271	2.54248	1.41835	3.25194	1.32428	2.90625	3.0987	3.60323	2.93244	2.27671	3.48595	2.04426
1416	COL11A1	9.23786	9.73683	9.13071	10.2304	10.4125	9.97842	4.2215	4.38041	4.38557	3.89186	3.90983	4.30362
1417	RNPC3	8.73156	8.55263	8.69994	8.49209	8.53237	8.25134	8.32217	8.01545	8.10147	8.25903	8.09108	7.73792
1418	AMY2B	4.35362	4.41067	4.27805	4.01419	5.12275	3.31222	6.41772	6.43473	5.77877	6.5556	6.20367	5.62737
1419	AC092506.1	1.51189	0	1.81114	0	0.809038	0	1.17701	1.16299	1.41061	2.83857	3.1132	2.85783
1420	SEPT2P1	0.945545	0	0	0.961537	1.70316	1.39186	0	0	0	0	1.18619	1.35745
1421	AL512844.2	0.945545	0	0.876882	1.53345	0	1.39186	0	1.79844	1.8023	1.34385	0	1.35745
1422	AL512844.1	3.22238	1.55108	1.81114	2.74078	1.32428	2.0869	1.17701	2.84721	1.41061	2.27671	1.18619	2.04426
1423	PRMT6	9.05155	9.01236	8.79537	9.09958	9.0794	8.58611	8.86913	8.9847	9.04096	8.9685	9.22692	9.00843
1424	NTNG1	3.35884	3.95212	3.92779	4.01419	4.69027	4.61768	2.86896	3.87099	4.38557	4.1003	3.31158	3.1394
1425	AC114491.1	1.51189	0.974662	2.77712	3.62861	3.09093	3.62868	3.0987	2.57455	4.32717	3.35469	2.88314	2.85783
1426	VAV3	8.63069	8.86784	8.8329	8.6603	8.59263	8.49162	4.2215	4.19763	4.69363	3.8151	4.13599	3.91273
1427	SLC25A24	6.1942	6.67728	6.41746	6.66424	6.94053	6.76828	4.01194	3.44807	4.69363	4.98939	4.50358	4.70027
1428	FAM102B	10.0375	9.91471	9.84974	9.74866	9.53189	9.2851	11.6683	11.5755	11.7008	11.8078	11.7693	12.0729
1429	HENMT1	0.945545	0.974662	0.876882	0.961537	0	1.39186	9.96909	9.8598	9.8123	9.77652	9.81006	9.91197
1430	AL160171.1	0	0	0	0	0	0	1.17701	1.79844	3.45299	2.48925	1.18619	3.37488
1431	PRPF38B	11.7092	11.6446	11.7709	11.1515	11.4032	11.048	11.8027	11.9563	11.7158	11.8664	11.7556	11.8638
1432	FNDC7	3.80352	3.85923	2.37351	3.25194	3.09093	1.78084	2.25799	0	0	0	1.18619	0
1433	STXBP3	10.2608	10.2458	10.38	10.0845	10.0619	9.95146	9.65837	9.73948	9.65944	9.87316	9.79564	9.76946
1434	AKNAD1	0.945545	0	0	0	0	0	3.29683	3.74332	3.33939	3.64813	3.90983	3.91273
1435	GPSM2	9.38497	9.13879	9.54672	9.81085	9.56664	9.78216	7.82485	7.76728	8.05724	8.14606	7.94191	8.34856
1436	CLCC1	8.99507	9.31089	8.92763	9.04111	9.20788	8.97404	9.78544	9.64439	9.75392	9.54658	9.33629	9.33242
1437	WDR47	7.06966	7.32422	7.26736	7.13202	7.46743	7.24838	10.7659	10.669	10.674	10.6977	10.7823	10.5425
1438	BX679664.3	1.91753	2.54248	1.41835	0	0	2.55398	1.81646	3.87099	0	2.98591	1.82823	2.50765
1439	BX679664.1	0	1.55108	0	1.94191	0	0.857652	1.17701	2.23807	2.36352	1.72571	1.18619	2.04426
1440	TAF13	9.00551	8.96856	8.87463	8.64331	9.07337	8.71716	12.7572	12.52	12.7076	12.5877	12.4966	12.5916
1441	AL356488.3	3.22238	2.95536	2.11956	2.932	2.64715	3.05464	2.59558	3.60323	1.8023	2.83857	3.31158	1.35745
1442	TMEM167B	9.44753	9.20399	9.41504	9.12428	9.24769	9.23349	10.333	10.0822	10.0051	10.3554	9.93374	10.254
1443	AL356488.1	0.945545	0	0	0.961537	1.32428	0.857652	0	2.57455	0.871253	0	1.82823	2.04426
1444	C1orf194	2.23379	2.54248	0	0	0.809038	1.39186	0	1.79844	0	0	1.18619	1.35745
1445	KIAA1324	5.24932	4.99484	4.87959	5.09417	4.41313	4.41293	4.01194	3.27419	3.45299	3.64813	3.78189	2.50765
1446	SARS	11.0495	11.2697	11.3283	10.9644	11.1301	11.4332	12.8174	12.6411	12.7223	12.9283	12.8148	12.8334
1447	CELSR2	10.2738	10.3294	9.87309	10.6644	10.4975	10.1051	10.5572	10.6073	10.6112	10.4329	10.7007	10.6161
1448	PSRC1	10.4494	10.2854	10.5287	10.4378	10.2939	10.7592	10.9855	10.9513	10.7812	11.3797	11.2942	11.2451
1449	MYBPHL	0	0	1.41835	0	0	2.55398	4.90712	4.4638	4.20275	6.06923	5.38599	5.07932
1450	SORT1	10.6915	10.5507	10.8125	10.7901	10.6693	10.6417	11.7209	11.5471	11.5829	11.6959	11.7476	11.7913
1451	PSMA5	11.3637	11.1088	11.5653	11.1143	10.9361	11.6774	11.0977	11.0001	11.2273	11.1143	11.1257	11.1998
1452	SYPL2	5.06208	4.90475	3.92779	5.13364	5.02617	4.99364	7.62737	7.30725	7.23137	7.7827	7.904	7.83982
1453	ATXN7L2	6.97727	6.84413	7.06596	7.03113	6.99258	6.69102	6.82319	7.17741	7.14102	7.03325	6.68707	6.86556
1454	CYB561D1	7.27335	6.79481	6.90411	7.37369	6.71125	7.0056	8.07473	7.79169	8.12737	7.93102	7.9568	8.08364
1455	AMIGO1	6.74793	6.7307	6.61504	6.66424	6.96679	6.24245	7.12638	7.34072	7.07156	6.99896	7.02043	7.11357
1456	GPR61	3.22238	3.12457	2.77712	3.73509	2.95762	2.74084	0	2.23807	1.8023	1.34385	0	2.04426
1457	GNAI3	11.4875	11.4788	11.7031	11.4819	11.3477	11.6383	11.1378	11.1477	11.1542	11.3472	11.1798	11.1806
1458	AMPD2	9.01328	9.15353	9.21434	8.96383	9.06123	8.98564	8.37792	7.92272	8.22256	8.11437	8.11782	8.24835
1459	GSTM4	7.68389	7.62155	7.61999	7.8111	7.86655	8.18042	8.99926	8.99525	9.05002	9.22365	9.18327	9.15401
1460	GSTM2	5.47632	6.09935	5.72402	4.83158	5.86184	5.53844	5.13131	5.25461	5.66548	5.62807	4.98241	4.86402
1461	GSTM1	5.74892	5.88046	5.14129	5.50865	5.12275	6.14648	5.78729	4.68842	5.05922	5.09056	4.98241	4.70027
1462	GSTM5	0	1.96182	0.876882	0.961537	0.809038	0	0	1.16299	0.871253	1.72571	0	0
1463	GSTM3	6.21232	5.8324	6.28446	5.73081	5.98686	5.74915	1.17701	3.44807	2.76654	2.83857	3.1132	3.37488
1464	LINC01768	2.23379	1.55108	0	2.932	1.32428	1.78084	1.17701	2.84721	2.57906	0.823049	0	0
1465	AL450468.1	1.51189	2.76364	2.77712	1.94191	2.25103	2.90625	1.17701	1.79844	1.8023	0	1.18619	0
1466	AL450468.2	1.91753	3.41303	0.876882	3.62861	3.32546	2.33926	3.47101	1.16299	3.33939	2.48925	2.60929	2.50765
1467	CSF1	7.30748	6.91507	6.84236	7.25344	7.11503	7.18538	7.30957	7.42636	7.29369	6.94595	7.07605	6.49268
1468	AHCYL1	11.7613	12.0119	11.9723	11.7897	11.9732	11.9089	12.6913	12.478	12.4695	12.75	12.5598	12.4745
1469	STRIP1	9.97917	9.95033	9.72126	9.6969	9.91006	9.48635	10.7029	10.59	10.5747	10.4896	10.559	10.4326
1470	AL160006.1	8.142	8.33704	8.11816	7.96672	8.49075	7.6897	9.07543	9.0967	9.02497	9.13761	8.79312	8.93204
1471	ALX3	0	0	0	1.53345	0.809038	0	0	0	0	0	2.60929	0
1472	SLC6A17	1.51189	2.76364	0.876882	2.52028	1.70316	0	7.25105	7.63861	7.27064	7.61737	8.15703	7.86904
1473	AL355990.2	0	0	0	0	0	0	1.17701	2.57455	3.08121	1.34385	0	1.35745
1474	LINC02586	0	0	1.41835	0.961537	2.81072	1.78084	0	1.16299	1.41061	0	0	0
1475	KCNC4	8.97132	9.53202	8.71437	9.11445	9.54065	8.70317	8.65565	8.4531	8.27371	8.4102	8.51489	8.31356
1476	RF00402	1.51189	1.55108	1.41835	2.25989	2.00294	2.0869	1.81646	1.79844	0.871253	0	0	2.50765
1477	RBM15-AS1	2.49303	3.12457	2.37351	1.94191	2.81072	3.18917	1.81646	2.23807	1.41061	2.67446	0	0
1478	RBM15	9.98182	10.1025	10.0689	10.0371	10.0144	9.93958	10.3815	10.2517	10.1946	10.2645	10.1884	10.1783
1479	LAMTOR5-AS1	6.86715	7.17804	6.67532	6.79307	6.52352	6.8518	5.81986	5.88858	5.61755	5.46179	5.55207	5.67226
1480	SLC16A4	6.23023	6.56411	6.25316	5.35015	5.37887	5.91366	5.68491	5.6951	5.4634	5.27381	5.59077	5.83903
1481	AL355488.1	7.95008	8.64944	8.58209	8.12686	7.82887	7.99539	6.68856	6.03208	6.22503	6.579	6.25276	5.95257
1482	LAMTOR5	9.63056	9.49197	9.7184	9.77853	9.52895	9.96676	10.6754	10.544	10.7826	10.5888	10.4155	10.5058
1483	KCNA2	2.49303	2.28117	2.11956	3.62861	3.61831	3.18917	4.01194	2.57455	3.83471	1.34385	0	3.1394
1484	AL365361.1	4.14294	4.536	4.92001	4.31815	4.51155	4.23771	0	0	0	0	0	0
1485	KCNA3	4.59383	3.95212	3.7598	4.78276	3.93441	4.10783	0	0	0.871253	0	0	0
1486	CD53	2.23379	2.76364	3.92779	3.51365	3.09093	3.80667	8.98855	9.17611	9.07019	9.50136	9.50534	9.26442
1487	AL360270.2	2.49303	3.53817	4.33894	3.51365	4.00368	4.03823	5.68491	4.9421	4.78325	5.43639	5.29518	4.93941
1488	AL360270.1	3.89615	3.276	4.14796	2.932	3.21295	2.74084	4.90712	5.1068	5.09466	5.18509	4.98241	4.70027
1489	LRIF1	8.60347	8.62142	8.40118	8.4458	8.61217	8.23588	9.53137	9.58044	9.62046	9.70785	9.63134	9.8102
1490	AL360270.3	0	0.974662	1.41835	2.25989	1.70316	2.55398	0	0	1.41061	1.34385	2.60929	2.04426
1491	DRAM2	9.65396	9.76591	9.78146	9.57676	9.55081	9.75394	9.26774	9.3723	9.13759	9.71315	9.45903	9.23853
1492	CEPT1	8.48171	8.94333	8.67358	8.66368	8.99047	8.67765	9.09884	9.06032	9.00182	9.19743	8.95018	9.10164
1493	DENND2D	1.51189	1.55108	0.876882	1.53345	1.32428	2.0869	2.25799	3.07644	2.57906	3.45928	3.78189	2.04426
1494	CHI3L2	0	0	0	0	0	1.39186	4.48789	5.1068	3.83471	5.12276	5.14725	5.53316
1495	PIFO	5.86807	5.30769	6.894	6.31529	6.34817	7.02372	8.37792	8.37985	8.21049	8.49876	8.07752	8.49318
1496	CHIAP3	0	0	0	0.961537	0	1.39186	4.2215	3.98828	3.5583	3.35469	3.90983	0
1497	HIGD1AP12	0	0	0	0	0	0	3.0987	2.57455	3.74833	3.55679	2.88314	3.37488
1498	PGCP1	0	0	0	0	0	0	3.0987	3.27419	3.21607	3.11959	3.31158	3.57727
1499	OVGP1	6.54831	6.50401	6.48637	6.4307	6.67984	6.77899	6.45967	6.05915	6.09105	6.65804	6.6509	6.76553
1500	AL390195.2	6.08036	6.51928	6.41746	6.39865	6.37456	6.51004	4.84517	4.4638	4.59807	4.72146	5.19826	4.30362
1501	UBE2FP3	5.24932	4.75808	4.60995	4.73223	4.06978	4.23771	3.47101	2.84721	2.57906	3.45928	2.60929	3.75473
1502	AL390195.1	2.90331	2.54248	3.35056	2.25989	3.52715	3.05464	2.25799	3.60323	2.11003	3.11959	3.1132	3.37488
1503	WDR77	9.63224	9.27987	9.86276	9.64492	8.8957	9.84211	9.84204	10.0707	10.1235	9.96706	10.1725	10.0755
1504	ATP5PB	10.7762	10.5301	10.9518	10.6803	10.5368	11.1313	11.6542	11.5004	11.6714	11.7574	11.7195	11.7136
1505	C1orf162	3.89615	4.03939	3.84624	3.38872	4.51155	4.10783	5.13131	4.68842	4.73913	5.3842	5.29518	5.20685
1506	TMIGD3	0.945545	0	0	0.961537	0	0.857652	1.17701	1.16299	2.36352	1.34385	0	1.35745
1507	RAP1A	9.38297	9.50927	9.69384	9.62429	9.55947	9.68303	10.4611	10.3384	10.4681	10.5663	10.3745	10.562
1508	LINC01160	0.945545	0.974662	0.876882	0.961537	0	1.39186	8.96326	8.85171	8.96878	9.0524	9.06457	9.03015
1509	KRT18P57	0	0	0	2.52028	0	1.78084	1.81646	1.16299	0	0.823049	1.18619	0
1510	INKA2	8.69011	8.27546	8.40474	8.36104	8.37787	8.30048	6.02934	6.21167	5.8634	6.48303	5.98868	6.12395
1511	INKA2-AS1	2.71271	3.75994	4.00497	2.932	2.00294	2.33926	0	0	0	0	0	0
1512	AL049557.1	3.22238	3.276	2.94321	3.83424	3.42982	2.90625	0	2.23807	1.41061	2.02735	0	0
1513	DDX20	9.74861	9.55257	9.60211	9.46129	9.50227	9.28698	10.1641	10.0573	10.1916	10.0374	10.1239	10.0755
1514	KCND3	2.90331	3.12457	2.77712	3.62861	3.70406	0.857652	0	0	0	1.34385	1.82823	1.35745
1515	AL445426.1	3.22238	0.974662	1.41835	3.73509	1.70316	2.74084	1.81646	1.79844	1.41061	2.02735	1.18619	0
1516	TXNP3	0	0	0	0	0	0	1.81646	1.16299	0	1.34385	1.18619	0
1517	CTTNBP2NL	9.98841	10.1176	10.1337	10.0319	10.0249	10.0241	9.26478	9.39372	9.32272	9.35823	9.14153	9.37038
1518	WNT2B	5.17731	6.05815	5.14129	5.31624	5.5274	4.35685	6.79069	6.43473	6.14276	6.28381	5.86784	5.43237
1519	AL354760.1	1.91753	0.974662	1.81114	0.961537	0.809038	0	0	1.79844	0	0	0	2.85783
1520	ST7L	7.92282	7.80708	8.11816	7.805	7.60196	7.93443	7.29805	7.39484	7.36074	7.0501	7.19385	7.3667
1521	CAPZA1	11.2188	11.0743	11.3853	11.0775	11.0449	11.1546	11.987	11.8654	11.9434	11.9855	11.8458	11.9295
1522	MRPL53P1	0	1.55108	0	0.961537	1.32428	0.857652	2.25799	1.16299	1.8023	0	0	1.35745
1523	MOV10	10.0286	10.0717	9.82335	10.0188	10.0781	9.80067	9.17321	9.10322	9.16285	8.84363	9.00493	8.68063
1524	AL603832.1	0.945545	2.28117	1.81114	1.53345	0.809038	1.78084	2.25799	1.16299	1.41061	1.72571	0	0
1525	RHOC	8.5186	8.64596	8.65275	8.9556	8.89798	9.00857	9.2795	9.45614	9.53596	9.23658	9.36169	9.50676
1526	PPM1J	7.90063	7.93776	8.04237	8.13174	7.80965	8.0714	6.02934	6.21167	5.94334	5.55914	5.59077	5.20685
1527	TAFA3	1.91753	2.28117	2.37351	1.53345	2.64715	2.74084	0	2.23807	0.871253	0	0	0
1528	LINC01356	6.98783	6.473	6.97297	8.12197	6.91379	7.91515	6.45967	6.69843	6.39103	6.70134	6.30023	6.92241
1529	LINC01357	0	0	0	0	2.25103	0	3.47101	3.87099	4.06659	4.03411	4.79626	2.50765
1530	SLC16A1	8.84047	8.91187	9.06012	8.63989	8.57851	8.71158	8.34473	8.15997	8.23055	8.32626	8.15057	8.20318
1531	SLC16A1-AS1	3.35884	2.95536	3.22713	2.74078	2.46264	2.33926	2.86896	3.44807	2.11003	3.11959	1.18619	2.04426
1532	AL357055.3	0.945545	0.974662	1.41835	1.53345	0.809038	0.857652	0	1.16299	2.36352	0.823049	0	0
1533	LRIG2	10.4292	10.5882	10.4411	10.2982	10.1798	10.1928	11.2171	11.0226	11.1094	11.1322	11.0135	11.0052
1534	AL357055.1	0.945545	0	0.876882	0.961537	0	0	1.17701	2.57455	2.36352	2.02735	0	0
1535	MAGI3	8.64077	9.06531	8.52754	8.62265	8.95593	8.33354	8.36142	8.45819	8.38883	8.64452	8.56434	8.75033
1536	AL391058.1	3.07165	3.75994	2.94321	3.25194	3.785	2.74084	2.86896	2.84721	3.21607	4.03411	2.60929	3.57727
1537	PHTF1	9.73614	9.81929	9.80458	9.7149	9.70696	9.57197	8.36142	8.35822	8.42409	8.24081	8.45846	8.46794
1538	AL133517.1	5.17731	4.03939	4.92001	4.67987	4.00368	4.61768	2.25799	2.23807	2.57906	2.67446	0	2.50765
1539	RSBN1	10.1814	10.1837	10.2806	10.2063	10.1157	10.1635	9.7751	9.52813	9.43587	9.67294	9.49007	9.56445
1540	AP4B1-AS1	3.22238	1.96182	4.70554	3.25194	3.21295	2.33926	1.81646	2.57455	2.76654	3.96474	2.88314	2.85783
1541	BCL2L15	0	0	0.876882	1.94191	1.32428	1.39186	1.17701	2.57455	2.76654	2.98591	1.18619	2.85783
1542	AP4B1	6.87855	7.05777	7.17017	7.02064	7.13832	6.99645	7.87221	7.72565	7.81844	7.68902	8.00774	7.70589
1543	DCLRE1B	7.48201	7.4249	7.25951	7.62976	7.43017	7.46942	9.16372	9.20062	9.15238	9.18604	9.08505	9.12201
1544	HIPK1-AS1	2.49303	1.55108	0.876882	0.961537	0.809038	0	0	1.16299	0	1.72571	1.82823	2.04426
1545	HIPK1	11.0394	11.1207	11.0144	11.24	11.2261	10.9365	10.926	11.0001	10.9285	10.9541	10.9884	10.9964
1546	OLFML3	10.4636	9.8929	10.0912	11.1563	10.511	10.894	7.37679	7.10133	7.18279	6.74337	7.24326	7.11357
1547	AL591742.2	5.59161	5.53492	5.65385	5.98931	6.51168	5.70491	2.59558	1.79844	0.871253	0	0	0
1548	SYT6	9.436	9.29768	8.76518	9.62775	9.4032	8.86016	5.36997	5.58767	5.59297	5.24484	5.38599	5.43237
1549	TRIM33	11.4908	11.5995	11.4724	11.3952	11.3972	10.9794	11.9707	11.9185	11.9791	11.9377	11.9156	12.0369
1550	PKMP1	2.49303	2.54248	2.77712	3.38872	2.64715	2.74084	2.25799	3.87099	2.76654	2.67446	3.48595	2.04426
1551	BCAS2	9.69965	9.70882	9.80188	9.62602	9.70176	9.57504	10.069	10.0095	10.1203	10.0697	10.0972	10.1899
1552	DENND2C	6.88986	6.99366	6.7888	7.22631	7.52747	7.06805	7.93303	7.73407	7.7754	7.73662	8.07752	7.82001
1553	NRAS	11.8197	11.838	11.8956	11.6832	11.6392	11.7208	11.7101	11.674	11.7547	11.8192	11.8828	11.9144
1554	CSDE1	14.4924	14.4427	14.5396	14.2696	14.2327	14.2763	14.2622	14.2784	14.3298	14.1738	14.1317	14.2356
1555	RNY1P13	0.945545	1.55108	2.58938	0.961537	0	0.857652	1.81646	0	0.871253	0	0	2.04426
1556	SIKE1	10.8019	10.8782	10.9968	10.9079	10.9306	10.849	10.9774	10.9267	10.9105	10.9127	10.9628	11.0399
1557	SYCP1	2.90331	2.95536	3.46425	2.74078	0.809038	0.857652	0	3.27419	2.36352	3.11959	3.64149	3.57727
1558	TSPAN2	8.02891	8.6355	7.99112	8.37346	8.79182	8.0714	1.81646	1.79844	1.41061	1.72571	1.82823	2.04426
1559	AL049825.1	2.23379	1.55108	0	0	0	0	0	0	0	0	0	0
1560	NGF	1.91753	2.28117	1.41835	1.53345	2.64715	1.39186	1.17701	0	0	2.27671	0	2.04426
1561	VANGL1	8.86932	8.95179	8.83025	9.3166	9.71473	9.2719	8.96326	8.98117	9.07685	9.02284	8.92768	9.11796
1562	CASQ2	0	0	0	0	0	0	2.86896	2.57455	3.08121	2.98591	3.1132	2.50765
1563	NHLH2	5.95677	5.40949	5.81256	6.53755	6.1019	6.33243	0	1.79844	2.36352	3.8151	3.78189	3.1394
1564	HNRNPA1P43	2.49303	2.95536	1.41835	1.53345	2.00294	1.78084	1.17701	2.84721	2.36352	2.02735	0	2.04426
1565	LINC01649	0	0.974662	1.41835	2.25989	0	0.857652	0	1.16299	0	0	0	1.35745
1566	SLC22A15	6.9559	7.04728	7.1103	7.62976	7.70954	7.1692	7.25105	7.08825	7.12397	7.3169	7.30275	7.35298
1567	RF00012	3.4835	3.85923	3.46425	2.932	2.46264	3.18917	3.0987	3.87099	2.93244	3.11959	3.64149	3.1394
1568	ATP1A1	12.4803	12.4254	12.5882	12.5035	12.3584	12.5155	12.555	12.624	12.7683	12.5545	12.7003	12.6645
1569	ATP1A1-AS1	4.35362	4.34367	4.79519	5.01184	5.15356	5.43391	4.48789	3.60323	4.54781	4.16359	4.13599	4.05512
1570	RNU6-817P	1.91753	1.55108	0	0	1.70316	1.78084	1.17701	1.16299	0	0.823049	1.18619	0
1571	LINC01762	0.945545	2.54248	0	2.25989	0	0	0	0	0	1.34385	0	0
1572	CD58	5.99915	6.23494	6.52619	6.20845	6.26597	6.28814	3.89451	4.38041	5.40812	4.49416	5.09437	5.53316
1573	NAP1L4P1	3.70453	0.974662	3.22713	2.74078	3.09093	3.05464	2.25799	3.27419	3.5583	2.48925	1.82823	2.04426
1574	IGSF3	10.5202	10.8254	10.5895	10.9382	11.0819	11.0167	10.8283	11.098	11.1853	11.0947	11.3389	11.3369
1575	GAPDHP64	0.945545	0	1.41835	0.961537	0	2.90625	1.17701	0	0	1.34385	0	1.35745
1576	NEFHP1	0	0	0	0.961537	0	0	2.59558	1.16299	0	0	2.27098	2.50765
1577	AL157904.1	2.71271	3.276	2.11956	3.10082	2.46264	2.90625	2.86896	0	0	2.67446	1.82823	2.50765
1578	PTGFRN	10.1535	10.3315	10.1947	10.5014	10.5117	10.3776	10.9529	11.0261	11.0263	11.1002	11.1273	11.1639
1579	CD101	3.07165	3.65331	2.58938	3.62861	4.06978	3.18917	5.49626	5.66017	5.64171	5.05762	5.86784	6.36177
1580	AL445231.1	1.91753	0	3.56964	0	1.70316	0	2.25799	0	0	1.72571	1.82823	2.04426
1581	TTF2	11.3943	11.2337	11.5882	11.2235	10.9765	11.1113	11.1068	11.1563	11.1282	11.0608	11.072	11.0654
1582	TRIM45	7.95008	8.11396	7.7034	8.10717	8.17133	7.35957	7.83285	7.89294	7.89582	7.90348	7.82505	7.59369
1583	RPS15AP9	0	0	0	0	0	0	1.81646	1.16299	2.11003	2.27671	0	0
1584	VTCN1	2.23379	2.95536	0.876882	1.94191	2.25103	1.39186	0	2.23807	2.76654	2.02735	1.82823	1.35745
1585	AL358072.1	0	0.974662	2.77712	0	1.70316	0.857652	0	1.79844	0	1.34385	0	0
1586	MAN1A2	10.069	10.2888	10.2383	10.2873	10.5169	9.98422	10.5835	10.6289	10.6157	10.7623	10.7324	10.9217
1587	TENT5C	5.06208	5.88046	5.39176	6.03171	6.34817	5.8941	3.6264	3.07644	4.49573	4.33832	4.23703	3.91273
1588	RF00561	0	2.54248	1.41835	0.961537	2.46264	2.55398	1.17701	0	0	1.34385	0	0
1589	GDAP2	8.70619	9.06531	8.97156	8.9693	9.05309	8.79571	9.05162	9.00224	8.9447	9.06073	9.05422	9.39067
1590	WDR3	10.6015	10.6134	10.8672	10.4805	10.5527	10.5383	11.0016	10.8951	11.0687	11.0493	10.9591	11.1718
1591	SPAG17	4.75091	4.47469	5.27195	4.67987	5.45505	5.1667	3.29683	3.07644	1.41061	2.02735	3.1132	0
1592	TBX15	3.4835	2.95536	3.22713	4.01419	3.52715	4.61768	2.59558	3.07644	2.36352	2.83857	3.1132	1.35745
1593	WARS2	7.8724	7.54905	7.92315	7.79273	7.59636	7.86577	7.98422	7.9079	7.91081	7.98895	8.28643	8.10016
1594	RPS3AP12	1.91753	0.974662	0.876882	0	0	0.857652	0	0	1.41061	2.02735	0	2.04426
1595	WARS2-AS1	7.51889	7.25298	7.33619	7.41432	7.29161	7.28641	6.50043	6.92129	6.47412	6.79425	6.5563	7.26779
1596	AL359915.1	3.35884	4.03939	2.11956	4.01419	4.00368	4.29851	0	1.79844	0	0	0	0
1597	LINC01780	3.89615	4.41067	4.14796	5.05359	4.92266	4.66463	0	0	0	0	0	0
1598	HAO2	2.90331	1.55108	0	1.53345	2.81072	2.0869	0	0	0	0	0	0
1599	GAPDHP32	1.51189	1.96182	0.876882	0	1.70316	1.39186	0	1.16299	0	0	0	1.35745
1600	HSD3BP4	0.945545	3.53817	1.81114	3.10082	3.785	3.31222	1.17701	0	0	0	0	0
1601	GAPDHP33	2.90331	2.76364	2.37351	3.25194	2.00294	2.55398	0	0	0	0	0	0
1602	LINC00622	2.23379	4.536	3.92779	4.17416	4.88643	3.53071	1.17701	2.23807	2.11003	1.72571	1.82823	2.04426
1603	HSD3BP5	3.98319	5.23561	4.70554	4.83158	5.50368	4.75418	0	1.79844	2.36352	1.72571	2.27098	2.85783
1604	ZNF697	9.87917	9.96155	9.86923	10.1193	10.1303	10.0072	10.4507	10.2085	10.316	10.5619	10.3295	10.4195
1605	PHGDH	13.166	13.2218	13.1131	13.0078	13.0444	13.2501	12.7757	12.6622	12.7844	12.782	12.7361	12.6808
1606	REG4	1.51189	0	1.41835	0	0	0	0	0	0	0	0	0
1607	NOTCH2	10.8034	11.0929	10.8411	10.9685	10.902	10.8773	8.52839	8.34179	8.85712	9.30308	9.86634	9.62565
1608	SEC22B	7.86669	7.87982	7.82546	7.74255	7.9869	7.77776	8.82568	8.48339	8.50863	8.45199	8.64929	8.43576
1609	AC244669.1	2.71271	0.974662	1.81114	2.25989	3.52715	2.55398	1.17701	0	0	0.823049	0	0
1610	RF00003	3.4835	2.76364	3.56964	2.74078	0.809038	2.74084	2.25799	3.07644	5.43602	2.27671	1.18619	2.50765
1611	NBPF8	4.47872	4.34367	3.66785	3.10082	4.19353	4.03823	7.8168	8.30834	8.17781	7.49968	7.6437	7.79992
1612	PFN1P2	2.90331	1.55108	2.58938	2.52028	0	0.857652	4.40444	4.29192	4.32717	3.8151	3.1132	4.41346
1613	AC241952.1	4.70043	4.9505	4.9976	4.92452	4.77197	3.88806	4.2215	4.54262	5.05922	4.28239	4.13599	3.91273
1614	AC253572.1	0.945545	0.974662	2.11956	0	0	1.39186	0	0	0	0	0	0
1615	NBPF26	4.41753	3.75994	4.92001	4.56908	4.46318	4.87887	4.01194	4.38041	4.38557	4.54257	4.42008	4.41346
1616	AC253572.2	0	1.96182	0	0	2.00294	0	0	0	0	0	0	1.35745
1617	PPIAL4A	0.945545	1.96182	1.41835	0.961537	0.809038	1.78084	0	0	0	0	0	0
1618	LINC00623	6.5905	6.48859	6.25316	5.67839	6.1019	6.14648	2.59558	2.84721	0.871253	2.27671	1.82823	1.35745
1619	AC241377.2	2.23379	0.974662	2.37351	1.94191	1.32428	2.0869	1.81646	0	0	0	0	0
1620	FAM72B	7.82606	7.8916	8.43992	7.60891	7.6939	7.78309	6.30719	6.18734	6.01909	6.72251	6.27669	6.702
1621	SRGAP2C	7.16582	7.53411	7.08386	7.78655	7.50971	7.30875	5.27919	5.58767	5.73451	5.81706	5.66518	6.02359
1622	MTIF2P1	3.59825	2.28117	3.35056	2.932	3.21295	3.05464	4.2215	3.98828	4.49573	5.09056	4.50358	4.93941
1623	AL592494.2	3.35884	3.41303	3.35056	3.10082	3.21295	3.80667	0	0	1.41061	0	0	0
1624	EMBP1	7.19347	6.88004	7.10154	7.19866	6.87734	6.91141	4.78045	5.15777	5.25989	4.98939	4.92299	4.93941
1625	LINC01691	0	1.55108	0.876882	0	2.00294	1.78084	1.17701	1.79844	0	0	0	2.04426
1626	AC239859.1	0	0.974662	0	0	2.00294	1.78084	0	0	0	0	0	0
1627	NBPF17P	0.945545	2.54248	1.41835	2.74078	2.00294	2.33926	2.86896	3.44807	3.08121	2.83857	0	2.04426
1628	AC239800.2	2.49303	2.76364	3.35056	2.932	2.46264	2.33926	0	1.16299	0.871253	0	1.18619	0
1629	AC239798.2	0	0	0	0	0	0	2.59558	0	0	0.823049	0	2.04426
1630	HIST2H3PS2	0	0	0	0	0	0	5.36997	5.43073	5.92377	5.24484	5.98868	5.26662
1631	FAM72C	5.02153	4.536	4.95933	4.73223	4.19353	4.87887	4.84517	3.60323	4.64664	3.96474	5.09437	4.86402
1632	SRGAP2D	0	1.55108	1.41835	0	1.70316	1.39186	0	0	2.57906	0	0	0
1633	NBPF15	7.07957	7.1489	7.13626	6.88845	7.24945	7.04161	7.12638	7.31849	6.97976	7.08321	6.72235	7.04695
1634	SRGAP2B	6.41377	6.25331	6.67532	6.28055	6.34817	6.14648	5.02356	5.15777	4.86763	4.63479	4.98241	4.93941
1635	FAM72D	5.38337	5.40949	5.95553	5.96763	5.40471	5.95202	3.6264	4.99912	4.78325	4.95403	5.03947	4.61086
1636	LINC01145	4.70043	4.19954	3.46425	4.01419	4.60368	4.03823	1.81646	1.16299	1.41061	2.48925	1.18619	2.85783
1637	AC241585.2	0.945545	0	0	2.52028	2.00294	0.857652	0	0	1.41061	2.27671	0	0
1638	AC241585.1	0.945545	1.55108	0	0.961537	2.46264	1.78084	1.81646	0	0.871253	0.823049	2.27098	1.35745
1639	NBPF20	0.945545	2.28117	3.84624	4.01419	3.21295	1.39186	4.01194	3.98828	4.32717	3.45928	4.33146	3.37488
1640	NBPF25P	1.91753	2.54248	2.11956	3.83424	3.42982	1.39186	3.29683	3.74332	2.93244	3.11959	4.23703	4.30362
1641	GPR89A	5.13992	4.9505	4.79519	5.41565	4.55835	5.09995	4.96652	5.88858	5.35064	5.79725	5.701	5.53316
1642	PDZK1	2.71271	0.974662	1.81114	2.25989	2.25103	2.0869	1.81646	0	2.57906	0.823049	1.82823	2.04426
1643	CD160	2.23379	2.28117	0	1.94191	2.46264	1.39186	1.17701	2.84721	2.57906	2.48925	2.27098	2.04426
1644	RNF115	9.61701	9.46661	9.74254	9.69195	9.28643	9.70986	10.271	10.2145	10.2654	10.3151	10.1773	10.4472
1645	POLR3C	8.95256	8.49204	9.00247	8.7614	8.56138	8.82958	10.4993	10.4359	10.5518	10.5967	10.5144	10.6276
1646	NUDT17	5.02153	5.37635	5.27195	5.31624	4.99249	4.10783	5.13131	4.09675	5.02288	4.63479	4.23703	3.37488
1647	PIAS3	9.71086	9.7723	9.47392	9.86755	9.81087	9.62189	9.05505	8.89366	8.95919	8.72539	8.80551	8.84649
1648	ANKRD35	7.51159	7.33289	6.93402	7.17048	6.94934	6.78962	2.25799	4.29192	4.49573	3.8151	4.13599	2.50765
1649	ITGA10	3.35884	2.95536	1.41835	4.01419	5.09127	3.05464	4.48789	4.54262	4.2663	4.22421	5.24753	2.85783
1650	PEX11B	7.42096	7.65648	7.10154	7.55178	7.52747	7.70101	8.33912	8.22116	8.30052	8.19231	8.09781	8.44872
1651	RBM8A	10.5552	10.2607	10.5926	10.4976	10.3034	10.5233	11.3387	11.3135	11.4579	11.033	11.0321	11.1873
1652	GNRHR2	4.53742	4.03939	5.30285	5.09417	4.41313	5.48712	3.29683	4.29192	2.36352	2.83857	2.60929	1.35745
1653	LIX1L-AS1	2.71271	1.55108	2.11956	1.94191	0.809038	2.90625	3.29683	2.23807	3.5583	1.34385	4.02734	3.91273
1654	LIX1L	7.73495	8.08348	8.62245	8.11212	8.07	8.37648	9.47624	9.04687	9.23213	8.99701	8.76801	8.78651
1655	ANKRD34A	2.23379	3.65331	3.46425	4.44906	3.32546	3.53071	6.8706	7.29592	7.07156	6.2695	6.68707	6.68019
1656	POLR3GL	6.44477	6.54932	6.84236	6.6093	6.99258	6.67963	7.37679	6.47548	6.52697	7.00761	6.7737	6.38892
1657	TXNIP	10.6655	10.5516	10.4272	11.4675	11.4671	11.6573	7.91806	7.55552	6.96068	8.91663	8.67202	8.06693
1658	HJV	1.91753	2.54248	2.58938	1.53345	1.70316	0	1.17701	2.23807	3.45299	3.64813	3.31158	2.50765
1659	AC239799.2	3.59825	1.55108	0	2.52028	2.00294	0.857652	2.25799	3.27419	2.36352	2.02735	0	1.35745
1660	LINC01719	4.35362	4.9505	4.70554	5.24595	5.15356	5.7272	4.56678	3.74332	3.91622	3.55679	4.23703	2.04426
1661	NBPF10	3.4835	2.76364	2.58938	3.51365	3.32546	2.0869	2.59558	2.84721	3.08121	3.64813	2.27098	4.70027
1662	NOTCH2NLA	0	1.96182	0	0	0	0	0	0	0	0	1.82823	0
1663	SEC22B4P	0	0	0	1.53345	2.25103	0	1.81646	2.84721	2.57906	3.64813	4.02734	2.50765
1664	AC245407.2	0.945545	2.28117	2.37351	1.94191	1.70316	2.74084	2.86896	2.23807	2.57906	1.72571	4.02734	3.1394
1665	HYDIN2	1.91753	2.28117	0	0.961537	3.52715	0.857652	1.17701	2.23807	2.93244	2.02735	0	0
1666	NBPF12	6.6043	6.81968	6.60268	6.91134	6.83044	6.51004	8.10808	8.34179	8.17368	7.81263	7.7501	8.1246
1667	PFN1P8	0	1.55108	0	0	0	1.39186	2.25799	1.16299	0.871253	0	1.18619	0
1668	NBPF13P	3.59825	2.54248	2.11956	1.53345	2.64715	0	0	1.79844	0	0	0	0
1669	AC244394.1	3.35884	3.85923	2.58938	3.10082	3.70406	2.90625	0	1.16299	0.871253	1.72571	0	2.85783
1670	AC241584.1	3.07165	3.53817	3.09214	3.25194	3.42982	3.05464	2.86896	3.07644	2.57906	2.67446	1.82823	3.57727
1671	PRKAB2	10.8534	10.8943	11.0399	10.6844	10.6572	10.9075	11.7069	11.3981	11.4562	11.6514	11.4905	11.5268
1672	PDIA3P1	6.6582	6.40889	6.82117	6.31529	6.72156	6.69102	6.77416	7.18971	7.098	6.90023	7.07605	6.8461
1673	AC242426.2	0	1.96182	1.41835	2.52028	0.809038	1.39186	0	1.16299	1.8023	0.823049	0	0
1674	FMO5	3.98319	5.37635	5.5801	5.70484	5.82403	5.48712	6.65285	6.49543	6.60278	7.08321	6.83945	7.11357
1675	CCT8P1	3.80352	4.47469	4.9976	4.01419	4.41313	4.61768	4.90712	5.1068	5.12925	5.18509	4.02734	4.86402
1676	CHD1L	5.56364	5.73118	5.85488	5.80602	5.5737	5.56343	5.49626	5.91844	5.61755	5.65033	5.98868	6.15591
1677	LINC00624	6.51948	6.25331	6.38894	6.63703	6.64774	6.17918	9.27363	9.44336	9.19791	9.37337	9.09854	9.21975
1678	AC242426.1	0	0	0	0	0	0	0	1.16299	0.871253	1.72571	3.31158	0
1679	OR13Z1P	0	0	0	0	0	0	1.81646	0	1.8023	1.34385	0	1.35745
1680	OR13Z2P	0	0	0	0	0	0	2.59558	0	1.41061	2.02735	1.18619	1.35745
1681	BCL9	11.3833	11.7008	11.2728	11.5182	11.687	11.1801	11.4734	11.5549	11.5743	11.4187	11.5463	11.5488
1682	ACP6	9.14889	9.37101	9.17939	8.9693	9.25658	9.01764	8.22822	7.93006	7.78085	7.99766	7.94937	7.9533
1683	GJA5	4.21664	4.41067	4.27805	4.62554	5.09127	4.66463	0	0	2.11003	2.27671	1.82823	2.50765
1684	GPR89B	5.24932	5.03786	5.36273	5.17206	5.5963	5.23051	3.89451	3.44807	3.21607	4.33832	3.31158	4.05512
1685	PDZK1P1	4.06528	4.8575	3.84624	4.56908	4.64762	4.29851	0	2.23807	2.11003	0	1.18619	1.35745
1686	AC239803.3	5.06208	4.41067	4.07824	5.05359	5.02617	4.56915	3.47101	1.79844	0.871253	2.48925	1.18619	0
1687	RNU1-129P	2.90331	1.55108	1.81114	2.25989	3.09093	2.74084	0	0	0	0	0	0
1688	NBPF11	6.96662	6.98269	7.25161	7.26237	7.18381	6.77899	8.60047	8.79246	8.47876	8.49261	8.36109	8.53632
1689	ABHD17AP1	3.4835	3.12457	1.81114	3.73509	3.09093	4.51893	5.13131	1.79844	3.83471	1.72571	1.18619	3.75473
1690	AC239803.1	2.90331	1.96182	2.58938	3.10082	1.32428	2.74084	6.59756	6.74917	6.17623	5.91226	5.38599	5.98852
1691	AC239809.3	2.71271	1.96182	2.94321	2.932	2.64715	2.55398	6.21223	6.60968	6.47412	6.05261	6.6138	6.38892
1692	RNU1-120P	0.945545	0	1.41835	0	0.809038	0.857652	1.17701	1.16299	0	0	0	2.04426
1693	LINC01731	1.51189	1.55108	2.11956	2.74078	1.70316	1.39186	0	0	0.871253	2.02735	0	0
1694	AC245100.3	0.945545	1.55108	1.41835	0.961537	0	1.78084	4.71268	4.4638	4.2663	4.44406	4.98241	4.78447
1695	LINC01138	6.54831	6.39241	6.03128	6.49272	6.41327	6.40335	5.13131	4.68842	5.16304	5.60546	5.38599	5.53316
1696	AC245100.6	0	0	0	0	0.809038	0	0	1.79844	0.871253	2.02735	0	0
1697	AC245100.1	2.49303	1.55108	2.37351	1.94191	2.95762	2.0869	1.81646	1.16299	1.41061	0	1.82823	2.50765
1698	AC245100.7	0.945545	2.28117	0	1.94191	2.64715	1.78084	0	0	0.871253	2.02735	2.27098	2.04426
1699	AC245100.4	4.59383	5.30769	4.50757	4.96884	4.55835	5.13371	3.47101	2.57455	2.57906	2.98591	1.82823	1.35745
1700	AC245100.2	3.4835	3.276	3.22713	3.51365	2.81072	3.05464	1.17701	0	0	1.72571	1.82823	0
1701	AC245100.8	3.35884	2.54248	4.21447	3.25194	4.81114	4.41293	1.81646	3.07644	3.45299	2.27671	2.88314	2.85783
1702	NBPF14	3.59825	4.12169	2.11956	3.38872	3.86164	3.18917	3.47101	3.44807	2.93244	3.45928	3.1132	3.57727
1703	PDE4DIP	8.41674	8.64596	8.67063	8.61221	8.80643	8.58	8.9957	9.09015	9.12478	8.93261	9.35328	9.15796
1704	NBPF9	5.56364	5.65031	6.22117	5.24595	6.00386	6.31782	8.50355	8.79649	8.58227	8.58797	8.77222	8.65849
1705	AC245297.3	5.95677	6.13941	6.03128	6.0729	5.80475	6.19526	2.86896	2.23807	2.11003	3.45928	3.31158	2.04426
1706	AC245297.1	2.71271	2.54248	0	1.94191	1.70316	1.78084	4.31587	5.76252	5.40812	4.84243	5.09437	5.62737
1707	AC242843.1	3.07165	3.53817	3.56964	3.83424	3.42982	3.53071	2.25799	3.44807	3.21607	2.02735	3.31158	2.04426
1708	NBPF19	1.51189	0.974662	0.876882	1.53345	0.809038	0	1.81646	2.57455	0	0	0	1.35745
1709	LINC00869	5.89076	6.05815	5.91611	6.15191	6.22304	6.14648	3.6264	1.16299	0.871253	4.58942	4.33146	2.50765
1710	AC242842.1	0	2.95536	2.77712	2.932	2.95762	0.857652	0	0	1.41061	0.823049	1.82823	2.04426
1711	FAM91A2P	0	0.974662	2.37351	0	1.32428	0	1.17701	0	0	0.823049	0	0
1712	AC243772.3	0	0.974662	2.77712	2.932	0	0	0	0	0.871253	0	0	0
1713	HIST2H2BF	1.91753	0.974662	1.81114	0	0.809038	0.857652	2.59558	3.60323	3.33939	0.823049	2.88314	1.35745
1714	AC243772.2	0	0	0.876882	0	0	0	2.25799	0	0	0	0	3.1394
1715	HIST2H3D	0	0	0	0.961537	0.809038	0	0	1.79844	3.74833	0.823049	1.82823	0
1716	HIST2H2BD	4.21664	5.15973	5.87558	4.83158	4.84928	4.10783	4.90712	4.29192	4.4417	4.16359	4.13599	4.51554
1717	HIST2H2BC	6.23023	6.34181	6.52619	6.29803	5.61855	6.0258	5.61238	6.21167	6.10849	5.43639	4.50358	5.53316
1718	HIST2H2BE	5.79777	4.47469	5.39176	5.50865	5.55074	5.23051	5.5747	4.9421	5.4634	5.24484	4.92299	5.62737
1719	HIST2H2AC	1.91753	3.276	3.35056	3.10082	3.32546	4.03823	0	1.16299	3.99336	0.823049	1.82823	3.1394
1720	HIST2H2AB	0	0	0	1.94191	1.32428	0	2.25799	1.16299	3.65644	0.823049	2.88314	2.04426
1721	BOLA1	6.98783	6.59325	7.26736	7.06214	6.83994	7.54037	7.03222	7.00719	6.7874	6.95492	7.27925	6.88476
1722	SV2A	10.7906	10.6545	10.6112	10.8297	10.5778	10.638	5.6491	5.66017	6.09105	6.18051	6.0455	6.54189
1723	SF3B4	10.5229	10.0311	10.174	10.2384	10.2213	10.2905	10.5193	10.605	10.7293	10.583	10.7204	10.6944
1724	MTMR11	7.50425	7.50374	7.40899	7.65711	7.99117	7.52772	7.44102	7.16501	7.19916	7.05845	7.57781	7.02981
1725	OTUD7B	9.98182	10.0417	9.98448	9.78319	9.75546	9.77014	10.692	10.3644	10.4841	10.4361	10.3938	10.4228
1726	AC244033.2	4.06528	5.50457	4.00497	3.92702	4.95799	4.17423	3.0987	4.29192	2.93244	3.45928	4.33146	2.50765
1727	AC244033.1	0	0.974662	0	0.961537	2.46264	0	0	1.79844	0	1.34385	1.18619	0
1728	VPS45	9.17685	9.13384	9.31439	9.38974	9.18009	9.25665	9.2349	9.38305	9.18152	9.27291	9.07484	9.37378
1729	PLEKHO1	9.24668	9.27763	8.96433	9.24858	9.26366	9.26048	6.18748	6.18734	6.20895	6.16513	6.8233	6.24776
1730	AC242988.2	1.91753	1.96182	3.22713	1.53345	3.21295	2.74084	0	0	0	0	0	0
1731	ANP32E	12.7885	12.7206	12.8603	12.5663	12.5241	12.2741	12.8643	12.9239	12.8498	12.9091	12.7535	12.9669
1732	RNU2-17P	0.945545	0.974662	0	1.94191	0	0	1.17701	0	0	0	1.82823	0
1733	AC242988.1	2.49303	2.95536	1.81114	2.52028	0.809038	2.55398	0	0	0	0	0	0
1734	CA14	10.0552	9.83615	9.97012	9.78319	9.73142	9.94434	4.01194	4.75614	4.06659	4.54257	3.31158	3.37488
1735	APH1A	10.7219	10.7579	10.7724	10.6086	10.7158	10.8458	11.0148	10.9286	10.9564	10.923	10.8082	10.9006
1736	C1orf54	6.96662	6.79481	6.99205	6.49272	6.49974	6.72464	5.41331	5.25461	5.19605	4.95403	4.50358	4.70027
1737	CIART	7.90621	7.30674	7.82546	7.57347	7.32583	7.67831	7.00415	6.99322	6.61504	7.03325	6.94776	6.76553
1738	MRPS21	10.23	10.1387	10.3208	10.0857	9.9457	10.4894	10.5365	10.6502	10.5382	10.4337	10.5369	10.5901
1739	PRPF3	10.5401	10.5207	10.6613	10.2474	10.1845	10.4804	10.5668	10.7604	10.581	10.5757	10.498	10.5798
1740	RPRD2	10.5667	10.6794	10.3199	10.5089	10.6632	10.3803	10.7867	10.7553	10.703	10.6646	10.7697	10.7106
1741	TARS2	9.76559	9.69713	10.0314	9.78474	9.79874	10.0804	10.1173	9.9457	10.052	10.0933	9.94685	9.95802
1742	ECM1	4.53742	3.95212	4.60995	3.51365	4.60368	4.79695	4.84517	4.4638	4.38557	4.33832	5.03947	3.57727
1743	FALEC	3.80352	3.95212	3.56964	3.83424	3.21295	3.18917	2.25799	3.07644	3.21607	2.27671	2.27098	1.35745
1744	AL356356.1	0.945545	1.96182	1.81114	1.94191	0.809038	0	1.81646	1.79844	2.36352	3.11959	1.82823	1.35745
1745	ADAMTSL4	7.77818	7.80708	7.57006	7.86486	8.07805	7.3948	8.60982	8.31957	8.21049	8.40366	8.26864	7.97137
1746	MIR4257	0.945545	1.55108	0.876882	0.961537	0.809038	2.90625	0	1.79844	0.871253	0	1.18619	1.35745
1747	ADAMTSL4-AS1	2.90331	3.12457	2.11956	2.932	3.21295	2.33926	3.6264	3.07644	2.11003	2.67446	3.78189	3.57727
1748	RN7SL473P	0.945545	1.96182	0	1.53345	1.70316	1.78084	0	0	1.41061	0.823049	0	2.85783
1749	RN7SL600P	1.51189	2.28117	2.11956	0	2.25103	1.39186	1.17701	1.79844	0	2.02735	0	1.35745
1750	MCL1	13.408	13.4882	13.6765	13.1619	13.1105	13.3783	14.5149	14.4431	14.4237	14.4315	14.3756	14.3957
1751	ENSA	12.2746	12.2198	12.4764	12.1019	12.1257	12.4727	11.9134	12.0891	11.9876	12.0664	12.0287	12.0656
1752	RF00015	2.23379	2.95536	4.27805	2.932	2.81072	3.72042	1.81646	2.23807	1.8023	1.34385	2.60929	0
1753	GOLPH3L	10.6613	10.624	10.976	10.4309	10.4687	10.6642	9.39479	9.36419	9.08569	9.39495	9.30754	9.54044
1754	HORMAD1	0	1.55108	0.876882	1.53345	1.70316	2.0869	11.3796	11.2511	11.2143	11.4195	11.4035	11.4239
1755	RNU6-1042P	0	0	0	0	0	0	3.0987	3.87099	2.11003	2.27671	3.1132	2.85783
1756	CTSS	0	0.974662	0	0	0.809038	0.857652	7.40926	7.27298	7.2472	7.58883	6.73967	7.25309
1757	AL356292.1	0	0	0	0	0	0	2.59558	3.07644	3.21607	2.02735	0	3.37488
1758	CTSK	9.89188	9.81929	10.2729	10.2086	10.0476	11.1208	6.21223	6.0045	6.40522	6.21079	6.43394	6.05782
1759	UBE2D3P3	0	0	0.876882	1.53345	0.809038	0	0	1.16299	1.41061	0	0	0
1760	ARNT	10.4513	10.5928	10.5674	10.3058	10.334	10.5145	10.6117	10.5923	10.7087	10.6829	10.5976	10.7426
1761	SETDB1	10.3566	10.4337	10.3028	10.3155	10.2021	10.2401	10.498	10.295	10.3374	10.4208	10.4343	10.3172
1762	CERS2	10.5912	10.7449	10.7459	10.4767	10.3917	10.5296	9.93975	9.79285	9.92735	9.64549	9.70594	9.6539
1763	AL590133.1	0	0	1.81114	0.961537	1.70316	0.857652	0	1.16299	0.871253	0	1.82823	0
1764	ANXA9	6.5905	6.48859	6.22117	6.26286	6.37456	6.84162	4.84517	4.19763	4.38557	4.1003	3.31158	5.01106
1765	MINDY1	8.22023	8.07318	8.02395	8.16069	8.13319	8.12274	6.77416	6.41391	6.20895	6.51977	6.20367	5.95257
1766	PRUNE1	9.55443	9.62136	9.58963	9.63464	9.64462	9.76879	9.25588	8.97408	9.01113	9.0875	9.04031	8.94124
1767	RNU6-884P	0	0	0.876882	1.94191	1.32428	0.857652	0	0	0	0	0	0
1768	BNIPL	4.47872	5.03786	4.00497	4.09639	4.95799	3.31222	4.48789	4.68842	4.2663	3.96474	4.65733	4.78447
1769	C1orf56	6.33322	6.50401	6.31509	5.90057	6.5926	6.19526	5.91338	6.13742	6.03742	6.60203	6.17848	5.48365
1770	CDC42SE1	10.4712	10.3615	10.4889	10.4309	10.552	10.4656	11.0522	10.7991	10.8664	10.9552	10.7602	10.8478
1771	MLLT11	10.5481	10.4367	10.4069	10.3968	10.3051	10.3599	7.44102	7.2019	7.4928	7.35806	7.35988	7.74844
1772	GABPB2	7.12812	7.16839	7.306	7.32337	7.19865	7.15282	8.37244	8.45819	8.39239	8.04465	8.62152	8.38946
1773	AL592424.1	1.91753	1.96182	0	3.10082	3.61831	2.90625	1.17701	3.07644	0	0	0	0
1774	SEMA6C	9.37293	9.41043	8.84607	9.36715	9.72502	9.16166	8.78502	8.22116	8.16537	8.31933	8.2201	7.98033
1775	TNFAIP8L2	0.945545	1.96182	0	0	1.70316	0	0	0	0	0.823049	0	0
1776	SCNM1	8.4515	8.10387	8.29761	7.98302	8.12544	8.28178	9.14456	9.29472	9.11619	9.21434	8.97233	8.89465
1777	LYSMD1	7.91177	7.69731	7.99586	7.62976	7.63508	7.94873	8.4157	8.27986	8.26206	8.3228	8.30401	8.42268
1778	VPS72	10.1663	10.0244	10.1022	9.98953	10.0394	10.2811	10.0399	9.89403	9.9733	10.0749	9.80801	9.9648
1779	PIP5K1A	10.7617	10.8707	10.6959	10.6711	10.7888	10.7298	11.2232	11.1206	11.3079	11.2449	11.0966	11.1109
1780	PSMD4	11.3074	11.0482	11.2181	11.0207	11.008	11.2725	11.2194	11.2437	11.2228	11.178	11.212	11.1261
1781	ZNF687-AS1	3.98319	2.54248	4.75106	4.01419	2.46264	4.10783	2.25799	2.84721	3.5583	2.83857	3.31158	3.37488
1782	ZNF687	10.3351	10.3076	10.1055	10.4719	10.4786	10.2048	10.1625	10.1052	10.1095	10.1064	10.1435	10.1085
1783	PI4KB	9.46086	9.40838	9.40083	9.61386	9.41119	9.45831	10.0085	10.1577	10.1626	9.9748	9.95615	10.065
1784	RFX5	10.2455	10.2999	10.1022	10.2741	10.3681	9.9264	9.30848	9.50124	9.31523	9.10976	9.00851	9.13008
1785	AL391069.2	4.70043	3.53817	4.00497	4.09639	3.42982	4.66463	1.81646	1.16299	2.57906	0.823049	0	2.04426
1786	SELENBP1	8.3931	8.71718	8.10945	8.64331	8.64235	8.35159	6.97552	6.69843	6.81953	6.579	6.39073	6.92241
1787	PSMB4	12.2735	12.1043	12.4563	12.227	12.0039	12.7282	11.8891	11.9323	12.0087	11.9238	12.0025	11.9032
1788	POGZ	11.8112	11.9347	11.8088	11.775	11.7476	11.6565	10.767	10.7292	10.7279	10.7958	10.6896	10.728
1789	CGN	9.94299	9.9262	9.76491	9.57138	9.84076	9.30376	10.6496	10.6038	10.4409	10.6439	10.4775	10.5768
1790	RF00405	1.91753	1.55108	0.876882	0	2.00294	0	1.17701	0	0	0	1.82823	0
1791	TUFT1	8.56519	8.32841	8.35032	8.19374	8.02489	8.58	9.0413	8.93443	8.87506	9.10574	8.74675	8.79668
1792	AL365436.2	0.945545	0.974662	0.876882	0.961537	2.25103	1.39186	2.25799	0	0.871253	1.34385	1.82823	2.04426
1793	AL365436.1	0	0	0.876882	0	0	3.05464	2.59558	0	3.08121	1.34385	1.82823	1.35745
1794	SNX27	10.6875	10.7691	10.7431	10.5164	10.5191	10.6247	11.3232	11.185	11.1894	11.0835	11.0118	11.2132
1795	AL391335.1	1.51189	0.974662	2.37351	0	0	0.857652	0	0	0.871253	0	0	0
1796	RNU6-1062P	0	0	1.81114	0.961537	0	0.857652	0	0	0	0	1.18619	2.04426
1797	AL589765.1	0	0.974662	1.81114	0.961537	2.00294	0.857652	0	2.23807	0	0.823049	1.18619	0
1798	CELF3	3.07165	2.95536	3.56964	2.932	2.46264	0.857652	3.0987	2.84721	2.76654	1.72571	1.82823	3.1394
1799	RIIAD1	0.945545	1.55108	1.41835	0	0.809038	0	1.17701	1.16299	1.8023	0.823049	1.18619	1.35745
1800	MRPL9	9.47031	9.04172	9.40083	9.09459	8.96464	9.3619	9.85585	9.91825	9.84129	9.94359	10.0017	9.83509
1801	OAZ3	3.22238	4.03939	3.46425	3.83424	3.52715	3.88806	5.32529	4.9421	4.59807	4.39216	4.50358	4.86402
1802	AL589765.4	4.21664	3.75994	3.09214	3.25194	3.21295	3.72042	2.59558	2.23807	2.76654	3.24192	2.88314	2.04426
1803	AL589765.5	0	0	0	0	1.70316	0	0	0	0.871253	1.72571	0	0
1804	TDRKH	9.71563	9.74009	9.704	9.78009	9.73524	9.828	9.62189	9.43821	9.37591	9.62315	9.37838	9.48804
1805	TDRKH-AS1	2.23379	3.12457	3.22713	3.51365	3.61831	2.90625	2.86896	3.27419	4.13628	3.96474	3.48595	2.85783
1806	AL589765.6	0	2.28117	1.41835	2.25989	0.809038	0.857652	1.81646	0	2.76654	1.72571	1.82823	1.35745
1807	RORC	2.23379	2.28117	0	0	2.00294	1.78084	3.0987	1.16299	1.41061	0	1.82823	2.04426
1808	C2CD4D	4.79969	5.03786	3.7598	4.56908	4.60368	4.17423	2.25799	3.44807	3.91622	3.45928	3.64149	3.75473
1809	C2CD4D-AS1	5.61905	5.70472	5.60511	5.53836	5.29845	5.40655	4.40444	4.82083	4.64664	4.33832	4.02734	4.61086
1810	THEM5	5.17731	5.34243	5.3331	5.28153	4.77197	4.03823	3.76668	4.19763	4.20275	4.33832	4.02734	3.91273
1811	THEM4	7.8552	8.02053	8.00528	7.70374	7.60753	7.5021	7.45145	7.56499	7.50602	7.23087	7.53876	6.94088
1812	AL450992.2	2.49303	1.55108	0	2.52028	2.00294	3.18917	1.81646	0	1.8023	1.72571	1.82823	1.35745
1813	AL450992.3	0.945545	0	0.876882	0	0	0	2.25799	0	0.871253	2.02735	1.82823	1.35745
1814	S100A10	10.2389	10.2332	10.3727	10.7478	10.6321	11.2438	11.4326	11.4308	11.4562	11.4199	11.519	11.3395
1815	AL450992.1	2.23379	1.96182	2.58938	2.932	2.46264	2.33926	2.25799	0	1.41061	1.34385	0	0
1816	S100A11	10.0171	9.75628	10.1088	10.041	9.84902	10.702	10.662	10.4487	10.5326	10.6474	10.5043	10.4472
1817	TCHH	0	0	0	1.53345	0	0	3.47101	3.74332	3.33939	2.48925	2.88314	0
1818	FLG-AS1	0	0	0	0	0	0	5.07844	5.38868	4.82605	5.24484	5.29518	5.62737
1819	HRNR	0	0	0	0	0	0	4.48789	4.19763	4.20275	4.1003	3.48595	4.78447
1820	FLG	0	0	0	0	0	0	5.45538	5.58767	4.4417	5.79725	6.20367	6.12395
1821	AL161636.2	0.945545	0	0	0	0	0.857652	2.25799	2.57455	2.36352	1.72571	0	0
1822	BX470102.1	2.90331	2.95536	3.22713	1.53345	1.32428	2.74084	0	0	0	0	0	0
1823	S100A6	5.82158	6.0371	4.95933	5.87751	5.7654	5.48712	4.96652	4.88274	5.40812	5.27381	5.66518	5.20685
1824	S100A5	2.90331	2.54248	0.876882	2.52028	2.64715	0	0	0	0.871253	0	0	0
1825	S100A4	6.23023	6.97164	6.69874	6.56668	6.28	7.44945	1.17701	1.16299	2.11003	3.11959	1.18619	2.04426
1826	S100A2	2.71271	1.96182	0	3.10082	2.81072	2.33926	0	0	0	0.823049	0	0
1827	BX470102.2	0.945545	0.974662	0	0	1.70316	1.39186	3.29683	3.74332	3.21607	4.1003	3.48595	4.05512
1828	S100A16	7.99266	8.40435	8.00528	8.11212	8.03733	8.49812	6.35242	6.92129	6.92174	6.75369	7.07605	7.23823
1829	S100A14	5.13992	4.9505	4.14796	5.28153	5.18373	4.79695	6.96099	7.35171	6.93157	7.58306	7.91166	7.49718
1830	S100A13	8.3931	8.25282	8.62856	8.49209	8.37133	8.98795	7.69039	8.22714	8.17368	8.34686	8.69884	8.53632
1831	S100A1	4.41753	4.70569	4.75106	4.38509	4.81114	4.56915	2.86896	3.60323	3.74833	4.39216	2.88314	3.91273
1832	AL162258.2	1.91753	0.974662	1.81114	0	1.32428	0	0	1.16299	0.871253	0.823049	2.60929	0
1833	CHTOP	11.0838	11.0217	10.9862	10.9888	11.1038	11.0959	11.0401	11.07	11.0659	11.0952	11.1066	11.1412
1834	SNAPIN	8.273	8.12896	8.42945	8.34432	8.34153	8.71158	7.99139	8.04283	8.01161	8.17706	8.06383	7.97137
1835	ILF2	12.737	12.6262	12.8494	12.5489	12.5302	12.9876	12.7253	12.6259	12.7516	12.7131	12.6344	12.6804
1836	NPR1	9.35672	9.27763	9.01419	9.71165	9.49327	9.34398	2.86896	3.60323	3.45299	2.48925	3.78189	2.85783
1837	INTS3	9.63056	9.46858	9.39188	9.52018	9.50526	9.35117	8.71747	8.87093	8.70489	8.78447	8.85801	8.72924
1838	SLC27A3	5.82158	5.75716	5.79093	5.53836	5.40471	5.87426	6.05693	6.0045	6.19268	6.05261	5.83598	6.15591
1839	GATAD2B	6.90108	7.10911	6.92412	6.91134	6.97544	6.47095	6.02934	5.85808	5.94334	6.22569	5.55207	5.48365
1840	AL358472.5	4.75091	4.03939	4.33894	4.17416	4.51155	4.10783	2.25799	2.23807	2.93244	2.27671	2.27098	3.37488
1841	DENND4B	11.0881	10.9111	10.8902	10.9569	10.8089	10.8496	10.6496	10.5536	10.5454	10.3055	10.3437	10.1763
1842	CRTC2	8.91984	8.78504	8.86172	8.85588	8.9183	8.74746	8.86523	8.93808	8.98067	8.65281	8.91249	8.65849
1843	SLC39A1	4.53742	3.53817	4.07824	3.62861	4.25165	3.18917	4.40444	4.38041	3.65644	3.73403	4.23703	3.91273
1844	AL358472.4	4.79969	4.536	4.55967	4.62554	4.19353	4.17423	4.64157	4.9421	4.38557	4.1003	4.42008	4.41346
1845	AL358472.3	3.22238	2.95536	3.09214	2.932	0.809038	2.55398	2.25799	3.07644	2.93244	1.34385	1.18619	1.35745
1846	CREB3L4	8.8636	8.9574	8.53732	8.80177	8.95811	8.88019	8.14068	7.95909	8.00696	7.73141	7.54862	7.58197
1847	JTB	6.78474	6.78222	7.15332	7.11239	6.61491	7.35242	7.96978	7.89294	7.99294	7.91272	8.00057	8.38946
1848	AL358472.2	5.35101	4.41067	4.70554	4.78276	5.32575	5.06538	4.71268	4.54262	4.49573	3.45928	4.50358	4.18471
1849	RAB13	9.27499	8.90026	9.27598	8.54061	8.71127	8.83216	7.1001	6.92129	6.88172	7.08321	5.98868	7.0972
1850	RPS27	6.90108	6.53438	7.5827	6.67765	5.66206	7.83018	7.00415	6.82996	6.66305	7.24557	6.51666	7.20806
1851	NUP210L	2.23379	3.41303	3.46425	3.25194	3.42982	2.90625	3.0987	1.16299	0.871253	2.27671	1.18619	3.37488
1852	AL358472.1	1.91753	0.974662	0.876882	0	0	0.857652	0	0	1.8023	2.02735	0	0
1853	TPM3	12.7559	12.4732	12.9789	12.4544	12.4191	12.8271	12.724	12.7278	12.8169	12.651	12.6548	12.8012
1854	C1orf189	0	0	1.81114	0	0	0.857652	1.17701	0	0	1.34385	0	0
1855	C1orf43	11.4076	11.2163	11.5184	11.1853	10.9657	11.619	10.8511	10.6244	10.6482	10.9998	10.8447	10.7686
1856	UBAP2L	12.5229	12.1953	12.5414	12.2493	11.9241	12.1788	12.2324	12.2301	12.2345	12.0403	12.1237	12.0698
1857	HAX1	9.82571	9.87077	9.91494	9.70019	9.76048	10.1958	11.1167	11.07	11.1651	11.1932	11.094	11.1017
1858	ATP8B2	10.3718	10.3689	10.3152	10.2519	10.2581	9.9348	12.3293	12.4575	12.6003	11.9074	12.0069	12.1308
1859	RNU7-57P	0.945545	0	2.11956	1.53345	1.32428	1.39186	1.17701	1.16299	2.36352	2.02735	2.60929	0
1860	RPSAP17	0.945545	0.974662	0.876882	1.53345	0.809038	0.857652	2.86896	2.84721	2.11003	1.72571	2.60929	2.85783
1861	IL6R-AS1	0	0	0	0	0	0	1.81646	1.79844	0.871253	0.823049	1.18619	2.85783
1862	IL6R	5.9131	5.8324	4.87959	6.22682	6.13315	5.32121	11.1451	11.3142	11.4343	11.187	11.4841	11.4386
1863	PSMD8P1	0.945545	0	0.876882	0	0	0.857652	0	0	1.8023	2.02735	0	2.04426
1864	SHE	5.446	6.17838	4.39737	5.31624	6.00386	4.23771	7.57108	7.03472	7.368	7.78773	7.78389	7.0639
1865	TDRD10	2.90331	1.96182	2.11956	1.94191	2.00294	1.78084	3.89451	4.75614	4.59807	5.18509	4.86102	5.26662
1866	UBE2Q1	9.98577	10.0404	9.98448	9.74069	9.90893	9.85861	10.5965	10.816	10.7447	10.6591	10.6304	10.7699
1867	UBE2Q1-AS1	0	1.96182	0.876882	1.53345	0.809038	0	2.59558	2.84721	2.76654	0.823049	2.27098	0
1868	AL592078.2	2.49303	1.96182	2.58938	3.10082	3.86164	3.80667	1.17701	1.16299	1.41061	0	0	0
1869	CHRNB2	6.38209	6.62181	6.56494	5.80602	5.55074	5.87426	3.6264	1.79844	3.33939	2.67446	3.48595	3.75473
1870	ADAR	13.1712	13.2812	13.1437	13.1725	13.1879	13.0494	13.0623	13.012	13.0707	12.9131	13.0318	13.0764
1871	AL606500.1	4.59383	4.41067	4.60995	5.05359	4.55835	3.88806	0	2.23807	2.36352	0.823049	2.60929	0
1872	KCNN3	6.11931	6.89181	5.89598	6.26286	7.07536	6.52284	3.0987	2.57455	3.45299	3.24192	2.27098	2.04426
1873	PMVK	8.7221	8.62142	8.73151	8.32314	8.72672	8.68621	9.22277	9.22473	9.27331	9.2255	9.22385	9.18145
1874	AL451085.1	1.91753	2.28117	0	0.961537	0	0	0	0	0	0	0	0
1875	PBXIP1	10.0337	10.3562	10.299	10.0384	10.19	10.1178	11.0201	11.1069	11.062	10.6272	10.6443	10.5988
1876	PYGO2	9.89469	9.72865	9.88207	10.0794	9.99012	10.052	10.2856	10.204	10.1235	10.2141	10.2009	10.1508
1877	AL451085.2	2.49303	1.96182	1.81114	1.94191	2.46264	1.39186	0	2.84721	1.41061	2.02735	1.18619	3.1394
1878	SHC1	12.3978	12.2165	12.4393	12.2889	12.3053	12.4538	11.0504	10.9975	10.9791	10.963	10.9702	11.0238
1879	CKS1B	8.87502	8.89442	9.22042	8.78947	8.54113	9.44829	9.20438	8.91604	9.23014	9.39	9.17693	9.38056
1880	MIR4258	3.4835	0	3.09214	3.10082	3.09093	3.18917	2.59558	3.74332	3.21607	3.24192	3.1132	2.04426
1881	FLAD1	9.79145	9.67345	9.84187	9.67867	9.68208	10.0365	11.7613	11.7038	11.6611	11.5854	11.5259	11.4636
1882	LENEP	0.945545	0.974662	1.41835	0	0	1.78084	0	2.23807	1.41061	2.48925	2.88314	0
1883	ZBTB7B	9.24668	9.11638	9.14995	9.20755	9.28295	9.21586	9.45306	9.56872	9.58818	9.62736	9.65664	9.58221
1884	DCST2	5.3179	5.23561	4.70554	5.50865	5.5737	5.09995	2.25799	4.4638	3.5583	3.24192	3.1132	2.04426
1885	DCST1	2.71271	4.2734	2.94321	3.62861	4.19353	2.55398	3.47101	3.44807	3.08121	2.27671	2.88314	1.35745
1886	DCST1-AS1	4.97981	4.99484	5.42022	4.96884	5.05909	5.13371	2.59558	3.07644	2.11003	2.98591	1.18619	2.04426
1887	ADAM15	9.54194	9.36469	9.32948	9.64321	9.48117	9.78615	9.39209	9.27754	9.29823	9.21247	9.02273	8.73982
1888	EFNA4	8.15612	8.05758	8.25084	8.04125	8.04557	8.52062	8.53331	8.74742	8.83108	8.47088	8.67653	8.40284
1889	EFNA3	8.03911	7.81946	7.6976	7.57347	7.53918	7.91515	7.27474	6.87635	6.87154	7.0417	6.45507	6.09127
1890	EFNA1	6.76031	6.63588	7.07494	6.09306	6.32129	6.66816	6.65285	6.86105	6.61504	6.50763	6.15285	6.5175
1891	SLC50A1	9.35672	9.15841	9.28954	9.18425	9.36915	9.58728	8.25229	8.43772	8.51192	8.37052	7.904	7.96236
1892	DPM3	7.22952	7.57119	7.60767	7.29754	7.60753	8.16825	6.82319	6.62787	7.10671	6.84339	6.90234	6.74466
1893	KRTCAP2	6.88986	6.57875	6.57763	6.09306	6.34817	6.64493	5.71985	6.18734	5.98171	6.06923	5.8034	6.05782
1894	TRIM46	8.29868	8.35842	7.89301	8.05673	8.30769	7.57764	5.53602	5.66017	5.40812	5.35739	5.19826	4.93941
1895	MUC1	5.3179	5.15973	4.75106	5.59602	4.99249	4.95639	3.6264	4.4638	2.93244	3.35469	4.02734	3.57727
1896	AC234582.1	5.02153	4.80865	4.79519	4.56908	4.69027	4.66463	1.17701	2.84721	1.41061	2.48925	1.82823	2.50765
1897	THBS3	6.80877	6.75669	7.04783	7.02064	7.1688	6.63318	5.45538	5.15777	5.09466	4.1003	4.98241	4.61086
1898	MTX1	7.6106	7.44101	7.78773	7.3062	7.39192	7.87079	7.69039	7.75905	7.81844	7.89884	7.8005	7.70589
1899	GBAP1	0.945545	3.75994	2.94321	2.74078	2.81072	3.31222	4.01194	2.57455	2.93244	3.35469	4.13599	3.1394
1900	GBA	5.21377	4.59481	4.39737	4.78276	4.84928	4.61768	6.05693	6.30507	6.03742	6.21079	6.59489	5.83903
1901	FAM189B	7.1751	7.57119	6.93402	7.48469	7.33929	7.43598	7.01826	6.92129	6.69804	6.44532	6.20367	6.12395
1902	SCAMP3	7.72235	7.24382	7.65033	7.60891	7.59074	7.72889	8.08816	8.16621	7.95005	8.01921	7.91928	7.82001
1903	CLK2	8.08902	7.9603	7.78226	7.9447	7.96101	7.77776	8.53822	8.8283	8.73046	8.50182	8.48951	8.79668
1904	HCN3	3.07165	4.19954	3.56964	3.25194	3.42982	2.55398	4.12052	3.44807	3.65644	2.67446	3.48595	2.85783
1905	PKLR	0	0.974662	0	0.961537	0	0	2.25799	1.79844	1.8023	0.823049	1.82823	0
1906	FDPS	11.1564	11.151	11.0439	11.383	11.3161	11.5267	10.1845	10.2531	10.4034	10.3142	10.2546	10.1802
1907	RUSC1-AS1	8.5367	8.27546	8.26267	8.46913	8.47863	7.92964	7.61814	7.31849	7.08043	7.44341	7.25536	7.14576
1908	RUSC1	9.28144	9.3021	9.21637	9.57138	9.07337	9.32035	10.1352	10.222	10.2478	10.0984	10.2903	10.0158
1909	ASH1L	10.7997	10.9987	10.7868	10.78	10.7184	10.5741	10.5267	10.7323	10.674	10.7261	10.8072	10.8157
1910	RNU6-1297P	1.51189	0	0	0	1.70316	0	0	0	0.871253	0	0	0
1911	POU5F1P4	3.35884	2.95536	3.22713	1.53345	4.51155	4.4669	3.89451	3.74332	4.20275	4.49416	4.86102	3.75473
1912	ASH1L-AS1	5.84501	4.80865	5.95553	5.41565	4.7317	5.1667	6.00121	5.76252	6.05552	5.27381	5.9594	5.98852
1913	AL353807.4	1.51189	2.28117	3.35056	1.94191	2.46264	3.31222	2.59558	3.27419	2.11003	4.22421	2.27098	1.35745
1914	AL353807.1	1.91753	0.974662	0	0	1.32428	0.857652	2.59558	1.79844	2.11003	2.02735	3.1132	2.50765
1915	AL353807.2	1.91753	0	0	0	1.32428	0	0	2.23807	0	0	1.82823	2.50765
1916	MSTO1	6.79681	6.57875	6.72179	6.50782	6.93167	6.67963	9.60797	9.76436	9.70889	9.32574	9.28412	9.36013
1917	AL353807.3	3.70453	1.96182	2.58938	2.52028	3.32546	2.55398	4.31587	4.09675	4.82605	4.49416	4.65733	3.57727
1918	AL353807.5	1.91753	1.55108	2.37351	2.932	2.00294	0.857652	5.1823	4.82083	4.86763	4.58942	4.86102	4.51554
1919	YY1AP1	9.08882	9.15108	9.16053	9.10951	9.0814	9.18801	10.183	10.1887	10.1761	10.3367	10.3451	10.3418
1920	DAP3	10.8476	10.532	10.9591	10.6015	10.6852	10.9561	11.6888	11.6357	11.675	11.7594	11.6148	11.6413
1921	AL162734.1	1.91753	1.55108	1.81114	0.961537	0.809038	0	0	0	0.871253	2.02735	2.27098	1.35745
1922	MSTO2P	5.47632	5.03786	5.10669	5.17206	5.29845	4.95639	5.68491	5.7292	6.09105	6.13386	5.9594	5.26662
1923	GON4L	10.2155	10.4165	10.1999	10.2675	10.2991	10.0185	11.3527	11.1021	11.2855	11.1927	11.2151	11.195
1924	AL139128.1	0	0	0.876882	0.961537	0	1.39186	0	0	0	0.823049	2.60929	2.04426
1925	SYT11	4.53742	4.9505	4.39737	3.73509	4.25165	4.61768	3.6264	3.87099	3.5583	3.35469	3.64149	3.1394
1926	RIT1	9.01069	9.00967	9.04192	9.05915	8.96464	8.97637	8.25229	8.21516	8.18194	8.25903	8.08431	8.15654
1927	KHDC4	11.1027	10.7327	10.9927	10.65	10.6498	10.7257	10.5788	10.8308	10.5422	10.4377	10.4671	10.3435
1928	SNORA80E	1.51189	1.55108	1.41835	0.961537	1.70316	0.857652	1.81646	1.16299	3.08121	2.02735	0	2.85783
1929	SCARNA4	3.35884	1.96182	2.58938	2.25989	3.32546	0	3.76668	0	2.11003	2.67446	3.31158	2.04426
1930	ARHGEF2	10.9395	10.8123	10.7225	10.4709	10.5125	10.504	10.9316	10.7687	10.6218	11.4024	11.2816	10.9516
1931	AL355388.2	4.21664	3.85923	4.27805	4.01419	3.70406	4.29851	2.25799	2.23807	3.08121	3.24192	3.48595	3.37488
1932	AL355388.3	0.945545	0	1.81114	2.932	0	0	2.25799	2.57455	2.76654	2.02735	0	2.85783
1933	SSR2	10.9864	10.8246	10.8574	10.8327	10.9679	11.3437	10.8697	10.7428	10.8949	10.9708	10.9498	11.042
1934	UBQLN4	9.59127	9.42873	9.51573	9.2373	9.15557	9.21389	9.8965	9.83848	9.98397	9.78409	9.68598	9.75388
1935	LAMTOR2	8.86073	8.91476	8.87463	8.88797	9.00533	9.27757	9.38394	9.13536	9.12693	9.25304	9.135	8.96399
1936	RAB25	9.76098	9.74659	9.60676	9.88933	9.86888	10.1115	8.96326	8.63499	8.50535	8.6747	8.32137	7.96236
1937	MEX3A	11.6879	11.9009	11.5388	11.5909	11.7739	11.3531	7.12638	6.25912	7.08043	6.72251	6.83945	6.86556
1938	LMNA	9.62211	9.11387	9.51738	9.63292	9.51567	9.79145	11.4773	11.5773	11.5545	11.7277	11.8906	11.6651
1939	SEMA4A	8.18394	8.08861	7.67416	8.35271	7.69913	7.80944	6.26049	5.82692	6.12573	6.28381	6.25276	6.36177
1940	SLC25A44	8.97132	8.57471	8.68828	8.97202	8.95593	8.67478	12.2168	12.2744	12.3116	12.4052	12.4976	12.4501
1941	PMF1	9.21781	9.08852	8.98114	9.17482	9.05309	9.27568	8.03366	8.01545	8.13164	8.25903	7.94191	7.99807
1942	BGLAP	3.07165	2.54248	3.22713	3.62861	3.52715	2.33926	1.17701	1.16299	0.871253	1.72571	2.60929	1.35745
1943	PAQR6	8.25125	8.46077	7.83606	8.27099	8.79426	7.80944	6.63465	6.45525	6.57795	5.77715	6.10017	6.27712
1944	SMG5	11.579	11.3898	11.4484	11.5201	11.3422	11.4438	11.9598	11.9635	11.9418	11.7673	11.9208	11.6609
1945	TMEM79	5.28402	5.12024	4.92001	4.8788	5.21327	5.29161	5.6491	5.38868	5.09466	4.33832	5.19826	4.70027
1946	GLMP	8.38113	8.24366	8.49447	8.23968	8.36476	8.76642	9.15418	9.04687	9.12264	9.07521	9.11854	8.87077
1947	VHLL	0.945545	0	0	0	0	0	1.81646	0	0	0	0	2.04426
1948	CCT3	13.1742	12.9716	13.5039	12.9963	12.7084	13.5031	13.4592	13.4774	13.5533	13.4695	13.5153	13.536
1949	TSACC	5.02153	4.34367	5.07123	3.92702	3.61831	4.83849	5.23156	5.207	4.32717	4.84243	5.29518	3.37488
1950	RHBG	5.17731	4.59481	3.66785	4.51032	4.81114	3.9651	3.0987	3.44807	3.08121	3.8151	3.90983	3.1394
1951	AL139130.1	2.23379	0.974662	0	1.94191	1.70316	1.39186	0	1.79844	0.871253	0.823049	0	1.35745
1952	C1orf61	8.16079	7.54905	8.19429	8.84403	8.287	8.96703	6.97552	6.68111	6.75453	7.25286	7.16849	6.5175
1953	AL139412.1	2.23379	3.75994	2.58938	1.94191	3.09093	4.17423	2.25799	1.16299	2.93244	0	2.60929	2.04426
1954	MEF2D	9.41659	9.45078	9.48575	9.49955	9.38546	9.38311	10.0909	9.96729	9.94202	10.0021	9.81415	9.94207
1955	IQGAP3	10.4243	10.3498	10.2611	10.4008	10.4549	10.2342	10.6382	10.7666	10.7279	10.7839	10.9093	10.9217
1956	TTC24	2.49303	1.55108	0.876882	1.53345	1.32428	0.857652	2.25799	2.23807	0.871253	0	0	1.35745
1957	NAXE	9.33206	9.19451	9.49414	9.53683	9.06326	10.1563	8.24631	7.98049	8.11878	8.32971	8.09781	8.01559
1958	GPATCH4	10.1871	9.92334	10.3133	9.677	9.64597	9.58423	10.8967	11.0209	10.9815	10.8694	10.7782	11.0335
1959	AL365181.4	3.35884	1.96182	0.876882	3.25194	3.32546	2.55398	0	0	0	0	0	0
1960	HAPLN2	4.14294	4.41067	3.66785	4.09639	5.37887	4.29851	0	2.23807	0.871253	1.72571	0	0
1961	AL365181.2	3.07165	4.2734	3.66785	4.38509	5.47957	4.7101	0	0	0	0	0	0
1962	BCAN	5.61905	5.67777	5.74667	6.171	6.06996	6.22689	4.56678	5.207	4.64664	3.73403	4.33146	4.41346
1963	AL365181.3	4.53742	4.536	4.45352	5.78138	6.1019	5.95202	1.17701	1.79844	0.871253	2.27671	1.82823	0
1964	AL590666.2	0.945545	1.96182	1.41835	3.25194	4.00368	3.05464	0	1.16299	0	1.72571	0	0
1965	NES	13.4632	13.3802	13.2016	13.6127	13.7414	13.3617	12.4382	12.4441	12.3382	12.2082	12.1495	12.1434
1966	AL590666.3	3.70453	3.75994	2.77712	3.62861	2.81072	3.31222	1.17701	1.79844	0.871253	0	1.82823	0
1967	AL590666.4	0	3.276	0.876882	1.53345	2.00294	2.55398	1.81646	0	0.871253	0	1.82823	2.04426
1968	CRABP2	10.4693	10.0324	10.2522	10.5145	10.3901	11.1582	9.48388	9.02987	9.24599	9.68781	9.20214	9.30774
1969	AL590666.1	2.49303	2.54248	1.81114	3.83424	2.00294	1.39186	1.17701	1.79844	1.8023	2.48925	0	0
1970	ISG20L2	9.93482	9.81621	9.91369	9.8821	9.8181	10.006	10.7438	10.8249	10.8625	10.7437	10.7018	10.7439
1971	RRNAD1	8.5331	8.66667	8.58523	8.6603	8.79914	8.85258	8.10808	7.95909	8.02545	8.02774	7.75862	7.67314
1972	MRPL24	8.97663	8.60005	8.67358	8.53325	8.59824	8.92426	9.34251	9.14802	9.31711	9.44198	9.43264	9.39402
1973	HDGF	13.1651	12.9764	13.1545	12.8308	12.6983	12.8832	11.8522	11.7698	11.7685	11.7162	11.6089	11.7122
1974	PRCC	10.2121	10.1363	9.97612	10.1168	10.3034	10.1314	10.5143	10.5368	10.6711	10.5254	10.4422	10.5709
1975	AL590666.5	0	0.974662	1.41835	0	0	2.0869	1.17701	0	0	0	2.88314	0
1976	SH2D2A	7.02932	7.06819	7.306	7.17993	6.83044	7.40175	5.07844	5.207	4.49573	5.21527	5.42934	5.53316
1977	NTRK1	1.51189	1.96182	2.58938	1.53345	2.64715	1.78084	0	1.16299	2.11003	0	0	0
1978	INSRR	0	1.55108	2.11956	1.94191	2.25103	0.857652	0	0	0	0	0	0
1979	PEAR1	5.79777	5.44188	5.2081	6.55219	6.47556	6.06132	3.89451	4.61736	3.91622	3.45928	3.48595	3.75473
1980	LRRC71	3.4835	4.8575	4.60995	3.38872	5.09127	2.33926	2.59558	2.23807	2.76654	0	2.27098	2.50765
1981	ARHGEF11	10.605	10.7146	10.3312	10.6121	10.7471	10.2137	11.3878	11.4113	11.3593	11.2003	11.316	11.2971
1982	MIR765	0	0	1.41835	0	0	0	1.81646	1.79844	0	1.72571	0	0
1983	AL157713.1	0.945545	0	0.876882	1.53345	0.809038	1.39186	1.81646	1.79844	1.41061	2.67446	3.1132	0
1984	KRT8P45	0.945545	2.54248	0.876882	0.961537	1.70316	2.74084	0	0	2.11003	2.48925	0	1.35745
1985	ETV3L	3.70453	3.276	3.09214	1.94191	2.64715	2.33926	1.17701	0	1.8023	0	0	0
1986	ETV3	10.0948	10.1584	10.1132	9.95276	10.071	10.1136	11.2682	11.1579	11.1899	11.2974	11.2457	11.3533
1987	CYCSP52	0	1.55108	0	0	0.809038	0	1.81646	3.27419	0	1.34385	1.18619	2.04426
1988	AL357143.1	0.945545	2.76364	0	0	0	0	0	1.79844	0	0	0	0
1989	AL138900.3	1.91753	1.96182	0.876882	1.94191	2.81072	0	0	0	0	0	0	0
1990	AL732406.1	0	0	0	1.53345	0	0.857652	1.81646	0	0.871253	0	1.82823	0
1991	FCRL5	5.38337	6.0789	4.87959	6.26286	6.40048	4.83849	2.59558	2.23807	1.8023	0.823049	3.31158	2.85783
1992	AL135929.2	0	1.96182	0	1.53345	1.70316	1.78084	0	0	0	0	0	0
1993	KIRREL1	10.1547	10.3391	10.0371	10.1629	10.3103	10.0151	11.6002	11.5843	11.6939	11.5843	11.8262	11.6357
1994	KIRREL1-IT1	1.91753	1.55108	1.41835	2.52028	0.809038	0.857652	1.81646	2.23807	1.41061	2.02735	1.82823	1.35745
1995	ELL2P1	1.51189	2.54248	1.41835	0	1.32428	1.78084	2.86896	0	0.871253	0.823049	0	0
1996	CD1D	5.64598	5.53492	5.65385	5.24595	5.09127	5.09995	5.27919	3.98828	4.69363	5.27381	4.50358	4.78447
1997	AL138899.2	0	1.55108	1.41835	0	1.32428	0.857652	0	0	0.871253	0	0	0
1998	AL138899.1	0	0	1.81114	2.25989	1.32428	2.0869	0	0	0	0	0	0
1999	EI24P2	2.49303	1.96182	1.81114	2.74078	2.64715	1.39186	1.17701	1.79844	1.8023	2.27671	0	1.35745
[truncated: 28,349 more rows]

## Sheet: Supp_Table_3_ChEP
Protein IDs	Majority protein IDs	Protein names	Gene names	LFQ intensity Naive 1	LFQ intensity Naive 2	LFQ intensity Naive 3	LFQ intensity Naive + inhibitor 1	LFQ intensity Naive + inhibitor 2	LFQ intensity Naive + inhibitor 3	LFQ intensity Primed 1	LFQ intensity Primed 2	LFQ intensity Primed 3	LFQ intensity Primed + inhibitor 1	LFQ intensity Primed + inhibitor 2	LFQ intensity Primed + inhibitor 3	Razor + unique peptides Naive 1	Razor + unique peptides Naive 2	Razor + unique peptides Naive 3	Razor + unique peptides Naive + inhibitor 1	Razor + unique peptides Naive + inhibitor 2	Razor + unique peptides Naive + inhibitor 3	Razor + unique peptides Primed 1	Razor + unique peptides Primed 2	Razor + unique peptides Primed 3	Razor + unique peptides Primed + inhibitor 1	Razor + unique peptides Primed + inhibitor 2	Razor + unique peptides Primed + inhibitor 3	iBAQ Naive 1	iBAQ Naive 2	iBAQ Naive 3	iBAQ Naive + inhibitor 1	iBAQ Naive + inhibitor 2	iBAQ Naive + inhibitor 3	iBAQ Primed 1	iBAQ Primed 2	iBAQ Primed 3	iBAQ Primed + inhibitor 1	iBAQ Primed + inhibitor 2	iBAQ Primed + inhibitor 3
A0A023HHK9;A0A023HHL0;B3W6H5	A0A023HHK9			0	0	0	0	0	3371700	0	0	0	0	0	0	1	1	1	1	1	1	0	0	0	0	0	0	55154	67284	62840	61805	46107	58026	0	0	0	0	0	0
H7C222;A0A023JDV9;X5D7P6;D3DWV2;X5D2U0;X5D9C4;Q59EV7;P48029	H7C222;A0A023JDV9;X5D7P6;D3DWV2;X5D2U0;X5D9C4;Q59EV7;P48029	Transporter;Sodium- and chloride-dependent creatine transporter 1	SLC6A8;hCG_2007960	0	0	0	0	0	0	0	0	2176700	0	0	0	0	0	0	1	0	0	0	1	1	0	0	0	0	0	0	0	0	0	0	1700600	2384300	0	0	0
P00403;A0A1J0PNZ2;A0A0D4WSL8;A6ZFK3;A0A0N6YNR7;A0A143FZ56;A0A059QS59;A0A1I9S095;A0A1B0VYS2;A0A1B0W0T5;A0A1B0W1P0;A0A1B0W3A7;A0A1B1PEN9;A0A059QQA7;H9QH59;I2E7Z7;H9RA87;X5BKA4;A0A0R6NEC0;Q4GHE1;H9RAX1;X5C6M5;X2CK15;Q19MP7;L7XQ86;Q06TE6;Q0Z7D8;Q0Z7J0;Q0Z7S0;Q15HH9;Q305H0;A0A143G082;A0A1J0QL53;A0A059RI85;A0A1J0QNY7;A0A059RIQ8;A0A059RIZ2;A0A059RJF0;A0A059RKP1;A0A059RKX5;A0A059RLH3;A0A059RMK0;A0A059RNV…	P00403;A0A1J0PNZ2;A0A0D4WSL8;A6ZFK3;A0A0N6YNR7;A0A143FZ56;A0A059QS59;A0A1I9S095;A0A1B0VYS2;A0A1B0W0T5;A0A1B0W1P0;A0A1B0W3A7;A0A1B1PEN9;A0A059QQA7;H9QH59;I2E7Z7;H9RA87;X5BKA4;A0A0R6NEC0;Q4GHE1;H9RAX1;X5C6M5;X2CK15;Q19MP7;L7XQ86;Q06TE6;Q0Z7D8;Q0Z7J0;Q0Z7S0;Q15HH9;Q305H0;A0A143G082;A0A1J0QL53;A0A059RI85;A0A1J0QNY7;A0A059RIQ8;A0A059RIZ2;A0A059RJF0;A0A059RKP1;A0A059RKX5;A0A059RLH3;A0A059RMK0;A0A059RNV…	Cytochrome c oxidase subunit 2	MT-CO2;COX2;COII;cox2	0	0	0	0	0	0	0	3993800	0	0	0	0	0	0	0	1	1	1	1	2	1	0	0	0	0	0	0	210030	311080	381490	410230	443050	445450	0	0	0
A0A023T6R1;Q96A72;F5H6P7;F5H6N1;F5H3U9;F5H124	A0A023T6R1;Q96A72;F5H6P7;F5H6N1	Protein mago nashi homolog 2	FLJ10292;MAGOHB	0	0	0	0	0	0	0	0	0	0	0	86124000	1	1	1	1	1	1	1	1	1	1	1	1	5065000	5939200	4548800	5436700	4791500	1436200	3988000	3732100	4756600	3748900	6418800	6961100
Q9Y5S9;A0A023T787;A0A0J9YW13	Q9Y5S9;A0A023T787;A0A0J9YW13	RNA-binding protein 8A	RBM8A;RBM8	2344100000	2215700000	2207500000	2134800000	1935200000	2635700000	1488300000	1633000000	1211100000	1394100000	1368400000	1603800000	7	7	7	7	7	7	7	7	7	7	7	7	149310000	136270000	153550000	117910000	115020000	128940000	98821000	101090000	98979000	88779000	93043000	100430000
Q9GZV8;A0A023UFG1;C9JMM8	Q9GZV8;A0A023UFG1	PR domain zinc finger protein 14	PRDM14	396720000	434660000	399020000	437120000	429080000	486130000	94806000	76325000	79159000	130300000	94976000	80152000	16	16	16	15	18	14	11	9	6	9	7	5	9385100	8444800	9391600	9304500	10658000	9536400	2160800	1193400	1172600	2727900	1696400	1062600
A0A024DAK3;A2IBT2;A2IBT1	A0A024DAK3			0	0	0	0	0	0	0	0	0	0	0	5605800	0	0	1	1	1	0	1	1	1	1	1	1	0	0	9395.2	31999	14043	0	58379	36723	30107	44896	44929	48119
A0A0C4DFM1;A0A024QYR3;Q92544;B4DKC1;B4DH88;B4DYH6;F8WCN2;F2Z2L1;Q6ZTK5	A0A0C4DFM1;A0A024QYR3;Q92544;B4DKC1;B4DH88	Transmembrane 9 superfamily member 4	TM9SF4	8587100	9629300	0	10152000	13631000	0	8790700	10199000	0	10148000	13592000	12928000	2	2	0	2	3	1	2	2	1	2	4	3	91158	187850	0	165790	236900	59100	146550	204610	85721	197500	423540	352220
B3KSG9;A0A024QYR8;Q99805	B3KSG9;A0A024QYR8;Q99805	Transmembrane 9 superfamily member 2	TM9SF2	0	0	0	0	12635000	0	14402000	20653000	21719000	0	21476000	21863000	0	0	0	1	4	1	2	4	3	0	5	3	0	0	0	126710	472700	156960	234350	1202800	768710	0	1084600	780330
Q96JZ5;A0A024QYS2;Q9HD45;Q5TB53;Q8WUB5;Q8NCC4;Q96K55;B4DN13	Q96JZ5;A0A024QYS2;Q9HD45;Q5TB53;Q8WUB5;Q8NCC4	Transmembrane 9 superfamily member 3	SMBP;TM9SF3	0	31192000	14508000	36565000	56207000	35182000	60517000	97692000	112590000	44798000	86507000	139690000	2	2	3	4	4	3	3	6	5	5	4	6	397760	662210	352600	980550	1704900	683380	1509100	3104400	3456700	1522100	2652200	3515300
H7C1E4;A0A024QYT6;P61966	H7C1E4;A0A024QYT6;P61966	AP-1 complex subunit sigma-1A	AP1S1	12204000	12968000	9119100	11112000	15765000	16451000	0	0	0	0	0	16410000	3	2	2	3	4	2	1	1	1	1	1	2	737860	442910	327650	749090	770730	537560	484740	323030	628820	329040	396600	618370
B4DVQ5;A1KYQ7;A0A024QYU9;Q99613;B4DVU3;B4DDN4;B4DRU0;B5ME19;B4E2Z6;B3KNZ4;A0A024QYX7;Q3B7B9;H3BPE4;H3BPE3;H3BTY8	B4DVQ5;A1KYQ7;A0A024QYU9;Q99613;B4DVU3;B4DDN4;B4DRU0;B5ME19;B4E2Z6;B3KNZ4;A0A024QYX7	Eukaryotic translation initiation factor 3 subunit C;Eukaryotic translation initiation factor 3 subunit C-like protein	EIF3C;EIF3CL	305770000	366100000	285220000	283730000	404250000	323800000	578420000	1055900000	1438400000	556110000	832310000	1161600000	11	14	15	17	16	11	21	20	27	19	22	24	2719500	4487500	3245100	3195400	4920000	2371200	7416100	13535000	27101000	7065200	12489000	15500000
A0A024QYV5;Q9H875;E9PC43;B4DQF4	A0A024QYV5;Q9H875	PRKR-interacting protein 1	PRKRIP1	39282000	46317000	53008000	49046000	45105000	62284000	35548000	31209000	30745000	22834000	30194000	43393000	3	3	3	3	3	3	3	2	1	2	2	3	2174600	3256300	2711900	1968300	2388300	2370100	1887200	1053300	1146100	1208900	1222400	1991100
A0A024QYV8;B4DTZ1;O43303	A0A024QYV8;B4DTZ1;O43303	Centriolar coiled-coil protein of 110 kDa	CP110;CCP110	0	0	0	0	0	0	0	1628400	0	0	0	0	0	0	0	0	0	0	1	2	0	0	0	0	0	0	0	0	0	0	64289	35420	0	0	0	0
A0A024QYX0;Q15125;C9J719;C9JJ78	A0A024QYX0;Q15125;C9J719;C9JJ78	3-beta-hydroxysteroid-Delta(8),Delta(7)-isomerase	EBP	10712000	0	0	0	0	0	5698500	3232400	0	3891200	1373000	0	1	2	1	1	1	1	1	1	1	1	1	1	1941800	2567300	1356500	1809800	2108900	1083000	1091700	269360	133570	358970	113670	1150700
B7Z2X6;B7Z440;B7Z2G0;B7Z9M4;A0A024QYX2;B7Z831;Q9NZH0	B7Z2X6;B7Z440;B7Z2G0;B7Z9M4;A0A024QYX2;B7Z831;Q9NZH0	G-protein coupled receptor family C group 5 member B	GPRC5B	0	0	0	0	0	0	0	4717000	0	0	0	4288800	0	0	0	0	0	0	0	2	1	0	1	2	0	0	0	0	0	0	0	787040	375160	0	206220	606540
A0A024QYX3;P98179	A0A024QYX3;P98179	RNA-binding protein 3	RBM3	638750000	840390000	933400000	604940000	766420000	701960000	218470000	151860000	289520000	263900000	180170000	201190000	5	4	4	5	5	4	3	3	3	3	4	4	40717000	54166000	54103000	31941000	40055000	39496000	14217000	9695400	14596000	13461000	10958000	11220000
A0A087X1I6;A0A024QYY0;Q8WUX1	A0A087X1I6;A0A024QYY0;Q8WUX1	Sodium-coupled neutral amino acid transporter 5	SLC38A5	0	0	0	0	0	0	0	0	4095000	0	0	0	0	0	0	0	0	0	0	0	2	0	0	0	0	0	0	0	0	0	0	0	171080	0	0	0
O60256;A0A024QYY3;B2R7R5;E7EPA1;C9K0K7;C9JDU5;C9JJS3;C9JDH0;E7EW35;I3L331;I3L164;I3L0S1;I3L4G9;I3L275;I3L1T1;I3L2J4;I3L3B8;Q6ZTP6	O60256;A0A024QYY3;B2R7R5;E7EPA1;C9K0K7;C9JDU5;C9JJS3	Phosphoribosyl pyrophosphate synthase-associated protein 2	PRPSAP2	19782000	0	0	0	0	0	19235000	28797000	31263000	16391000	24799000	29763000	2	0	0	1	1	0	2	5	7	2	3	6	235920	0	0	54422	90427	0	243300	748070	1044600	255410	483500	695220
A0A024QYY4;O00512;Q1JQ81;B4DNX8	A0A024QYY4;O00512;Q1JQ81	B-cell CLL/lymphoma 9 protein	BCL9	115570000	119920000	134280000	113830000	125780000	109380000	67665000	80048000	86000000	91365000	87162000	89654000	12	13	17	11	15	14	9	10	12	12	13	12	1319900	1037500	1437800	1185500	1446200	955720	647230	706850	1056100	827510	1037900	898730
B4E2A4;A0A024QYY9;Q5M775;B4DIW7;B4DQ24;J3KSG2;J3QQM0;J3KRN9;B4DW07	B4E2A4;A0A024QYY9;Q5M775;B4DIW7;B4DQ24;J3KSG2	Cytospin-B	SPECC1	32959000	40190000	26379000	33807000	58465000	48665000	168860000	157820000	128510000	174030000	151670000	139070000	6	4	2	4	7	8	20	17	19	18	18	19	210430	269980	160960	169400	369440	256040	1924500	1449700	1719800	2184200	1564900	1560400
A0A024QYZ0;P60059	A0A024QYZ0;P60059	Protein transport protein Sec61 subunit gamma	SEC61G	0	0	0	0	0	0	0	0	14693000	8210300	16669000	0	1	1	1	1	1	1	0	1	2	2	2	1	1874200	1373000	1969200	2552700	2316400	2787800	0	378650	2858400	1366800	2466900	503520
A0A024QYZ6;O60645;D6RB59;Q69YP2;Q6ZNJ2;H0Y995;B2RE06;D6RBR9	A0A024QYZ6;O60645;D6RB59;Q69YP2	Exocyst complex component 3	EXOC3;DKFZp762K123	0	0	0	12864000	24862000	8417800	39870000	74521000	62302000	62006000	87804000	89506000	1	1	1	4	3	2	6	12	9	9	15	12	17596	90779	9385.9	135550	230240	43503	529650	1452300	917410	959190	1656900	1447200
B7ZAR0;A0A024QZ03;O60826;B4DPB6;B4DLA4	B7ZAR0;A0A024QZ03;O60826;B4DPB6	Coiled-coil domain-containing protein 22	CCDC22	8883200	10982000	10022000	8094500	15186000	7719300	8320300	10668000	21497000	13936000	33091000	25378000	2	4	2	2	6	4	4	4	4	4	11	8	107500	208800	55479	108160	202340	162890	124740	175790	342710	253110	1081600	608210
A0A024QZ08;Q8IY31;J3QR43;J3QRC6;J3QRH2;A0A087X2B4;J3KRU2;B7Z4S6	A0A024QZ08;Q8IY31;J3QR43;J3QRC6	Intraflagellar transport protein 20 homolog	IFT20	0	0	0	0	0	0	0	7230100	0	0	0	0	0	0	0	0	0	0	0	1	0	0	3	1	0	0	0	0	0	0	0	512080	0	0	533090	155440
A0A024QZ09;Q96G74;H7BZQ3;A0A087WXV6	A0A024QZ09;Q96G74;H7BZQ3;A0A087WXV6	OTU domain-containing protein 5	OTUD5	20638000	31426000	26040000	23248000	31375000	22741000	0	0	0	0	0	14177000	6	3	5	3	5	3	2	1	0	1	0	2	708950	556870	810430	356130	448490	282270	367640	18555	0	55392	0	146360
A0A024QZ20;B4DI23;Q13164;C9JUK9;S4R3I1;J3KT61;I3L0J8	A0A024QZ20;B4DI23;Q13164	Mitogen-activated protein kinase;Mitogen-activated protein kinase 7	MAPK7	0	7931600	0	0	0	0	11703000	12079000	13953000	11021000	14130000	12293000	0	2	1	0	0	1	4	4	4	4	6	5	0	131220	43830	0	0	60814	380430	357720	411490	234540	600510	364640
B3KN29;A0A024QZ22;O60831;A6NP52;B4DFG8;A6NM71	B3KN29;A0A024QZ22;O60831;A6NP52;B4DFG8;A6NM71	PRA1 family protein 2	PRAF2	0	0	0	0	0	0	0	0	0	0	0	7362600	0	0	0	1	0	1	0	0	1	0	0	1	0	0	0	581040	0	552490	0	0	78742	0	0	1194100
P19532;A0A024QZ23;B4DIA5	P19532;A0A024QZ23;B4DIA5	Transcription factor E3	TFE3	7951400	0	0	0	0	0	0	0	0	0	0	0	3	2	1	3	2	2	1	2	0	1	2	2	397570	166770	124090	284110	193990	263450	102410	208730	0	394040	77144	82431
Q9UBN7;B3KNA1;B4DZH6;A0A024QZ26;Q9NSW6;B4DZN1;Q9NZS3;B3KT76;B3KVK5;C9J172;Q9BRX7;B4DJ18;E7EPS2;A6NDI8;E7ER52;E7EP63;E9PEH1;B3KMC3	Q9UBN7;B3KNA1;B4DZH6;A0A024QZ26;Q9NSW6;B4DZN1;Q9NZS3;B3KT76;B3KVK5	Histone deacetylase 6	HDAC6;DKFZp566E044	0	11917000	11723000	14430000	17601000	0	0	8304600	16995000	0	0	12050000	1	2	2	3	3	1	2	2	3	2	1	2	61502	144780	195810	125030	337440	62049	57050	117910	354160	53793	94841	124040
A0A024QZ30;P31040;A0A087X1I3;D6RFM5;B3KT34;Q0QF12;B3KYA5;B4DYN5;B4DNB2;H0Y8X1	A0A024QZ30;P31040;A0A087X1I3;D6RFM5;B3KT34;Q0QF12;B3KYA5	Succinate dehydrogenase [ubiquinone] flavoprotein subunit, mitochondrial	SDHA	0	11285000	0	10722000	15030000	0	0	6283800	11168000	0	0	11373000	1	2	1	3	5	0	1	2	4	0	1	6	47888	104510	29039	136280	273630	0	18875	62124	209530	0	17375	223230
A0A024QZ31;A1KXE4	A0A024QZ31;A1KXE4	Myelin-associated neurite-outgrowth inhibitor	LOC130074;FAM168B	0	0	0	0	0	0	0	0	0	2391300	0	0	1	1	1	1	1	1	0	0	0	1	0	0	498500	685540	924490	476450	572100	533180	0	0	0	864100	0	0
Q9BX63;A0A024QZ45;J3QSE8	Q9BX63;A0A024QZ45;J3QSE8	Fanconi anemia group J protein	BRIP1	0	0	12553000	0	0	11525000	0	0	0	0	9737000	10964000	1	1	3	2	1	4	0	1	0	2	2	3	23589	14590	90564	60353	40976	97480	0	15652	0	34304	39907	45668
J3KMZ7;A0A024QZ48;Q9H0H0;B4DQZ5;J3KRH0	J3KMZ7;A0A024QZ48;Q9H0H0;B4DQZ5	Integrator complex subunit 2	INTS2	130220000	162380000	128910000	125150000	159020000	89086000	120980000	81883000	128790000	140410000	126970000	102470000	13	16	10	10	12	10	12	9	14	12	13	12	1499200	2212200	963410	1600600	1508900	601500	933760	658530	1235100	1593300	1532600	1061100
A0A024QZ59;Q9BUZ4;A0A024QZ19;B4DUU9;F6SA91;A0A0C4DFM9;Q2KJU5;J9JIG0;Q2KJU6;Q2KJU3;C9JJ10;K7ER49;K7EJG7;J3QS94	A0A024QZ59;Q9BUZ4;A0A024QZ19;B4DUU9;F6SA91	TNF receptor-associated factor 4	TRAF4	60454000	53700000	46086000	53114000	49522000	56240000	66005000	43902000	40775000	55539000	45036000	41546000	8	9	8	9	12	7	11	7	9	11	9	8	1134700	883090	918330	1000100	1417200	760280	1849600	864170	1089800	1319600	1091300	719650
B4DRX9;B3KTH5;B3KQ88;A0A024QZ60;Q8WU58	B4DRX9;B3KTH5;B3KQ88;A0A024QZ60;Q8WU58	Protein FAM222B	FAM222B;C17orf63	0	0	0	0	0	0	0	0	12100000	0	0	0	1	0	0	0	0	0	1	0	2	1	1	0	170760	0	0	0	0	0	297210	0	663980	195510	410290	0
A0A024QZ62;Q14254;Q6FG43;J3QLD9;E7EMK3;Q9BTI6;K7EKW9	A0A024QZ62;Q14254;Q6FG43;J3QLD9;E7EMK3;Q9BTI6	Flotillin-2	hCG_1998851;FLOT2	0	0	0	4781000	0	0	110120000	283200000	204720000	112710000	315870000	411490000	1	0	1	2	1	1	17	18	14	17	18	18	66855	0	36909	69000	43903	16949	3560400	5703700	7079700	4025400	6232300	6817300
A0A0D9SFK2;A0A024QZ63;Q92614;B4DYM1;B4DZ32;H0YEV9;B4DFN7;B3KVF8;Q9NYE8;A0A1B0GWJ6	A0A0D9SFK2;A0A024QZ63;Q92614;B4DYM1	Unconventional myosin-XVIIIa	MYO18A;hCG_27198	105650000	83092000	75911000	103060000	77518000	109690000	689440000	773210000	505820000	587570000	683420000	472750000	15	13	10	15	13	13	52	57	47	52	58	44	477230	333570	318100	414930	385830	421580	3792200	4031000	2882800	3983900	4065200	2366400
A0A024QZ64;B7Z3K9;P09972;B7Z1N6;B7Z1Y2;A8MVZ9;B7Z3K7;J3KSV6;J3QKP5;K7EKH5;C9J8F3;B7Z1Z9;J3QKK1;B7Z1H6;B7Z1L5	A0A024QZ64;B7Z3K9;P09972;B7Z1N6;B7Z1Y2;A8MVZ9;B7Z3K7;J3KSV6;J3QKP5;K7EKH5;C9J8F3;B7Z1Z9	Fructose-bisphosphate aldolase;Fructose-bisphosphate aldolase C	ALDOC	151500000	123140000	111060000	120480000	115770000	120210000	363580000	381130000	549770000	332860000	398300000	550140000	3	3	3	3	3	3	6	7	8	7	9	6	6535200	6027600	5409700	5548300	5896900	4280000	17435000	20593000	31307000	16995000	20009000	26848000
A0A024QZ68;Q9BZG1;C9JBG0;Q6NXT3;Q96PJ7;C9JY26;E7ES60;B4DNC0;K7EIF2;H7C0Y7;J3QLC6;V9GY61;K7EJW7	A0A024QZ68;Q9BZG1;C9JBG0;Q6NXT3;Q96PJ7;C9JY26;E7ES60;B4DNC0	Ras-related protein Rab-34	RAB34	0	0	0	0	0	0	97571000	143000000	102360000	83817000	107820000	123360000	1	0	0	0	0	1	8	8	8	7	8	9	81537	0	0	0	0	107130	3378200	4848100	3275500	2659200	3967800	3438000
A0A024QZ70;Q7L7X3	A0A024QZ70;Q7L7X3	Serine/threonine-protein kinase TAO1	TAOK1	0	0	0	20530000	0	19598000	36364000	35553000	36948000	23188000	30023000	37347000	2	1	2	3	1	3	6	10	8	6	8	7	6241.2	95983	80662	177020	0	95264	294330	525670	602050	402860	447730	427430
Q9UHV7;A0A024QZ75;J3QRB7	Q9UHV7;A0A024QZ75	Mediator of RNA polymerase II transcription subunit 13	MED13;THRAP1	49860000	46942000	57571000	50442000	47536000	47213000	31924000	19517000	27774000	34737000	27631000	21116000	8	7	13	8	11	6	6	3	4	6	6	5	421190	214040	504630	347020	375970	177890	187440	84081	137660	238210	139170	61320
Q96C19;A0A024QZ77;H0Y4Y4	Q96C19;A0A024QZ77;H0Y4Y4	EF-hand domain-containing protein D2	EFHD2	400690000	323420000	285160000	443640000	486280000	512690000	90967000	120470000	68740000	64102000	110780000	131720000	8	11	10	11	12	11	7	7	7	5	6	5	19241000	14654000	16144000	17321000	26098000	22095000	4404600	3143900	3267300	2733100	5546500	2629500
Q53FE5;A0A024QZ81;Q9NVZ3;B4DUR7;F6SKB8;D6RAN6;D6RB24;H0Y970	Q53FE5;A0A024QZ81;Q9NVZ3;B4DUR7;F6SKB8;D6RAN6;D6RB24	Adaptin ear-binding coat-associated protein 2	NECAP2	28118000	30504000	24787000	23135000	25008000	19443000	45435000	49571000	46776000	46872000	53791000	39859000	4	5	3	2	4	2	4	5	5	5	4	4	824040	1172800	736320	468710	767600	349290	1627000	1961600	2200400	2351700	2149300	1391400
Q6PIW8;A0A024QZ89;A0A0A0MS45;J3KNI1;Q9H9E3;Q8N8L9;A2VCL3;B4DDL2;H3BMV9;J3KRB5;H3BSD2;E9PRT5;H3BQB2;J3QLW1	Q6PIW8;A0A024QZ89;A0A0A0MS45;J3KNI1;Q9H9E3;Q8N8L9;A2VCL3	Conserved oligomeric Golgi complex subunit 4	COG4	104130000	119950000	91070000	112370000	155410000	136230000	145040000	159870000	179040000	157530000	191210000	174130000	17	18	11	16	21	12	18	19	19	19	22	18	1284200	1628300	860780	1277000	2108300	798110	2010100	2515400	3082400	2730100	3268000	2411400
A0A024QZ98;Q32P51	A0A024QZ98;Q32P51	Heterogeneous nuclear ribonucleoprotein A1-like 2	RP11-78J21.1;HNRNPA1L2	0	0	0	0	0	0	0	0	4388700	0	0	0	2	2	2	0	1	1	1	1	2	1	2	1	49636	88568	233890	0	137010	112470	33932	36563	216300	39791	102010	0
A0A024QZA8;P29317;B4DL04;Q96HF4	A0A024QZA8;P29317;B4DL04;Q96HF4	Receptor protein-tyrosine kinase;Ephrin type-A receptor 2	EPHA2	0	0	0	0	0	0	0	14576000	21139000	12284000	18442000	17289000	0	0	0	0	0	0	1	5	6	2	4	4	0	0	0	0	0	0	54314	190420	330460	105000	210070	155530
A0A024QZB4;P50225;H3BQX5;H3BRY5;E9PKR8;P50226	A0A024QZB4;P50225;H3BQX5;H3BRY5	Sulfotransferase;Sulfotransferase 1A1	hCG_1993905;SULT1A1	0	0	0	0	0	0	0	0	0	0	4309100	0	0	0	0	0	0	0	0	1	0	1	1	1	0	0	0	0	0	0	0	120110	0	74568	111270	106360
Q96MX3;A0A024QZB9;A0A087WVT1;E9PQ92;E9PJ50;B3KV76;A0A087WXA8;B2ZWH0;B9EG95;B4E2H9;B3KUX2;O95779;R4GMT1;Q59HH4;Q8NCC0;Q9UC06;Q96N95;O95780;Q7Z3I7;P52743;Q9NPC7;Q6ZT77;Q2M218	Q96MX3;A0A024QZB9;A0A087WVT1	Zinc finger protein 48	ZNF48;ZNF553	49077000	34141000	54113000	48692000	38816000	48665000	54124000	52192000	41298000	56797000	52747000	44167000	7	6	9	4	6	6	9	9	7	8	7	7	1500300	813310	1852500	1078500	908240	1182400	1721200	1879500	1415300	1145300	1304000	1307800
O95400;A0A024QZC1;A0A0S2Z5J7	O95400;A0A024QZC1	CD2 antigen cytoplasmic tail-binding protein 2	CD2BP2	229920000	227380000	224080000	184690000	187500000	201810000	130360000	129350000	132950000	141570000	146430000	116000000	9	10	9	10	9	9	7	8	7	7	7	6	10705000	13758000	11634000	8621100	10474000	7627400	5967500	5658500	5239200	7429500	7218200	4815500
A0A024QZD1;J3QQ67;Q07020;G3V203;Q0QEW2;H0YHA7;F8VUA6;F8VYV2;B4DDY5;A0A075B7A0;F8VXR6	A0A024QZD1;J3QQ67;Q07020;G3V203;Q0QEW2;H0YHA7;F8VUA6;F8VYV2;B4DDY5;A0A075B7A0	60S ribosomal protein L18	RPL18	1459500000	1815400000	1812300000	1677900000	1714000000	1719600000	1193900000	1053600000	1061400000	1107200000	815880000	1039600000	8	8	5	6	6	7	7	7	5	6	7	7	138290000	165560000	157080000	151750000	159760000	120320000	106560000	92415000	97147000	93552000	76596000	87489000
A0A024QZD5;P08621;A8KAQ5;M0QYR1;B3KPV0;M0QX04;Q9UFS1	A0A024QZD5;P08621;A8KAQ5	U1 small nuclear ribonucleoprotein 70 kDa	SNRP70;SNRNP70	6720600000	5769300000	6475600000	6288900000	5113300000	6410900000	4665100000	4081000000	4136300000	4865900000	4261300000	4113700000	19	19	20	20	21	19	20	19	22	16	19	18	219910000	211790000	216220000	186280000	144980000	170810000	172810000	143150000	147750000	176520000	158820000	132130000
A0A024QZE2;A0A024QZD8;Q15562;H0YGS2;H0Y7B0;A0A0S2Z4F2;H0YCZ6;H0YG62	A0A024QZE2;A0A024QZD8;Q15562	Transcriptional enhancer factor TEF-4	TEAD2	10706000	13615000	9829700	12766000	12322000	0	19287000	16343000	10756000	16238000	12470000	13916000	2	2	2	2	2	1	2	2	2	2	2	2	484110	693030	460010	460530	484200	307170	797190	664030	436580	959360	555240	463290
B2RDP4;A0A024QZD9;Q96K58;A8K1I4;C9JCJ0;C9JG35	B2RDP4;A0A024QZD9;Q96K58;A8K1I4	Zinc finger protein 668	ZNF668	33367000	41054000	45829000	33842000	36224000	34883000	34323000	28814000	27481000	37834000	29523000	28215000	8	6	6	8	8	7	9	7	5	8	6	6	1058700	836200	1207100	766020	1025500	780070	1194800	651160	562280	937110	587460	545290
Q9H7E2;A0A024QZE0;B1AMN9	Q9H7E2;A0A024QZE0	Tudor domain-containing protein 3	TDRD3	0	0	0	0	0	0	0	12288000	12041000	0	0	13795000	0	0	0	0	0	0	1	5	3	0	2	3	0	0	0	0	0	0	40715	315180	136980	0	157230	175040
Q14653;A0A024QZE1;E2GIM5;M0QYT9;Q96GL3;M0QZB7;M0QZB8;M0R205;E2GIM7;M0R0X9;M0QXC8;E2GIM9;M0R0R8;E2GIM8;M0R3C2;M0R007;M0QYX3;E2GIM6;M0R3E9;M0QX56	Q14653;A0A024QZE1;E2GIM5;M0QYT9;Q96GL3;M0QZB7;M0QZB8;M0R205;E2GIM7;M0R0X9;M0QXC8;E2GIM9	Interferon regulatory factor 3	IRF3	0	0	0	0	0	0	25313000	30467000	28583000	20060000	20101000	23446000	1	0	0	0	1	1	4	5	5	4	4	4	63749	0	0	0	0	41598	806980	930340	1643600	679980	808290	780460
Q59H75;B3KU49;A0A024QZI3;A0A024QZE3;Q8TCG5;B4DSQ8;M0R2H6	Q59H75;B3KU49;A0A024QZI3;A0A024QZE3;Q8TCG5;B4DSQ8;M0R2H6	Carnitine O-palmitoyltransferase 1, brain isoform	CPT1C	0	0	0	0	0	0	19001000	18221000	0	0	18579000	0	1	1	1	1	1	1	2	4	1	2	3	1	1054600	878670	1153200	1318100	1251300	1312200	208590	1001700	127880	701310	926980	85833
A0A024QZE9;Q9NWS0;M0R3A4;M0QYA2;M0R2P8;M0R3A8;M0QYF4;M0QXD5;M0R0J2;M0R028;M0R1R3;M0QZM3	A0A024QZE9;Q9NWS0;M0R3A4;M0QYA2	PIH1 domain-containing protein 1	FLJ20643;PIH1D1	0	0	20941000	0	16655000	0	0	38385000	36164000	22893000	28534000	43299000	1	1	2	2	2	2	1	4	5	4	5	3	107330	91308	464150	186750	276260	189040	221780	1265800	1253500	862540	1259800	1119600
A0A024QZF1;P37198;M0QXN5;M0QX10;M0QYY0;M0QX13;M0QZL5;M0R1S1;M0QX64;M0R302;Q8WYU3	A0A024QZF1;P37198;M0QXN5	Nuclear pore glycoprotein p62	hCG_19665;NUP62	931120000	1050900000	1024800000	888480000	1080500000	1083500000	1250100000	1060900000	1068700000	1152800000	1014800000	1143200000	11	11	10	11	11	10	11	11	12	11	11	10	45652000	66858000	56211000	37328000	53776000	36375000	60992000	51225000	69389000	72833000	57533000	48481000
A0A024QZF6;Q96B36;H9KV91;M0R2V8	A0A024QZF6;Q96B36;H9KV91	Proline-rich AKT1 substrate 1	AKT1S1	6657100	8405000	0	7257900	9070900	0	0	7396200	7673200	6620200	6285000	7315100	3	2	1	2	2	2	0	3	2	3	2	2	1259700	391420	191550	295730	531310	527120	0	1377600	507720	428890	333240	341050
A8K6K1;A0A0S2Z537;A0A024QZG0;O75150;A0A0S2Z4Z2;H3BP71;B4DMM1;B4DFU2;Q6ZN99;B4E313;A0A087WTK2;B3KQV1;H3BS50;H3BQ99;H3BUL6;I3L332	A8K6K1;A0A0S2Z537;A0A024QZG0;O75150;A0A0S2Z4Z2;H3BP71;B4DMM1	E3 ubiquitin-protein ligase BRE1B	RNF40	869440000	757330000	861780000	791030000	677830000	849050000	676890000	576410000	560990000	724110000	596820000	664940000	31	32	30	25	29	27	28	23	30	33	26	24	9971900	9750300	9131200	6851400	5940000	27962000	6971800	5333100	6237400	8336300	5378000	10921000
A0A024QZH6;Q9H7N4	A0A024QZH6;Q9H7N4	Splicing factor, arginine/serine-rich 19	SR-A1;SCAF1	163650000	130220000	176350000	158770000	140210000	157220000	191680000	183890000	168600000	192680000	181830000	185860000	17	11	10	11	12	12	18	15	15	18	15	11	2979700	1835100	2029100	1917900	1729600	1495600	3765000	2834500	2702000	3707900	3095700	2205500
A0A024QZI4;Q8IV63;M0QYA8;M0R073;B4DGW1;M0QYG0;B4E0U5;M0R3H2;M0QXD7;M0QX88;M0R025;M0R200;M0QZ79;M0QXV1	A0A024QZI4;Q8IV63;M0QYA8;M0R073;B4DGW1	Inactive serine/threonine-protein kinase VRK3	VRK3	90722000	90987000	90544000	94504000	86995000	97268000	67303000	52793000	63115000	83234000	82373000	54788000	8	9	8	8	9	7	7	5	8	8	8	6	2182500	3633700	2144800	2061600	2212100	1654100	1572100	888490	1401900	2167700	1996300	1018200
A6NH27;A0A024QZJ1;A0A024QZN5;O95229;B4DP12	A6NH27;A0A024QZJ1;A0A024QZN5;O95229;B4DP12	ZW10 interactor	ZWINT	15245000	13837000	16200000	16188000	15035000	15104000	11691000	0	12646000	11112000	13442000	13129000	3	3	3	3	4	4	3	0	2	2	2	2	1192600	1240300	1361400	1062000	1635400	1530000	889860	0	662370	606850	531640	512640
A0A024QZJ7;Q16204;Q15302;J7M8C2;J7MDF2	A0A024QZJ7;Q16204	Coiled-coil domain-containing protein 6	CCDC6	120360000	99365000	94435000	96130000	103430000	101690000	211290000	270580000	211240000	189460000	232600000	255810000	10	8	5	7	7	7	12	14	15	12	10	12	2339300	2471000	1096800	1096500	1042400	976210	5354000	7079300	7811200	5614400	5486400	5206600
B4DG62;A8K7J7;A0A024QZK7;Q59FD4;B3KXY9;P19367;B3KRA9;B1AR63;B1AR62;B1AR61;B4E0J9	B4DG62;A8K7J7;A0A024QZK7;Q59FD4;B3KXY9;P19367;B3KRA9	Hexokinase;Hexokinase-1	HK1	61297000	83245000	38511000	69141000	82174000	69529000	428520000	487730000	574060000	346620000	397810000	376960000	10	8	5	9	10	7	24	23	24	21	21	22	492120	503870	218600	411220	547900	517430	4809700	6590400	8673900	4429000	4980000	4730400
A0A024QZK8;P31942;Q53F48;B4DHY1;A0A024QZP1	A0A024QZK8;P31942;Q53F48;B4DHY1;A0A024QZP1	Heterogeneous nuclear ribonucleoprotein H3	HNRPH3;HNRNPH3	2080200000	2153300000	2540100000	2455800000	2174900000	2508200000	3971500000	3549100000	4135700000	3600100000	3356200000	3729400000	12	12	12	11	10	12	11	11	13	12	11	12	86292000	73108000	74641000	91251000	62732000	78338000	127270000	148700000	186450000	165800000	149270000	144400000
A0A024QZM0;Q8N9N2;H0YE76;B3KU20;H0YCB3;B7Z518;E9PR40;E9PM82;E9PQZ6;H0YER2;E9PQ44;E9PJM2;E9PL92;E9PKM6	A0A024QZM0;Q8N9N2;H0YE76;B3KU20;H0YCB3;B7Z518;E9PR40;E9PM82;E9PQZ6	Activating signal cointegrator 1 complex subunit 1	ASCC1	0	0	0	0	0	0	0	13483000	35045000	0	40237000	22059000	1	1	1	0	0	0	2	5	4	1	4	6	102120	159280	116370	0	0	0	208560	766490	1333300	423170	1010900	654440
A0A024QZM5;Q9ULE6	A0A024QZM5;Q9ULE6	Paladin	KIAA1274;PALD1	0	0	0	0	0	0	68288000	83153000	84167000	64965000	89968000	73405000	2	1	0	0	0	0	9	14	11	9	13	12	107760	10688	0	0	0	0	490590	1019800	3204900	447260	931180	785370
A0A024QZM6;P53992;B4DSN3;G5EA31;B7ZAY6;A0A0U1RR49;B4DQ22	A0A024QZM6;P53992;B4DSN3;G5EA31	Protein transport protein Sec24C	SEC24C	136240000	150030000	134050000	151520000	197690000	138780000	231080000	275470000	300510000	213060000	322460000	274830000	14	16	14	15	18	15	16	20	20	17	16	19	1484900	1950700	2684000	1810900	2390500	1718400	2723100	4368300	4909400	3092300	4696600	3722900
A0A024QZN2;Q8WXX5	A0A024QZN2;Q8WXX5	DnaJ homolog subfamily C member 9	hCG_2024613;DNAJC9	618810000	532300000	581560000	592470000	618140000	520220000	410000000	436440000	347990000	422560000	414030000	420660000	12	15	13	13	12	12	12	13	14	12	12	13	20445000	25445000	21133000	21787000	20613000	12934000	12689000	14105000	17742000	17617000	15001000	16223000
A0A024QZN4;V9HWK2;P18206;B3KXA2;B4E3Q9;Q5JQ13;B4DKC9;B4DTM7;A0A096LPE1	A0A024QZN4;V9HWK2;P18206;B3KXA2;B4E3Q9;Q5JQ13	Vinculin	VCL;HEL114	1050900000	977580000	904290000	1007500000	1099000000	1034400000	4007000000	4742700000	4923000000	3611500000	4059800000	4549200000	37	36	33	36	41	37	51	58	66	50	58	58	7516900	7379900	5849500	7254400	7816200	5158000	37238000	45423000	54490000	37353000	41760000	38101000
A0A024QZN6;Q9ULJ6;F6WR09;D4YW76;A0JLS3;A0A087WYE6;Q149N7;Q9H7J0	A0A024QZN6;Q9ULJ6;F6WR09;D4YW76	Zinc finger MIZ domain-containing protein 1	RAI17;ZMIZ1;TRAFIP10	92592000	59975000	102910000	65511000	71255000	75557000	29112000	40172000	10653000	55511000	31587000	15822000	8	5	7	6	8	11	4	4	3	6	4	6	2450600	1367700	2965900	1572500	1878500	1794800	456090	438800	84594	1229400	904070	596810
A0A024QZN8;Q5GLZ8;A8K9U4;H0Y6K7;Q9Y4U2;D6RCL5	A0A024QZN8;Q5GLZ8;A8K9U4	Probable E3 ubiquitin-protein ligase HERC4	HERC4	60539000	63051000	59293000	63357000	66205000	56390000	68941000	83107000	81026000	76716000	84264000	85293000	7	13	7	8	9	8	12	13	13	15	15	13	332590	881020	408870	363640	366730	304010	830330	847200	1001300	1089000	1148300	1267100
A0A0A0MR02;A0A024QZT0;A0A024QZN9;P45880;B4DKM5;Q5JSD2;Q5JSD1;A2A3S1	A0A0A0MR02;A0A024QZT0;A0A024QZN9;P45880;B4DKM5;Q5JSD2;Q5JSD1	Voltage-dependent anion-selective channel protein 2	VDAC2	22667000	22723000	17711000	37208000	43848000	28416000	23379000	35064000	50633000	21424000	27993000	68227000	2	4	2	7	8	3	4	5	6	4	6	8	663780	551210	363390	1647200	2197200	503410	1037600	1687800	2834700	788820	1254600	3075400
A0A024QZP6;Q9P0M6;Q9HA11;Q5SQT3	A0A024QZP6;Q9P0M6;Q9HA11;Q5SQT3	Core histone macro-H2A;Core histone macro-H2A.2;Histone H2A	H2AFY2	350100000	249330000	273940000	480730000	332920000	393240000	2313200000	2378600000	1564300000	2753200000	2558600000	2234900000	12	8	12	13	12	10	21	19	21	20	20	19	6736500	6995200	5940600	9165300	5982100	5288500	74641000	68778000	62422000	114660000	93499000	63792000
A0A024QZQ1;Q96EB6;E9PC49;B0QZ35;B3KNK3	A0A024QZQ1;Q96EB6;E9PC49;B0QZ35	NAD-dependent protein deacetylase sirtuin-1;SirtT1 75 kDa fragment	SIRT1	336820000	333230000	376120000	308380000	314010000	333540000	113720000	117120000	129450000	139230000	112070000	123290000	18	18	19	17	18	14	14	15	9	12	11	11	6151200	6533800	7183400	4958700	5504600	3512800	1799500	1920400	1659900	1943700	1299600	1459100
A0A0J9YXB8;B4DEK5;Q53FJ5;A0A024QZQ2;C9JIZ6;Q59EN5;P07602	A0A0J9YXB8;B4DEK5;Q53FJ5;A0A024QZQ2;C9JIZ6;Q59EN5;P07602	Prosaposin;Saposin-A;Saposin-B-Val;Saposin-B;Saposin-C;Saposin-D	PSAP	0	0	0	0	0	0	0	0	0	0	0	4038700	0	0	0	0	0	0	0	1	0	0	0	1	0	0	0	0	0	0	0	114400	0	0	0	198790
A0A024QZR3;B3KPC1;Q9BRX2	A0A024QZR3;B3KPC1;Q9BRX2	Protein pelota homolog	hCG_2002731;PELO	19566000	12665000	12885000	0	5232500	22041000	141590000	145930000	115960000	115880000	131610000	103390000	5	3	3	2	4	2	11	10	13	13	10	10	519370	227490	424500	1597300	1628300	490470	3901100	4201400	4585300	4054200	3859400	2856300
A0A024QZR5;Q9Y2T2;B4DRN6;Q8NDP0;H0YBM0;H0YBA0;E7ER80	A0A024QZR5;Q9Y2T2;B4DRN6;Q8NDP0	AP-3 complex subunit mu-1	AP3M1;DKFZp586G1518	42639000	32939000	15639000	33603000	48122000	30960000	100870000	120270000	128250000	86163000	124680000	114570000	7	4	2	5	4	5	9	11	8	9	11	8	760600	471850	242320	395670	796340	379550	2906800	3712800	3515700	2713000	4136100	2614200
R4GN99;B2R6X6;A0A024QZS4;P30405	R4GN99;B2R6X6;A0A024QZS4;P30405	Peptidyl-prolyl cis-trans isomerase;Peptidyl-prolyl cis-trans isomerase F, mitochondrial	PPIF	0	0	0	0	0	0	0	0	0	0	0	3606700	0	0	0	0	0	0	1	0	0	0	0	1	0	0	0	0	0	0	100240	0	0	0	0	266290
A0A024QZT2;Q96KP1;B3KPN7;B4DZI7;Q2MDF5	A0A024QZT2;Q96KP1;B3KPN7;B4DZI7	Exocyst complex component 2	EXOC2	20182000	23305000	24757000	56652000	54592000	28991000	174570000	185540000	145120000	85065000	182340000	122530000	4	4	3	4	4	4	13	11	11	12	15	11	101920	122030	122700	695490	554710	176550	2247600	1087400	1253200	728020	2324900	948580
A0A024QZT4;P50453;C9J7N5;B4DDY9;A0A0C4DGW9;O75830	A0A024QZT4;P50453	Serpin B9	SERPINB9	4208700000	4021900000	2678000000	2799800000	4024200000	2603100000	11516000	2219400	25282000	150330000	82827000	117670000	24	25	25	24	25	23	3	2	5	15	11	12	94980000	99911000	92383000	84719000	90854000	69453000	277040	39748	1932000	3595900	2011200	2229500
Q13546;A0A024QZU0;B3KU53	Q13546;A0A024QZU0	Receptor-interacting serine/threonine-protein kinase 1	RIPK1	17296000	19260000	0	19667000	21135000	17088000	29244000	30219000	47024000	39136000	41451000	37307000	2	3	1	2	4	2	6	7	7	5	7	5	105490	116640	45698	114140	224220	100200	431220	497150	2395500	481210	732710	419050
Q6IBN4;Q53HG3;Q53GC8;A0A0C4DGA2;A0A024QZU5;O75521;B4DLL3;F1LLU7;Q59E94;F8WAW4;Q9NYD2;C9JB63;F8W6J1	Q6IBN4;Q53HG3;Q53GC8;A0A0C4DGA2;A0A024QZU5;O75521;B4DLL3;F1LLU7;Q59E94	Enoyl-CoA delta isomerase 2, mitochondrial	PECI;ECI2	0	0	0	0	0	0	22376000	50420000	57762000	0	53692000	63442000	0	0	0	0	0	0	3	5	7	1	6	7	0	0	0	0	0	0	260670	1273600	1781800	53375	1743800	1952300
A0A024QZU8;Q92766;C9JU34;A0A087X055;C9JPJ6;C9JE09	A0A024QZU8;Q92766;C9JU34	Ras-responsive element-binding protein 1	RREB1	424290000	433480000	482740000	411350000	397900000	481350000	215330000	170160000	172180000	250200000	211770000	166090000	29	31	28	25	25	26	17	17	11	22	16	13	4456100	4304900	4141500	3316000	2982600	3545900	1508700	1215700	715310	1722200	1278500	767350
Q9BS45;A0A024QZW0;P51580;Q6I929	Q9BS45;A0A024QZW0;P51580	Thiopurine S-methyltransferase	TPMT	13188000	0	0	14635000	13953000	0	0	15944000	13657000	13444000	15139000	14725000	3	1	1	3	4	1	1	3	5	3	4	2	588400	210050	186060	239870	411670	210670	226030	533260	1033900	624840	817490	334060
Q9UMY1;A0A024QZW2;H7C2B1	Q9UMY1;A0A024QZW2;H7C2B1	Nucleolar protein 7	NOL7	257890000	318160000	304800000	281390000	284130000	304950000	213960000	172140000	127820000	183790000	174990000	156410000	9	8	9	8	9	8	9	8	7	8	7	8	27565000	31875000	27497000	22650000	21257000	16017000	20744000	12911000	9698400	18923000	12631000	13893000
A0A024QZW3;Q96S59;A0A024R014;O60738	A0A024QZW3;Q96S59;A0A024R014	Ran-binding protein 9	RANBP9	26800000	18913000	18707000	18769000	24575000	0	22876000	15940000	19288000	0	20028000	32260000	3	6	7	3	4	1	2	3	5	2	8	7	401800	763000	516900	219450	410300	34182	181890	245410	637900	147000	699980	929280
A0A024QZW7;P49790	A0A024QZW7;P49790	Nuclear pore complex protein Nup153	NUP153	4185700000	3344500000	4050000000	3581100000	3079700000	3815900000	2394200000	1742900000	1653000000	2366200000	1824400000	1565600000	62	59	57	54	58	57	51	47	46	47	45	41	45037000	37932000	44198000	38037000	32833000	31553000	23582000	15617000	15610000	23908000	16779000	12017000
A0A024R011;A0A024QZX0;Q9P0N9;Q5SZM1;B4DK47;Q5SZL3;U3KPS8;Q5SZL5;Q5SZL6;Q5SZL4;Q5JPB9;Q5SZL8;Q5SZM2;U3KQD8;U3KPY5	A0A024R011;A0A024QZX0;Q9P0N9;Q5SZM1;B4DK47;Q5SZL3;U3KPS8;Q5SZL5;Q5SZL6;Q5SZL4	TBC1 domain family member 7	TBC1D7	0	0	0	0	0	0	0	0	16389000	13022000	0	0	1	0	0	0	0	0	1	2	2	2	2	3	82630	0	0	0	0	0	194370	196470	421060	294780	282090	141100
A0A024QZX3;A0A024QZX5;A0A087X1N8;P35237;Q8IXH2;A0A024QZT8;C9JTJ8;C9JVA8	A0A024QZX3;A0A024QZX5;A0A087X1N8;P35237;Q8IXH2;A0A024QZT8	Serpin B6	SERPINB6	294260000	280190000	315530000	305650000	327650000	300640000	40467000	39701000	44219000	35098000	44954000	67961000	12	15	15	12	14	11	6	5	6	4	6	5	7273500	7924600	8209100	7258600	8133300	5883100	604810	475850	718240	653700	612120	1014100
B4DVJ1;B4DVH8;A0A024QZX9;B4DQQ6;E7ET49;Q8NCG7	B4DVJ1;B4DVH8;A0A024QZX9;B4DQQ6;E7ET49;Q8NCG7	Sn1-specific diacylglycerol lipase beta	LOC221955;DAGLB	0	0	0	0	0	0	0	0	0	0	0	6829000	0	1	0	1	1	0	0	1	1	1	1	1	0	118530	0	160610	182500	0	0	127620	126220	69939	117580	194800
B2R7M3;A0A024QZY1;Q13155;F8W950;A8MU58;F8WCL2	B2R7M3;A0A024QZY1;Q13155;F8W950;A8MU58	Aminoacyl tRNA synthase complex-interacting multifunctional protein 2	JTV1;AIMP2	10220000	19265000	15327000	0	22513000	13178000	29200000	48394000	96446000	24684000	43509000	51331000	3	3	2	2	4	2	5	6	6	5	4	5	350400	651180	330550	153450	731900	242650	1510300	2899100	5370500	1215300	2218000	2774700
A0A024QZY4;O00635;Q59EA5;Q6MZQ5	A0A024QZY4;O00635;Q59EA5;Q6MZQ5	E3 ubiquitin-protein ligase TRIM38	TRIM38;DKFZp686F23130	23711000	18619000	20726000	15373000	21003000	19846000	0	0	0	0	0	0	5	4	5	2	5	3	0	0	0	0	0	0	727350	490550	633270	196750	521740	341230	0	0	0	0	0	0
A0A024QZY5;Q13523;B4DZQ5;H0YDJ3;D3DWH5;Q15456	A0A024QZY5;Q13523;B4DZQ5;H0YDJ3	Serine/threonine-protein kinase PRP4 homolog	PRPF4B	2235900000	1843200000	2040700000	1821000000	1544400000	1722500000	1347100000	1208400000	963710000	1351900000	1137100000	922290000	27	28	28	29	27	26	25	24	25	25	24	22	30470000	28456000	26845000	23389000	19651000	17053000	18227000	13532000	13259000	20296000	15715000	10613000
E2QRF9;Q53GD9;A0A024QZY7;O75496;H7C608	E2QRF9;Q53GD9;A0A024QZY7;O75496	Geminin	GMNN	29450000	32278000	42434000	0	0	34959000	35597000	40891000	58576000	54448000	45626000	49742000	4	3	3	2	3	4	3	3	4	5	3	4	2261100	2157400	2219500	525150	978020	1059600	2882500	1343600	3617300	5085100	3139800	2652400
A0A024R012;Q9NXA8	A0A024R012;Q9NXA8	NAD-dependent protein deacylase sirtuin-5, mitochondrial	SIRT5	0	0	0	0	0	0	14251000	14638000	15709000	16160000	15671000	15496000	0	1	0	1	0	1	4	4	4	4	5	5	0	76992	0	31803	0	51121	449460	558600	552990	700590	384890	640220
Q93077;A0A024R017;V9GZN0	Q93077;A0A024R017	Histone H2A type 1-C;Histone H2A	HIST1H2AC	1164600000	2282900000	2386300000	2585900000	2050800000	1866700000	1770300000	1452300000	1144700000	1900500000	1763600000	1268100000	1	2	2	1	1	2	2	2	2	2	2	1	181160000	270410000	262420000	280800000	245360000	176470000	203470000	168060000	171340000	262400000	217370000	148200000
A0A024R029;Q9ULW3	A0A024R029;Q9ULW3	Activator of basal transcription 1	ABT1	504460000	445690000	481440000	500750000	419160000	480530000	378090000	304460000	223080000	358970000	264190000	348650000	12	11	11	11	10	11	11	10	10	9	9	12	19952000	19117000	20451000	18879000	15837000	15808000	14627000	9693900	7165700	12644000	8921800	12087000
B2RAW0;A0A024R036;P98082;D6REB1;D6RIA5;D6RFF7;B4DNN1	B2RAW0;A0A024R036;P98082	Disabled homolog 2	DAB2	0	0	0	0	0	0	0	0	0	0	6867300	22107000	1	2	1	1	1	1	0	1	1	1	2	3	241150	311020	207960	272490	278360	15437	0	24696	21369	39620	86559	389740
A0A024R046;O00479	A0A024R046;O00479	High mobility group nucleosome-binding domain-containing protein 4	HMGN4	31453000	0	20903000	21533000	0	22663000	0	17697000	0	0	0	0	4	1	2	2	1	3	2	3	1	1	1	1	12579000	939410	6436800	3817700	889860	5860700	12569000	8610900	641630	508320	528970	615390
B4DHC6;A0A087X0U3;B4DF14;A0A087WT87;Q8N169;A0A024R050;P43003	B4DHC6;A0A087X0U3;B4DF14;A0A087WT87;Q8N169;A0A024R050;P43003	Amino acid transporter;Excitatory amino acid transporter 1	SLC1A3	0	0	0	15139000	0	0	0	0	0	0	29478000	25673000	0	0	1	1	1	1	1	1	1	0	1	1	0	0	1300000	434470	1115500	339720	256950	150260	195860	0	1288600	925410
B2R6K4;A0A024R056;P62873;F6UT28;B1AKQ8;F6X3N5;Q71UM6;B3KVK2;Q71UM7	B2R6K4;A0A024R056;P62873;F6UT28;B1AKQ8;F6X3N5	Guanine nucleotide-binding protein G(I)/G(S)/G(T) subunit beta-1	GNB1	69843000	82294000	65223000	67759000	87933000	89916000	150110000	184590000	237340000	100490000	200830000	266760000	3	5	5	4	5	2	9	10	11	6	9	9	1548900	3401800	2181300	1469800	2276400	1488300	5579100	9425100	13189000	2974700	10227000	12222000
A8K6D4;A0A024R058;O95544;A8K6R3;A0A0A0MR98;J3KSP9;J3KTI3;Q6PJ22	A8K6D4;A0A024R058;O95544;A8K6R3;A0A0A0MR98	NAD kinase	NADK	22788000	26087000	20746000	0	26430000	0	0	0	0	0	0	0	2	6	3	1	4	1	0	0	1	0	1	0	607140	1547900	570950	0	1032100	263180	0	0	73490	0	15490	0
Q8N995;A0A024R059;Q01581;D6RIW1	Q8N995;A0A024R059;Q01581	Hydroxymethylglutaryl-CoA synthase, cytoplasmic	HMGCS1	128530000	147830000	120770000	144660000	170880000	145240000	464490000	739280000	423660000	461870000	644720000	586960000	8	11	8	11	11	10	16	19	18	18	17	19	1581100	2359500	1467500	1725600	2118700	1339800	9115700	14227000	10996000	10473000	14046000	12135000
B4DHK6;A0A024R069;A0A0A0MTL5;Q13309;D6R9R7;D6RAG5;H0Y9I9;D6RF40	B4DHK6;A0A024R069;A0A0A0MTL5;Q13309	S-phase kinase-associated protein 2	SKP2	17429000	0	23302000	19767000	0	19677000	57087000	66956000	60181000	53466000	61507000	73898000	3	2	2	2	2	2	4	7	5	5	8	5	257340	203570	274790	216010	168640	194190	1370100	1662400	1954800	1992000	2107400	2064800
A0A024R071;O75694;B4DLT2;E9PF10;D6RA13	A0A024R071;O75694;B4DLT2;E9PF10	Nuclear pore complex protein Nup155	NUP155	3291700000	3656000000	3729200000	3835100000	3896400000	3410900000	3454500000	3016400000	2896400000	3650000000	3077300000	2748900000	35	41	36	33	37	33	35	33	38	40	35	33	33549000	38571000	39560000	34126000	35664000	27569000	36451000	31730000	30487000	38556000	32032000	26327000
B1AMF0;A0A024R075;Q8N2K1;D6RD90;A6NGS0	B1AMF0;A0A024R075;Q8N2K1;D6RD90;A6NGS0	Ubiquitin-conjugating enzyme E2 J2	UBE2J2	0	0	0	0	0	0	0	0	0	0	9922400	0	0	0	0	0	0	0	1	1	0	0	2	1	0	0	0	0	0	0	60452	56842	0	0	503920	59042
A0A024R084;Q9BRK5;A0A024R0A9;G3V1E2;H0Y3T6	A0A024R084;Q9BRK5;A0A024R0A9;G3V1E2;H0Y3T6	45 kDa calcium-binding protein	SDF4	0	0	0	0	0	0	59213000	78347000	70783000	55722000	87889000	90709000	1	0	0	0	0	0	5	5	8	6	5	6	35514	0	0	0	0	0	1422700	1732700	2588000	1482700	2128900	2307600
A0A024R089;Q15543	A0A024R089;Q15543	Transcription initiation factor TFIID subunit 13	TAF13	0	0	0	0	0	0	0	0	8935900	0	0	0	0	0	1	0	0	1	1	1	2	0	1	1	0	0	491080	0	0	418280	939810	399330	1050800	0	750260	553840
H0Y360;B2RB47;A0A024R098;Q01433;E9PIJ1;H0YCL9	H0Y360;B2RB47;A0A024R098;Q01433	AMP deaminase 2	AMPD2	0	0	0	0	0	0	0	0	13002000	0	0	0	0	0	0	0	0	0	1	2	3	0	1	0	0	0	0	0	0	0	47153	63029	257720	0	39385	0
A8K0M8;A0A024R099;Q6PGN9;Q5T2Z0;Q5T2Z1;S4R3S8	A8K0M8;A0A024R099;Q6PGN9;Q5T2Z0;Q5T2Z1	Proline/serine-rich coiled-coil protein 1	PSRC1	12282000	0	11988000	15333000	11679000	14812000	40211000	43258000	48004000	39208000	34652000	48077000	4	2	3	5	4	5	7	6	7	6	6	6	551190	59560	266930	528980	369110	516840	1399200	1482300	2691100	1498100	1404500	1767400
A0A024R0A8;O43865;Q2NKW8;Q6ZMM9;Q9BTL0;O43210;Q6ZMI1	A0A024R0A8;O43865;Q2NKW8;Q6ZMM9	Adenosylhomocysteinase;Putative adenosylhomocysteinase 2	AHCYL1	43260000	48459000	36650000	51861000	64109000	39149000	131310000	133820000	178060000	133120000	165250000	153800000	6	2	3	5	6	2	10	12	10	12	13	11	692870	695540	680920	754450	1062800	532480	3465100	3662900	4377600	4410200	6445200	3905300
Q2TB59;A0A024R0C3;Q13423;E9PCX7;D6RAI5;D6RHU2;Q8N5H5;B4DS88;B4DMN9;H0Y8P5	Q2TB59;A0A024R0C3;Q13423;E9PCX7	NAD(P) transhydrogenase, mitochondrial	NNT	0	0	0	14206000	21672000	0	0	0	0	0	0	0	1	1	0	4	7	1	0	0	0	0	0	0	46075	38547	0	99661	306160	50298	0	0	0	0	0	0
A0A024R0C7;Q9P2B4;B1AMN7;Q9NPX3	A0A024R0C7;Q9P2B4;B1AMN7	CTTNBP2 N-terminal-like protein	CTTNBP2NL	0	0	0	0	0	0	90179000	98873000	119940000	99958000	113480000	105950000	1	0	0	0	1	1	9	16	13	13	14	18	24234	0	0	0	100560	11733	1100200	1939400	2027400	2101500	2248800	2124900
A0A024R0E2;O75534;Q9GZV0;A0A024R0K2;Q96L66;E9PLT0;Q9UG93;Q8WU01;E9PNG3;Q9UG12;E9PLD4;E9PJK7	A0A024R0E2;O75534;Q9GZV0;A0A024R0K2;Q96L66;E9PLT0	Cold shock domain-containing protein E1	CSDE1;UNR	333810000	329980000	312730000	326810000	365730000	361930000	969710000	1193100000	1006300000	980240000	1101900000	987500000	26	20	20	24	22	21	34	35	32	31	30	29	3814600	3288000	3029100	3184200	3820400	2703900	13609000	17088000	15501000	15104000	15114000	12697000
A0A024R0E3;Q8TAA9	A0A024R0E3;Q8TAA9	Vang-like protein 1	VANGL1	0	0	0	0	0	0	0	0	0	0	3228200	0	0	0	0	0	0	0	1	1	1	1	2	1	0	0	0	0	0	0	24031	59276	58439	67010	71985	39301
P52907;A0A024R0E5;A8K0T9	P52907;A0A024R0E5;A8K0T9	F-actin-capping protein subunit alpha-1	CAPZA1	152890000	151050000	138930000	147120000	191290000	153880000	204840000	247750000	301930000	228640000	224700000	260860000	9	10	8	9	7	7	8	8	8	9	9	8	5722000	7550100	4689300	4561100	5917700	3774000	7972400	8725900	12031000	9259400	9547200	9107300
A0A024R0E9;A0A024R0H3;Q5TCQ9	A0A024R0E9;A0A024R0H3;Q5TCQ9	Membrane-associated guanylate kinase, WW and PDZ domain-containing protein 3	MAGI3	4034900	0	0	0	0	0	5055600	3892900	4946900	7257200	6914100	0	2	1	1	2	2	1	3	3	2	3	3	1	49189	19928	16426	29824	35233	12527	60364	62271	38555	94461	56901	6964.9
A0A024R0F1;Q9UNY4;X6RI15;Q59EG6	A0A024R0F1;Q9UNY4	Transcription termination factor 2	TTF2	95491000	96349000	92079000	88403000	108240000	88272000	302420000	274370000	234370000	245680000	230980000	179120000	17	12	12	8	13	8	34	31	29	33	29	23	551970	390090	417370	378630	760670	392720	2839700	2529100	2293500	2405100	2170500	1268600
Q5TA45;A0A024R0F2;A0A024R073;A0A087WYI0;C9IYS7;Q96HV7;C9J979;J3QRY6;E9PNS4;E9PIG1;E9PI75;A0A087WXT8;E9PIL7;E9PKA4;E9PQF0;E9PNH9;A0A0D9SGA8;E9PJG0;H0YE15;E9PMA2	Q5TA45;A0A024R0F2;A0A024R073;A0A087WYI0;C9IYS7;Q96HV7;C9J979;J3QRY6	Integrator complex subunit 11	CPSF3L	118550000	115520000	122200000	115100000	114980000	118430000	90574000	95772000	89850000	95019000	104090000	102720000	9	14	8	10	12	9	9	8	5	9	9	7	2051900	2740500	2089500	2275800	2465800	1694600	1613800	1399400	1566500	2109600	2314500	1544600
A0A024R0F6;Q9UPN9;H0Y612;B3KN30;B4DXI9	A0A024R0F6;Q9UPN9;H0Y612;B3KN30	E3 ubiquitin-protein ligase TRIM33	TRIM33	1306300000	1048600000	1201400000	1108300000	977210000	1227200000	839520000	772920000	664110000	853380000	740450000	746650000	31	27	28	26	27	29	25	23	26	23	26	24	15294000	14478000	14666000	11637000	12122000	10903000	9500200	8371200	7523300	11247000	9073500	7067600
A0A024R0G5;Q96SK3;Q59G67;K7EN48	A0A024R0G5;Q96SK3;Q59G67	Zinc finger protein 607	ZNF607	6986100	7227800	7539300	0	8865600	0	0	0	0	0	0	0	3	2	2	0	3	0	0	1	0	1	0	0	194240	118690	136750	0	196450	0	0	114880	0	22968	0	0
Q8N7H5;A0A024R0H6;B4DGJ5	Q8N7H5;A0A024R0H6;B4DGJ5	RNA polymerase II-associated factor 1 homolog	PAF1	854240000	742240000	813630000	716770000	676530000	825820000	616750000	590320000	591380000	696250000	606040000	687460000	20	19	16	21	18	19	16	18	22	17	17	17	14941000	15636000	14032000	12636000	11544000	11541000	11014000	9001700	12470000	15288000	13438000	10385000
A0A024R0H7;Q9BQA1;H0Y711;B4DJP0	A0A024R0H7;Q9BQA1;H0Y711	Methylosome protein 50	WDR77	17035000	24507000	18888000	0	23721000	21840000	22697000	30026000	37280000	17947000	24808000	28626000	4	3	3	1	4	2	4	4	4	3	3	4	798570	944910	1154600	0	1054600	635490	1246100	1825000	2954900	859360	1169900	1806900
Q5JR08;A0A024R0I3;P08134;E9PQH6	Q5JR08;A0A024R0I3;P08134;E9PQH6	Rho-related GTP-binding protein RhoC	RHOC;hCG_2043376	0	0	0	0	0	0	0	0	0	0	15347000	0	1	1	1	1	1	1	1	1	1	1	1	1	418570	505880	325570	478350	574480	358330	348740	445100	549890	694430	966940	504350
A8K724;A0A024R0J1;O96013;A0A024R0L8;B4DE88;B4E3B5;M0R0L9;B4DUG0;M0R3G6;M0R2X4;M0R1R1;B3KTJ2;A0A024R9Q4;Q9NQU5	A8K724;A0A024R0J1;O96013;A0A024R0L8;B4DE88;B4E3B5	Non-specific serine/threonine protein kinase;Serine/threonine-protein kinase PAK 4	PAK4	46726000	36747000	15970000	45185000	14100000	35272000	88157000	138850000	108270000	117450000	103380000	111780000	11	5	4	6	3	5	11	12	11	10	13	11	1773200	548860	213770	828820	168350	611360	3059400	4813500	3333600	3618800	3750400	3343100
A0A024R0K8;A0A024R0J7;P61018;M0R0X1	A0A024R0K8;A0A024R0J7;P61018;M0R0X1	Ras-related protein Rab-4B	RAB4B	0	0	0	0	0	0	0	0	0	0	0	1482700	0	0	0	0	0	0	0	0	2	0	0	1	0	0	0	0	0	0	0	0	138480	0	0	103060
A0A024R0L2;Q96F63	A0A024R0L2;Q96F63	Coiled-coil domain-containing protein 97	MGC20255;CCDC97	14604000	20305000	14594000	0	17621000	23556000	17488000	19593000	29857000	23073000	21852000	16716000	2	5	3	1	2	2	3	2	5	3	3	2	307020	806080	350510	121370	248560	554520	618470	342990	1195600	771480	761720	257780
B7Z6N1;A0A024R0L4;P50548	B7Z6N1;A0A024R0L4;P50548	ETS domain-containing transcription factor ERF	ERF	30302000	31124000	23660000	28926000	30247000	25640000	0	0	0	0	0	0	5	6	5	4	5	3	1	0	0	0	0	0	879830	933030	639440	509380	798970	361430	118410	0	0	0	0	0
Q68D16;A8MT37;A0A024R0L5;P49840;M0QYV0	Q68D16;A8MT37;A0A024R0L5;P49840;M0QYV0	Glycogen synthase kinase-3 alpha	DKFZp686D0638;GSK3A	18039000	20791000	14716000	19102000	0	0	51270000	46323000	53271000	50407000	62632000	47902000	2	4	2	2	1	1	5	5	6	6	7	5	388540	494090	139800	307190	49023	72174	1208400	1290000	1563000	1847700	2886100	1231600
A0A024R0L6;Q15102;M0R1K3;M0R389;M0QZT2;M0QXS6;M0R323	A0A024R0L6;Q15102;M0R1K3;M0R389	Platelet-activating factor acetylhydrolase IB subunit gamma	PAFAH1B3	80731000	93393000	82596000	74101000	96110000	84615000	94400000	125500000	107550000	98382000	124240000	130970000	4	5	5	3	4	5	5	4	5	7	6	7	3862600	3014500	2807300	2598700	4693000	4004500	6001800	6405600	3746700	5038700	6662700	6599100
Q0VAB1;A0A024R0M6;Q3ZCQ8;M0R0C3;M0R2F8;M0R047;M0R003	Q0VAB1;A0A024R0M6;Q3ZCQ8;M0R0C3;M0R2F8	Mitochondrial import inner membrane translocase subunit TIM50	TIMM50	22685000	19901000	26064000	33039000	30796000	28465000	0	0	0	0	0	11122000	3	3	4	3	4	2	0	1	1	0	0	2	588270	607800	734350	420310	613630	451730	0	51858	113890	0	0	150240
A0A087WZT0;Q66K25;M0QZ22;A0A024R0N7;Q5PRF9;M0QY61;Q8N2G5;M0R0X3;Q9NW90;Q8IXP7;M0QXV2;Q9UPU9	A0A087WZT0;Q66K25;M0QZ22;A0A024R0N7;Q5PRF9;M0QY61;Q8N2G5;M0R0X3	Protein Smaug homolog 2	SAMD4B	0	10199000	10884000	0	0	0	30427000	37618000	42843000	29199000	42992000	21624000	1	2	3	0	1	0	3	5	4	6	6	4	47125	79316	161060	0	16038	0	443880	1515100	812470	611150	736640	313500
A0A024R0P4;Q9NYT6;Q9NR94;B2RB92;K7ELA3;K7EK05;Q9Y2R1;B2RBM0;K7EJ66;K7ESM6;K7ELM4;K7EQC3	A0A024R0P4;Q9NYT6;Q9NR94;B2RB92	Zinc finger protein 226	ZNF226	0	0	0	0	0	0	0	2492700	0	0	0	0	0	0	0	1	0	0	0	2	0	0	1	0	0	0	0	33493	0	0	0	68122	0	0	0	0
A0A024R0Q0;Q9H0W8;M0R0U0;M0QZC7	A0A024R0Q0;Q9H0W8;M0R0U0	Protein SMG9	FLJ12886;SMG9	5350100	0	6122000	0	0	9733700	6416600	9706300	10337000	0	7626100	7272600	2	0	3	1	1	2	3	3	2	2	3	4	175480	0	159510	79782	98979	103510	196520	318140	484220	306760	235460	320600
A0A024R0Q4;Q8IV08;M0R3G9;B4DEL6	A0A024R0Q4;Q8IV08	Phospholipase D3	PLD3	0	0	0	0	0	0	0	0	10328000	0	6332400	6655900	0	0	0	0	0	0	1	0	3	0	3	2	0	0	0	0	0	0	174010	0	557790	0	308180	320080
A0A024R0Q5;Q8WUF5;Q6ZNZ8;A7YME7;K7EPP1;K7EN03	A0A024R0Q5;Q8WUF5;Q6ZNZ8	RelA-associated inhibitor	PPP1R13L	0	0	0	0	0	8109900	17072000	19116000	22055000	15976000	28979000	20592000	0	0	0	1	1	2	4	4	6	4	7	4	0	0	0	35951	42716	51822	247810	327060	464660	298940	559760	299730
A0A024R0Q6;P07992;K7ES46;K7ER89;K7EP14;K7EJW9;K7ER60;K7EK97	A0A024R0Q6;P07992;K7ES46;K7ER89;K7EP14	DNA excision repair protein ERCC-1	ERCC1	15577000	16731000	16065000	15602000	22255000	22326000	16348000	12457000	16396000	16516000	13547000	10256000	3	4	4	5	5	4	4	3	3	4	4	3	542560	570960	530040	722970	1031400	682890	580970	288370	476780	547390	562240	327090
Q9BPW0;H0YDU8;A0A024R0Q7;P53041;Q53FR0;B2R6R6;B4DLP6;B4DDZ8;A8MU39;Q59F46;B7Z1I1	Q9BPW0;H0YDU8;A0A024R0Q7;P53041;Q53FR0;B2R6R6;B4DLP6;B4DDZ8;A8MU39	Serine/threonine-protein phosphatase;Serine/threonine-protein phosphatase 5	PPP5C	56866000	70235000	55758000	52696000	59875000	55345000	117620000	141490000	160180000	116190000	125130000	149140000	8	8	4	8	6	4	8	12	15	10	11	10	927680	1192900	717500	740650	785740	522590	2243900	2899000	3837000	2497300	2775400	3104500
A0A024R0R1;M0QZR4;Q92888;M0QYC1;Q49AN3;M0R2C7;M0QYS3;M0QZH8;Q8NF33;M0R3H5	A0A024R0R1;M0QZR4;Q92888;M0QYC1	Rho guanine nucleotide exchange factor 1	ARHGEF1	7370400	13366000	11960000	9806000	15029000	13869000	24886000	44636000	51254000	31393000	50767000	32531000	2	3	3	4	4	2	8	11	8	8	11	8	40557	120210	65906	73885	104980	60325	419040	603490	718350	673960	637410	365730
A0A024R0R3;P55318;B4E257;P55317	A0A024R0R3;P55318;B4E257;P55317	Hepatocyte nuclear factor 3-gamma;Hepatocyte nuclear factor 3-alpha	FOXA3;FOXA1	0	0	0	0	0	0	14023000	11432000	9050900	16491000	12679000	0	1	1	1	0	0	0	2	2	2	2	2	1	303200	382140	301430	0	0	0	926270	737030	622650	1218800	902910	329350
A0A024R0R4;Q9UBE0;M0QZS6;B3KNJ4;B4DY66;M0QX65;M0R054;M0R375;M0QYM8;M0R286;M0QYP2	A0A024R0R4;Q9UBE0;M0QZS6;B3KNJ4;B4DY66;M0QX65	SUMO-activating enzyme subunit 1;SUMO-activating enzyme subunit 1, N-terminally processed	SAE1	459460000	464650000	480920000	413720000	406290000	389610000	264940000	341410000	338860000	313280000	346670000	378360000	11	11	11	12	11	13	9	10	11	9	8	10	9652400	11244000	10010000	8035100	8643900	7662700	6299900	7739400	8784400	8094200	8842900	8621000
A0A024R0R6;Q92797;B7Z6F7;A0A087WUE9;Q4LE61;M0R3C7;M0QXP5;M0R180;O75402;M0R1C2;M0R033;M0R039	A0A024R0R6;Q92797;B7Z6F7;A0A087WUE9;Q4LE61	Symplekin	SYMPK;SYMPK variant protein	3057600000	2890300000	3075800000	2920300000	2670200000	2793600000	1684800000	1422500000	1394300000	1780100000	1607800000	1329100000	48	47	47	42	49	41	40	40	41	42	40	39	27093000	25214000	26322000	23732000	21925000	17009000	14547000	11412000	11582000	15832000	13767000	9244700
A0A024R0R9;P54920;M0R0Y2;M0R2M1;M0R058;M0R213;A0A024R0V6;M0R0I4;M0R027;B4DGP9;B4DIV0;A0A087WZQ7;Q9H115;M0QZM9;M0QZN5;M0R031	A0A024R0R9;P54920;M0R0Y2;M0R2M1	Alpha-soluble NSF attachment protein	NAPA	315080000	361330000	313580000	273910000	312900000	289470000	310440000	344850000	303610000	353130000	382580000	354170000	15	17	15	15	15	15	16	17	18	18	17	17	8466400	9151100	7776900	5703500	7605200	5445000	9127300	10579000	10473000	12153000	13102000	11032000
Q8NCJ3;B4DLA1;A0A024R0S6;Q9NZN4;B3KUH4	Q8NCJ3;B4DLA1;A0A024R0S6;Q9NZN4;B3KUH4	EH domain-containing protein 2	EHD2	0	0	0	0	0	0	3354800	0	0	0	0	0	0	0	0	0	0	0	1	1	2	0	1	0	0	0	0	0	0	0	63215	44438	43621	0	43118	0
A0A024R0S8;Q59HH7;F5H8D7;P18887;B2RCY5;B4DTD3;B4DEB2;M0QYS5;M0R0D2;M0R1U8;M0QZ96;V9VB20;M4WFF9;L7QJP1	A0A024R0S8;Q59HH7;F5H8D7;P18887;B2RCY5;B4DTD3;B4DEB2	DNA repair protein XRCC1	XRCC1	517170000	431630000	503360000	432770000	416150000	493210000	349010000	315820000	285090000	335110000	350900000	339960000	15	19	15	14	16	14	15	12	15	16	14	16	13622000	10145000	12159000	9987800	9678700	7885500	6662500	5914400	7827000	8464600	7324800	7382600
A0A024R0V3;Q6P597;K7EL76;K7ENJ3	A0A024R0V3;Q6P597;K7EL76;K7ENJ3	Kinesin light chain 3	KLC3	0	0	6986100	0	0	0	0	0	0	0	0	0	1	0	2	1	1	1	0	0	0	0	2	2	35916	0	141100	35128	0	26528	0	0	0	0	96617	35272
A0A0S2Z4N8;A0A024R0V4;P50552;A0A0S2Z4I9;A0A0S2Z4I7;K7ENL7;A0A0S2Z4H6;K7ENR7;K7EM16;K7EIG8;K7EQD0	A0A0S2Z4N8;A0A024R0V4;P50552;A0A0S2Z4I9;A0A0S2Z4I7	Vasodilator-stimulated phosphoprotein	VASP	60550000	61688000	51844000	77629000	71258000	74069000	380060000	514130000	593230000	309530000	486560000	570220000	5	6	4	7	4	4	11	14	14	8	11	12	1180000	1589400	1005100	1154400	1114900	906120	11876000	16071000	20904000	9784800	20440000	17972000
A8K6H9;A0A024R0W3;Q96QD8;F8VUY8	A8K6H9;A0A024R0W3;Q96QD8	Sodium-coupled neutral amino acid transporter 2	SLC38A2	0	0	0	0	0	0	0	6029700	14985000	10802000	8401200	0	0	0	0	0	0	0	0	3	2	2	2	1	0	0	0	0	0	0	0	450870	434150	260200	435470	188950
A0A024R0X0;Q9UMZ2;A0A087WZS7;A8MYE0;A0A087WW94	A0A024R0X0;Q9UMZ2	Synergin gamma	AP1GBP1;SYNRG	0	11256000	0	0	15384000	0	37840000	78990000	44425000	39331000	53747000	72401000	0	2	0	0	3	0	5	8	6	8	9	7	0	34374	0	0	54116	0	285170	490720	445120	533420	625320	443670
A0A087WY54;Q59GB6;A0A024R0X8;Q15649	A0A087WY54;Q59GB6;A0A024R0X8;Q15649	Zinc finger HIT domain-containing protein 3	ZNHIT3	6164000	8532800	7515200	5801200	0	7232600	0	0	0	6320600	0	6656200	1	1	1	1	1	1	1	1	1	1	1	1	1220600	1674900	1602200	1120000	865680	1250700	752140	771550	996380	1327900	814600	1277400
B3KU13;A0A0S2Z4G1;A0A024R0Y4;O75478;A0A087WTV5;A0A087WWR4	B3KU13;A0A0S2Z4G1;A0A024R0Y4;O75478;A0A087WTV5;A0A087WWR4	Transcriptional adapter 2-alpha	TADA2L;TADA2A	21923000	0	12726000	0	6788800	12326000	8360200	9435800	7189000	8753500	11291000	18046000	3	1	1	2	2	2	3	2	2	4	1	2	447600	140500	252680	90417	145290	226330	354020	224020	85557	462750	245920	324220
P08237;A0A024R0Y5;A0A0S2Z4I1;Q96I60;A0A0S2Z4A1;B4E162;Q7KYX9;A0A0S2Z4A8;F8VX13;F8VP00;F8VZQ1;F8VNX2;F8VSL1;Q7Z683;P78457;F8W1J8;F8VZI0;F8VTQ3;F8VYK8;F8VUB8;F8VW30;F8VSF7;F8VVE3	P08237;A0A024R0Y5;A0A0S2Z4I1;Q96I60;A0A0S2Z4A1;B4E162;Q7KYX9;A0A0S2Z4A8	ATP-dependent 6-phosphofructokinase, muscle type;ATP-dependent 6-phosphofructokinase	PFKM	0	0	0	0	0	0	220530000	279620000	294540000	201470000	257190000	284180000	1	1	0	1	1	1	12	13	14	13	13	12	45494	782530	0	37160	55743	31770	2860600	4669400	6521900	3558600	4806200	4197800
B3KY11;A0A024R0Z3;Q9BUQ8;A8KA56;H0YI52;F8VVA2;H0YIL9	B3KY11;A0A024R0Z3;Q9BUQ8;A8KA56	Probable ATP-dependent RNA helicase DDX23	DDX23	3351800000	2939100000	3334500000	3184100000	2492200000	2997800000	1952400000	1662200000	1571100000	1890400000	1648000000	1614600000	35	34	36	34	37	37	35	32	34	34	33	35	42623000	42539000	43850000	40396000	33182000	29275000	27941000	19374000	22799000	25560000	26242000	18382000
A0A024R101;Q86XZ4;F8VS10;F8VXB3;F8VZS5;F8VXP9;F8VRH4	A0A024R101;Q86XZ4	Spermatogenesis-associated serine-rich protein 2	SPATS2	0	0	0	0	0	0	49843000	71379000	59174000	48226000	62897000	61933000	0	0	1	0	0	0	8	10	10	5	10	9	0	0	225380	0	0	0	1037600	1847000	1703600	499440	1706500	1438000
A0A024R102;Q96GM5;A0A024R137;A8K9I5;F8VRQ4;F8VUB0;B4DF50;F8VZ70;H0YHV1;F8VW95;C9JYI7	A0A024R102;Q96GM5;A0A024R137;A8K9I5;F8VRQ4	SWI/SNF-related matrix-associated actin-dependent regulator of chromatin subfamily D member 1	SMARCD1	757000000	683790000	695070000	693520000	628890000	742490000	1032300000	1049500000	881690000	989330000	1036700000	1005700000	20	22	21	19	22	19	23	24	26	25	25	21	11113000	10409000	10914000	9423500	9086500	8103600	16651000	15884000	15331000	17922000	17827000	14028000
A0A024R106;Q8TBF4;Q05DR1;G3V1V1;F8VXY6	A0A024R106;Q8TBF4;Q05DR1;G3V1V1;F8VXY6	Zinc finger CCHC-type and RNA-binding motif-containing protein 1	ZCRB1	20743000	20757000	19922000	20318000	20263000	16480000	22834000	16597000	18393000	21368000	20301000	19475000	2	2	1	2	1	1	3	2	2	1	3	3	1469600	1239600	921980	1004900	777080	534130	1895000	1323400	876290	1103400	2341600	1310200
A0A024R115;Q96HM7;F8VUD2;F8VYL8;F8VRF7;D3DVX4	A0A024R115;Q96HM7;F8VUD2	PC-esterase domain-containing protein 1B	FAM113B;PCED1B	0	8306200	10251000	0	0	0	0	0	0	0	0	0	2	2	2	1	2	1	0	0	1	0	0	1	156440	249400	207000	0	74943	0	0	0	30397	0	0	48995
F8VQX6;H0YI09;A0A024R118;Q9H8H3;B4DDW1	F8VQX6;H0YI09;A0A024R118;Q9H8H3;B4DDW1	Methyltransferase-like protein 7A	METTL7A	0	0	0	0	0	0	20767000	23466000	20630000	28347000	35702000	36982000	0	1	1	1	1	1	3	4	4	2	3	3	0	73224	387360	111670	152490	71088	1113900	1666400	1319100	1259500	2412600	1863600
A0A024R120;Q12800;F8VX55;F8VWL0	A0A024R120;Q12800;F8VX55;F8VWL0	Alpha-globin transcription factor CP2	TFCP2	177150000	172730000	180340000	181790000	178160000	178390000	276830000	262680000	198200000	256040000	259820000	157810000	8	9	7	8	8	7	10	10	9	11	10	9	3894300	6206600	4565700	3815900	4363200	3162300	7582800	7328300	5636000	9236400	7497100	3604600
F8VYY9;A0A024R125;P54619;H0YHF8;H0YIC9;F8VPF5;F8VVA3;F8VZX1;B7Z6X8;E9PGP6;A0A090N8Q6;Q9UGJ0	F8VYY9;A0A024R125;P54619;H0YHF8	5-AMP-activated protein kinase subunit gamma-1	PRKAG1	36393000	21949000	0	24897000	25728000	24299000	20058000	31955000	33086000	21975000	30127000	30207000	2	4	1	2	3	2	3	6	5	2	5	3	578490	707630	321410	382880	389440	458020	588350	1270500	1766600	418790	1054500	555830
F8VQD9;A0A024R128;Q9BSB4;F8VVA0	F8VQD9;A0A024R128;Q9BSB4;F8VVA0	Autophagy-related protein 101	ATG101;C12orf44	0	0	0	0	0	0	0	0	0	0	0	11895000	0	0	0	0	0	1	1	1	0	2	4	2	0	0	0	0	0	131930	235350	301570	0	668020	795350	517320
Q9H0H5;A0A024R136;B2RE34;F8VRD2;H0YIK5;F8VWX0;Q9H9L9;F8VVE5;F8VWY4;F8VV47;F8VZ66;F8W0L1;F8VS54;F8VV37;F8W1E5;F8VV39;F8VUW9;Q9BZ74;F8W1T4;F8VQZ5;F8VYH6;F8VVY0;F8VZ41;F8VQF5;F8VXH1;F8VRL2	Q9H0H5;A0A024R136;B2RE34;F8VRD2	Rac GTPase-activating protein 1	RACGAP1	294500000	329480000	364260000	376470000	397060000	369850000	238680000	195610000	218570000	249740000	224860000	191170000	15	18	18	15	18	15	14	10	14	12	16	11	5363900	7353500	6968500	6265300	7024700	5110200	4912200	3517400	4076800	4678800	4031700	3357700
A8K9S3;A0A024R150;Q92828;Q59EK2	A8K9S3;A0A024R150;Q92828	Coronin;Coronin-2A	CORO2A	0	0	0	9545000	0	0	33153000	54010000	46816000	21491000	39889000	66925000	1	0	1	3	1	1	6	3	7	5	7	8	49349	0	53992	187160	87395	69566	920870	674860	1343000	352830	1145900	1298900
A0A024R151;Q8WWI5;B3KWF2;B3KMS7	A0A024R151;Q8WWI5;B3KWF2;B3KMS7	Choline transporter-like protein 1	SLC44A1	0	0	0	0	0	0	0	5987600	0	0	0	6875700	0	0	0	0	1	0	2	3	2	1	1	3	0	0	0	0	11358	0	37374	85466	140750	69118	41454	101200
A0A024R152;A0A024R167;C9JVY5;C9JZH4;C9JA33;B1ALY0;Q8IXS6	A0A024R152;A0A024R167;C9JVY5		hCG_28765;AKAP2	0	0	0	0	0	13329000	172740000	171460000	455620000	335690000	217600000	263430000	0	0	0	0	0	2	11	16	19	12	16	19	0	0	0	0	0	27350	1330000	1446700	3564500	2124100	2351200	2437500
A0A024R158;O95347;B7ZLZ7;A8K984;B3KMB1;Q05BV1;Q2KQ72;B3KM27;Q6IPS5;A0JLM9;Q32Q15;A0A0C4DGE5;Q7Z2X1;Q6P712;Q5T821;Q13497	A0A024R158;O95347;B7ZLZ7;A8K984;B3KMB1;Q05BV1;Q2KQ72	Structural maintenance of chromosomes protein;Structural maintenance of chromosomes protein 2	SMC2L1;SMC2	1278800000	1233200000	1340200000	1413000000	1375300000	1388400000	1022000000	1210800000	1167000000	1195400000	1340400000	1410400000	45	48	43	44	48	45	38	47	44	44	45	42	11104000	10594000	11267000	11648000	12113000	8894300	7644200	10611000	10862000	11714000	12636000	10525000
A0A024R159;B2R923;Q6YN16	A0A024R159;B2R923;Q6YN16	Hydroxysteroid dehydrogenase-like protein 2	HSDL2	0	0	0	0	0	0	0	0	0	0	0	0	0	0	0	0	1	0	0	0	0	0	0	0	0	0	0	0	0	0	0	0	0	0	0	0
A0A024R163;O95758;X6R242;B1ALY4	A0A024R163;O95758	Polypyrimidine tract-binding protein 3	ROD1;PTBP3	473440000	443450000	436270000	401010000	431730000	412640000	265340000	253430000	234470000	275770000	257540000	216940000	12	15	13	14	12	11	11	11	14	13	11	9	19242000	17471000	16947000	14300000	15164000	12391000	10075000	8983300	10156000	13165000	9945200	6245400
A0A024R169;Q9NXF1;B4DQR0;B7Z9D5;A0A0A0MSR3;B4E149	A0A024R169;Q9NXF1;B4DQR0;B7Z9D5	Testis-expressed sequence 10 protein	TEX10	1803200000	1920600000	1899600000	1968400000	2018300000	1913400000	1605900000	1411700000	1467700000	1699600000	1521200000	1569000000	31	32	31	27	30	24	32	28	31	34	32	31	31255000	25676000	23382000	21224000	21881000	16535000	20290000	14527000	18502000	20884000	20051000	15581000
A0A024R172;Q14914;F2Z3J9;Q5JVP2;F6XGT7	A0A024R172;Q14914	Prostaglandin reductase 1	LTB4DH;PTGR1	130180000	140690000	115200000	84367000	108900000	117410000	92648000	102720000	106060000	102310000	96785000	120350000	7	8	6	5	5	4	5	6	6	5	7	7	5013800	4840500	4020600	3274100	4161800	3494400	2521800	2290000	3209300	3162600	3373100	4855700
B4DV85;A0A024R178;Q96II5;A0A0S2Z3F2;P10398	B4DV85;A0A024R178;Q96II5;A0A0S2Z3F2;P10398	Serine/threonine-protein kinase A-Raf	ARAF	0	0	0	0	0	0	0	13446000	0	0	0	0	2	1	0	0	1	1	0	3	1	1	0	1	64271	85297	0	0	58585	0	0	321730	14007	55144	0	117020
A0A024R179;Q09161;X6R941;F2Z2T1	A0A024R179;Q09161	Nuclear cap-binding protein subunit 1	NCBP1	2778000000	2725600000	2704400000	2620100000	2467600000	2416000000	1807400000	1675800000	1587500000	1732000000	1766800000	1641400000	22	26	27	23	26	21	23	22	26	24	25	24	38856000	48113000	43734000	34148000	36253000	27141000	29243000	23336000	25852000	28953000	27761000	22303000
Q00536;B7Z8T0;A0A024R183;A0A140VK97;A0A087WZU2;Q9BRL4;Q96GA5;Q59FJ5;E5RGN0;H0YAZ9;Q6ZMU4;B7Z461;E5RJM2;H0YBX5;E5RIY8;E5RIU4;H0YC60;H0YC36	Q00536;B7Z8T0;A0A024R183;A0A140VK97;A0A087WZU2;Q9BRL4;Q96GA5;Q59FJ5;E5RGN0;H0YAZ9	Cyclin-dependent kinase 16	CDK16;PCTK1	0	0	8760100	0	0	0	44606000	48429000	45852000	38268000	58999000	41758000	0	1	2	0	0	0	7	11	9	7	11	9	0	45230	57041	0	0	0	561040	827860	986040	684080	1137300	594170
A0A024R184;Q9H553;B3KNL8;A0A0A0MTE0	A0A024R184;Q9H553;B3KNL8	Alpha-1,3/1,6-mannosyltransferase ALG2	ALG2	0	17504000	16239000	17255000	28002000	0	0	0	0	0	0	10724000	1	5	5	2	3	2	2	1	1	2	0	1	147380	420690	393100	296280	887180	250530	187610	96716	104980	157400	0	134720
A0A024R189;Q9BQ87;B4DP68;C9JCW3;C9JYQ8	A0A024R189;Q9BQ87;B4DP68	F-box-like/WD repeat-containing protein TBL1Y	TBL1Y	0	0	0	0	0	0	0	0	0	0	4392000	0	0	0	0	0	0	0	0	1	1	1	1	0	0	0	0	0	0	0	0	53724	0	96306	78830	0
A0A024R191;Q7Z4W7;P57729;H0YEA4;Q6FGU7;Q53EX5;B2R7I9;H0YDB7;B2R5I8;O14966;Q13637	A0A024R191;Q7Z4W7;P57729	Ras-related protein Rab-38	RAB38	0	0	0	0	0	0	0	0	0	0	0	7802000	0	0	0	0	0	0	2	1	1	2	1	2	0	0	0	0	0	0	189220	65102	165700	184740	93601	256450
A8K5A5;A0A024R1A2;Q92613;F2Z2B6;F2Z3N8	A8K5A5;A0A024R1A2;Q92613	Protein Jade-3	PHF16;JADE3	32500000	24751000	29736000	24695000	23674000	20616000	55836000	40589000	31979000	66745000	44620000	37716000	4	6	5	3	5	2	10	7	7	10	8	6	298890	485930	548120	322300	233080	99292	1315500	819410	688130	1382500	979550	600650
A0A024R1A3;P22314;B4DDE4;B4DL67;Q5JRR6;B3KUJ2;Q5JRR9;Q5JRS0;Q5JRS2;Q5JRS1;Q5JRS3;Q712V1;Q8WY81	A0A024R1A3;P22314;B4DDE4;B4DL67	Ubiquitin-like modifier-activating enzyme 1	UBE1;UBA1	1860100000	1771000000	1670700000	1753700000	1882100000	1834800000	2515900000	2687800000	3079000000	2261100000	2661700000	3341100000	28	25	28	28	28	29	29	29	35	28	30	31	18559000	17251000	15903000	15785000	16074000	15058000	24769000	26695000	37767000	24261000	30224000	35228000
A8K4W8;A0A024R1A4;P68036;A0A1B0GUS4	A8K4W8;A0A024R1A4;P68036;A0A1B0GUS4	Ubiquitin-conjugating enzyme E2 L3	UBE2L3	310910000	375360000	341500000	321820000	351450000	309260000	333640000	298630000	490710000	368290000	357510000	490750000	3	3	3	3	3	3	3	3	4	3	3	3	17995000	27248000	22323000	18706000	19879000	11432000	22401000	18483000	35715000	25235000	25773000	33000000
Q8N9S0;Q6FG56;A0A024R1A7;Q86SR6;Q59GR2;P19419	Q8N9S0;Q6FG56;A0A024R1A7;Q86SR6;Q59GR2;P19419	ETS domain-containing protein Elk-1	ELK1	0	0	6206000	4746500	0	0	1977400	0	0	0	0	0	1	0	1	1	1	0	1	1	0	1	1	1	746700	0	1467000	1137100	925180	0	473560	277960	0	400420	0	523390
A0A024R1C1;Q13356;A8K0I0;B4DRD4;F8WC56;Q9BZH8;C9JDF0	A0A024R1C1;Q13356;A8K0I0;B4DRD4	Peptidyl-prolyl cis-trans isomerase-like 2	PPIL2	617430000	607830000	595060000	564640000	559510000	580870000	241380000	224820000	226970000	289590000	258320000	256930000	23	25	25	25	27	24	20	17	18	20	21	19	10797000	12831000	11005000	9669300	11174000	8612800	4624600	3096400	4202300	5579900	4748000	4524500
A8K4N2;A0A024R1C2;O95985;H0Y6W0;B4E3G2;H7C4B0;C9JEI7;C9JKE2;C9JT00;B4E3E0;B3KU89;C9JF56;C9JTQ7;C9JHR0;C9JEQ1;C9J9X4	A8K4N2;A0A024R1C2;O95985;H0Y6W0;B4E3G2	DNA topoisomerase;DNA topoisomerase 3-beta-1	TOP3B	0	0	0	0	0	0	19078000	19454000	24207000	15718000	21230000	19096000	1	0	1	1	1	0	5	9	10	5	8	5	14259	0	0	15522	19579	0	233790	290230	442830	161950	389250	184930
A0A024R1C5;Q8IWD4;B7Z820;F8WBN8;B0QYH3;B0QYH1	A0A024R1C5;Q8IWD4	Coiled-coil domain-containing protein 117	FLJ33814;CCDC117	10399000	16631000	18135000	14897000	15563000	17641000	9127500	11585000	11230000	13399000	9877100	18929000	3	4	3	2	2	2	3	2	3	2	3	5	634480	672650	531710	300080	309390	321090	466850	302630	443400	418870	433870	721740
A0A024R1D6;Q13769;F8WCP5;C9JXG5;H7C441;H7C072;F5GZF3;C9JCL9;C9JXU6	A0A024R1D6;Q13769;F8WCP5	THO complex subunit 5 homolog	hCG_2011153;THOC5	477340000	430110000	451930000	431750000	414540000	439760000	335860000	333980000	290030000	300280000	346910000	377410000	21	22	23	17	18	18	19	18	20	18	17	17	8149500	7843300	8078700	6459200	6530500	5257000	4946800	4464800	5071200	6513600	5234100	4976000
A0A024R1E5;Q9Y6J0;A0A087WWW8;Q8WTX5;B5MEB3;Q9NPU0;Q8IVX9;Q05C66;C9JT60;C9J068	A0A024R1E5;Q9Y6J0;A0A087WWW8	Calcineurin-binding protein cabin-1	CABIN1	154420000	136110000	160910000	143140000	131090000	143100000	176630000	156670000	152400000	193670000	182080000	155150000	23	19	15	13	15	10	27	19	21	28	27	19	884910	668940	729520	370300	499910	279630	1139400	679550	749910	1264200	964590	675580
A0A024R1F9;Q9H1I8;A0A024R1E1;Q53H58;Q53G98;B1AH59;Q659F6;H7C3Y4	A0A024R1F9;Q9H1I8;A0A024R1E1;Q53H58;Q53G98	Activating signal cointegrator 1 complex subunit 2	ASCC2	9157000	11907000	14000000	11051000	14668000	0	10860000	13965000	19339000	13519000	13840000	14490000	2	6	4	3	4	1	4	6	7	7	3	3	82637	343820	227090	152230	170220	35501	193010	272440	568910	403030	183810	155430
A0A024R1H7;A0A024R1F8;A0A024R1M5;Q9HBE1;Q59HH1;Q9HD72	A0A024R1H7;A0A024R1F8;A0A024R1M5;Q9HBE1;Q59HH1;Q9HD72	POZ-, AT hook-, and zinc finger-containing protein 1	ZNF278;PATZ1	75734000	65308000	86712000	57798000	37502000	47528000	265070000	206510000	188010000	275120000	199640000	175710000	11	8	7	6	4	5	15	13	13	18	15	11	1341700	932460	1194600	732840	399690	571860	6396900	4036000	3812400	6262200	4514300	3312400
Q96GD0;A0A024R1I3;B1AHD3	Q96GD0;A0A024R1I3	Pyridoxal phosphate phosphatase	PDXP	16669000	0	12850000	15496000	16385000	13431000	29436000	25670000	22092000	18964000	27558000	24858000	3	1	2	2	3	3	5	5	2	4	4	4	629460	183070	296720	304790	471460	290400	869280	1205300	482130	705820	799690	932640
Q8N523;A0A024R1I7;Q9UBB9;B4DPE5;B4DSX8;H0Y4U8;B1AHQ3;F6SQZ1;F6XM96;F6UKU9	Q8N523;A0A024R1I7;Q9UBB9;B4DPE5	Tuftelin-interacting protein 11	TFIP11	1071400000	1007700000	1077100000	1046900000	1024600000	1089200000	635500000	558960000	553900000	730280000	601450000	601600000	29	29	32	28	27	27	26	23	22	28	24	26	12876000	12237000	13830000	12128000	12320000	10365000	6647200	5825300	5805000	8472700	7131500	6726300
A0A024R1J2;Q9Y3P4	A0A024R1J2;Q9Y3P4	Rhomboid domain-containing protein 3	RHBDD3	0	0	0	0	0	0	0	0	0	0	0	2343800	0	0	0	0	0	0	0	2	1	0	1	1	0	0	0	0	0	0	0	117880	136260	0	65729	166740
A0A024R1J9;A0A024R1J8;P35240;A0A024R1F6;B7Z4B6;A0A024R1D9;A0A024R1I0	A0A024R1J9;A0A024R1J8;P35240;A0A024R1F6;B7Z4B6;A0A024R1D9;A0A024R1I0	Merlin	NF2	45030000	38519000	40704000	52062000	71659000	41074000	28161000	31854000	25795000	24393000	23281000	19430000	9	7	9	9	10	8	2	4	5	2	6	4	799340	667370	804260	569450	1186400	609720	176360	286870	319880	155310	344990	182580
A0A024R1K0;Q9NRA8;B1AKL4;B4DR76;B0QYZ7;Q6PJR2;B1AKL5;B1AKL6	A0A024R1K0;Q9NRA8;B1AKL4;B4DR76	Eukaryotic translation initiation factor 4E transporter	EIF4ENIF1	27022000	15767000	30086000	34085000	34893000	30436000	56071000	65555000	52120000	49720000	54225000	54034000	6	2	6	6	5	6	6	9	9	8	8	6	290670	86781	278440	263290	300440	316120	547630	970200	787690	750750	814040	546690
A0A024R1K7;Q04917;B2R6N6;Q9H4N8;A2IDB2;F8WEB6;A2IDB1	A0A024R1K7;Q04917;B2R6N6;Q9H4N8;A2IDB2	14-3-3 protein eta	YWHAH	362150000	298730000	297900000	335860000	334540000	306110000	378810000	490780000	510140000	377650000	450740000	441550000	11	10	11	12	11	10	12	14	15	9	13	14	13581000	9920100	10153000	11004000	11610000	9228700	11733000	20564000	24154000	6542400	20887000	16528000
A0A024R1K8;Q15459;B4E091;H7C1L2;F8WB66;F8WC79	A0A024R1K8;Q15459;B4E091	Splicing factor 3A subunit 1	SF3A1	3706500000	4007600000	4090400000	3545700000	3563800000	3324400000	3514700000	3087800000	3694800000	3653200000	3275000000	3775700000	34	38	38	35	37	34	37	36	38	36	36	37	54324000	60916000	60544000	44377000	45267000	39074000	54580000	45914000	62259000	61002000	50715000	52797000
B4DGP7;V9GYY5;A0A024R1M6;Q9UGY1;B3KQ09	B4DGP7;V9GYY5;A0A024R1M6;Q9UGY1;B3KQ09	Nucleolar protein 12	MGC3731;NOL12	149710000	132480000	154550000	115930000	122530000	139080000	64633000	76414000	39518000	59923000	69550000	57706000	5	6	6	5	5	5	5	4	4	3	3	2	10187000	10265000	9959000	3621900	7347300	7531900	3024400	4197600	1904100	2361100	2837800	1474400
P35579;A0A024R1N1;Q86XU5;B4E3S1;Q6ZNL4;Q5BKV1;Q99529;B1AH99;Q2PS10;REV__B4DQZ7;REV__Q9UKV3;REV__E7EQT4;REV__S4R3H4;Q9UMJ0;A8CLL2;B4E0I9;Q9UKX3;P11055;B4DRV3	P35579;A0A024R1N1;Q86XU5	Myosin-9	MYH9	18897000000	14137000000	14185000000	20004000000	14808000000	15779000000	41805000000	39860000000	34982000000	40414000000	40637000000	39205000000	120	119	111	121	116	113	133	135	150	146	140	135	92238000	74265000	68291000	86736000	69270000	60169000	220120000	197190000	196110000	227070000	237760000	188550000
A0A024R1N4;P12956;B1AHC9;B2RDN9;B4DE32;B4E356;Q6IC76	A0A024R1N4;P12956;B1AHC9;B2RDN9;B4DE32;B4E356	X-ray repair cross-complementing protein 6	XRCC6	22211000000	23926000000	24769000000	21618000000	22120000000	24288000000	16048000000	15853000000	16761000000	15320000000	17318000000	19752000000	41	42	43	41	41	38	36	39	43	41	38	38	376380000	465980000	434010000	338120000	367550000	305080000	280590000	257120000	317330000	294460000	301300000	298450000
A0A024R1P3;Q9Y535;E7ERZ2;Q6ZPA8;F8WDV1;F8WDS5	A0A024R1P3;Q9Y535;E7ERZ2;Q6ZPA8;F8WDV1;F8WDS5	DNA-directed RNA polymerase III subunit RPC8	POLR3H	0	0	0	0	0	0	0	0	15004000	0	0	17357000	1	1	0	0	1	1	0	1	2	0	1	2	180800	896000	0	0	423030	320710	0	188140	702640	0	218310	725750
A0A024R1P7;B4E2A6;Q9UH99;B4DIU6;A8K129;Q6NT72;A0A024R1S6;B0QY64;B0QY60;B0QY63;B0QY68;B0QY66;H0Y686;B0QY67;B0QY69;B0QY65	A0A024R1P7;B4E2A6;Q9UH99;B4DIU6;A8K129;Q6NT72	SUN domain-containing protein 2	UNC84B;SUN2	0	0	0	0	0	0	265290000	295250000	241970000	370690000	340030000	286120000	1	0	0	0	0	0	15	13	13	16	16	15	44784	0	0	0	0	0	3969800	3983500	2942800	6374900	6217600	3999400
A0A024R1Q3;Q9NSP4;B1AHQ7;B1AHQ6	A0A024R1Q3;Q9NSP4;B1AHQ7;B1AHQ6	Centromere protein M	C22orf18;CENPM	0	0	0	4880000	0	0	0	5677600	0	0	5697500	7115000	1	0	1	2	1	1	1	2	1	1	2	2	201990	0	253410	423850	196430	178850	265370	556280	243820	177440	538810	630450
Q9BTQ7;A0A024R1Q8;P62829;J3KTJ3;C9JD32;B9ZVP7;J3KT29;A4D142	Q9BTQ7;A0A024R1Q8;P62829;J3KTJ3;C9JD32;B9ZVP7;J3KT29	60S ribosomal protein L23	RPL23	551990000	596860000	630680000	580540000	669280000	553690000	526270000	507910000	596450000	380140000	457430000	478910000	5	5	6	6	5	5	5	5	5	4	6	6	48374000	47443000	40938000	50411000	51000000	28100000	42575000	45669000	40159000	26393000	37871000	47127000
B2R935;A0A024R1S2;Q99741;J3QLN7	B2R935;A0A024R1S2;Q99741	Cell division control protein 6 homolog	CDC6	0	0	0	0	0	0	0	0	7219000	6077700	6431500	7164600	1	0	1	0	0	1	2	1	4	3	2	2	260940	0	70850	0	0	0	72374	178660	403110	290480	201230	119290
B4DGM3;A0A024R1S7;Q969G3;J3QKS7;K7EMQ8;H7C048;J3QR61;C0IMW8;J3KT85;J3QKX6;J3KS99;J3QL66	B4DGM3;A0A024R1S7;Q969G3;J3QKS7;K7EMQ8	SWI/SNF-related matrix-associated actin-dependent regulator of chromatin subfamily E member 1	SMARCE1	898520000	882310000	876040000	812940000	764400000	778470000	1097600000	1094400000	916620000	1179900000	1117300000	1043400000	13	11	10	12	13	11	13	17	16	13	14	14	22804000	23544000	22140000	18011000	17592000	15559000	26641000	28936000	25428000	33100000	30493000	24196000
A0A024R1S8;Q14847;C9J9W2;A8K1D2;B4DIC4;B4DJI4;F6S2S5;Q9NPR7;J3KSN1;K7ESD6	A0A024R1S8;Q14847;C9J9W2;A8K1D2	LIM and SH3 domain protein 1	LASP1	486970000	525470000	495190000	428290000	408680000	559360000	308630000	355170000	369770000	273490000	296490000	280300000	11	12	12	10	13	11	10	9	11	11	12	9	29052000	30158000	28755000	20190000	25131000	23197000	15448000	18507000	20467000	15036000	17946000	14274000
Q86WX3;A0A024R1T1;F8WFE7	Q86WX3;A0A024R1T1;F8WFE7	Active regulator of SIRT1	RPS19BP1	256900000	253770000	267780000	230540000	214060000	275000000	212240000	216700000	131400000	237510000	176530000	203110000	8	6	7	7	7	6	7	7	6	6	6	6	23212000	24799000	26642000	20529000	21838000	12146000	21073000	19500000	14379000	25654000	17424000	16787000
H0Y720;A0A024R1T4;Q9UPQ9;B4E231;A0A024R1N5	H0Y720;A0A024R1T4;Q9UPQ9;B4E231;A0A024R1N5	Trinucleotide repeat-containing gene 6B protein	TNRC6B	0	0	0	0	0	0	19605000	0	17964000	16549000	0	0	0	0	0	0	0	0	2	2	5	4	3	2	0	0	0	0	0	0	68469	65438	175840	146770	83605	26027
A0A024R1T5;P09543;B4DFN6;K7ERC4;B4DI06;K7EN66;C9K0L8;K7ERZ0	A0A024R1T5;P09543;B4DFN6	2,3-cyclic-nucleotide 3-phosphodiesterase	CNP	0	0	0	0	0	0	41984000	53753000	40581000	34851000	46817000	51263000	0	0	0	0	0	0	5	9	5	4	10	7	0	0	0	0	0	0	499720	1161800	928290	397240	1320300	754460
A0A024R1T9;Q4LE36;P53396;A0A024R1Y2;Q8N9C4;K7ESG8;K7EIE7	A0A024R1T9;Q4LE36;P53396;A0A024R1Y2;Q8N9C4	ATP-citrate synthase	ACLY;ACLY variant protein	1586700000	1605100000	1362900000	1683200000	1797700000	1570500000	2308200000	3883600000	3257000000	2864100000	3644000000	3573400000	37	39	34	35	35	34	38	43	46	42	45	39	14692000	13979000	12123000	13752000	14741000	10484000	23473000	40506000	37937000	30727000	44267000	35078000
A0A024R1U0;P46060;B4DY16;B4E0U0;H0Y4Q3;B0QYT5;B0QYT4;Q9BSK3;Q8WUS7;B0QYT6	A0A024R1U0;P46060;B4DY16;B4E0U0	Ran GTPase-activating protein 1	RANGAP1	1937600000	2388600000	2032300000	2017700000	2238600000	2274500000	2649500000	2423600000	2351000000	2740200000	2553900000	2108800000	31	34	33	35	33	31	35	36	36	35	35	33	45435000	53080000	48538000	42914000	47745000	42439000	59867000	63909000	59558000	74899000	63161000	46502000
A0A158RUX1;A0A024R1U1;Q9P2W1;A0A024R1W9;K7ELD8;K7EQS1;K7ERB6	A0A158RUX1;A0A024R1U1;Q9P2W1;A0A024R1W9;K7ELD8;K7EQS1	Homologous-pairing protein 2 homolog	PSMC3IP	34642000	29039000	27516000	26432000	29162000	30099000	39401000	32878000	33095000	37353000	39918000	37645000	5	3	4	4	5	4	5	5	3	5	5	4	2314400	1730500	1873300	1516100	1815200	1413400	2274800	2188800	1880900	2767400	2813900	2029100
A0A024R1U2;Q7RTV0	A0A024R1U2;Q7RTV0	PHD finger-like domain-containing protein 5A	PHF5A	86564000	118440000	63797000	78672000	101070000	71280000	116530000	86463000	111510000	84325000	90724000	98598000	3	5	3	3	4	3	3	3	3	5	4	4	7260300	14673000	6588900	5937500	13292000	5108300	8844100	7216400	11114000	7776800	7874900	9163900
A0A024R1U4;P51148;K7ERI8;F8VVK3;K7ENY4;K7EIP6	A0A024R1U4;P51148;K7ERI8;F8VVK3;K7ENY4	Ras-related protein Rab-5C	RAB5C	39886000	64676000	51943000	51223000	52174000	50665000	42625000	45594000	74890000	54540000	53575000	60692000	3	4	5	3	4	3	4	5	4	4	4	5	1139800	3295700	1945900	2554600	2203800	2082400	1922600	2019100	5641700	2237400	2340200	4733700
Q92871;A0A024R1U5;F8WFD5	Q92871;A0A024R1U5	Phosphomannomutase 1;Phosphomannomutase	PMM1	11005000	9525300	10227000	0	13349000	11569000	10832000	15606000	0	8861500	0	6821200	3	2	2	1	5	3	2	2	1	2	1	2	354560	371660	289920	165270	1055600	257970	287530	448960	47149	197920	80942	157560
E4W6B6;B2R4D8;A0A024R1V4;P61353;K7ELC7;K7EQQ9;Q6LCU2;K7ERY7	E4W6B6;B2R4D8;A0A024R1V4;P61353;K7ELC7;K7EQQ9	60S ribosomal protein L27	RPL27	1075800000	1288500000	1258800000	1040600000	1283800000	1137100000	1159200000	1358100000	1690600000	1031800000	1194100000	1328900000	7	7	7	7	7	7	7	7	7	7	7	7	85759000	107560000	100350000	87657000	109100000	64848000	103920000	121840000	142560000	95160000	111920000	117040000
A0A024R1V6;P35227;J3KT13;A0A087X259;Q5T8Z6	A0A024R1V6;P35227;J3KT13;A0A087X259	Polycomb group RING finger protein 2	PCGF2	0	0	0	0	0	0	50647000	31866000	27956000	34711000	38494000	28311000	0	1	0	0	0	0	3	3	1	1	2	1	0	385230	0	0	0	0	2126800	1176000	1045900	1411600	1562100	1008900
Q658U4;A0A024R1W3;Q96AY3;Q6ZME7;B4DJJ5;K7ESG6;H0Y827;Q8NAG5	Q658U4;A0A024R1W3;Q96AY3;Q6ZME7;B4DJJ5	Peptidyl-prolyl cis-trans isomerase FKBP10	DKFZp666D193;FKBP10	0	0	0	0	0	0	24015000	22127000	21358000	12765000	25675000	20792000	0	0	0	0	0	0	3	4	5	2	3	3	0	0	0	0	0	0	361780	359590	330330	146470	405290	231740
A0A024R1X0;O15234;B4DKR6;J3QSC4	A0A024R1X0;O15234;B4DKR6	Protein CASC3	CASC3	0	24117000	0	16082000	21970000	16962000	31230000	30941000	27849000	18938000	25335000	21738000	2	2	1	2	4	3	5	4	6	3	4	4	267620	141450	65962	131470	382740	175910	1002700	737650	800800	495520	463820	340420
A0A024R1X3;Q9BRG1;K7EKV4;K7ENE3;K7EP45	A0A024R1X3;Q9BRG1;K7EKV4;K7ENE3	Vacuolar protein-sorting-associated protein 25	VPS25	12520000	17598000	16166000	15371000	18210000	10462000	11083000	7695400	17451000	0	13456000	10962000	3	4	2	2	4	3	4	4	5	1	3	4	901900	772090	694250	585430	1014200	488220	616680	668640	1164800	181820	663840	702240
K7ELY9;E7EV84;B4DQ36;W0FFG4;B4DS82;Q53F78;A0A024R1X5;Q14457;K7ER46;K7EN35	K7ELY9;E7EV84;B4DQ36;W0FFG4;B4DS82;Q53F78;A0A024R1X5;Q14457;K7ER46;K7EN35	Beclin-1	BECN1	0	0	0	9470200	14094000	14287000	0	13716000	13213000	0	13343000	0	0	1	1	2	2	2	1	2	2	0	2	1	0	209200	187130	267400	421800	622890	172670	448090	460890	0	494450	211030
A0A0S2Z487;A0A024R1X8;P14923;A0A0S2Z495;Q7KZ86	A0A0S2Z487;A0A024R1X8;P14923	Junction plakoglobin	JUP	196660000	215620000	154620000	266170000	242560000	299600000	180620000	194360000	163580000	209450000	239710000	153950000	11	13	12	12	13	13	13	11	14	13	12	13	2431800	2709200	2447600	3302900	3618700	3264200	2958000	2483400	2745100	3054100	3840000	1748200
P38398;A0A024R1Y0;G8I0D8;Q5XLT4;Q3LRH8;A0A024R1W0;A0A024R1Y1;A0A024R1V8;Q5YLB2;Q7Z606;A0A0U1RRA9;E9PH68;Q05BZ9;E7EWN5;A0A024R1V0;A0A024R1Z8;Q3B891;Q5U3B7;G3XAC3;A0A024R1V7;E7EUM2;B4DES0;Q6P671;A0A0A0MSN1;B7ZA85;Q3B890;A0A0G3FC22;H0Y8D8;A0A0K0PU86;E7EQW4;A0A0F6TMZ3;A0A0A1ESW9;C6YB47;K7EPC7;H0Y8B8;C9IZW4;E7ENB7;A0A0F6RAD1;Q4EW25;H0Y850;Q7KYU6;C6YB45;A0A0F6TMQ0;E9PC22;A0A068BEV6;A0A068BDT6;A0A068BDT…	P38398;A0A024R1Y0;G8I0D8;Q5XLT4;Q3LRH8;A0A024R1W0;A0A024R1Y1;A0A024R1V8;Q5YLB2;Q7Z606;A0A0U1RRA9	Breast cancer type 1 susceptibility protein	BRCA1	294940000	219980000	243660000	237390000	199990000	245090000	133940000	120000000	82429000	133020000	112480000	97552000	31	23	22	23	25	24	16	13	9	19	15	9	2335600	1388600	1614000	1386100	1379100	1405000	684650	498970	241810	811180	550200	327190
A0A024R1Z1;P49427;U3KQP9;U3KQ77;U3KPV8	A0A024R1Z1;P49427;U3KQP9	Ubiquitin-conjugating enzyme E2 R1	CDC34	0	0	0	0	0	0	0	10887000	8505000	11144000	9419200	11644000	1	0	0	1	0	0	1	3	2	3	2	4	167970	0	0	60324	0	0	290770	1355900	226100	701060	289260	1576100
K7ERG2;A0A024R1Z4;H7BXP1;Q9NYR9	K7ERG2;A0A024R1Z4;H7BXP1;Q9NYR9	NF-kappa-B inhibitor-interacting Ras-like protein 2	NKIRAS2	0	0	0	0	0	0	0	0	0	0	6209100	0	1	1	1	1	1	1	1	1	1	1	1	1	182100	240010	230060	203530	223230	150780	301490	256280	252490	327970	336350	231290
A0A024R1Z6;Q99536;B3KUF8;K7ERT7;K7ESA3;K7ENX2;K7EM19;K7EJM4;K7ER81	A0A024R1Z6;Q99536;B3KUF8	Synaptic vesicle membrane protein VAT-1 homolog	VAT1	23317000	34297000	22453000	33093000	47058000	37441000	29090000	50539000	44785000	31442000	48081000	50621000	4	3	2	2	3	4	4	4	5	3	5	5	865170	1037000	514920	750200	1466300	834860	1035500	2235700	2366700	1509000	2144300	2289900
A0A024R201;Q9UNM6;Q53GN6;B2RBM7;B4DJ66;Q9Y6E3;J3KNQ3;A0A087WUL9;E9PL38;H0YD73;Q9UNM7;E9PQG3;E9PPD2;Q5HYL3;F8W8J6	A0A024R201;Q9UNM6;Q53GN6;B2RBM7;B4DJ66;Q9Y6E3;J3KNQ3;A0A087WUL9;E9PL38;H0YD73	26S proteasome non-ATPase regulatory subunit 13	PSMD13	236460000	347230000	248860000	278100000	364890000	253160000	299230000	405900000	614480000	292590000	398850000	518750000	12	15	12	14	15	13	12	16	19	13	16	18	4161400	6341800	4480000	4867000	7025800	3289200	5384300	7783600	15706000	5505100	9864700	10832000
V9HWJ8;A0A024R203;P61289;K9J957;Q6FHK7;B3KQ25;K7ESG5;A0A087WTV2;J7FRP4;K7ENH2;K7EPX6;K7EKR3;K7EMD0	V9HWJ8;A0A024R203;P61289;K9J957;Q6FHK7;B3KQ25;K7ESG5;A0A087WTV2;J7FRP4;K7ENH2	Proteasome activator complex subunit 3	HEL-S-283;PSME3	1200500000	1047400000	945670000	1210000000	1018700000	1164800000	851450000	1154300000	1337900000	854970000	1131000000	1707200000	14	14	14	13	15	12	13	14	14	15	14	15	42542000	43412000	41170000	37516000	38870000	32981000	30035000	40880000	59029000	39307000	47633000	62616000
K7EIY6;A0A024R206;Q9BV68;U3KQF4;A8K0Q1;O60372;Q9NPN4	K7EIY6;A0A024R206;Q9BV68;U3KQF4;A8K0Q1	E3 ubiquitin-protein ligase RNF126	RNF126	8235200	0	0	0	0	0	0	0	0	0	0	0	2	1	1	0	1	1	0	1	0	0	0	0	679350	539360	277520	0	353720	163910	0	331020	0	0	0	0
H7BYV1;E9PS44;E9PQN9;A0A024R210;Q6IBB0;H9NL19;H9NL12;H9NKY4;P13164;Q01629;Q01628	H7BYV1;E9PS44;E9PQN9;A0A024R210;Q6IBB0;H9NL19;H9NL12;H9NKY4;P13164;Q01629;Q01628	Interferon-induced transmembrane protein 1;Interferon-induced transmembrane protein 2;Interferon-induced transmembrane protein 3	IFITM2;IFITM3;IFITM1	0	0	0	0	0	0	0	0	0	0	0	4241300	0	1	0	0	0	0	0	0	1	0	0	1	0	2927200	0	0	0	0	0	0	6265300	0	0	4127300
A0A024R215;Q8IVP1;Q99963	A0A024R215;Q8IVP1;Q99963	Endophilin-A3	SH3GL3	0	0	0	0	0	0	13344000	0	0	0	0	0	0	0	0	0	0	0	3	1	1	0	1	1	0	0	0	0	0	0	829670	149960	177930	0	150720	117950
A0A024R216;Q9Y3E1;H3BPQ6;H3BPM9	A0A024R216;Q9Y3E1	Hepatoma-derived growth factor-related protein 3	HDGFRP3	159380000	107450000	127070000	139510000	129970000	134970000	323510000	260510000	178160000	341290000	253890000	189300000	5	5	5	5	4	5	5	5	5	5	5	5	10342000	8388200	10525000	8476900	7014900	8036800	24659000	19316000	12585000	30863000	18998000	13638000
O76080;A0A024R219;Q5QPB1	O76080;A0A024R219;Q5QPB1	AN1-type zinc finger protein 5	ZFAND5;ZA20D2	0	0	0	0	0	0	0	6113300	7739400	0	0	4489100	0	1	0	0	0	0	2	2	2	1	2	2	0	0	0	0	0	0	213000	273020	431600	271850	111220	180730
A0A024R222;B4DHQ3;Q9Y617;A0A024R280;B4DHX7;A9LS35	A0A024R222;B4DHQ3;Q9Y617;A0A024R280	Phosphoserine aminotransferase	PSAT1	324910000	271960000	255110000	371590000	410730000	310670000	739830000	847160000	826650000	512930000	603010000	733000000	14	13	14	15	15	13	15	15	15	16	15	15	10265000	7519000	6822400	10647000	11873000	6844000	22673000	24876000	29513000	16731000	18609000	20752000
A0A024R228;P61978;B3KU16;S4R457;S4R359	A0A024R228;P61978	Heterogeneous nuclear ribonucleoprotein K	HNRPK;HNRNPK	0	616180000	113310000	0	0	0	0	0	413330000	0	0	0	0	1	1	0	1	0	0	0	2	1	0	0	0	13428000	1725400	0	1785000	0	0	0	9136400	2392900	0	0
A0A024R233;A0A024R225;B7Z2R3;U3KQJ2;B1AN86	A0A024R233;A0A024R225;B7Z2R3		TJP2	1633200000	1701700000	1636400000	1790800000	1746800000	2017400000	1856300000	1818300000	1500400000	1796900000	1662200000	1489900000	44	43	41	43	43	43	46	43	41	44	43	42	16008000	16270000	14727000	16001000	16817000	15539000	19506000	16656000	14769000	18698000	17716000	13344000
G9FP35;A0A024R240;P50148;B1AM21	G9FP35;A0A024R240;P50148	Guanine nucleotide-binding protein G(q) subunit alpha	GNAQ	0	0	0	0	0	0	0	0	0	0	4638200	0	0	0	0	0	0	1	0	0	2	0	1	1	0	0	0	0	0	14608	0	0	143860	0	125870	19588
A0A024R241;D9IVD5;Q16649	A0A024R241;D9IVD5;Q16649	Nuclear factor interleukin-3-regulated protein	NFIL3	0	0	0	0	0	0	7780600	9029400	0	11801000	11550000	11505000	0	0	0	0	0	1	3	2	1	3	2	4	0	0	0	0	0	29667	136650	126050	54305	264360	133750	249380
A0A024R273;A8K4G2;A0A024R244;P43405;C3W981;C3W980;Q13196;B0YIV3;Q8NFD2	A0A024R273;A8K4G2;A0A024R244;P43405	Tyrosine-protein kinase;Tyrosine-protein kinase SYK	SYK	81660000	80733000	79042000	61577000	70286000	78938000	0	0	0	0	0	0	9	10	9	9	8	9	0	1	1	1	1	1	1234900	1306500	1189100	700880	957520	697590	0	17110	8534.9	66517	8329	36102
Q76FK4;A0A024R250;A6H8Z4;F5H101;Q6AI50;F8WE42;B4DM91;F5GWN9;A0A0A0MSJ1;F5H8B8;F5H692;F5H797;F5H7D5;F5H0I5;F5H532;F5GXV1;Q7Z607	Q76FK4;A0A024R250;A6H8Z4;F5H101;Q6AI50;F8WE42;B4DM91	Nucleolar protein 8	NOL8;DKFZp686P12242	627010000	516520000	600190000	483030000	421630000	547640000	307250000	218460000	114710000	249600000	209680000	182550000	31	34	32	26	29	24	20	19	9	21	17	16	5614300	6016500	5930100	3926000	2855400	3991000	2009200	1406100	744310	1820700	1503500	1002000
A0A024R254;Q9Y5V3	A0A024R254;Q9Y5V3	Melanoma-associated antigen D1	MAGED1	0	0	0	0	0	0	0	5840600	5693600	5501700	5765200	5216700	0	0	0	1	0	0	1	2	3	2	2	3	0	0	0	22796	0	0	129160	180200	241280	166910	170130	265270
A0A087WXM6;J3QQT2;J3KRX5;A0A024R261;A0A0A6YYL6;P18621;J3QLC8;A0A0A0MRF8;J3KRB3;A0A087WWH0;J3QS96;A0A087WY81;J3KSJ0;A4D1R6;A4D1R5	A0A087WXM6;J3QQT2;J3KRX5;A0A024R261;A0A0A6YYL6;P18621;J3QLC8;A0A0A0MRF8;J3KRB3;A0A087WWH0;J3QS96;A0A087WY81	60S ribosomal protein L17	RPL17;hCG_24487;RPL17-C18orf32	844480000	805000000	855450000	716140000	767650000	734030000	726140000	987230000	960840000	578020000	758020000	852650000	8	9	7	7	8	7	8	7	9	7	8	8	45911000	55966000	50980000	33224000	41870000	32095000	41482000	54975000	70256000	28961000	37031000	43727000
K7EIU8;A0A024R274;Q13485;Q9BYG6;A0A0S2Z4B2;K7ES96;A0A087WUF3;K7EIJ2;K7ENG8;B4DZP1;K7EL18;K7EL15;U6BKH8;K7ELK2;K7ENG1	K7EIU8;A0A024R274;Q13485;Q9BYG6;A0A0S2Z4B2	Mothers against decapentaplegic homolog;Mothers against decapentaplegic homolog 4	SMAD4	35530000	25184000	0	17629000	15202000	0	125830000	132600000	98980000	82130000	99444000	71162000	4	3	1	2	2	1	10	10	10	9	11	8	585850	410040	136360	273610	372210	108450	2989100	3602600	3107800	3253000	3251800	1703700
A0A024R277;O15269;Q6NUL7;Q59EQ4;B4DR90	A0A024R277;O15269;Q6NUL7;Q59EQ4	Serine palmitoyltransferase 1	SPTLC1	24203000	30981000	23671000	28000000	34824000	28823000	23351000	29139000	22467000	18445000	22859000	20444000	4	4	2	3	5	2	4	5	3	3	4	4	734980	1057700	418550	365680	915730	245650	754390	856500	754940	504110	516670	575350
Q9HCE3;A0A024R283;B3KXW2;B4DQV3;K7EQN0;K7EIU3;K7EQW7;K7ELB7;K7ES47;K7EMF9;K7ER18;K7EL14;K7EP49;K7EJM2;K7EKV7;K7EPI7;K7ELQ2;K7EN67	Q9HCE3;A0A024R283;B3KXW2	Zinc finger protein 532	ZNF532	439590000	344490000	410020000	382510000	380300000	376680000	1069600000	894030000	723060000	1140200000	845570000	651240000	37	26	28	26	25	23	56	47	45	53	47	37	3580100	2463700	2566200	2323100	1843400	1719800	12289000	8316100	6859600	13777000	8060600	4690100
K7ERC8;A0A024R292;Q06136	K7ERC8;A0A024R292;Q06136	3-ketodihydrosphingosine reductase	KDSR;FVT1	0	0	0	0	0	0	0	0	0	0	0	6907700	1	1	1	0	1	1	1	1	1	0	1	1	0	157890	143460	0	142540	186680	320800	0	373000	0	0	268700
A0A024R294;Q96BD8;K7EPW0;K7EP61	A0A024R294;Q96BD8	Spindle and kinetochore-associated protein 1	C18orf24;SKA1	39176000	30402000	32006000	39406000	40710000	47149000	63160000	89550000	70192000	69861000	76632000	86396000	5	5	5	5	5	4	7	7	7	7	7	6	964940	967900	935150	828930	1237400	1017700	2395800	3428400	3599200	3059600	3132200	2149200
Q9Y657;A0A024R297;A0A1W2PR54	Q9Y657;A0A024R297	Spindlin-1	SPIN1;SPIN	899530000	811730000	748690000	811060000	717490000	870840000	249290000	216890000	238260000	263040000	235750000	288750000	11	11	10	12	11	11	8	5	10	9	8	9	32270000	32368000	25183000	29220000	28058000	28350000	9722100	6376600	10084000	11146000	8795700	9825200
Q53FS4;B2R774;A0A024R2A7;P49257;A0PJ85;B4DVV0	Q53FS4;B2R774;A0A024R2A7;P49257	Protein ERGIC-53	LMAN1	90073000	99510000	67584000	99422000	130600000	102100000	103510000	111000000	159480000	95474000	109900000	126790000	7	8	4	8	7	7	5	8	8	6	8	8	1413900	2879600	833790	3235500	2618900	1470500	3451800	2149100	5222700	2749900	3775200	4655300
A0A024R2A8;Q96JG8;A0A024R286;D6RBW3	A0A024R2A8;Q96JG8	Melanoma-associated antigen D4	MAGED4	0	0	0	0	0	0	26491000	29499000	34781000	36260000	27917000	33523000	0	0	0	0	0	0	7	6	8	9	9	6	0	0	0	0	0	0	293050	313570	951160	1263200	539410	478450
X6RBL6;A0A024R2B8;Q9UBB5	X6RBL6;A0A024R2B8;Q9UBB5	Methyl-CpG-binding domain protein 2	MBD2	0	0	0	9181100	0	0	0	0	0	0	0	0	1	0	0	2	1	0	1	0	0	0	0	1	140600	0	0	428390	134240	0	86144	0	0	0	0	83463
O95427;K7EPJ2;A0A1W2PS19;A0A024R2C3;B2RCI8;A0A1W2PNH8;A0A1W2PNR0;A0A1W2PQP4;A0A1W2PQR8;A0A1W2PNQ8;A0A1W2PQZ1;A0A1W2PPR7;A0A1W2PR74;A0A1W2PPB6;A0A1W2PNW5;K7ELE1;A0A1W2PQA9;K7EMD7;A0A1W2PRH3	O95427;K7EPJ2;A0A1W2PS19;A0A024R2C3;B2RCI8;A0A1W2PNH8;A0A1W2PNR0;A0A1W2PQP4;A0A1W2PQR8;A0A1W2PNQ8;A0A1W2PQZ1;A0A1W2PPR7;A0A1W2PR74;A0A1W2PPB6;A0A1W2PNW5;K7ELE1;A0A1W2PQA9;K7EMD7;A0A1W2PRH3	GPI ethanolamine phosphate transferase 1	PIGN	0	0	0	0	0	0	0	10159000	3698500	0	0	5449200	0	0	0	1	0	0	0	2	2	0	1	2	0	0	0	10446	0	0	0	244430	39856	0	129140	55839
A0A024R2C5;O75351;A8K5D8;A8K4G7	A0A024R2C5;O75351;A8K5D8;A8K4G7	Vacuolar protein sorting-associated protein 4B	VPS4B	240200000	213010000	211490000	231580000	235120000	238120000	242880000	254810000	248700000	229590000	235030000	240980000	8	10	10	7	8	7	8	11	9	11	12	9	5566200	5610200	4848700	3148300	5546500	4447600	5261800	6609400	7142800	6794900	6970200	5283400
B4DQT8;A0A024R2D4;B4E1J8;Q9NVJ2;B2R7U5;A0A024R977;Q96BM9	B4DQT8;A0A024R2D4;B4E1J8;Q9NVJ2;B2R7U5;A0A024R977;Q96BM9	ADP-ribosylation factor-like protein 8B;ADP-ribosylation factor-like protein 8A	ARL8B;ARL8A	20181000	35449000	23984000	46471000	60927000	33258000	0	15217000	13740000	16284000	29486000	0	2	3	2	4	2	2	1	1	2	1	2	1	861190	2546700	1140900	2526100	2166000	794970	157010	342380	545970	440060	837350	53602
B4DQK1;A0A024R2E9;B3KQM6;O95352;B2RB57;H7C369;H7C2R3;H7BZ92;H7C2J8;C9JFF4	B4DQK1;A0A024R2E9;B3KQM6;O95352;B2RB57	Ubiquitin-like modifier-activating enzyme ATG7	ATG7	0	0	0	0	0	0	13989000	17444000	16481000	11604000	20916000	16169000	0	0	0	0	1	0	2	2	3	3	3	3	0	0	0	0	96549	0	165280	156070	181190	175200	359060	193960
B4E1V7;A0A0S2Z4K1;A0A024R2F2;P40337	B4E1V7;A0A0S2Z4K1;A0A024R2F2;P40337	Von Hippel-Lindau disease tumor suppressor	VHL	0	13574000	0	0	0	0	0	0	0	0	0	0	1	1	1	0	0	1	0	0	0	0	0	0	972640	2289000	972720	0	0	999690	0	0	0	0	0	0
A0A024R2F4;Q9BV44;H7C0R6;H7C3J3	A0A024R2F4;Q9BV44;H7C0R6;H7C3J3	THUMP domain-containing protein 3	THUMPD3	0	0	0	183470000	26670000	0	0	0	0	0	0	0	0	1	1	4	3	0	0	0	0	0	0	0	0	86721	57701	3114400	350580	0	0	0	0	0	0	0
A0A024R2F6;A0A087X2E3;Q59GM1;B3KSV8;Q86VA8;A0A087WW96;Q92777;B4DI62	A0A024R2F6;A0A087X2E3;Q59GM1;B3KSV8;Q86VA8;A0A087WW96;Q92777;B4DI62	Synapsin-2	SYN2	0	0	0	0	0	0	0	0	0	0	1799600	0	0	0	0	0	0	0	1	0	1	0	2	0	0	0	0	0	0	0	11237	0	35353	0	57420	0
A0A024R2F9;Q9BTV4;A0A0S2Z5N2;V9GY05	A0A024R2F9;Q9BTV4;A0A0S2Z5N2	Transmembrane protein 43	TMEM43	16707000	43055000	18959000	20815000	24005000	21347000	18719000	19355000	30372000	17642000	16237000	20533000	3	6	3	5	4	2	3	5	6	3	6	4	247900	1324300	456730	483520	557500	244790	427620	539020	883730	316040	584630	510530
A0A024R2G2;Q9BXW9;H7BZJ7;F8WE37	A0A024R2G2;Q9BXW9	Fanconi anemia group D2 protein	FANCD2	589110000	472900000	505930000	507800000	467960000	582980000	707610000	717260000	541750000	678420000	738650000	622520000	22	21	23	23	23	23	30	31	25	31	31	24	13017000	10963000	2164400	2056800	1979500	2059500	4270100	7773400	2760400	3972200	4376300	2678400
D3YTB1;A0A024R2G7;F8W727;P62910;A0A090N8E7	D3YTB1;A0A024R2G7;F8W727;P62910	60S ribosomal protein L32	RPL32	241030000	227220000	203610000	209230000	258940000	156060000	295900000	352970000	328970000	202980000	250350000	265950000	6	5	4	4	6	4	5	4	5	4	5	5	29668000	27480000	20503000	25292000	33709000	14530000	37249000	38465000	45602000	22971000	30618000	31284000
A0A024R2G8;O15084;B4DIW9;B4DS25;H7C4A0;B7Z6Z7;Q53T07;H7C209;Q8N8A2	A0A024R2G8;O15084;B4DIW9	Serine/threonine-protein phosphatase 6 regulatory ankyrin repeat subunit A	ANKRD28	19809000	18325000	17899000	27447000	26566000	23692000	25056000	31042000	24713000	18659000	24096000	25484000	5	4	4	7	5	5	2	6	7	5	7	5	260160	233580	147040	399420	523410	266680	209590	431270	410410	255250	387490	284140
A0A024R2H1;Q01826;C9J3I0;H0YN86;C9JLL5;C9J7F3;C9JGL9;C9IZC5;C9JP21	A0A024R2H1;Q01826	DNA-binding protein SATB;DNA-binding protein SATB1	SATB1	0	0	0	0	0	0	6266500	6082300	4485500	13191000	13276000	11100000	0	0	0	0	0	1	2	2	3	4	6	4	0	0	0	0	0	15499	117000	110370	113460	379570	444870	308550
C9J7Z4;B7Z355;A8K568;A0A024R2H2;Q8NCE0	C9J7Z4;B7Z355;A8K568;A0A024R2H2;Q8NCE0	tRNA-splicing endonuclease subunit Sen2	TSEN2	0	10798000	0	0	0	0	0	0	0	0	0	0	2	3	1	2	1	2	0	0	0	0	0	2	233200	218510	87652	229900	42158	202230	0	0	0	0	0	59314
A8K5H3;A0A024R2H4;Q9H1K0;H7C204;D6RD50;F8WE50;C9JZZ1;Q6MZR5	A8K5H3;A0A024R2H4;Q9H1K0	Rabenosyn-5	ZFYVE20;RBSN	0	0	0	0	0	0	108400000	132650000	125880000	125480000	128380000	116670000	1	1	0	0	0	0	3	6	4	3	5	4	7380.4	0	0	0	0	0	122240	2564700	2461900	143480	2608900	2105700
A0A024R2H7;Q96Q11;C9JRS7;F8W8C3	A0A024R2H7;Q96Q11	CCA tRNA nucleotidyltransferase 1, mitochondrial	TRNT1	62115000	65626000	52963000	73478000	55630000	40183000	29950000	33427000	54933000	37835000	32588000	67572000	6	6	7	9	7	3	3	6	10	6	7	8	1017400	1211900	947290	1186100	927000	370600	208790	378570	1356200	887570	554440	1418100
B4DW89;J3QT87;A0A024R2H8;A0A1W2PPJ5;Q96SW2;J3QT51	B4DW89;J3QT87;A0A024R2H8;A0A1W2PPJ5;Q96SW2;J3QT51	Protein cereblon	CRBN	0	0	0	0	0	0	0	0	0	0	0	1379600	1	0	0	2	0	1	1	1	1	0	1	1	49459	0	0	27655	0	23139	70834	52655	96748	0	99833	61022
A0A024R2I7;Q9NS91;Q53H10;F8WE49;H7C3I2;H7C0A5	A0A024R2I7;Q9NS91;Q53H10	E3 ubiquitin-protein ligase RAD18	RAD18	102800000	93336000	120470000	106440000	92334000	122490000	152340000	120430000	89001000	120020000	121740000	116880000	7	7	9	8	7	7	8	9	9	9	8	7	1488200	1547500	1850800	1243000	1356400	1053000	2728300	1855800	1946500	2678600	2331700	1497100
A0A024R2K1;P20339;A0A0A1HAN9;F8VVZ0;F8VWU4;F8WCY6;F8WD79;F8VPW9;F8VSF8;F8VWZ7	A0A024R2K1;P20339;A0A0A1HAN9	Ras-related protein Rab-5A	RAB5A	155860000	137200000	155340000	216820000	216080000	156710000	205500000	263620000	319980000	199290000	226880000	300650000	6	6	5	5	6	5	6	8	8	6	7	7	7952300	6235400	7041800	8176900	10087000	6099100	8672000	12899000	19244000	8974300	13655000	13852000
C9J2P0;A0A024R2K3;P51965;H7C061;B7Z306	C9J2P0;A0A024R2K3;P51965;H7C061;B7Z306	Ubiquitin-conjugating enzyme E2 E1	UBE2E1	0	0	0	0	0	0	12135000	10803000	12993000	0	0	0	1	1	1	1	1	1	2	2	2	1	1	1	365420	491470	226240	535190	449350	531070	1205100	1233900	1647300	1425100	1318700	1335700
A0A1S5UZ17;A0A024R2K4;Q9Y608;H7C3N9;C9JSU1;C9JJC9;C9JC17;C9J321;C9J0U5	A0A1S5UZ17;A0A024R2K4;Q9Y608	Leucine-rich repeat flightless-interacting protein 2	LRRFIP2	42615000	23435000	20058000	40892000	24343000	23579000	102980000	135330000	72847000	85145000	95481000	93300000	7	2	4	5	4	3	9	10	8	7	9	9	1004700	596560	262040	668040	555960	634590	3030300	4473600	2677500	3424500	3617000	2474500
A8KAN5;A0A024R2L0;Q9NZI7;A0A024R2J0;C9JWL3;F8WEP8;B3KN18	A8KAN5;A0A024R2L0;Q9NZI7;A0A024R2J0	Upstream-binding protein 1	UBP1	30595000	24629000	31525000	0	24294000	30104000	20871000	40705000	25087000	26934000	29471000	26950000	4	5	2	2	4	4	4	3	4	6	4	2	677450	701370	452040	257080	395520	539480	906080	1059700	833980	726740	954490	507450
A0A024R2L1;Q8TAF3;F8W9K4;F8W7Q3;C9JC24;F8W7Y5;F8W6P2	A0A024R2L1;Q8TAF3	WD repeat-containing protein 48	WDR48	50328000	54410000	50326000	45623000	52862000	44539000	68541000	72808000	60377000	69754000	73909000	64447000	11	7	7	9	9	10	9	11	8	8	11	10	952360	739750	742060	767940	737190	615100	1064300	1690000	973250	1135500	1428400	1221500
Q8NCW8;B4DEN6;A0A024R2M6;P09110;H7C131;C9JDE9;H0Y4D4;A0A140VJX0;B4E072;O43203;B4DVF4	Q8NCW8;B4DEN6;A0A024R2M6;P09110;H7C131;C9JDE9;H0Y4D4;A0A140VJX0	3-ketoacyl-CoA thiolase, peroxisomal	ACAA1	16285000	23586000	23811000	25362000	36269000	16946000	5512900	14866000	15448000	0	16328000	13630000	4	6	6	6	8	5	3	4	3	0	3	5	529510	1149600	871520	982960	1822500	653300	94176	276650	342560	0	278930	404160
A0A024R2M7;O95747;C9JIG9;F8WBK9	A0A024R2M7;O95747;C9JIG9	Serine/threonine-protein kinase OSR1	OXSR1	183880000	133740000	163410000	165810000	154270000	164240000	217440000	255880000	232890000	149610000	201750000	267610000	12	11	9	10	10	10	9	13	16	13	13	15	2977000	2975200	3308800	3047800	2959500	2343500	2782200	4310700	6235000	3607600	4383900	5415700
A0A024R2M8;D2CPI8;D2CPJ1;D2CPJ3;D2CPJ0;D2CPI9;D2CPK0;D2CPK7;E7EUB5;D2CPJ5;D2CPK1;D2CPJ4;D2CPJ8;D2CPK4;D2CPJ2;D2CPK2;D2CPJ9	A0A024R2M8		XPC	503740000	479940000	521300000	522380000	514460000	553720000	291080000	273630000	194220000	336980000	316430000	227470000	22	20	22	18	21	20	18	19	14	21	19	12	8113900	7215000	7890300	5995200	6826000	6286000	3464700	3454900	1837400	4484800	4505700	2509800
A0A024R2N6;P30414;Q6M1B8;A0A087WYW3;Q6N014;Q59EC3;Q6MZH6;C9JMM5;A8K7K2;Q6M1B6	A0A024R2N6;P30414;Q6M1B8;A0A087WYW3	NK-tumor recognition protein;Putative peptidyl-prolyl cis-trans isomerase	NKTR;DKFZp686J06106	50803000	46387000	44210000	38137000	29667000	55164000	42650000	32817000	29931000	39144000	29269000	31965000	12	8	8	7	8	4	8	7	4	5	5	4	1085000	781200	863250	588650	382590	333690	572040	427970	308740	492320	259320	305730
C9J9K3;A0A024R2P0;A0A0C4DG17;P08865;Q96RS2;A0A024R7P5;F8WD59;A0A024RCF2	C9J9K3;A0A024R2P0;A0A0C4DG17;P08865;Q96RS2;A0A024R7P5;F8WD59	40S ribosomal protein SA	RPSA;LOC388524	354990000	437050000	328590000	398720000	518890000	385000000	527720000	854800000	1087300000	390460000	673010000	889500000	8	10	9	11	11	9	11	11	13	11	11	11	12695000	21403000	13741000	16574000	23167000	10349000	25603000	35494000	67406000	19415000	30826000	33368000
B2RDZ9;A0A024R2P7;Q15024;B4DIU0	B2RDZ9;A0A024R2P7;Q15024;B4DIU0	Exosome complex component RRP42	EXOSC7	133590000	174880000	166350000	153950000	161910000	132320000	176420000	156910000	195940000	155910000	197630000	217340000	6	5	5	4	5	4	6	7	9	7	5	7	2700800	5546400	3179100	2408800	3459100	2360700	5033400	5076300	7922900	5896100	4829900	8270200
A0A024R2Q3;P35222;B4DL06;B4DGU4;B5BU28;B4DSW9;E7EMJ5;G9GAG7;E9PDF9;E7EV28;C9IZ65	A0A024R2Q3;P35222;B4DL06;B4DGU4;B5BU28;B4DSW9	Catenin beta-1	CTNNB1	360210000	330240000	316510000	424760000	443280000	471090000	1513300000	1504500000	1326800000	1694900000	1772300000	1384600000	22	21	20	20	22	17	28	27	30	28	30	29	4708300	3532300	3667900	4722700	5216000	4367800	23085000	22669000	23495000	28482000	32473000	20347000
A0A024R2Q4;P61313;E7EQV9;E7ENU7;B4DLP4;E7EX53;B4DEN1;A4D1Q5;E7ERA2	A0A024R2Q4;P61313;E7EQV9;E7ENU7;B4DLP4	Ribosomal protein L15;60S ribosomal protein L15	RPL15	542560000	766910000	682940000	586130000	684740000	566580000	825020000	788800000	824100000	731640000	678330000	675970000	9	9	9	8	10	6	12	9	12	11	11	11	24613000	44639000	35684000	26452000	32716000	23082000	40368000	37135000	33802000	39925000	36818000	34909000
Q53R15;A0A024R2Q5;P05976;P08590	Q53R15;A0A024R2Q5;P05976;P08590	Myosin light chain 1/3, skeletal muscle isoform;Myosin light chain 3	MYL1;MYL3	0	0	0	0	0	0	68619000	0	0	0	63227000	76785000	1	0	1	0	0	0	2	1	1	0	2	2	233510	0	273860	0	0	0	3847800	1116300	607720	0	4942600	3559400
A0A024R2Q8;Q9UHA2	A0A024R2Q8;Q9UHA2	SS18-like protein 2	SS18L2	0	0	13344000	0	7232500	0	0	0	0	0	0	0	2	0	3	0	2	1	1	1	1	1	1	1	464420	0	1240900	0	482760	382250	64810	30293	365090	157630	92180	49199
A0A024R2R0;Q96PB8	A0A024R2R0;Q96PB8	Leucine-rich repeat-containing protein 3B	LRRC3B	0	13273000	0	0	0	0	0	0	0	0	0	0	0	1	0	0	0	0	1	1	0	1	1	0	0	458760	0	0	0	0	153260	1079600	0	1328900	221620	0
Q53H56;A0A024R2X6;Q53FJ3;Q08AK7;A0A024R2T0;Q13107;H7C189;C9JNU9	Q53H56;A0A024R2X6;Q53FJ3;Q08AK7;A0A024R2T0;Q13107;H7C189	Ubiquitin carboxyl-terminal hydrolase;Ubiquitin carboxyl-terminal hydrolase 4	USP4	32237000	28834000	31111000	31453000	28952000	24159000	22948000	26248000	25857000	25243000	24248000	24499000	8	7	7	7	7	5	6	4	7	7	5	4	383910	474490	371060	257940	317850	176040	202360	222060	321740	335550	210890	137050
A0A024R2T2;Q96AT1	A0A024R2T2;Q96AT1	Uncharacterized protein KIAA1143	KIAA1143	29615000	32811000	43780000	32948000	29543000	32859000	28530000	28349000	30207000	23915000	35162000	28473000	2	2	2	2	2	2	2	2	2	2	2	2	1888800	2370600	2686500	1970500	2140300	1552500	1973100	1645400	2291400	1487000	2334700	1673300
A0A024R2T4;O94889;B4DHW4;Q647K1;Q6PJF0;Q9H8E7;C9J4G4;F8WCL4;F8WF78;Q96B51	A0A024R2T4;O94889;B4DHW4;Q647K1;Q6PJF0	Kelch-like protein 18	KLHL18	62725000	59656000	50963000	69373000	65796000	57023000	0	0	0	0	0	0	6	6	5	7	6	4	1	1	2	0	1	1	1328000	1843900	1644800	2246100	1647200	1239600	47721	50801	67254	0	45480	47346
A0A024R2T6;Q7L2E3;H7BXY3;Q6W6M7;F6R0H4	A0A024R2T6;Q7L2E3;H7BXY3	Putative ATP-dependent RNA helicase DHX30	DHX30	24554000	26305000	15349000	31435000	21886000	19914000	121390000	181180000	163950000	106330000	122500000	127030000	6	6	4	6	6	5	16	24	29	20	25	24	155800	133130	101160	176010	127900	103760	976150	1416000	1846200	1072600	1385200	1156500
A0A024R307;A0A024R2U4;Q8WXE1;A0A0U1RQW3;A0A0U1RQR9;A0A0U1RRM7;A0A0U1RQJ8;A0A1W2PQ89	A0A024R307;A0A024R2U4;Q8WXE1;A0A0U1RQW3;A0A0U1RQR9;A0A0U1RRM7;A0A0U1RQJ8	ATR-interacting protein	TREX1;ATRIP	50447000	35075000	53138000	55653000	47610000	41224000	45022000	36178000	30068000	40485000	50637000	49891000	4	3	3	6	6	6	5	4	3	4	4	4	361580	173140	205560	1301500	496160	1099700	1976500	331530	237630	327690	370150	1720500
H7C0J2;B4DTM0;C9J0V5;G3V0G1;A0A024R2U5;Q9BQQ3;C9J5S6;C9J9V9	H7C0J2;B4DTM0;C9J0V5;G3V0G1;A0A024R2U5;Q9BQQ3;C9J5S6;C9J9V9	Golgi reassembly-stacking protein 1	GORASP1	0	0	0	0	0	0	10804000	11506000	0	0	12973000	19046000	0	0	0	0	0	0	1	2	1	1	1	1	0	0	0	0	0	0	646000	905250	473940	302760	830960	1092500
A0A024R2U6;P52756;Q59HE6;A0A0S2Z549;C9JFQ5;E1CJT4;A0A0S2Z5U0;C9J9P7;C9JR02;F8W910;F8WE23	A0A024R2U6;P52756;Q59HE6	RNA-binding protein 5	RBM5	765400000	701180000	790750000	778240000	668790000	863560000	323270000	260870000	201960000	277030000	263830000	225560000	20	19	22	18	21	22	17	13	11	15	15	15	13607000	12492000	14827000	13109000	11670000	13239000	5350700	3798000	3189100	4523100	4200600	3218300
A0A024R2U9;C9JIF9;P13798;H7C393;C9JLK2;H7C1U0;F8WEH5	A0A024R2U9;C9JIF9;P13798;H7C393	Acylamino-acid-releasing enzyme	APEH	12601000	16040000	0	13977000	15199000	14509000	38353000	51726000	39162000	34380000	47868000	34539000	3	4	1	2	3	3	8	8	8	6	6	8	161280	272870	44855	190690	219380	148030	935100	1042200	1214600	666530	1129500	766360
A0A0S2Z472;A8KAH7;A0A024R2W3;P13861;H7C1L0;H7C330;H7C4A9;C9J830;A0A0K0K1I3	A0A0S2Z472;A8KAH7;A0A024R2W3;P13861	cAMP-dependent protein kinase type II-alpha regulatory subunit	PRKAR2A	30138000	35736000	27564000	31976000	41395000	27429000	24800000	36524000	45805000	18771000	33950000	36343000	5	7	5	7	8	2	6	8	10	4	7	9	707160	917940	713740	843540	1119400	320230	642070	1148700	1430500	282450	960100	1255100
A0A024R2W4;Q14118	A0A024R2W4;Q14118	Dystroglycan;Alpha-dystroglycan;Beta-dystroglycan	DAG1	0	0	0	0	0	0	35726000	33616000	44955000	46780000	48417000	45080000	0	1	0	0	0	1	6	5	6	6	7	8	0	17794	0	0	0	8028.3	373030	359270	364750	735370	774520	721570
C9J8E1;B5BUJ8;B2R8Z2;A8K4K4;A0A024R2W7;Q16644;C9JPW3	C9J8E1;B5BUJ8;B2R8Z2;A8K4K4;A0A024R2W7;Q16644	MAP kinase-activated protein kinase 3	MAPKAPK3	0	0	0	0	0	0	22308000	20947000	24484000	26531000	23722000	24506000	0	0	0	0	0	0	3	3	5	2	4	5	0	0	0	0	0	0	595120	580490	987040	564600	943410	800560
A0A024R329;A0A024R2X1;Q9Y5P6	A0A024R329;A0A024R2X1;Q9Y5P6	Mannose-1-phosphate guanyltransferase beta	GMPPB	0	0	0	0	0	0	0	0	6665900	0	0	0	0	1	1	1	1	0	0	1	2	0	2	2	0	155270	88000	76298	128570	0	0	69830	233390	0	206210	181100
Q92551;A0A024R2X2;C9JNA8	Q92551;A0A024R2X2	Inositol hexakisphosphate kinase 1	IP6K1;IHPK1	5248600	0	4368700	4780400	6156000	0	4683000	0	0	0	5901300	5119500	2	2	2	2	2	0	2	1	1	2	2	2	127040	154990	93298	105620	141860	0	102420	0	64526	79203	138600	102450
A0A024R305;Q92560;F8W6N3;H0Y8E8;F8WEY5;C9J7L9	A0A024R305;Q92560;F8W6N3	Ubiquitin carboxyl-terminal hydrolase;Ubiquitin carboxyl-terminal hydrolase BAP1	BAP1	34240000	43613000	32183000	37167000	37743000	24037000	21286000	16553000	29196000	20634000	18164000	20940000	5	4	7	6	6	5	4	1	4	3	3	5	553500	584330	519350	585390	727790	438840	380550	101230	437590	232460	266760	324800
Q9Y2S6;A0A024R306;A0A024R1R8	Q9Y2S6;A0A024R306;A0A024R1R8	Translation machinery-associated protein 7	TMA7;CCDC72;hCG_2014768	516420000	488290000	469290000	505430000	593790000	603910000	517700000	565620000	357690000	498930000	552550000	606680000	2	2	2	2	2	2	2	2	2	2	2	2	83321000	151590000	133510000	113350000	145820000	69527000	139730000	134600000	92098000	140390000	141190000	161000000
A0A024R319;P55268;Q15483;Q8N9Q8	A0A024R319;P55268;Q15483	Laminin subunit beta-2	LAMB2	0	0	0	0	0	0	0	9391300	13247000	0	8360100	11207000	0	0	0	0	0	0	1	3	2	2	6	3	0	0	0	0	0	0	3636.2	44749	37511	48144	91625	33837
A0A024R324;P61586;Q9BVT0;B4DKN9;C9JNR4;C9JX21;A0A0B6XK12;Q5JR07;Q5JR05;C9JRM1;Q5JR06;E9PN11;U3KQA9;U3KQV3;P62745	A0A024R324;P61586;Q9BVT0;B4DKN9;C9JNR4;C9JX21	Transforming protein RhoA	RHOA;ARHA	88411000	109580000	76316000	88634000	106190000	92840000	196400000	295170000	294390000	206440000	281570000	307480000	4	5	5	4	3	4	6	5	7	6	6	5	5286700	6993300	4256300	3250200	4238500	4368300	14660000	20724000	25373000	17349000	23657000	21404000
A0A024R326;Q6IPI1;P47914	A0A024R326;Q6IPI1;P47914	60S ribosomal protein L29	RPL29	97887000	102940000	0	79863000	88295000	88054000	96402000	114190000	174330000	88899000	89066000	123130000	2	2	1	2	2	2	2	2	2	2	2	2	20344000	20635000	17138000	14271000	16808000	13166000	26843000	35075000	36733000	23422000	27819000	25663000
A0A024R328;Q05655;B4DFV1;C9K0E3;C9JZU8;C9J9P1	A0A024R328;Q05655;B4DFV1	Protein kinase C delta type;Protein kinase C delta type;Protein kinase C delta type regulatory subunit;Protein kinase C delta type catalytic subunit;Protein kinase C	PRKCD	0	0	0	0	0	0	0	11358000	10203000	11138000	11880000	11025000	0	0	0	0	0	0	2	3	4	2	5	2	0	0	0	0	0	0	136010	115250	263380	104130	316650	53577
E7ETR1;B4DIG8;C9J9E2;A0A024R331;B2RDF9;A0A140VKD5;Q8NCB2;A0A024R2U2;B4DM24;B4DMF2;F8WDJ4;B4DSW8	E7ETR1;B4DIG8;C9J9E2;A0A024R331;B2RDF9;A0A140VKD5;Q8NCB2;A0A024R2U2;B4DM24;B4DMF2	CaM kinase-like vesicle-associated protein	CAMKV	0	0	0	0	0	0	0	10423000	9938300	0	0	0	0	0	0	0	0	0	1	3	2	0	1	1	0	0	0	0	0	0	71050	216510	232040	0	60942	61198
A0A024R332;Q6I9Y2;A0A024R341;F8WF22;H7C5E3	A0A024R332;Q6I9Y2;A0A024R341	THO complex subunit 7 homolog	NIF3L1BP1;THOC7	123890000	108970000	113270000	99857000	111550000	136300000	80027000	89297000	82965000	82667000	72472000	86987000	10	12	9	6	11	7	6	8	7	9	9	9	6725100	4719700	4165500	4353000	5855000	4369600	3276700	4518600	3189900	4632000	3267600	4672300
A0A024R333;Q6UXN9;C9JBU3;C9J355	A0A024R333;Q6UXN9	WD repeat-containing protein 82	TMEM113;WDR82	520170000	603600000	574280000	511500000	526260000	447830000	363750000	327330000	427480000	378170000	383450000	396010000	13	13	10	10	12	11	13	11	9	13	9	10	20181000	24156000	19735000	17603000	18787000	12063000	13521000	10156000	13597000	16067000	13198000	12579000
A0A024R338;Q9UHJ3;C9IZZ5;C9IY64	A0A024R338;Q9UHJ3	Scm-like with four MBT domains protein 1	SFMBT1	6199700	8800800	9965300	8681300	8620000	8004800	7454000	4689900	0	9759600	7105700	5608100	4	3	2	3	4	3	2	3	3	4	3	2	206420	142560	121640	131230	167150	200020	78294	79277	198190	209010	90859	79865
A0A024R355;Q8IV48;B4DWF4;E5RIV7	A0A024R355;Q8IV48;B4DWF4	3-5 exoribonuclease 1	THEX1;ERI1	24356000	23845000	0	30913000	31448000	28144000	0	0	17653000	0	19372000	0	3	2	1	3	3	3	0	1	2	1	3	1	617640	518450	446130	675810	1019400	532940	0	355850	385800	93274	522720	218290
Q969S2;A0A024R361;E9PPL4	Q969S2;A0A024R361	Endonuclease 8-like 2	NEIL2	19680000	17371000	0	12403000	13095000	15066000	11132000	0	0	0	10529000	10605000	3	2	2	2	3	2	2	1	1	1	3	2	555830	414130	315280	299880	353280	264410	221050	152450	123990	206260	312310	231770
A0A024R370;P82094;B4DQY7;F8WF45;Q6PII6	A0A024R370;P82094;B4DQY7;F8WF45	TATA element modulatory factor	TMF1	80119000	79469000	39202000	77178000	107080000	53557000	99936000	106490000	100450000	136140000	149870000	125040000	14	11	6	9	16	7	19	19	20	23	24	21	633960	469600	168790	421320	695120	223290	1063300	979150	1077500	1801900	1747000	1313200
B4DZZ0;B3KQB4;A0A024R371;O75915;F8WF90;C9JQU6;F8WF33;B4DWQ6	B4DZZ0;B3KQB4;A0A024R371;O75915;F8WF90;C9JQU6;F8WF33;B4DWQ6	PRA1 family protein 3	ARL6IP5	0	0	0	18165000	0	0	34970000	35468000	34098000	19951000	34900000	34561000	1	1	1	2	1	1	3	3	2	2	3	3	307830	471630	0	913440	320230	308970	2644100	2575800	2960000	1436600	2895500	2499200
A0A024R377;Q6IQ32;H0YLN6;H0YM09	A0A024R377;Q6IQ32	ADNP homeobox protein 2	KIAA0863;ADNP2	154830000	150610000	164320000	177210000	146390000	162220000	254200000	219130000	180770000	258970000	231850000	193380000	17	11	12	9	12	11	16	17	15	19	17	13	2121800	1441500	1804200	1603500	1532300	1463400	4456000	3259800	2543700	6234900	3077800	2507100
A0A024R388;Q9NXG2;Q6MZT3;O60362;B4DFY9;H3BNW0	A0A024R388;Q9NXG2;Q6MZT3;O60362;B4DFY9	THUMP domain-containing protein 1	THUMPD1;DKFZp686C1054;44M2.1	386310000	422910000	391820000	403550000	376590000	373880000	152200000	108670000	184840000	139790000	160500000	192470000	14	10	10	11	13	9	9	9	9	9	7	8	10668000	11890000	10606000	8925000	9407600	7101700	3231300	2583300	4317600	3875600	3630400	4050400
A0A024R394;Q9UHD1;A0A024R3C3;E9PHZ2;E9PPQ5;Q9NZ93;E9PIZ4;E9PSD5;E9PL00;E9PIF7	A0A024R394;Q9UHD1;A0A024R3C3	Cysteine and histidine-rich domain-containing protein 1	CHORDC1	103820000	114390000	101680000	106140000	119390000	115290000	193050000	266070000	262010000	180330000	228250000	237340000	9	9	9	9	9	6	11	9	13	11	10	12	3664700	3781900	3127100	2515300	2829000	1872700	7578000	8876200	12022000	9127000	8682500	9134700
A0A024R395;P49959;F8W7U8;Q05D78;F5GXT0;Q9BS79;F5H742;A0A0S2Z438;F5H256	A0A024R395;P49959;F8W7U8;Q05D78	Double-strand break repair protein MRE11A	MRE11A	1434700000	1193600000	1341300000	1314300000	1236300000	1364100000	832470000	796280000	700450000	855110000	811050000	843520000	25	25	26	26	23	24	18	20	20	19	20	20	23851000	22398000	23144000	19098000	16840000	17510000	13444000	12998000	12862000	15185000	14279000	11653000
H0YFT8;A0A024R3B1;F5GYW0;A0A024R3D1;A0A024R3A1;Q86XR8	H0YFT8;A0A024R3B1;F5GYW0;A0A024R3D1;A0A024R3A1;Q86XR8	Centrosomal protein of 57 kDa	CEP57	0	0	0	0	0	2990500	0	0	0	0	0	0	0	0	1	0	0	1	0	0	0	0	1	0	0	0	142160	0	0	82574	0	0	0	0	335090	0
A0A024R3A2;Q9BTE7;E9PM04;B4DP84;H0YCN4;E9PQV9;E9PLH8;E9PM78;H0YD80;E9PLS2;J3QQL8;H0Y9C5;H0Y907	A0A024R3A2;Q9BTE7;E9PM04;B4DP84;H0YCN4	DCN1-like protein;DCN1-like protein 5	DCUN1D5	415700000	376660000	421390000	406130000	389890000	466970000	295520000	297260000	292950000	212050000	277560000	261260000	11	11	10	8	9	10	10	8	10	9	10	7	16809000	14484000	13234000	12397000	13669000	13067000	11665000	16763000	12427000	18187000	27303000	6837500
Q8IY63;A0A024R3A6;Q8N209	Q8IY63;A0A024R3A6	Angiomotin-like protein 1	AMOTL1	0	0	0	0	1789400	0	0	0	0	0	0	0	0	1	0	1	1	0	1	1	1	1	3	2	0	0	0	0	35862	0	34144	37634	12463	45557	79563	31283
A0A024R3A8;Q9BRL6;A4D2F7	A0A024R3A8;Q9BRL6	Serine/arginine-rich splicing factor 8	SRP46;SRSF8	41127000	34591000	43956000	39807000	39956000	43269000	22889000	22817000	20378000	22063000	14637000	22447000	3	3	3	3	3	3	3	3	2	3	3	3	3002700	2048400	2925200	2626800	2191000	3465200	1466400	1401800	817540	1314200	954290	1319500
Q9H5J8;A0A024R3A9;E9PM59	Q9H5J8;A0A024R3A9;E9PM59	TATA box-binding protein-associated factor RNA polymerase I subunit D	TAF1D;JOSD3	13371000	11778000	12524000	15540000	13199000	15165000	11986000	0	0	9070200	0	0	4	3	3	2	3	3	4	3	2	2	1	2	568750	773290	783520	785670	794430	870470	878160	598530	169860	556770	205210	192970
B2RBH9;A0A024R3B3;Q8N4S0;F5H777	B2RBH9;A0A024R3B3;Q8N4S0;F5H777	Coiled-coil domain-containing protein 82	CCDC82	0	0	9237400	0	0	0	10638000	0	9360200	0	0	0	1	1	2	0	0	1	2	1	2	1	1	1	106930	130350	185360	0	0	77528	212070	143230	186020	79361	72789	91882
Q13315;A0A024R3C7;E9PIN0;B4DSP3;Q68DE6;M0QXY8;A0A087X0E9;E9PRG7;Q6P7P1;E9PIQ5;Q59GH6;E2I6F3;Q8TDS2;Q8TDS0;A8WFP7;Q96QM9;H0YDU7	Q13315;A0A024R3C7	Serine-protein kinase ATM	ATM	425480000	378900000	428880000	448960000	456670000	473860000	419700000	394400000	352590000	456430000	447610000	439770000	44	44	40	40	39	39	43	40	42	49	47	40	1266000	1208000	1206300	1253100	1202200	1081600	1244600	1164600	1249000	1614000	1528300	1274700
Q8ND24;A0A024R3D4;E9PN76	Q8ND24;A0A024R3D4;E9PN76	RING finger protein 214	RNF214;DKFZp547C195	0	15154000	0	0	0	0	16673000	24192000	46878000	42585000	31508000	38461000	1	4	1	0	1	1	5	5	6	3	6	4	27318	124600	31027	0	34664	30203	258870	473740	925070	553950	548280	338840
B4DS43;H0YDD4;B4DJX1;Q86YI5;A0A024R3D8;P10515;B4DLQ2;E9PEJ4;Q01991;Q16791	B4DS43;H0YDD4;B4DJX1;Q86YI5;A0A024R3D8;P10515;B4DLQ2;E9PEJ4;Q01991	Acetyltransferase component of pyruvate dehydrogenase complex;Dihydrolipoyllysine-residue acetyltransferase component of pyruvate dehydrogenase complex, mitochondrial	DLAT	17255000	18625000	18256000	29151000	39252000	16005000	0	0	0	0	0	20735000	4	3	2	3	5	2	0	0	1	1	0	4	533370	358670	232420	612950	1293000	197070	0	0	98802	74863	0	372090
Q86UU1;A0A024R3H6;A0A024R3F4;Q5W9G0;Q96D60;Q6ZUD6;B0YJ65;A0A087WZL0;Q8NC75;Q96SW0;B7Z2B9;B4DK17;B3KQD4;Q96C94;B4DIX4;Q68CT9;A0A087WXY7	Q86UU1;A0A024R3H6;A0A024R3F4;Q5W9G0;Q96D60;Q6ZUD6;B0YJ65	Pleckstrin homology-like domain family B member 1	PHLDB1;KIAA0638	0	0	0	0	0	0	39531000	50693000	55227000	60975000	55788000	46243000	0	0	0	1	1	0	5	8	7	5	9	8	0	0	0	20197	20988	0	693350	357230	327730	350510	383170	266980
A0A024R3F5;Q9BQA5	A0A024R3F5;Q9BQA5	Histone H4 transcription factor	MIZF;HINFP	0	0	1423800	0	0	0	0	0	0	0	0	0	1	1	1	1	0	0	1	0	1	0	0	1	5504.3	62818	65184	56655	0	0	25556	0	54998	0	0	29398
A0A024R3H2;Q92673;E9PKB0;B4DG45;E9PS32;B4DHG9;E9PP43;B4DYT0;E9PPB3;B4DJ13	A0A024R3H2;Q92673;E9PKB0;B4DG45;E9PS32;B4DHG9;E9PP43;B4DYT0;E9PPB3;B4DJ13	Sortilin-related receptor	SORL1	0	0	0	0	0	0	42272000	58202000	65296000	0	64820000	56909000	0	0	1	0	0	0	3	8	9	1	12	10	0	0	5482.6	0	0	0	125380	131140	205280	9080.3	356590	270160
A0A024R3H3;O00534;A8K6N3;B4DHS6;B2RC43	A0A024R3H3;O00534;A8K6N3;B4DHS6	von Willebrand factor A domain-containing protein 5A	LOH11CR2A;VWA5A	0	0	0	10546000	21632000	15611000	34211000	38722000	49522000	36800000	33471000	39349000	2	0	1	2	2	2	8	9	10	10	10	8	697680	0	17267	51720	172400	34388	617920	726980	932220	810560	747700	524700
A0A024R3H5;Q6ZUT1;E9PQL5;E9PSC8;E9PKA8	A0A024R3H5;Q6ZUT1;E9PQL5;E9PSC8;E9PKA8	Uncharacterized protein C11orf57	C11orf57	62850000	53637000	52383000	69323000	54069000	56268000	0	23473000	18750000	25721000	0	0	4	4	2	4	4	3	2	3	2	4	1	1	2097600	2199100	1191900	1903400	2041900	912130	507840	795780	468090	1168600	221300	163930
A0A024R3J7;P46977;A0A0C4DH80;E9PN73;E9PI32	A0A024R3J7;P46977	Dolichyl-diphosphooligosaccharide--protein glycosyltransferase subunit STT3A	hCG_2032701;STT3A	61886000	90747000	67640000	72623000	97523000	68778000	90899000	124480000	147330000	85431000	132370000	131710000	5	6	4	7	8	5	5	9	9	6	7	6	725550	1023000	506510	1406800	1920600	680770	944900	2538900	2983800	1438100	2351900	1396300
A0A024R3K9;A0A024R3N2;Q6P4R8;E9PQ59;B4DSL1;E9PJU3;E9PJG2;E9PQB0;E9PJE1;E9PM88	A0A024R3K9;A0A024R3N2;Q6P4R8;E9PQ59;B4DSL1	Nuclear factor related to kappa-B-binding protein	NFRKB	172670000	165070000	162080000	157240000	149420000	157740000	94823000	93070000	81700000	111240000	74068000	82778000	26	28	26	25	21	19	9	16	15	13	13	12	2252700	2544500	2024900	1674700	1752500	1668800	581530	761190	868230	1006400	571230	769010
E9PMJ2;J3KP39;A0A024R3L8;Q9BPY3;G3V179;E9PMW3;E9PIM5	E9PMJ2;J3KP39;A0A024R3L8;Q9BPY3;G3V179	Protein FAM118B	FAM118B;FLJ21103	61749000	59889000	58761000	54298000	47892000	58705000	87455000	103940000	110720000	85617000	102440000	117040000	6	4	5	5	6	6	6	6	8	7	5	8	1920100	1763000	1583600	1240700	1452800	1509500	2676200	3457500	4195600	3325600	3498700	4376400
Q4G0F5;A0A024R3L9;H0YCI7	Q4G0F5;A0A024R3L9	Vacuolar protein sorting-associated protein 26B	VPS26B	0	0	0	0	0	0	0	15687000	15115000	10905000	15455000	10132000	0	0	1	0	1	1	2	6	4	3	3	3	0	0	49472	0	58493	41002	245880	663000	589810	413400	564320	293980
A0A024R3M1;Q9P016	A0A024R3M1;Q9P016	Thymocyte nuclear protein 1	THYN1	337090000	296980000	325010000	331030000	283690000	303620000	656430000	633490000	734510000	823280000	594310000	725070000	7	6	3	5	5	5	7	9	9	8	8	9	10284000	5745200	5356900	8221000	6239900	5258800	23239000	21311000	23980000	26409000	22242000	25001000
B3KN61;A0A024R3M3;O95125;E9PM99;Q9Y5A5	B3KN61;A0A024R3M3;O95125;E9PM99;Q9Y5A5	Zinc finger protein 202	ZNF202	0	0	0	0	0	0	15152000	16169000	11180000	19637000	11003000	0	1	0	0	0	0	0	5	4	3	4	3	1	45183	0	0	0	0	0	736290	395940	328930	774410	203310	115930
G3V174;Q86T64;A0A024R3N1;A7KAX9;E9PRH3;Q86UT2;A0A024R3K8	G3V174;Q86T64;A0A024R3N1;A7KAX9;E9PRH3;Q86UT2;A0A024R3K8	Rho GTPase-activating protein 32	ARHGAP32;DKFZp451F1115;RICS	0	0	0	0	0	0	0	9505300	0	0	0	0	0	0	0	0	0	0	1	3	0	1	2	0	0	0	0	0	0	0	90075	159630	0	0	61839	0
B4E3I5;A0A024R3N3;A0A140VJE9;Q06481;B4DTV1;B4DKY3;E9PQS3	B4E3I5;A0A024R3N3;A0A140VJE9;Q06481;B4DTV1;B4DKY3	Amyloid-like protein 2	APLP2	0	0	0	0	0	0	0	13432000	20199000	0	13063000	0	0	0	0	1	1	0	0	2	4	1	4	1	0	0	0	54438	67067	0	0	155930	330540	69400	298600	107800
A0A024R3P1;O15121	A0A024R3P1;O15121	Sphingolipid delta(4)-desaturase DES1	DEGS1	23805000	28072000	23460000	20059000	29110000	24670000	0	0	0	0	0	0	2	3	2	2	2	3	1	0	1	0	0	1	719890	1902500	784550	663580	1005300	1134900	148780	0	165370	0	0	174080
A0A024R3P9;Q9H3P7	A0A024R3P9;Q9H3P7	Golgi resident protein GCP60	ACBD3	53139000	58863000	52216000	68408000	82963000	68703000	68767000	89841000	88839000	63197000	83278000	85703000	5	7	3	7	10	6	8	11	10	9	12	8	1228200	1369400	773260	1466200	2581600	981990	2144500	3267600	3211700	2156300	2595200	1835500
A0A024R3Q3;P84077;A0A024R0Y6;P61204;B4DN70;B4DEB9;F5H423;B4DJC8;B4E190;F5H0C7;H0YGG7	A0A024R3Q3;P84077;A0A024R0Y6;P61204;B4DN70;B4DEB9;F5H423;B4DJC8;B4E190	ADP-ribosylation factor 1;ADP-ribosylation factor 3	ARF1;ARF3	583420000	661150000	638190000	721820000	759550000	604700000	612220000	646300000	966800000	709170000	949360000	986800000	8	12	8	9	10	8	8	8	10	9	10	9	32488000	53290000	37293000	31667000	37958000	20170000	39044000	45330000	71358000	55418000	61839000	54770000
Q9NVF7;A0A024R3Q6;B4E0H5	Q9NVF7;A0A024R3Q6	F-box only protein 28	FBXO28	32590000	33694000	38965000	31254000	38929000	41247000	21568000	15406000	0	17719000	18805000	11397000	8	7	8	7	10	7	5	3	1	3	4	2	1243600	1462400	1568500	1071400	1627900	1223900	560950	311490	199140	457260	535900	206750
A0A024R3R1;Q4LE39;X6RCR8;A0A024R3V1;A0PJ81;H7C5R6;H0Y7Y8	A0A024R3R1;Q4LE39;X6RCR8;A0A024R3V1	AT-rich interactive domain-containing protein 4B	ARID4B	99488000	76018000	98448000	92197000	85723000	95178000	144970000	127480000	108770000	126000000	112060000	101750000	9	15	12	13	13	10	16	16	13	14	14	11	785910	831120	805210	725120	801780	603110	1628000	1342200	1133800	1145500	1492900	741050
A0A024R3R5;Q14739;C9JXK0;B4E0Z3;C9JES9	A0A024R3R5;Q14739;C9JXK0	Lamin-B receptor	LBR	1665000000	1418700000	1590600000	1669500000	1665900000	1849100000	1048900000	1188700000	884210000	1284900000	1246300000	1133900000	20	15	16	18	17	18	15	13	16	18	15	14	52885000	37326000	52039000	48696000	48374000	48539000	25910000	34189000	20462000	35748000	31249000	22749000
E5RI90;A0A024R3S1;Q9H425	E5RI90;A0A024R3S1;Q9H425	Uncharacterized protein C1orf198	C1orf198	0	0	0	0	0	0	0	8652400	10179000	0	0	0	0	0	0	0	0	0	0	2	2	1	2	1	0	0	0	0	0	0	0	464980	574810	350260	348370	321930
A0A024R3T8;P09874;B2R5W3;B4E0E1;Q05D33;Q6PJL0;Q96P95;Q5VX84;Q5VX85	A0A024R3T8;P09874;B2R5W3;B4E0E1	Poly [ADP-ribose] polymerase 1	PARP1	47997000000	50841000000	51083000000	48556000000	43643000000	46774000000	25871000000	21979000000	19664000000	27401000000	22958000000	22600000000	68	68	70	66	67	65	64	63	65	61	60	61	542590000	585010000	565240000	475470000	465500000	418750000	281690000	232040000	234800000	327170000	260190000	229810000
A0A0A1HAV9;Q53GC2;A0A024R3U9;P20338;A0A087WYT5	A0A0A1HAV9;Q53GC2;A0A024R3U9;P20338;A0A087WYT5	Ras-related protein Rab-4A	RAB4A	0	0	0	0	0	0	0	8138900	9690800	6470500	8615200	10130000	0	0	0	0	0	0	1	2	3	3	4	2	0	0	0	0	0	0	0	433950	356640	354080	872530	432270
A0A024R3V0;Q9NUQ6;B8ZZZ7;F8W6C2;C9JW67;C9JGM8;F8VT91;C9JKE4;F8VZ02;H7C2G5;F2Z2S1;C9IZC3;C9J8M7;Q4ZFW0;F8WAV0	A0A024R3V0;Q9NUQ6;B8ZZZ7;F8W6C2	SPATS2-like protein	DNAPTP6;SPATS2L	0	0	0	0	0	3990100	204440000	448250000	375090000	206360000	433620000	376690000	0	1	0	0	1	2	20	18	15	18	18	18	0	59720	0	0	2036.7	17593	9028100	6293400	7863600	5712600	9050100	4924900
B8ZZ77;A0A024R3V4;A0A0S2Z5A8;Q9H2H8;H7BZ14;C9K058;F8WC82;C9J4N2;Q86UR0;A0A0S2Z5X8	B8ZZ77;A0A024R3V4;A0A0S2Z5A8;Q9H2H8;H7BZ14;C9K058	Peptidyl-prolyl cis-trans isomerase;Peptidyl-prolyl cis-trans isomerase-like 3	PPIL3	28873000	26645000	26337000	23128000	0	23232000	24715000	23905000	25862000	0	31388000	24292000	2	2	2	2	1	2	2	2	2	1	2	2	2337300	1621900	2052200	1794200	1489500	1661900	1612800	2006300	1778900	1157800	2271200	1811500
Q658J0;A0A024R3V5;A0A024R3V7;Q9GZT8;C9JN42;B8ZZI0;E7EXA3;Q6X734	Q658J0;A0A024R3V5;A0A024R3V7;Q9GZT8	NIF3-like protein 1	DKFZp762L015;NIF3L1	0	0	0	0	0	0	0	0	0	0	0	17214000	0	0	0	0	0	2	0	2	0	0	0	3	0	0	0	0	0	94232	0	155700	0	0	0	412980
A0A024R3V8;Q99598;C4P0D6;C4P0D8;C4P0D4;Q5VVQ1;Q9NRI2;Q7Z3N9	A0A024R3V8;Q99598;C4P0D6;C4P0D8;C4P0D4;Q5VVQ1	Translin-associated protein X	TSNAX;DISC1	45220000	50228000	47922000	0	40438000	39645000	0	56692000	74086000	40853000	45048000	63519000	4	7	2	1	5	3	1	6	7	4	5	6	1122000	1685900	758060	288310	776020	444970	166420	1347700	2666300	1102700	1410400	1488800
C9J6G3;C9J7M1;A0A024R3W4;O95749	C9J6G3;C9J7M1;A0A024R3W4;O95749	Geranylgeranyl pyrophosphate synthase	GGPS1	0	0	0	0	0	0	0	0	0	0	2879400	0	0	0	0	0	0	0	0	1	1	0	1	0	0	0	0	0	0	0	0	82237	107380	0	99672	0
A0A024R3W7;P24534;A4D1M6;C9JZW3;F2Z2G2;F8WF65	A0A024R3W7;P24534;A4D1M6;C9JZW3	Elongation factor 1-beta	EEF1B2;LOC392793	95842000	75760000	71015000	92205000	120340000	103130000	186650000	381960000	394740000	154620000	288980000	311510000	3	3	3	3	3	3	3	4	6	3	3	3	3395100	3010100	2434000	2884700	3917500	2612500	7037000	13364000	20417000	7120100	11439000	9213600
P10809;A0A024R3X4;B7Z597;B3GQS7;B7Z5E7;B7Z4F6;B7Z532;Q53SE2;E7ESH4;E7EXB4;Q53QD5;B9VPB4;B9VP19;C9JL25;A0A0S2Z415;C9JCQ4;C9JL19;C9J0S9	P10809;A0A024R3X4;B7Z597;B3GQS7;B7Z5E7;B7Z4F6	60 kDa heat shock protein, mitochondrial	HSPD1	556290000	816390000	676910000	1174100000	1379100000	672010000	349420000	503800000	1247300000	294010000	435090000	943490000	20	21	19	26	25	19	16	19	25	17	17	24	10462000	13616000	10601000	19003000	22233000	10111000	5319200	8149200	24564000	3857900	7530400	19735000
A0A024R3Z1;A0A024R407;P11137;Q6NYC5;A0A024R3Y8;E7EV03;A8K5Y1;A0A024R409;Q59FX9;A8MZ31;Q16296	A0A024R3Z1;A0A024R407;P11137;Q6NYC5	Microtubule-associated protein;Microtubule-associated protein 2	MAP2	0	0	0	0	0	0	11213000	17973000	16658000	0	15137000	18086000	0	0	0	0	0	1	2	8	3	2	8	4	0	0	0	0	0	446.68	33807	146250	70475	33528	114600	117430
A0A024R3Z2;B8ZZN6;P63165;B8ZZJ0;B8ZZ67;B9A032;G2XKQ0	A0A024R3Z2;B8ZZN6;P63165;B8ZZJ0;B8ZZ67;B9A032	Small ubiquitin-related modifier 1	SUMO1	1802200000	1252400000	1612300000	1725800000	1528300000	1893500000	2420200000	2332400000	1499000000	2179200000	2183100000	1939200000	7	5	5	5	6	5	7	6	4	5	6	5	163020000	110430000	145990000	143520000	119170000	130740000	232500000	225750000	145610000	210530000	215090000	156120000
Q6FHH6;Q53TN2;A0A024R3Z5;O43813;B2R602;E9PHS0;F8WDS9;B4DGM7;H7C2E3	Q6FHH6;Q53TN2;A0A024R3Z5;O43813;B2R602;E9PHS0	LanC-like protein 1	LANCL1	76922000	56947000	62326000	66188000	64425000	66579000	149860000	129960000	110500000	123510000	118710000	140080000	5	4	5	5	4	5	8	7	7	7	7	6	2266100	1417000	1257700	1654700	1355400	1437200	6645200	4440200	3456600	5200600	5167200	4563900
A0A024R3Z6;Q53FN7;Q7L1Q6;D3DN77;C9IZ80;B3KU41;H0Y503;C9JFN4;C9J188;C9JWF5;Q3LIC9;C9JV57	A0A024R3Z6;Q53FN7;Q7L1Q6;D3DN77;C9IZ80;B3KU41	Basic leucine zipper and W2 domain-containing protein 1	BZW1;hCG_2022736	359430000	305780000	306260000	314470000	335800000	339540000	980730000	1092000000	1010900000	924630000	1065500000	973850000	11	10	10	9	9	8	12	14	15	14	15	14	7259100	6324300	5400500	4650500	6105700	4197200	25431000	27911000	27345000	26180000	29816000	21316000
B6CGU5;B5BU46;A0A024R3Z8;Q14790;E7ETB7;E7EQ06;A0A024R3Z9;Q6NVI2;A0A0A0MS31;E7EQ01;E7EVN1;C3S3G0;K4FGA0;H7C0E2;H7BZM4;C9JB29	B6CGU5;B5BU46;A0A024R3Z8;Q14790;E7ETB7;E7EQ06;A0A024R3Z9;Q6NVI2;A0A0A0MS31;E7EQ01;E7EVN1	Caspase-8;Caspase-8 subunit p18;Caspase-8 subunit p10	CASP8;hCG_16983	0	8314200	9611400	12097000	8923400	0	0	0	0	0	0	0	1	3	4	3	3	0	1	0	0	0	0	0	87047	236400	241450	201270	160700	0	17140	0	0	0	0	0
A0A024R406;A8K4A2;Q6PI47	A0A024R406;A8K4A2;Q6PI47	BTB/POZ domain-containing protein KCTD18	KCTD18	0	0	0	0	0	0	0	0	0	5269800	0	0	0	0	0	0	0	0	0	0	0	1	0	0	0	0	0	0	0	0	0	0	0	218520	0	0
C9JG97;A0A024R410;C9JEH3;Q13685;C9JTS3;H7C0R2;Q59EM1	C9JG97;A0A024R410;C9JEH3;Q13685;C9JTS3	Angio-associated migratory cell protein	AAMP	19832000	22997000	21455000	0	14942000	21991000	51447000	52957000	60291000	48665000	53974000	46654000	3	3	3	0	2	2	5	6	7	5	5	5	452840	647080	400590	0	332830	365240	1943400	2048000	2809200	2128500	2150400	1420300
A0A024R411;Q13416;B4DYU9;B8ZZ80;C9JK08	A0A024R411;Q13416;B4DYU9	Origin recognition complex subunit 2	ORC2L;ORC2	347840000	357840000	385840000	316240000	354670000	300520000	276040000	236800000	285110000	335240000	289070000	236930000	14	10	11	11	10	11	10	11	12	8	10	13	6673600	9777800	8674800	5737900	6145200	4551500	5564000	4072800	7325100	7156000	6001400	5288100
Q86T82;A0A024R416;Q86W68	Q86T82;A0A024R416	Ubiquitin carboxyl-terminal hydrolase 37;Ubiquitin carboxyl-terminal hydrolase	USP37	16949000	18846000	19595000	12930000	0	17300000	9981300	0	10928000	9364100	0	11177000	8	5	6	2	4	5	4	0	2	3	2	2	251450	228500	328020	101100	90016	173910	119420	0	86523	61278	16302	62935
A0A024R419;B3KMB8;Q9NYY8	A0A024R419;B3KMB8;Q9NYY8	FAST kinase domain-containing protein 2	KIAA0971;FASTKD2	0	0	0	0	0	0	15713000	22540000	20639000	0	14658000	20563000	1	0	0	1	0	0	3	5	4	0	4	4	31198	0	0	0	0	0	79263	309440	270760	0	183370	267840
H7BZY4;E9PH58;B4DZ35;A0A024R424;Q14679;H7C2S3;H7C421;H7C470;B4DJF5;E7EX20	H7BZY4;E9PH58;B4DZ35;A0A024R424;Q14679;H7C2S3;H7C421;H7C470;B4DJF5;E7EX20	Tubulin polyglutamylase TTLL4	TTLL4	0	0	0	0	0	0	0	0	0	0	5137800	0	0	0	0	0	0	0	1	1	0	0	2	1	0	0	0	0	0	0	142700	128790	0	0	256010	114770
A0A024R436;H7BXK9;Q9NP58	A0A024R436;H7BXK9;Q9NP58	ATP-binding cassette sub-family B member 6, mitochondrial	ABCB6	0	0	0	0	0	0	0	0	0	0	0	739540	0	0	0	0	0	0	0	1	0	1	0	1	0	0	0	0	0	0	0	9425.7	0	2546600	0	15601
B3KPP7;A8K140;A0A024R438;Q7Z3C6;B4DYN3;H7C1G6;H7C152;C9JX27;C9JD65;C9IYZ9;C9JKV7;C9JDK4;C9JXG2;C9JS65;C9JFV2;F2Z3I6	B3KPP7;A8K140;A0A024R438;Q7Z3C6;B4DYN3	Autophagy-related protein 9A	ATG9A	0	0	0	0	0	0	24517000	21558000	27962000	0	20711000	30430000	0	0	0	0	0	1	2	5	3	2	7	9	0	0	0	0	0	2522.1	216290	259060	341940	141270	248540	519020
Q9ULA0;B7Z7F0;E7ETB3;Q53SB6;A0A024R442;Q9BSS9;A0A024R443;E7EMB6;C9JBE1;B7Z822;F8WAN0;B9ZVU2;Q9HAC6;E7EPX3;E5RJ35;C9JRG3;C9J1E2	Q9ULA0;B7Z7F0;E7ETB3;Q53SB6;A0A024R442;Q9BSS9;A0A024R443;E7EMB6	Aspartyl aminopeptidase	DNPEP	7297300	19510000	0	0	17739000	0	29359000	20425000	30372000	25192000	18678000	22988000	2	3	1	2	2	1	5	7	9	6	8	7	95170	155300	76804	100960	210930	36853	642670	960320	1592400	724720	1037800	1006200
A0A024R464;Q9H8Y5;B8ZZS4;B4E0V1;B4DZT1;C9K022;C9JQZ3;C9JS61	A0A024R464;Q9H8Y5;B8ZZS4	Ankyrin repeat and zinc finger domain-containing protein 1	ANKZF1	0	0	0	0	0	0	57562000	59037000	53990000	53705000	50160000	63901000	2	1	1	1	0	2	9	11	14	11	11	12	13961	69555	0	0	0	87313	822130	888220	1410200	784180	1166500	1174900
C9JG41;A0A024R466;Q9NQX7;B4DIB1;F5H4I5;E7EUS6;B4E028;B8ZZM6	C9JG41;A0A024R466;Q9NQX7;B4DIB1;F5H4I5;E7EUS6;B4E028;B8ZZM6	Integral membrane protein 2C;CT-BRI3	ITM2C	0	0	0	0	0	0	10399000	13062000	11203000	8439200	14248000	20203000	1	1	0	0	1	0	2	3	2	2	3	4	126500	148330	0	0	219930	0	424450	695000	275740	368160	614900	1077300
Q9H9Q2;A0A024R471;Q53GQ2;J3KQ34;A0A087X1P5;A0A024R478;J3QT73;B3KV02;B3KW51;J3KQ41;J3QT67;J3QT95;J3QT43;J3QT50;J3QT69;J3QT66;J3KQV6	Q9H9Q2;A0A024R471;Q53GQ2;J3KQ34;A0A087X1P5;A0A024R478;J3QT73;B3KV02;B3KW51	COP9 signalosome complex subunit 7b	COPS7B	24544000	33133000	24390000	0	31544000	0	36379000	36960000	47150000	43000000	46885000	37895000	2	1	1	1	1	0	4	3	4	4	3	3	1009600	1309900	852760	377230	891780	0	2197700	1914200	1910600	2406400	2451000	1830600
A0A024R473;Q9H9J2	A0A024R473;Q9H9J2	39S ribosomal protein L44, mitochondrial	MRPL44	5230400	0	5040000	11160000	12833000	4914900	4924800	0	5995600	0	4110200	4399300	1	1	1	2	2	1	1	1	1	1	1	2	123320	38969	126550	310280	349780	85350	121150	71628	156520	61467	109920	160830
A0A024R475;Q13618;Q53S54;B7Z600;A0A087WTG3;H7C1L6;H7C399;A0A087X1R9	A0A024R475;Q13618;Q53S54;B7Z600	Cullin-3	CUL3	286710000	276920000	265880000	269310000	269740000	274450000	397170000	430160000	481750000	378400000	462150000	489870000	17	22	16	16	16	16	24	26	24	27	26	25	3079000	3903700	2718200	2406200	2652500	1854400	4427500	5268300	6495400	6146400	5688800	5915700
A0A024R482;Q96IJ6;A0A0U1RRC2;A0A087WUI8;C9J255;C9JAH0;F8WD54	A0A024R482;Q96IJ6	Mannose-1-phosphate guanyltransferase alpha	GMPPA	10163000	0	11524000	0	0	13609000	0	0	11658000	0	0	0	3	2	2	0	0	2	1	1	3	1	1	1	293000	356660	257560	0	0	225990	168140	64917	346920	130620	92921	75058
A0A024R486;A0A087X1I8;Q7Z3E5;C9JW07;H7C3U7;H7BZY2;C9J535;H7BZA2;H7C2P6	A0A024R486;A0A087X1I8;Q7Z3E5	LisH domain-containing protein ARMC9	ARMC9	0	0	0	0	0	0	29540000	45443000	37790000	46710000	42176000	43411000	0	0	0	0	0	0	4	6	8	8	8	5	0	0	0	0	0	0	233370	492330	878490	616200	704170	356900
Q9H8N9;A0A024R488;Q8IWB7;C9JJ54	Q9H8N9;A0A024R488;Q8IWB7	WD repeat and FYVE domain-containing protein 1	WDFY1	6024400	0	5178700	0	0	0	130760000	144340000	116570000	71461000	147240000	93246000	2	1	2	0	0	0	11	12	10	8	13	9	185520	54736	106020	0	0	0	3408300	3766000	4094300	2120600	4281300	2405500
A0A024R491;Q9GZY8;C9JHF5;C9JI76;E9PPR7;C9JU19;C9JAF1;A0A0A0MS29	A0A024R491;Q9GZY8;C9JHF5	Mitochondrial fission factor	C2orf33;MFF	0	0	0	0	0	0	0	0	25726000	0	0	17797000	0	0	0	0	0	0	0	2	3	0	1	2	0	0	0	0	0	0	0	55333	899620	0	209640	151540
B7ZLM5;Q17RG0;L7UQD0;A5YM60;A0A024R494;E7EVC7;Q676U5;Q9NWG8;Q53SV2;A0A024R4B6;C9J1B2;Q9H7M5;Q8TCI4;C9J8C6;C9JAY7;C9JK97	B7ZLM5;Q17RG0;L7UQD0;A5YM60;A0A024R494;E7EVC7;Q676U5;Q9NWG8;Q53SV2;A0A024R4B6	Autophagy-related protein 16-1	ATG16L1;FLJ10035	47840000	36504000	45424000	38986000	47281000	47623000	34134000	41303000	49834000	33039000	31954000	41154000	5	5	4	4	6	5	3	4	5	4	4	6	780410	816290	898080	554920	844400	701370	394910	458330	1089800	616980	556910	854800
Q7Z4X0;A0A024R496;Q9Y376;A0A087X0K1	Q7Z4X0;A0A024R496;Q9Y376;A0A087X0K1	Calcium-binding protein 39	CAB39	153010000	176900000	174210000	143980000	162880000	163110000	166890000	151510000	148840000	132650000	135580000	192770000	7	8	8	6	7	7	7	8	8	9	8	7	3342700	4573400	4039600	2467700	3486000	2346400	3140700	2916700	3558700	4533500	3998600	4285500
B2RBE0;A0A024R497;O95573;B3KN05;B3KMA6;Q6PIM8;F5GWH2;F5H062;C9JC11	B2RBE0;A0A024R497;O95573;B3KN05;B3KMA6	Long-chain-fatty-acid--CoA ligase 3	ACSL3	698760000	790040000	698020000	791840000	872950000	759130000	429020000	518030000	425810000	437060000	572480000	432680000	24	24	24	23	26	23	19	21	22	22	23	21	11958000	14115000	11875000	11500000	14501000	9250000	5840200	8024500	8037600	7850800	8765200	5803200
A0A024R499;P35568	A0A024R499;P35568	Insulin receptor substrate 1	IRS1	0	0	0	0	0	0	0	0	0	0	3567300	3488800	0	0	0	0	0	0	0	1	1	0	2	2	0	0	0	0	0	0	0	20621	16618	0	26970	29707
A0A024R4A0;P19338;B3KTP9;B3KM80;Q6ZS99;Q9BQ02;C9JYW2;C9JLB1;C9J1H7;C9JWL1	A0A024R4A0;P19338;B3KTP9;B3KM80;Q6ZS99;Q9BQ02	Nucleolin	NCL	52879000000	49056000000	51015000000	49928000000	44064000000	50418000000	31624000000	25353000000	24471000000	31930000000	25461000000	29007000000	44	46	44	42	40	41	40	41	42	42	40	39	891750000	813720000	878610000	721360000	694900000	702580000	525230000	374560000	390810000	537840000	427500000	417180000
C9J0T6;H7C1P7;Q6FIH2;A0A024R4A4;Q9H0T7	C9J0T6;H7C1P7;Q6FIH2;A0A024R4A4;Q9H0T7	Ras-related protein Rab-17	RAB17	0	0	0	0	0	0	0	0	0	0	0	2750900	0	0	0	1	1	0	0	0	0	0	0	2	0	0	0	198350	212920	0	0	0	0	0	0	135400
Q6Y7W6;A0A024R4A5;I1E4Y6;E7ESB6;C9JHW1;B4DRT8;B4DZM1;C9JH18;F8WCD5;C9JPV7;C9JXQ0;C9J0V6;C9JHT0;C9JRZ2;B4DLU7;C9JW88;C9JH78;C9IYH5	Q6Y7W6;A0A024R4A5;I1E4Y6;E7ESB6;C9JHW1;B4DRT8;B4DZM1	PERQ amino acid-rich with GYF domain-containing protein 2	GIGYF2;TNRC15	49891000	43855000	23035000	46462000	58112000	50828000	103170000	179970000	176320000	103960000	161390000	139840000	9	8	6	5	6	7	14	15	18	16	18	17	419300	370660	130150	205810	378440	332040	1225000	2030600	2414800	1182400	2239000	1742100
Q8N1B9;Q59FM0;C9J6X0;Q53SW4;Q7Z518;A8K413;A0A087WXC5;A0A024R4B3;E7ESZ7;O95299	Q8N1B9;Q59FM0;C9J6X0;Q53SW4;Q7Z518;A8K413;A0A087WXC5;A0A024R4B3;E7ESZ7;O95299	NADH dehydrogenase [ubiquinone] 1 alpha subcomplex subunit 10, mitochondrial	NDUFA10	0	0	0	0	0	0	0	0	0	0	0	7937000	0	1	0	1	1	0	0	0	0	0	0	1	0	234970	0	307230	382000	0	0	0	0	0	0	283010
A0A024R4B5;Q14D33	A0A024R4B5;Q14D33	Receptor-transporting protein 5	FLJ33590;RTP5	0	0	0	814370000	0	0	537110000	0	0	0	0	0	1	0	1	2	1	1	2	0	0	1	1	1	81297	0	1513400	21308000	2007000	9505800	13145000	0	0	19131000	17461000	105280
Q53F76;A0A024R4C1;Q9BUI4;E9PHH9;Q9BT08	Q53F76;A0A024R4C1;Q9BUI4;E9PHH9;Q9BT08	DNA-directed RNA polymerase III subunit RPC3	POLR3C	169570000	157450000	143690000	159860000	158050000	233260000	65943000	102160000	91962000	82004000	100380000	136630000	15	11	9	12	13	12	7	8	11	6	5	11	4393900	3314100	2320800	3036200	4185300	3416100	1059000	1476900	2069800	1268600	1500000	2139600
A0A024R4C8;B4DZS0;O76075;J3KT26	A0A024R4C8;B4DZS0;O76075	DNA fragmentation factor subunit beta	DFFB	36180000	31148000	38698000	64310000	45307000	27028000	0	0	14955000	0	14251000	0	4	3	4	5	4	4	1	1	2	1	2	1	911220	1231400	958950	2196700	1796300	484910	124510	91503	302000	213960	302080	205400
E9PGT6;B2R8N1;A0A024R4D1;Q99627;H7C3S9;B4DFF9	E9PGT6;B2R8N1;A0A024R4D1;Q99627;H7C3S9	COP9 signalosome complex subunit 8	COPS8	0	0	0	0	0	0	0	0	7149500	0	0	0	0	0	0	0	0	0	0	0	3	1	0	1	0	0	0	0	0	0	0	0	948540	212520	0	269370
Q53GL1;A0A024R4E1;Q9HAN9;B1AN62	Q53GL1;A0A024R4E1;Q9HAN9	Nicotinamide-nucleotide adenylyltransferase;Nicotinamide/nicotinic acid mononucleotide adenylyltransferase 1	NMNAT1	20460000	22797000	22031000	20729000	25569000	20331000	0	0	0	0	0	15177000	4	4	3	3	4	4	0	0	0	1	1	3	1150900	594470	421110	633860	837430	634140	0	0	0	0	89924	273110
Q13148;A0A024R4E2;A0A0A0N0L3;A0A087WYY0;A0A087X260;G3V162;B1AKP7;A0A087WX29;K7EN94;A0A0A0N0M3;A0A0A0N0N3;K7EJM5;B4DRW3;A0A1W2PNU8;A0A087WV68;A0A087WXQ5;A0A087WXV3;A0A087WX67;A0A087WW61;A0A0A0MSV7;K7EJ99;A0A087WZC9;A0A087WYE7;A0A087WZM1;K7EL26;A0A087WTZ4	Q13148;A0A024R4E2;A0A0A0N0L3;A0A087WYY0;A0A087X260;G3V162;B1AKP7;A0A087WX29;K7EN94;A0A0A0N0M3;A0A0A0N0N3;K7EJM5;B4DRW3	TAR DNA-binding protein 43	TARDBP;TDP43	2602300000	2285100000	2326900000	2392900000	2396700000	2566700000	1952200000	2095500000	2134400000	2074000000	2058000000	2330800000	9	12	10	9	9	9	9	9	12	10	10	9	99518000	99005000	106380000	97142000	100040000	76160000	91432000	91398000	94989000	94282000	100370000	87009000
A0A024R4E5;Q00341;B2R5V9;H0Y394;B4DKR8;Q6ZS03;Q96CF6;H7C0A4;Q2HJC8;Q6ZN49;C9JIZ1;Q5HYC5;C9J5E5;C9JZI8;H7C2D1;C9JES8;C9JHZ8;H7BZC3;C9JHS7;C9JK79;C9JT62;C9JHN6;C9JEJ8;C9JBS3;C9JQ82;C9JMQ6;C9J739;H7C3D0;C9JHS9	A0A024R4E5;Q00341;B2R5V9;H0Y394;B4DKR8;Q6ZS03;Q96CF6	Vigilin	HDLBP	562820000	564050000	519920000	626120000	646280000	547280000	949820000	1228400000	1156000000	987340000	1195000000	1149100000	29	33	28	25	31	26	36	40	41	37	40	37	4760600	4437900	3774000	4755600	4700600	3132500	9699800	11801000	12606000	10434000	12377000	10179000
A0A024R4E9;Q9P2R6;H7BYW9;B1AKN3;H0Y975;K7EIE3	A0A024R4E9;Q9P2R6;H7BYW9;B1AKN3	Arginine-glutamic acid dipeptide repeats protein	RERE	54459000	60747000	68604000	55602000	55053000	57786000	83854000	85257000	91727000	101590000	107140000	104540000	7	8	8	7	5	6	10	9	9	10	12	11	345040	519500	438980	468540	258640	307710	891500	706390	1039500	1001800	1142300	1006800
A0A024R4F1;P06733;E2DRY6;K7EM90;A4UCS8;A4QMW8;E5RI09;E5RG95;Q9NPL4;B4DUJ6	A0A024R4F1;P06733;E2DRY6	Alpha-enolase;Enolase	ENO1	5330400000	6097600000	5223200000	5641700000	6775900000	4875500000	16616000000	16149000000	25761000000	16804000000	16052000000	24727000000	25	25	28	25	26	22	30	29	35	29	28	29	129500000	151870000	121520000	123080000	163270000	101870000	438720000	401730000	701630000	466710000	432430000	599400000
A0A024R4F4;M0R2B7;P28340;Q308M6;M0QZR8;Q59FA0;M0QXE6;M0QXQ2;M0QZB4;M0R3H8;M0R2I8;M0R2J2	A0A024R4F4;M0R2B7;P28340;Q308M6;M0QZR8;Q59FA0	DNA polymerase;DNA polymerase delta catalytic subunit	POLD1	1314900000	1172400000	1270300000	1241600000	1202200000	1402300000	677380000	685900000	581580000	685270000	721290000	714910000	41	46	40	42	40	36	37	34	38	38	34	33	12603000	12147000	11701000	11017000	11035000	9739900	5576900	5443100	5152300	6014900	6514800	5537700
A0A024R4G1;Q8N1G4	A0A024R4G1;Q8N1G4	Leucine-rich repeat-containing protein 47	LRRC47	440330000	362500000	431670000	439830000	458680000	452580000	702110000	795950000	796590000	601450000	652060000	874160000	16	14	14	14	15	13	21	18	21	17	19	21	8755200	7037000	9006500	7431700	8748100	6596000	17097000	17326000	22464000	14954000	15731000	19814000
B4DGN8;B2R5M9;A0A024R4H0;Q02809;B4DHT1;Q5JXB8;Q5JXB7	B4DGN8;B2R5M9;A0A024R4H0;Q02809	Procollagen-lysine,2-oxoglutarate 5-dioxygenase 1	PLOD1	0	0	0	0	0	0	0	18120000	24678000	0	24975000	27410000	0	0	0	0	1	0	2	3	5	1	3	4	0	0	0	0	0	0	79096	168680	254500	44165	278300	310810
A0A024R4H4;Q4R9M7;Q4R9M8;A0A087WWA3;Q4R9M9;O60333;B4DMF3;A0A0U1RQL3	A0A024R4H4;Q4R9M7;Q4R9M8;A0A087WWA3;Q4R9M9;O60333	Kinesin-like protein;Kinesin-like protein KIF1B	KIF1B;KIF1Bbeta	0	0	0	0	0	0	0	7758300	0	0	8262300	0	0	0	0	0	0	0	1	2	1	1	2	0	0	0	0	0	0	0	19936	37880	16406	23148	46042	0
A0A024R4H5	A0A024R4H5		DFFA	0	0	0	0	0	0	0	0	0	0	0	1300800	1	1	0	1	1	1	0	0	0	0	0	1	141360	143970	0	107090	96923	107110	0	0	0	0	0	90414
A0A024R4I3;O94892;A8K9W2;M0R0E2;M0R0H8	A0A024R4I3;O94892;A8K9W2	Zinc finger protein 432	hCG_2008146;ZNF432	63415000	62477000	70043000	61598000	62560000	72072000	0	0	0	0	0	0	9	6	6	6	8	8	0	0	1	0	0	0	1053100	912320	904770	903280	806170	1051400	0	0	51701	0	0	0
A0A024R4I4;B1AK44;Q9UI95;B1AK45;B1AK43	A0A024R4I4;B1AK44;Q9UI95;B1AK45;B1AK43	Mitotic spindle assembly checkpoint protein MAD2B	MAD2L2	27768000	17413000	23487000	18178000	26880000	22130000	99088000	117130000	54081000	77501000	117310000	67490000	2	1	2	2	3	1	3	4	3	1	2	2	1263800	828820	1322300	799070	2088900	869740	6075000	9090400	5466100	3374100	5485000	4448400
Q8WZA0;A0A024R4I7;K7ES95	Q8WZA0;A0A024R4I7;K7ES95	Protein LZIC	LZIC	29604000	0	0	0	0	0	0	0	0	0	0	32838000	2	1	1	1	1	1	2	1	1	1	1	2	1971200	3015900	671670	2073000	1844700	1121900	1360500	875560	542610	1955000	1241900	1628600
A0A024R4J5;Q9NQX6;Q8NBU2;Q68D63;Q6PK05;E7ERM8;E7ETJ5	A0A024R4J5;Q9NQX6;Q8NBU2;Q68D63;Q6PK05	Zinc finger protein 331	ZNF331;DKFZp686L0787	0	11874000	0	0	0	0	0	0	0	0	0	0	1	3	1	1	1	1	1	1	0	1	1	1	64294	381130	69319	51489	43569	47754	50389	36811	0	48503	54143	51160
Q0QF37;Q75MT9;Q6FHZ0;A0A024R4K3;P40926;G3XAL0;B3KTM1	Q0QF37;Q75MT9;Q6FHZ0;A0A024R4K3;P40926;G3XAL0;B3KTM1	Malate dehydrogenase;Malate dehydrogenase, mitochondrial	MDH2	63442000	104160000	69687000	128530000	172550000	90778000	56261000	77013000	216730000	44855000	61372000	198010000	7	9	6	10	10	6	8	8	11	4	8	13	1515000	2918200	1247600	2916300	5399300	1533700	1214300	1915200	8637900	674520	1232300	7026500
A0A024R4M0;P46781;A5D904;B5MCT8;C9JM19;B7Z732;F2Z3C0;A8MXK4	A0A024R4M0;P46781;A5D904;B5MCT8;C9JM19;B7Z732	40S ribosomal protein S9	RPS9	548840000	570610000	571030000	846040000	830450000	628290000	506180000	732700000	735810000	402280000	540800000	728170000	10	10	11	12	11	8	10	11	13	7	11	11	31857000	30367000	26264000	44839000	45699000	22009000	29320000	45927000	39401000	15729000	32012000	46255000
B4DG42;A0A024R4N0;Q96S97;C9JJV6;C9JZL8;C9J5M0;C9JC07	B4DG42;A0A024R4N0;Q96S97;C9JJV6;C9JZL8;C9J5M0;C9JC07	Myeloid-associated differentiation marker	hCG_1640809;MYADM	16166000	19071000	13326000	12586000	17937000	18633000	12708000	15956000	14980000	13000000	16350000	19448000	2	2	2	2	2	2	2	2	2	2	2	2	1490900	2228500	970360	1239100	2121500	913460	854650	762670	1737500	1330700	1737800	972000
A0A024R4N9;Q9BSV6;E7EQB3;B0V3J0;A9C4B9;A0A0G2JNK5;B4DT51	A0A024R4N9;Q9BSV6;E7EQB3;B0V3J0;A9C4B9;A0A0G2JNK5;B4DT51	tRNA-splicing endonuclease subunit Sen34	TSEN34	40118000	35215000	45455000	42341000	42824000	57357000	27345000	18796000	23147000	25359000	29921000	32088000	3	4	4	5	5	5	2	4	2	3	4	4	1271400	1315900	1582100	1393800	1446700	1536200	422970	599370	477940	844460	1061000	1086400
A0A024R4P4;Q53F81;A0A024R4S5;Q8N0Y2;K7EK55;K7EMV5;K7ELZ3;K7ESL2;K7EJH4;K7EJ91	A0A024R4P4;Q53F81;A0A024R4S5;Q8N0Y2;K7EK55;K7EMV5;K7ELZ3;K7ESL2;K7EJH4;K7EJ91	Zinc finger protein 444	ZNF444	27077000	15708000	20634000	0	18057000	0	14471000	16508000	13998000	19418000	15681000	13530000	2	2	2	1	3	1	3	3	3	3	2	2	858890	274700	703990	146090	824090	134300	662440	676450	766400	1027700	571230	404030
A0A024R4Q2;Q9HCG1;Q68D23;M0QZI7;Q9H7R5	A0A024R4Q2;Q9HCG1;Q68D23;M0QZI7	Zinc finger protein 160	ZNF160;DKFZp686B16128	0	0	0	0	0	0	0	0	0	0	997280	0	1	1	1	1	0	1	1	0	0	1	1	0	41323	53318	41226	35393	0	35026	27845	0	0	39813	29741	0
A0A024R4Q4;Q86UD4	A0A024R4Q4;Q86UD4	Zinc finger protein 329	ZNF329	0	0	0	0	0	0	0	0	0	23207000	0	0	0	1	2	1	2	2	2	2	1	3	1	1	0	9678.4	78115	51846	89401	69563	25863	471590	401980	928610	478360	357310
A0A024R4Q5;P0C1Z6;A0A0G2JP55;A8MTQ3	A0A024R4Q5;P0C1Z6;A0A0G2JP55;A8MTQ3	TCF3 fusion partner	TFPT	40318000	40055000	41026000	43348000	45287000	41971000	21263000	21927000	23386000	23553000	21522000	25334000	2	2	2	2	2	2	2	2	2	2	2	2	2663500	3151900	3023800	2667700	2903300	2341300	1498000	1485700	1603500	1791500	1566800	1675100
M0R0F0;A0A024R4Q8;M0R0R2;P46782;Q53G25;M0QZN2;Q59EK8	M0R0F0;A0A024R4Q8;M0R0R2;P46782;Q53G25;M0QZN2	40S ribosomal protein S5;40S ribosomal protein S5, N-terminally processed	RPS5	619500000	794740000	663640000	659390000	709400000	580640000	610170000	678570000	856790000	627220000	275200000	736040000	10	9	10	10	10	9	9	9	8	7	7	8	31972000	41283000	20835000	30094000	32606000	20620000	29731000	34703000	63286000	26418000	41920000	30731000
A0A024R4R3;O75175;B7Z6J7;H7C3F5;Q6ZMJ6;H0Y5X7;H7C5J4;A0A0G2JPP0;H7C148;A0A0G2JN65	A0A024R4R3;O75175;B7Z6J7	CCR4-NOT transcription complex subunit 3	CNOT3	8810100	0	0	0	30945000	0	36948000	57692000	120700000	35097000	61539000	70761000	1	1	0	2	3	2	6	6	9	6	7	8	153600	157660	0	87265	599200	107190	1142500	1770100	4125300	1275500	2160500	2536800
A0A024R4R8;O75467;M0R1C8;Q96I98;Q9H861	A0A024R4R8;O75467;M0R1C8;Q96I98;Q9H861	Zinc finger protein 324A	ZNF324	10433000	9672200	0	0	11481000	0	0	0	0	0	0	0	2	3	1	2	2	1	0	0	0	1	0	0	190260	235980	130280	107630	261870	83911	0	0	0	29676	0	0
A0A024R4R9;A0A087WTE7;C9JMY0;A0A087WUE4;Q96PV6;A0A0G2JNN3;E7EWC7;B0VJY8;A0A0G2JPW6;C9J1N5;H7BZP5;A0A0G2JN70	A0A024R4R9;A0A087WTE7;C9JMY0;A0A087WUE4;Q96PV6;A0A0G2JNN3	Leukocyte receptor cluster member 8	LENG8	371530000	307050000	335950000	322040000	286690000	338520000	252500000	239930000	204230000	276660000	247830000	247910000	20	19	16	17	17	16	16	17	17	17	18	16	6145300	5242200	5122200	5313100	4575600	4324900	3072800	3033300	2889300	4054100	3499900	3006700
A0A024R4S0;O43633;M0R1T5;M0R1L7;M0QXX8	A0A024R4S0;O43633;M0R1T5;M0R1L7	Charged multivesicular body protein 2a	CHMP2A	0	0	0	0	0	0	71048000	68788000	74811000	81038000	89112000	107310000	1	0	0	1	1	0	4	4	5	5	4	5	794340	0	0	219500	44436	0	3040700	3550700	4840700	6481500	6179400	6243800
A0A024R4S1;Q9Y6I3;B4DU91;D6R907;D6RBI9	A0A024R4S1;Q9Y6I3;B4DU91	Epsin-1	EPN1	113230000	101850000	82984000	128580000	140540000	140090000	443290000	437350000	534210000	537650000	578250000	449380000	10	6	7	7	7	7	13	14	16	16	15	15	2963900	1951700	1948600	3271800	2973500	2625300	16352000	17323000	21680000	23727000	27864000	16240000
A0A024R4S2;Q9BZL4;K7EL81;B4DLW4;K7ER83	A0A024R4S2;Q9BZL4;K7EL81;B4DLW4	Protein phosphatase 1 regulatory subunit 12C	PPP1R12C	6867400	0	0	8771800	0	8655200	20120000	25569000	26029000	28117000	29284000	34673000	3	0	0	2	1	2	7	8	8	9	9	8	106630	0	0	125150	59883	111760	422680	485630	566030	668460	707240	675320
A0A0C4DGQ1;A0A024R4S6;Q9BUG6;K7EQW6;K7ESN6;K7EIX9;K7EMC4	A0A0C4DGQ1;A0A024R4S6;Q9BUG6	Zinc finger and SCAN domain-containing protein 5A	ZSCAN5A;ZSCAN5	11514000	0	9394700	11522000	9213700	12929000	0	0	0	0	0	0	3	1	2	3	2	2	0	0	0	0	0	0	286900	129260	186350	243770	155310	206540	0	0	0	0	0	0
A0A024R4T4;P61081;M0QX69;M0QYI6	A0A024R4T4;P61081	NEDD8-conjugating enzyme Ubc12	UBE2M	426070000	389190000	344240000	355740000	369930000	320200000	276320000	314320000	274930000	300850000	251290000	280230000	8	8	8	7	8	7	7	8	8	8	7	6	22515000	22299000	19857000	18218000	21232000	11773000	11539000	15306000	13901000	17251000	12026000	13087000
J3KQC8;B7ZAY1;B4DL50;A0A024R4T6;Q6NX49;M0QY11;A8K2N2;B4DWR6;O14844	J3KQC8;B7ZAY1;B4DL50;A0A024R4T6;Q6NX49;M0QY11;A8K2N2;B4DWR6	Zinc finger protein 544	ZNF544	0	0	0	0	0	0	6664600	0	0	0	0	0	0	0	0	0	1	0	2	0	1	1	1	2	0	0	0	0	11424	0	112290	0	77865	6934.1	69404	69964
A0A024R4U0;Q9NP61;B7Z6L2;B0QYV8;B0QYV9	A0A024R4U0;Q9NP61;B7Z6L2	ADP-ribosylation factor GTPase-activating protein 3	ARFGAP3	0	20753000	0	24577000	28814000	24355000	28852000	29085000	32769000	29343000	39991000	39897000	1	4	1	4	4	3	4	6	5	7	4	7	33264	360510	100720	345700	503620	251730	521590	447730	887500	732100	743690	774820
Q14166;A0A024R4U3;V9GY16	Q14166;A0A024R4U3	Tubulin--tyrosine ligase-like protein 12	TTLL12	902060000	903530000	876510000	798190000	861100000	885180000	599310000	750340000	638920000	518790000	686460000	599380000	18	21	19	19	19	21	17	19	18	19	19	17	12750000	14243000	13102000	10407000	12302000	10572000	8910000	11850000	10934000	7401800	9919600	8385500
A0A024R4V3;Q9NWS6;B0QY29;B0QY28	A0A024R4V3;Q9NWS6;B0QY29	Protein FAM118A	C22orf8;FAM118A	5849500	0	9405100	9540800	7798500	5777300	7377900	4917400	0	8248600	0	7910800	3	1	3	2	2	3	2	2	1	2	2	3	170210	82721	361770	146080	102570	140450	143080	100050	84278	168290	99106	234390
A0A024R4V5;Q86X06;B4E3L9;Q9Y4Q3;B7Z926;B4DZC2;J3KQ61;Q59G93;Q5CZ83;Q659H0	A0A024R4V5;Q86X06;B4E3L9;Q9Y4Q3;B7Z926;B4DZC2;J3KQ61		BRD1;DKFZp434B094	473730000	405630000	488280000	452820000	411630000	516150000	350200000	351330000	220620000	350620000	311160000	250160000	29	26	27	25	24	23	26	20	20	27	26	18	5438100	4746400	5451700	4892800	4313400	4262600	4002000	3498700	2177800	4005100	3696200	2219500
A0A024R4V7;Q5R3I4;B4DUE0;H7C2L7;A9UJP8;H7C089;F8WBU8	A0A024R4V7;Q5R3I4;B4DUE0;H7C2L7;A9UJP8	Tetratricopeptide repeat protein 38	FLJ20699;TTC38	11212000	0	10386000	13944000	13067000	17410000	21665000	22123000	28852000	16461000	17959000	26398000	2	1	2	2	2	2	3	4	7	3	4	6	178570	90614	168240	135060	201490	277580	424800	502920	1098400	369670	469290	778520
O95696;A0A024R4W4;B4DZ41	O95696;A0A024R4W4;B4DZ41	Bromodomain-containing protein 1	BRD1	0	0	0	0	0	0	0	0	4831100	0	0	0	0	1	1	0	0	0	0	0	1	0	0	0	0	104800	62978	0	0	0	0	0	41591	0	0	0
A0A024R4X0;P00387;Q6ZVI6;B1AHF3	A0A024R4X0;P00387;Q6ZVI6	NADH-cytochrome b5 reductase;NADH-cytochrome b5 reductase 3;NADH-cytochrome b5 reductase 3 membrane-bound form;NADH-cytochrome b5 reductase 3 soluble form	CYB5R3	35233000	41419000	37117000	51782000	49998000	40392000	44001000	52178000	70129000	47103000	61390000	52850000	4	4	3	4	5	3	4	6	5	4	4	5	1329600	1798500	1225900	2237100	2681400	1523600	2526900	3082200	4265600	2474400	3047600	2009900
A0A024R4X7;Q9UKX7;B4E2D3;B0QY21;X6RKQ2;B1AHA5	A0A024R4X7;Q9UKX7	Nuclear pore complex protein Nup50	hCG_1989366;NUP50	1309900000	1324100000	1279000000	1133700000	1169100000	1117300000	981770000	913010000	827260000	1002000000	878620000	855050000	23	25	23	23	22	21	23	23	23	23	23	23	33121000	32972000	30733000	25818000	25139000	21929000	23492000	21086000	20530000	27001000	18619000	19169000
A0A0A6YYC7;A0A024R4Z4;A0A024R4Z1;Q96JP5	A0A0A6YYC7;A0A024R4Z4;A0A024R4Z1;Q96JP5	E3 ubiquitin-protein ligase ZFP91	ZFP91-CNTF;hCG_2042749;ZFP91	0	0	0	0	0	0	0	0	0	0	0	3655200	1	1	0	1	1	1	0	0	1	0	1	1	125580	131050	0	119410	143960	75895	0	0	123820	0	126150	148210
A0A024R4Z3;Q96PZ2;E9PNQ0;E9PR18	A0A024R4Z3;Q96PZ2;E9PNQ0;E9PR18	Protein FAM111A	FAM111A	0	0	0	0	0	0	0	0	0	0	0	2110600	0	0	0	0	0	1	1	1	1	1	0	1	0	0	0	0	0	48402	91157	0	0	110100	0	31166
A0A024R4Z6;Q08945;E9PMD4;Q59GH7;A0A0U1RRK2;E9PPZ7	A0A024R4Z6;Q08945	FACT complex subunit SSRP1	SSRP1	6064400000	6170800000	6314800000	5729000000	5348900000	5636600000	5624700000	4625600000	4166400000	5618000000	5044900000	4728800000	26	26	27	25	24	24	25	24	23	23	22	23	108760000	109830000	119010000	85165000	91347000	83153000	106800000	90421000	78576000	109220000	82001000	91091000
G5E933;A0A024R4Z9;O95248;Q68CX1;Q59EX9;Q86TK5;Q6PGN5;H0Y5W8	G5E933;A0A024R4Z9;O95248;Q68CX1;Q59EX9	Myotubularin-related protein 5	SBF1;DKFZp761D0422	0	0	0	0	0	0	7689700	7216200	14137000	9091500	10614000	6280600	0	1	0	1	0	0	5	3	3	4	7	3	0	18650	0	13217	0	0	49230	48654	33688	68741	138570	30805
A0A024R525;Q6NS36;P02794;G3V192;Q6NZ44;B3KXC3;G3V1D1;Q8TD27;E9PRK8;E9PKY7;A9JQE1;E9PPQ4;E9PQR3;E9PKM5;E9PK45	A0A024R525;Q6NS36;P02794;G3V192;Q6NZ44;B3KXC3;G3V1D1;Q8TD27	Ferritin;Ferritin heavy chain;Ferritin heavy chain, N-terminally processed	FTH1	60214000	55720000	62871000	51885000	74078000	74690000	97918000	101010000	141610000	83189000	112080000	116680000	6	5	4	5	5	5	5	7	9	6	7	7	2881900	2920000	2544000	2122000	3419500	2050800	5444400	6109000	11463000	5509200	8580900	9484200
A0A140VJH7;A0A024R529;Q3LXA3;H0YCY6;I3L252;Q9UFX5;E9PJG8;A0AUP5	A0A140VJH7;A0A024R529;Q3LXA3;H0YCY6;I3L252	Bifunctional ATP-dependent dihydroxyacetone kinase/FAD-AMP lyase (cyclizing);ATP-dependent dihydroxyacetone kinase;FAD-AMP lyase (cyclizing)	DAK;TKFC	7260100	0	0	0	0	0	47144000	36988000	36513000	26477000	51018000	46042000	1	0	0	1	0	0	8	6	8	4	7	8	31563	0	0	18292	0	0	743720	906860	857560	378560	770260	910570
A0A024R534;O94776	A0A024R534;O94776	Metastasis-associated protein MTA2	MTA2	454040000	470810000	453770000	423630000	425940000	447460000	766840000	789950000	756370000	870860000	881420000	809680000	21	15	17	18	17	13	24	24	26	26	27	25	6019300	5500400	5507400	5036200	4982600	3997800	11116000	12247000	12200000	14581000	13956000	11329000
A0A024R542;Q9C0C2;B3KXS7;E9PKK0;Q86TK2;E9PKE7	A0A024R542;Q9C0C2;B3KXS7	182 kDa tankyrase-1-binding protein	TNKS1BP1	30065000	30459000	31611000	32840000	45298000	31912000	287650000	436280000	593440000	238090000	411470000	450690000	6	6	6	6	7	6	27	40	45	27	38	43	153570	174950	174730	145810	220870	125300	1577100	2970300	4963200	1765900	2707300	2678100
Q9C0B5;A0A024R546;H0YEF4	Q9C0B5;A0A024R546;H0YEF4	Palmitoyltransferase ZDHHC5;Palmitoyltransferase	ZDHHC5	0	0	0	0	0	0	0	0	0	0	0	4058400	0	0	0	0	0	0	0	1	1	0	1	2	0	0	0	0	0	0	0	27485	40187	0	32637	72161
B7Z345;E9PS00;A0A024R564;Q9Y5Q0;E9PPZ4;E9PQC2;Q59FV3;E9PKP8	B7Z345;E9PS00;A0A024R564;Q9Y5Q0	Fatty acid desaturase 3	FADS3	0	0	0	0	8129100	0	0	0	0	0	0	0	1	1	1	1	3	1	0	0	0	0	0	0	47710	73120	44744	47680	236830	172360	0	0	0	0	0	0
A0A024R565;Q9UI30;F5GX77;F5GYQ2	A0A024R565;Q9UI30;F5GX77;F5GYQ2	Multifunctional methyltransferase subunit TRM112-like protein	HSPC152;TRMT112	181230000	272880000	216540000	198350000	239590000	155450000	232620000	137810000	310670000	217290000	212170000	200660000	4	5	4	4	4	4	5	4	4	4	5	4	14021000	20424000	15686000	13925000	16876000	10331000	18192000	11276000	21892000	15395000	16314000	15837000
A0A024R566;A0A024R5D9;A0A024R572;Q15637;B4DJU4;Q14820;F8WEV5;C9J792	A0A024R566;A0A024R5D9;A0A024R572;Q15637;B4DJU4	Splicing factor 1	SF1	3314400000	3139100000	3344800000	2956300000	2804500000	3054900000	2157800000	1694300000	2121100000	2110900000	1782500000	1690600000	19	21	19	18	19	18	19	17	20	18	19	19	98365000	105730000	106230000	81228000	77871000	77723000	65597000	47775000	67406000	71545000	55348000	52559000
A0A024R567;Q12851;B4DPK7;C9JCU6;H7C208;B4E2Z1	A0A024R567;Q12851;B4DPK7	Mitogen-activated protein kinase kinase kinase kinase;Mitogen-activated protein kinase kinase kinase kinase 2	MAP4K2	0	0	0	0	0	0	0	0	0	0	8280500	0	0	0	0	0	0	1	1	1	2	2	3	1	0	0	0	0	0	15284	35589	31614	125960	67368	132960	19895
B3KR33;A0A024R573;Q7L266;Q9BRH2;A0A087WUG3;A0A087WZI5;E9PJK6;B4DLU4	B3KR33;A0A024R573;Q7L266;Q9BRH2	Isoaspartyl peptidase/L-asparaginase;Isoaspartyl peptidase/L-asparaginase alpha chain;Isoaspartyl peptidase/L-asparaginase beta chain	ASRGL1	84466000	73304000	69616000	73590000	54152000	58862000	0	0	0	0	8667800	0	9	10	10	7	7	8	1	1	0	1	2	1	4049300	3950400	3687600	2744000	2050200	2037600	69502	76194	0	142780	228690	25499
A0A024R576;O95159;E9PQ47;E9PNY1;E9PQA5;E9PJX1;E9PJ47;B4DHV1;E9PMQ3	A0A024R576;O95159;E9PQ47;E9PNY1;E9PQA5	Zinc finger protein-like 1	ZFPL1	79395000	107580000	66870000	65501000	114470000	74651000	99462000	97747000	96079000	122640000	133080000	118550000	3	3	2	3	3	3	4	5	4	4	5	3	2519600	4415500	2073900	1956900	4051700	2171600	4266300	4800500	5148500	6270700	5921100	4449500
B4DK82;A0A024R577;O76062;H0YEN6;E9PS18;E9PRQ1;E9PS09;E9PLS9;E9PLI3	B4DK82;A0A024R577;O76062	Delta(14)-sterol reductase	TM7SF2	0	0	0	0	0	0	0	0	8273900	10993000	0	0	0	0	0	0	0	0	2	1	2	2	1	1	0	0	0	0	0	0	376160	337500	651150	887760	389810	0
H0YDP7;Q59GE9;A0A024R578;Q13405	H0YDP7;Q59GE9;A0A024R578;Q13405	39S ribosomal protein L49, mitochondrial	MRPL49	0	0	0	0	0	0	0	0	0	0	0	1875500	0	0	0	0	1	1	0	0	1	0	0	1	0	0	0	0	0	0	0	0	41103	0	0	103850
A0A024R582;Q92785;J3KMZ8;E9PN04	A0A024R582;Q92785;J3KMZ8	Zinc finger protein ubi-d4	DPF2	543510000	467240000	505810000	461310000	452950000	519970000	664700000	699320000	607650000	663350000	602050000	617940000	15	15	15	14	13	12	18	14	14	19	18	13	14379000	10768000	12976000	12457000	11403000	11727000	20481000	19690000	17777000	24028000	20418000	16459000
A0A024R5E8;B2R8A7;A0A024R597;Q92993;Q59EJ8;E9PJI1;E9PRM3;E9PRL6;H0YEP0;E9PMG8;E9PRS1;H0YEG3	A0A024R5E8;B2R8A7;A0A024R597;Q92993;Q59EJ8;E9PJI1	Histone acetyltransferase;Histone acetyltransferase KAT5	HTATIP;KAT5	82220000	81723000	95765000	92019000	84328000	100010000	85654000	71891000	68537000	83752000	72742000	72456000	9	8	11	8	7	8	9	8	9	13	11	8	1879700	1747900	2316500	1788800	1308200	1561200	1886100	1246000	1716100	2467800	1887600	1550900
E9PRQ7;A0A024R598;Q04323;E9PJ81;A0A024R539;B4E0P8;A0A087WTZ5;Q05BV2;B4DNC6;B4DU88;E9PS08	E9PRQ7;A0A024R598;Q04323;E9PJ81;A0A024R539;B4E0P8;A0A087WTZ5	UBX domain-containing protein 1	UBXN1;LOC51035	148410000	94722000	125890000	124680000	116360000	177850000	89500000	110610000	132110000	68348000	102460000	133840000	4	5	5	4	3	3	2	4	7	4	4	4	6616900	5244600	6633500	5685200	5507100	5235600	3732600	5104800	7123700	4106600	5288900	6252500
A0A024R5A6;Q9H5J0	A0A024R5A6;Q9H5J0	Zinc finger and BTB domain-containing protein 3	ZBTB3	20681000	0	0	0	0	0	28114000	21394000	25491000	29081000	24877000	19330000	2	1	0	0	1	0	3	2	2	6	4	2	230710	243200	0	0	163450	0	639580	471000	961910	1787100	1281900	280280
A0A024R5A7;Q9Y6J9;A8K0D4;E9PP94;B4DVM4	A0A024R5A7;Q9Y6J9;A8K0D4	TAF6-like RNA polymerase II p300/CBP-associated factor-associated factor 65 kDa subunit 6L	TAF6L	79492000	72189000	81755000	89554000	91606000	81921000	37868000	33763000	31304000	39543000	35840000	37356000	10	10	12	10	13	10	8	7	5	7	7	4	1856500	1507100	1991600	1948600	2266600	1271600	903030	559970	322130	833640	692840	462080
H0YEF3;A0A024R5B3;E9PN81;Q8TDP1;H0YE52;H0YCP5;E9PKP0;B4DMW4	H0YEF3;A0A024R5B3;E9PN81;Q8TDP1;H0YE52;H0YCP5	Ribonuclease H2 subunit C	RNASEH2C;AYP1	34823000	23444000	26002000	30397000	30072000	22370000	31455000	34370000	44189000	21349000	34025000	54339000	3	4	3	2	2	2	4	4	4	2	2	4	2756800	2163400	2007900	1274700	1331100	817150	2680700	2963700	3143600	1186900	1710200	3208400
E9PKA7;A0A024R5B6;E9PI08;Q0P5W4;Q9Y256	E9PKA7;A0A024R5B6;E9PI08;Q0P5W4;Q9Y256	CAAX prenyl protease 2	RCE1	0	0	0	0	0	0	0	0	0	0	0	2654700	0	0	1	1	1	0	1	0	0	0	1	1	0	0	140840	254540	211990	0	208230	0	0	0	143100	235210
E9PLI6;E9PS76;A0A024R5B9;Q8N9N8;E9PNH5;E9PS30;E9PQD0	E9PLI6;E9PS76;A0A024R5B9;Q8N9N8;E9PNH5	Probable RNA-binding protein EIF1AD	EIF1AD;MGC11102	43273000	39997000	42063000	40361000	36112000	38562000	27744000	26892000	33467000	32985000	31022000	30123000	3	5	5	5	5	4	4	4	4	5	5	5	3612500	6204300	5679300	5157000	4948000	2843300	3135500	3958300	4036900	5089900	3625100	3567800
F5H6B6;F5H8A0;A0A024R5C2;Q86TN4;F5H1K3;H0YGY9	F5H6B6;F5H8A0;A0A024R5C2;Q86TN4;F5H1K3	tRNA 2-phosphotransferase 1	TRPT1	0	0	0	0	0	0	9380900	9842000	8818700	0	0	13924000	0	0	0	0	0	0	2	2	2	2	0	2	0	0	0	0	0	0	448380	646570	456230	0	0	874800
B7Z361;A0A024R5C4;B7Z3E3;B7Z8W8;O95197	B7Z361;A0A024R5C4;B7Z3E3;B7Z8W8;O95197	Reticulon;Reticulon-3	RTN3	0	0	0	0	0	0	0	0	0	0	7788000	0	0	0	0	0	0	0	1	1	1	1	1	1	0	0	0	0	0	0	598430	796020	1047100	778510	1354800	687490
F2YHM7;A0A024R5C6;Q86UY6;F5H2C9;B4E0W9	F2YHM7;A0A024R5C6;Q86UY6;F5H2C9	N-alpha-acetyltransferase 40	NAA40;NAT11	0	0	0	0	0	0	0	21460000	0	11121000	17509000	0	0	1	0	0	0	0	0	2	0	3	3	1	0	137470	0	0	0	0	0	653070	0	329940	826400	139540
A0A024R5D6;B5MBX0;Q96FF9;B3KSI5;H0YCL8	A0A024R5D6;B5MBX0;Q96FF9	Sororin	CDCA5	103530000	119630000	112010000	124080000	121800000	118710000	163870000	145980000	136820000	178330000	140920000	130660000	8	10	11	10	11	6	10	8	11	11	10	7	4120700	5853600	6169600	5441000	5882800	3066600	9006600	7087400	8166400	9771200	8411400	6250100
A0A024R5E0;P35790	A0A024R5E0;P35790	Choline kinase alpha	CHKA	0	0	0	0	0	0	0	0	0	0	2919800	0	1	1	0	0	0	0	1	0	1	0	1	0	74590	89213	0	0	0	0	62749	0	74870	0	78609	0
A0A024R5E3;A0A024R570;A0A024R5D2;O00255;E7EN32;Q9UE24;E7ET29;E7ENS2;E7EPR4;Q7Z5Y5;Q9GZQ5;C9DZM4;G9G6R5	A0A024R5E3;A0A024R570;A0A024R5D2;O00255;E7EN32;Q9UE24	Menin	MEN1	97695000	115220000	98816000	91592000	108370000	83602000	97268000	97944000	72543000	98907000	94066000	78170000	8	7	11	6	8	6	9	8	5	6	6	6	2103900	2014700	2266900	1446500	1988800	1217400	1842500	1713100	1237000	1846800	1657400	1224900
Q16584;A0A024R5E6;B2RDI6;M0R0A7;B4DZC4;J3KPI6;A0A1W2PKR9;B4DGF4;A0A087WW79;E9PLB1;G3V4P9;Q53T57;A0A0P0I3A3;B3KQY4;B3KQ31;E9PID4;H0YCF5;E9PRQ2;Q02779;Q5TCX8;P80192	Q16584;A0A024R5E6;B2RDI6	Mitogen-activated protein kinase kinase kinase 11	MAP3K11	0	0	0	0	0	0	0	0	0	0	0	10864000	1	0	0	1	0	1	2	1	1	0	1	2	115850	0	0	123250	0	109370	10289	0	315230	0	13317	239890
Q9UBM7;A0A024R5F7;A8K0D2;X5DNI9;E9PM00;X5DRD7;B4E1K5;E9PJ54;X5D9E1;A0A0S2Z3S3;H0YE57;A0A0S2Z3N8;E9PIP9;E9PQ71;E9PRL8;A0A0S2Z3U5;E9PLZ2	Q9UBM7;A0A024R5F7;A8K0D2;X5DNI9;E9PM00;X5DRD7;B4E1K5	7-dehydrocholesterol reductase	DHCR7	41583000	50711000	41795000	52971000	57598000	60793000	71273000	76775000	99993000	78381000	88772000	82694000	6	5	5	4	5	6	5	5	5	3	5	6	3110200	2153100	2144900	2443100	2384000	2509100	4763400	5362200	5319100	4714800	5002000	5012800
O75531;A0A024R5H0;B2R4V4	O75531;A0A024R5H0;B2R4V4	Barrier-to-autointegration factor;Barrier-to-autointegration factor, N-terminally processed	BANF1	671280000	865010000	834960000	650650000	628180000	704760000	658490000	608670000	863770000	736130000	558290000	655270000	5	6	5	6	8	4	8	4	4	8	8	7	59839000	73546000	51566000	42079000	47753000	42984000	60624000	46653000	74062000	68055000	52106000	50439000
A0A024R5H2;E9PG19;O94868;H0Y6M2;E7ENZ2;B4DK38	A0A024R5H2;E9PG19;O94868;H0Y6M2;E7ENZ2;B4DK38	F-BAR and double SH3 domains protein 2	FCHSD2	0	0	0	0	0	0	0	0	0	0	0	1805600	0	0	0	0	1	0	1	0	1	1	1	1	0	0	0	0	49614	0	35015	0	46703	44246	41100	20509
A0A024R5H6;Q6VY07;B4DF77;Q9NTH2;E9PSE1;E9PNZ9;E9PSG7;H0YCU5	A0A024R5H6;Q6VY07;B4DF77	Phosphofurin acidic cluster sorting protein 1	PACS1	0	0	0	0	0	0	0	0	5387700	0	0	0	0	0	0	0	0	0	1	2	2	1	1	1	0	0	0	0	0	0	49273	102390	92197	0	40240	56144
Q6FGX3;A0A024R5H8;Q53ET8;F5H3K7;Q9NRW1;F5GX61;J3KR73;Q6AZ91;C9JU14;C9JB90;Q9UL30;Q9UL29;C9J0I2;Q53S08;Q9H0N0	Q6FGX3;A0A024R5H8;Q53ET8		RAB6A	174690000	206580000	173590000	201560000	236240000	161380000	167830000	200920000	205620000	170710000	220970000	228690000	9	10	8	9	9	9	6	8	9	8	9	9	9092700	11707000	10618000	10585000	14215000	6992800	10143000	12728000	15222000	10641000	13874000	13422000
P20340;A0A024R5J5;B7Z5Z9	P20340;A0A024R5J5;B7Z5Z9	Ras-related protein Rab-6A	RAB6A	0	0	0	0	0	0	0	0	0	0	0	583310	0	1	1	0	1	0	0	0	0	1	1	1	0	109670	29895	0	42223	0	0	0	0	103380	41873	19878
A0A024R5K1;Q9BR76;Q9NSK3;A0A087WW53;F5H390;Q59F81;B4DIU2;F5H0D2	A0A024R5K1;Q9BR76;Q9NSK3;A0A087WW53;F5H390;Q59F81;B4DIU2	Coronin;Coronin-1B	CORO1B;DKFZp762I166	24054000	24245000	26389000	33933000	33255000	29222000	108500000	110650000	125590000	100850000	98165000	134740000	3	4	2	4	4	4	5	6	7	6	5	6	550400	665990	585700	872370	794590	556220	3091300	3184300	4859200	4716800	3311900	4865500
E9PP80;E9PNE2;B3KQL8;A0A024R5K5;Q9BVK2	E9PP80;E9PNE2;B3KQL8;A0A024R5K5;Q9BVK2	Probable dolichyl pyrophosphate Glc1Man9GlcNAc2 alpha-1,3-glucosyltransferase	ALG8	0	0	0	0	0	0	0	0	0	0	0	8938800	0	0	0	0	0	0	0	1	1	0	1	1	0	0	0	0	0	0	0	718440	403140	0	416210	764960
P50454;A0A024R5K8;A8K259;B4DN87;E9PPV6;E9PR70;E9PK86;E9PMI5;E9PKH2;E9PNX1;Q9NPA9;E9PRS3;E9PIG2;E9PJH8;E9PQ34;E9PLA6;H0YEP8	P50454;A0A024R5K8;A8K259;B4DN87;E9PPV6;E9PR70;E9PK86;E9PMI5;E9PKH2	Serpin H1	SERPINH1	530440000	654610000	578680000	553630000	681370000	502690000	1367000000	1383800000	1407800000	953650000	1242200000	1281800000	17	18	16	14	19	14	20	20	21	21	19	20	10315000	17116000	12725000	8872100	14494000	5921800	35517000	32439000	43087000	30121000	34445000	28138000
Q13492;A0A024R5P1;A8K5U9;A0A024R5L7;B5BU72;E9PLJ8;E9PI56;E9PKP6;H0YCY1;H0UI15;E9PDG8;E5RGY9;O60641;E5RIJ5;E5RK51;E5RFC6;E9PK13;E5RHK9;E5RFU0;E9PJT1;A0MWC9;B7Z2N2	Q13492;A0A024R5P1;A8K5U9;A0A024R5L7;B5BU72	Phosphatidylinositol-binding clathrin assembly protein	PICALM	137380000	155870000	121000000	195460000	229070000	147850000	406370000	387580000	450100000	506210000	442890000	484160000	10	9	7	8	11	8	13	14	14	12	10	11	3115500	3363800	1800300	3454500	5285000	2089600	10445000	8980400	11226000	10754000	9402900	10848000
B7ZAQ5;B4DYZ7;A0A024R5M8;Q15054;Q05BV7;Q569I8;B4DMA6;Q8WUF6;E9PRK3;H0YEX7;E9PM91;E9PNC0	B7ZAQ5;B4DYZ7;A0A024R5M8;Q15054;Q05BV7	DNA polymerase delta subunit 3	POLD3	185370000	180940000	173920000	152350000	175030000	144460000	102290000	118980000	99814000	129810000	117910000	129370000	9	10	10	9	10	7	8	7	9	11	8	9	5017700	5088500	3598400	3254500	4230900	2700500	2151800	2629200	2672900	3726100	2920800	2960100
A0A024R5M9;Q14980;Q4LE64;A0A087WY61;Q59HB8;A0A024R5G4;Q7Z757;H0YFY6;Q96HN5;F5H4J1;F5H6Y5;Q3SYK8;K4DIE0;Q9UNL7;Q9UPG3;Q86XH4;F5H763;F5H0Z7;F5H3L6;F5H2F3;G1UI36;F5GZW1;F5H1L0;F8W6T3;F5H068;F5H073;F5GWK2;F5H4Y4;F5GWA2;F5H7R5	A0A024R5M9;Q14980;Q4LE64;A0A087WY61;Q59HB8;A0A024R5G4;Q7Z757	Nuclear mitotic apparatus protein 1	NUMA1;NUMA1 variant protein	6394500000	5200700000	6240800000	5876400000	4895300000	5964000000	7683900000	6946300000	5960500000	8737000000	7570400000	6273400000	105	109	105	106	102	97	110	108	117	114	115	107	33697000	29042000	32274000	26808000	23907000	23724000	43036000	37359000	33620000	53806000	43702000	31589000
A0A024R5N4;F5H0C4;Q9BRP4;F5H103;F5H3I1;F5H5D4;F5H3E9;F5H0F7	A0A024R5N4;F5H0C4;Q9BRP4;F5H103;F5H3I1;F5H5D4	Proteasomal ATPase-associated factor 1	WDR71;PAAF1	0	0	0	0	0	0	0	0	0	0	0	8054900	1	0	0	1	1	1	0	0	2	0	2	3	73392	0	0	111540	85348	100090	0	0	151900	0	0	241000
A0A024R5P0;Q13153;B3KNX7;E9PM17;B7Z3K0;A8KAN3;B7Z302;H0YCG5;H0YCM0;E9PJF8;E9PRP6;E9PMP2;E9PQW5;E9PKH9	A0A024R5P0;Q13153;B3KNX7;E9PM17;B7Z3K0;A8KAN3;B7Z302	Non-specific serine/threonine protein kinase;Serine/threonine-protein kinase PAK 1	PAK1	8367400	16587000	10758000	4879100	15507000	9359600	72094000	86460000	100500000	143100000	158600000	122140000	4	2	3	2	3	2	10	11	12	12	14	11	317330	301570	207440	73348	292880	168490	1829900	2139900	3177500	3264800	3981600	2996100
Q9NX55;A0A024R5Q1;J3QT56	Q9NX55;A0A024R5Q1	Huntingtin-interacting protein K	HYPK;hCG_2003792	0	0	0	0	0	0	26395000	21102000	62933000	24121000	27344000	20318000	0	1	0	0	0	0	3	5	3	3	5	5	0	330830	0	0	0	0	1497700	1700800	4668700	1719200	2889600	1950000
Q96IT1;A0A024R5Q5;A0A0C4DGR5	Q96IT1;A0A024R5Q5;A0A0C4DGR5	Zinc finger protein 496	ZNF496	12538000	11424000	11695000	0	0	9111900	14676000	12981000	8188100	18122000	0	0	3	3	3	1	1	2	4	3	3	4	1	1	341570	286340	435540	106190	111110	205400	594040	658800	198500	727250	109940	90678
P30520;A0A024R5Q7;B4E1L0	P30520;A0A024R5Q7;B4E1L0	Adenylosuccinate synthetase isozyme 2	ADSS	194800000	187710000	176970000	175490000	213570000	201540000	337000000	421290000	333520000	303350000	373110000	299320000	10	12	12	10	12	9	13	14	13	13	13	13	4425500	5655500	4266600	3345900	3963100	3329900	9385600	11414000	10350000	9516900	11529000	7579700
A0A024R5Q8;Q05D32;H0YMH7;H0YNU2;H0YNW9;H0YMB4	A0A024R5Q8;Q05D32	CTD small phosphatase-like protein 2	CTDSPL2	94034000	78448000	89935000	73572000	74299000	76730000	132970000	140950000	110380000	136940000	111070000	98749000	7	5	5	7	3	5	11	12	8	8	7	8	4021100	2406600	2315700	2791700	1430000	1725100	7631200	6886900	3989500	5889300	3802600	3958000
H9ZYI9;A0A024R5R5;B7Z726;A0A024R5X6;Q06547	H9ZYI9;A0A024R5R5;B7Z726;A0A024R5X6;Q06547	GA-binding protein subunit beta-1	GABPB1;GABPB2	14375000	12651000	23350000	0	18849000	16136000	21204000	17721000	22341000	15424000	17541000	0	1	1	1	1	1	1	1	1	1	1	1	0	702860	670330	1321300	387330	763330	581570	1027400	796000	1113800	845270	1052300	0
A0A024R5S3;Q96BR6;O14858;B4DF53;B4DF82;A2RUI7;Q8NDW4;Q9H7R0	A0A024R5S3;Q96BR6	Zinc finger protein 669	hCG_1983020;ZNF669	6023200	5614400	7535100	6380000	6132400	5987300	5193400	0	0	0	5567300	5026700	3	2	3	2	2	3	3	1	1	0	2	2	206020	143320	277830	186570	128750	167570	212750	31721	51999	0	151700	85746
A8K8N5;A0A024R5S4;P40818;A0A075B720;Q05CD9;Q05DF5;B4DUC6;H0YLH2;H0YM47;H0YNL5;H0YKV1;B3KRK3	A8K8N5;A0A024R5S4;P40818;A0A075B720;Q05CD9;Q05DF5	Ubiquitin carboxyl-terminal hydrolase;Ubiquitin carboxyl-terminal hydrolase 8	USP8	43744000	55610000	47948000	43055000	44467000	45004000	52448000	68355000	69666000	55974000	64553000	59559000	8	7	7	9	8	7	8	9	9	8	10	8	511140	484610	414250	457510	446600	365990	552810	838000	851660	683610	962830	651310
A0A024R5S5;O75822;H0YGJ7;H0YLP3	A0A024R5S5;O75822	Eukaryotic translation initiation factor 3 subunit J	EIF3S1;EIF3J	62211000	57758000	47519000	60293000	56935000	54169000	77440000	122990000	121870000	45233000	78127000	119560000	5	4	4	6	6	5	4	7	8	5	6	6	1564300	1232300	1481700	2085000	3026000	1147200	1306000	5824600	6912100	1250600	4230500	3571200
A0A024R5S9;H0Y8X6;H0Y8H4	A0A024R5S9;H0Y8X6		NEDD4	0	22128000	0	0	118560000	0	0	0	0	0	40884000	0	1	3	1	0	3	1	1	0	2	2	2	1	101550	267550	96690	0	1412000	65629	82641	0	101670	158790	173880	35923
A0A024R5T1;A0A024R5Z0;Q99081;B4DZH5;B4DGI9;F5GY10;B4DH96;H0YNQ5;B4DZ50;B4DZP2;H0YNP8;Q9NQY2;Q9NQY9;H3BRK2;H3BNF4	A0A024R5T1;A0A024R5Z0;Q99081;B4DZH5;B4DGI9	Transcription factor 12	TCF12	32353000	25592000	33424000	32346000	27753000	39809000	57248000	49117000	56531000	51790000	54900000	56772000	8	4	5	6	6	4	9	7	6	11	9	9	770330	280100	542050	540990	452980	370920	1697500	1413500	1319000	2202000	1842400	1726200
A0A024R5V6;A0A024R5T5;Q6ZNA4;H0YLK9	A0A024R5V6;A0A024R5T5;Q6ZNA4;H0YLK9	E3 ubiquitin-protein ligase Arkadia	RNF111	0	0	0	0	0	3864100	0	0	0	0	0	0	1	1	1	0	1	1	0	0	0	0	0	0	64187	54722	76855	0	35912	44151	0	0	0	0	0	0
A0A024R5U3;P56211;H3BMD8;H3BQ52;H3BTD3	A0A024R5U3;P56211;H3BMD8;H3BQ52	cAMP-regulated phosphoprotein 19	ARPP-19;ARPP19	0	0	0	22699000	0	40930000	35376000	65124000	38357000	38873000	39901000	51748000	1	1	1	2	1	2	3	4	5	4	3	3	451850	333540	341020	630500	255230	1310400	2814900	5225900	5026900	3896900	3356700	3450600
A0A024R5U5;O14672;A0AV88;C9J9B4;H0YK87;H0YNC5	A0A024R5U5;O14672;A0AV88	Disintegrin and metalloproteinase domain-containing protein 10	ADAM10	28474000	28022000	0	0	0	31136000	56418000	58779000	55632000	44489000	48397000	56991000	4	3	1	1	1	2	5	5	6	3	5	6	291020	344830	187110	68943	159310	153850	580830	718800	829420	592100	668830	748090
B3KP47;A0A024R5U8;Q9UHA3;H3BMQ2;H3BPF2	B3KP47;A0A024R5U8;Q9UHA3;H3BMQ2	Probable ribosome biogenesis protein RLP24	C15orf15;RSL24D1	233400000	325780000	293640000	265630000	283350000	255220000	134180000	138270000	93830000	148110000	139430000	116040000	4	3	4	4	4	4	3	4	4	4	4	4	29290000	36525000	33554000	28469000	33158000	24327000	14581000	14956000	12112000	16693000	15642000	11953000
A0A024R5V9;Q659A1;H0YNU9;B3KXT2;H0YK97;H0YL35;H0YK14;H0YMX6;H0YN09	A0A024R5V9;Q659A1;H0YNU9;B3KXT2	Little elongation complex subunit 2	NARG2;ICE2	66087000	62502000	63752000	70572000	61554000	72302000	64717000	63793000	47480000	56267000	57850000	58047000	10	8	10	10	10	10	9	13	8	11	10	10	600020	662520	703010	689920	566260	479470	699480	682180	463000	737980	612580	486930
A0A024R5X7;O76031;Q9H072;H0YM48;H0YK07	A0A024R5X7;O76031;Q9H072	ATP-dependent Clp protease ATP-binding subunit clpX-like, mitochondrial	CLPX;DKFZp586J151	11133000	8571900	11474000	20843000	18451000	17055000	7576200	17662000	44375000	0	12261000	26852000	4	3	3	5	4	2	2	8	11	2	5	7	190820	76258	164730	254910	265010	127760	104600	307990	1033500	94751	252850	506670
A0A024R5Y1;Q9NZD8;H0YLT5;H0YKM6;H0YMB7;H0YKB0;H0YML6;H0YLD7;H0YLW1;H3BRR0	A0A024R5Y1;Q9NZD8;H0YLT5;H0YKM6;H0YMB7;H0YKB0	Maspardin	SPG21	0	0	0	0	0	0	9932500	7446300	8855200	0	11219000	8632600	0	0	0	0	1	0	2	3	2	0	3	3	0	0	0	0	48384	0	236790	194470	187690	0	462060	173970
P84022;A0A024R5Z3;Q59F45	P84022;A0A024R5Z3;Q59F45	Mothers against decapentaplegic homolog 3;Mothers against decapentaplegic homolog	SMAD3	0	0	0	0	0	0	0	0	0	0	6272600	0	0	0	0	1	1	1	1	1	1	1	2	1	0	0	0	51625	36243	34283	99143	53905	119650	73582	165970	136920
P07355;A0A024R5Z7;V9HW65;H0YN42;H0YMU9;H0YMD0;A6NMY6;H0YM50;H0YKS4;B4DNH8;B3KRQ1;H0YNP5;H0YL33;H0YMM1;H0YN28;H0YKX9;H0YMT9;H0YLV6;H0YKZ7;H0YMW4;H0YKL9;H0YKV8;H0YNA0;H0YMD9;H0YN52;H0YNB8;H0YKN4;H0YLE2	P07355;A0A024R5Z7;V9HW65;H0YN42;H0YMU9;H0YMD0;A6NMY6;H0YM50;H0YKS4;B4DNH8;B3KRQ1;H0YNP5	Annexin A2;Annexin;Putative annexin A2-like protein	ANXA2;HEL-S-270;ANXA2P2	3322200000	3374000000	3050000000	2739500000	3410600000	2734100000	1253300000	1222000000	1408600000	1363700000	1474400000	1569100000	26	24	23	23	23	23	22	24	23	22	24	25	77650000	82512000	75234000	55094000	74921000	40084000	26580000	24641000	38847000	32503000	42301000	32295000
Q7Z612;Q6ICQ4;A0A024R608;P05386;Q6FG99	Q7Z612;Q6ICQ4;A0A024R608;P05386;Q6FG99	60S acidic ribosomal protein P1	RPLP1	0	0	0	0	0	0	0	0	0	0	0	33678000	1	1	0	1	1	1	1	2	1	1	1	2	2690800	3622700	0	2941600	5570000	2165000	7163900	7821800	7634600	3620000	5723900	4803400
Q5U086;A0A024R625;P60510;H3BTA2;H3BV22;I3L4X0	Q5U086;A0A024R625;P60510;H3BTA2;H3BV22	Serine/threonine-protein phosphatase;Serine/threonine-protein phosphatase 4 catalytic subunit	PPP4C	60265000	70559000	67854000	56338000	73822000	67152000	45482000	54113000	80697000	48291000	52203000	80838000	6	4	5	3	5	5	5	6	6	3	4	6	2137800	2066000	1977500	1104900	2021100	1736800	1528500	2130900	3362100	1146300	1590000	2942500
A0A024R645;A0A024R638;P24530;A0A172Q393;A0A0D9SG21	A0A024R645;A0A024R638;P24530	Endothelin B receptor	EDNRB	0	0	0	0	0	0	0	0	9685400	0	9433700	13267000	0	0	0	0	0	0	1	0	3	1	2	2	0	0	0	0	0	0	133690	0	411500	124430	209790	239960
A0A024R641;Q8WUJ0	A0A024R641;Q8WUJ0	Serine/threonine/tyrosine-interacting protein	hCG_2028303;STYX	0	0	7637500	0	5961800	0	0	0	0	0	0	0	1	1	2	0	3	1	0	0	1	0	0	0	60627	194230	285560	0	289940	36434	0	0	147680	0	0	0
Q8IZH9;A0A024R642;P30793;Q96T74;Q8IZH7;Q8IZH8	Q8IZH9;A0A024R642;P30793;Q96T74	GTP cyclohydrolase 1	GCH1	0	0	4736600	5611300	0	3938400	0	0	0	0	0	0	1	2	2	2	1	2	0	0	0	0	0	0	282280	541640	438080	491690	256140	220230	0	0	0	0	0	0
A0A024R649;Q96EK6;G3V4W4;G3V5E4	A0A024R649;Q96EK6;G3V4W4;G3V5E4	Glucosamine 6-phosphate N-acetyltransferase	GNPNAT1	57625000	52983000	54754000	0	54058000	44771000	31629000	20922000	33274000	27378000	28308000	33277000	5	5	3	1	4	3	3	3	4	3	4	4	3503100	3541400	1794700	563260	2549700	1061400	1019900	1029100	1582300	1124400	1236600	1309400
A0A024R654;E7EQ45;B4E1V4;Q9H0R1	A0A024R654;E7EQ45;B4E1V4;Q9H0R1	AP-5 complex subunit mu-1	C14orf108;AP5M1	0	0	0	0	2963300	0	0	0	0	0	0	0	1	1	1	1	1	0	0	0	0	0	0	0	111470	157080	83466	87745	61050	0	0	0	0	0	0	0
A0A024R657;P29374;A0A024R680;A0A024R6A2;Q05CG0;H7C485;C9J1W3;F8WAR5;C9JIF4	A0A024R657;P29374;A0A024R680;A0A024R6A2;Q05CG0	AT-rich interactive domain-containing protein 4A	ARID4A	34640000	27610000	32740000	24010000	22653000	30385000	30005000	42315000	16384000	28134000	26344000	0	8	5	7	4	4	2	6	6	4	5	6	1	328260	233770	263370	162630	147480	92048	280520	365760	152410	271240	246870	43985
A0A024R663;Q86UP2;G3V4Y7;B7Z6P3;B3KWP6;B3KP76;G3V5P0;H0YJZ8;H0YJP2;G3V5G2;H0YJV5;Q6PDF7;Q3SWV9	A0A024R663;Q86UP2	Kinectin	KTN1	238030000	273950000	212180000	195940000	276690000	245260000	652610000	921760000	860790000	575340000	920790000	796750000	20	19	12	13	22	15	40	51	57	41	49	38	1441700	1263200	1116900	598460	1558600	899440	3557100	5770600	6981200	4587500	6870600	4920600
Q96FK6;A0A024R667;G3V4B8	Q96FK6;A0A024R667;G3V4B8	WD repeat-containing protein 89	WDR89;C14orf150	137170000	116740000	125970000	120220000	103910000	140890000	73588000	77921000	46623000	74212000	66980000	82335000	6	8	6	8	6	7	7	5	6	6	7	5	5121900	3366800	3300600	3302800	3171500	2638200	2510800	2046000	1292400	2765100	2093400	1660800
G3V2S6;Q9H3H0;A0A024R683;Q9Y5K8;G3V2V6;H0YJH8;Q8N5Z9;Q6PJ05;H0YJ55;H0YJS0;Q9NW63;G3V559	G3V2S6;Q9H3H0;A0A024R683;Q9Y5K8;G3V2V6;H0YJH8;Q8N5Z9;Q6PJ05	V-type proton ATPase subunit D	ATP6V1D;VATD	0	0	0	0	0	4204600	0	10350000	0	11296000	0	15555000	0	0	0	0	1	2	2	2	3	2	2	3	0	0	0	0	0	213620	298240	623780	576490	781570	289050	1062900
A0A024R687;Q96AC1;A8K6S3;H0YJ34;A0A0U1RRM8;H0YJB6;G3V281;G3V5R2;G3V3J0;G3V379	A0A024R687;Q96AC1;A8K6S3;H0YJ34;A0A0U1RRM8	Fermitin family homolog 2	PLEKHC1;FERMT2	82579000	97626000	78038000	96297000	119450000	89457000	125230000	143650000	158990000	123960000	163240000	124650000	9	9	5	10	10	8	11	15	13	14	12	12	899200	971020	593470	1147300	1459800	875210	1654600	2252100	2534300	2660900	2477900	1923900
A0A024R688;P51948;A0A024R669;H0YJ92;H0YJF2	A0A024R688;P51948;A0A024R669;H0YJ92;H0YJF2	CDK-activating kinase assembly factor MAT1	MNAT1	211110000	242780000	248850000	230850000	240230000	247230000	116220000	100730000	92283000	108340000	110360000	104970000	9	11	8	9	7	9	5	4	5	6	7	6	7281500	12015000	9470100	6309800	6643300	6260600	2603800	2052700	3892700	3767500	3005000	2365200
Q86TY5;Q6FGL0;A0A024R693;Q59FR8;P17931;Q6NVH9;G3V3R6	Q86TY5;Q6FGL0;A0A024R693;Q59FR8;P17931;Q6NVH9	Galectin;Galectin-3	LGALS3;hCG_22119	0	7879900	0	0	0	0	0	0	0	0	0	0	1	2	2	1	1	1	1	1	0	0	1	1	0	397340	936830	399420	305850	293930	100560	113400	0	0	183770	98884
A0A024R694;P12814;Q86TX4;G3V2N5;B4DRP5;H7C5W8;G3V2W4;H0YJW3;H0YJ11;G3V5M4;G3V2X9;Q5ZEZ4;G3V380;G3V2E8	A0A024R694;P12814;Q86TX4	Alpha-actinin-1	ACTN1	436560000	443750000	366120000	473320000	456420000	372820000	2617400000	3103200000	3411100000	2515700000	3093900000	3337500000	24	22	22	24	23	18	37	37	41	34	38	38	3003000	3656700	2751600	2796300	2910000	1612100	27084000	31577000	42656000	25695000	32573000	32997000
A0A024R6A0;P78540	A0A024R6A0;P78540	Arginase;Arginase-2, mitochondrial	ARG2	0	0	0	0	0	0	0	0	0	0	0	1369900	0	0	0	0	0	0	1	0	1	0	0	1	0	0	0	0	0	0	0	0	56811	0	0	88870
B5BUD5;A0A024R6A5;P35813;B2R8E4;E9PKB5;E9PL75;E9PJN3	B5BUD5;A0A024R6A5;P35813;B2R8E4	Protein phosphatase 1A	PPM1A	48759000	35670000	43012000	33961000	48171000	47326000	49714000	64663000	53533000	54278000	59966000	76071000	3	3	4	2	6	4	7	6	6	9	7	5	759670	885690	573590	369290	1212100	578830	979130	1663800	1758800	1842000	1901800	1927700
G3V4X2;A0A024R6A9;Q96FT9	G3V4X2;A0A024R6A9;Q96FT9	Intraflagellar transport protein 43 homolog	IFT43;hCG_2028821	0	0	0	0	0	0	0	0	992220	0	0	0	0	0	0	0	0	0	0	0	1	0	0	0	0	0	0	0	0	0	0	0	251170	0	0	0
A0A024R6B1;Q92623	A0A024R6B1;Q92623	Tetratricopeptide repeat protein 9A	hCG_20925;TTC9	0	0	0	0	0	0	0	0	0	16470000	0	0	0	0	0	0	0	0	2	2	2	2	1	1	0	0	0	0	0	0	188520	557900	670300	786240	311510	395610
P54652;A0A024R6B5;B3KUS2	P54652;A0A024R6B5;B3KUS2	Heat shock-related 70 kDa protein 2	HSPA2	215430000	201990000	187290000	236350000	262650000	225670000	159420000	139700000	165520000	147050000	152170000	178480000	14	13	12	14	14	13	12	14	11	12	12	12	3419600	3360200	2942300	3411700	4483500	2626900	2237000	2108400	2318200	2323300	2395400	2432400
H0YIM9;A0A0C4DGJ7;A0A024R6B7;Q8WUH1;H0YJ25;H0YHB4;H0YID9;H0YIM3;B7Z3N2;H0YHA3	H0YIM9;A0A0C4DGJ7;A0A024R6B7;Q8WUH1;H0YJ25;H0YHB4;H0YID9;H0YIM3;B7Z3N2;H0YHA3	Protein Churchill	CHURC1-FNTB;CHURC1	0	0	0	0	0	0	0	3348900	0	0	0	0	0	0	0	0	0	1	0	1	0	0	0	1	0	0	0	0	0	208070	0	543330	0	0	0	237890
B2RCI6;A0A024R6C4;A0A024R6F4;P49757;A0A024R684;A0A024R681;G3V3Z8;Q86SW5;G3V3R1;G3V3M5;Q86SW6;G3V4S6;G3V433;B4DUD7;Q5D0E5	B2RCI6;A0A024R6C4;A0A024R6F4;P49757;A0A024R684;A0A024R681;G3V3Z8;Q86SW5;G3V3R1	Protein numb homolog	NUMB	50216000	27302000	35713000	50724000	51149000	60744000	110990000	102110000	79069000	106190000	94073000	106730000	3	2	2	4	4	2	8	10	7	9	9	7	722320	373140	500300	645610	535730	469880	2708800	3073800	2181800	3061800	3682900	2446900
Q86TW7;Q86TQ8;Q6IBS5;A0A024R6C9;P36957	Q86TW7;Q86TQ8;Q6IBS5;A0A024R6C9;P36957	Dihydrolipoyllysine-residue succinyltransferase component of 2-oxoglutarate dehydrogenase complex, mitochondrial	DLST	0	0	0	0	3076900	0	0	0	0	0	0	6705400	0	0	0	1	1	1	0	0	1	0	0	1	0	0	0	39895	159050	32277	0	0	591370	0	0	209480
A0A024R6D1;Q8TD19;Q6PKF2;B3KY50;G3V459	A0A024R6D1;Q8TD19	Serine/threonine-protein kinase Nek9	NEK9	9892200	0	0	14637000	12756000	0	13153000	19157000	15084000	14924000	17255000	16274000	2	1	1	3	3	1	3	7	4	5	6	3	60771	24137	23624	90737	92302	38963	135550	330160	284160	295680	328620	108310
P84090;A0A024R6D4;G3V279	P84090;A0A024R6D4;G3V279	Enhancer of rudimentary homolog	ERH	2525300000	2555500000	2697000000	2278500000	2286800000	2147800000	2074700000	2193200000	2328300000	2279800000	1983900000	1911900000	7	7	7	7	6	7	7	7	7	7	7	7	325790000	303910000	306710000	265390000	265930000	214590000	302100000	274300000	295130000	321060000	261300000	233740000
A0A024R6D8;Q13243;Q59EK7;B4DJK0;B4DUA4;G3V5K8;B5BUD8;Q86U32	A0A024R6D8;Q13243;Q59EK7;B4DJK0;B4DUA4;G3V5K8	Serine/arginine-rich splicing factor 5	SFRS5;SRSF5	1361900000	1304600000	1302400000	1144200000	906050000	1440500000	751410000	689550000	531110000	765120000	612040000	596560000	8	10	10	9	9	10	7	8	9	7	8	7	92460000	99450000	110990000	84152000	63666000	87930000	53421000	48913000	41311000	55788000	46206000	42522000
Q9ULA8;G3V553;A0A024R6J0;A0A024R6E4;Q9NWQ4;G3V5D0;G3V290	Q9ULA8;G3V553;A0A024R6J0;A0A024R6E4;Q9NWQ4;G3V5D0;G3V290	G patch domain-containing protein 2-like	GPATCH2L;C14orf118	0	0	0	0	0	0	0	0	2055100	0	0	0	0	0	0	0	0	0	1	0	1	0	0	0	0	0	0	0	0	0	136140	0	85246	0	0	0
A0A024R6H0;Q9P2I0;B3KN45;B3KMI0;H0YJF4;G3V3T7	A0A024R6H0;Q9P2I0;B3KN45;B3KMI0	Cleavage and polyadenylation specificity factor subunit 2	CPSF2	1866300000	1821400000	2008200000	1736100000	1663100000	1742800000	1184400000	1087200000	1009600000	1226500000	1127000000	1120300000	33	29	33	26	29	27	26	30	31	29	27	27	26161000	25694000	27947000	19222000	20107000	16159000	14892000	15272000	13564000	16518000	14763000	11538000
O15270;A0A024R6H1;H0YJV2	O15270;A0A024R6H1;H0YJV2	Serine palmitoyltransferase 2	SPTLC2	0	0	8954400	0	14854000	0	0	6295500	0	0	0	0	1	3	2	1	3	2	0	2	2	0	1	1	127590	206410	108530	63753	175980	111950	0	152450	111630	0	47345	31683
A0A024R6H3;Q13572;B4DE87;G3V588;Q8N3Y0;G3V5A3;G3V4M9;G3V3C0	A0A024R6H3;Q13572;B4DE87;G3V588;Q8N3Y0	Inositol-tetrakisphosphate 1-kinase	ITPK1	0	0	0	0	0	0	0	25969000	0	0	0	0	0	1	2	1	1	1	1	3	1	2	1	2	0	176600	543930	102680	175580	123790	308070	867230	529640	449380	255860	762710
G3V3A7;A0A024R6I1;O00409;G3V5C7;G3V4N5;H0YJG3;H0YJ94;H0YJ22;H0YJY0;H0YJ54	G3V3A7;A0A024R6I1;O00409;G3V5C7	Forkhead box protein N3	FOXN3;CHES1	0	0	0	0	0	0	17792000	15906000	0	18900000	13847000	0	0	0	0	0	0	0	2	2	1	3	2	1	0	0	0	0	0	0	681130	510280	383860	1170600	519660	325770
A0A024R6I3;Q53GF9;P49755;B4DZH3;G3V2K7;B4DL12	A0A024R6I3;Q53GF9;P49755;B4DZH3;G3V2K7;B4DL12	Transmembrane emp24 domain-containing protein 10	TMED10	57050000	67512000	60172000	97391000	118180000	67680000	83185000	93482000	155960000	65945000	102230000	159460000	2	4	3	3	3	2	3	5	5	5	5	5	2043500	3784600	2270600	3418500	4387600	1967400	2369600	4737800	7638900	3279600	5348000	7252300
A0A024R6K1;O75909;G3V5E1;G3V2Q3;G3V235	A0A024R6K1;O75909;G3V5E1;G3V2Q3	Cyclin-K	CCNK	602210000	582930000	707690000	547320000	577930000	570730000	318000000	254640000	357120000	379480000	317680000	349460000	10	10	11	10	10	10	12	10	10	10	12	11	18827000	22493000	21578000	15877000	16916000	13152000	10306000	7370200	12455000	12346000	9968100	8700300
A0A024R6K3;Q86TU7;Q6NXR6;C9K0W5	A0A024R6K3;Q86TU7;Q6NXR6	Histone-lysine N-methyltransferase setd3	SETD3	11849000	17101000	9776800	0	18592000	18406000	45853000	49491000	66978000	35173000	64719000	60593000	2	3	2	1	5	2	8	10	11	7	10	11	60793	176320	84459	31198	183780	71843	706060	888680	1071800	448560	930870	1007200
P23381;A0A024R6K8;G3V3Y5;G3V3H8;H0YJP3;G3V277;B4DTK8;G3V5U1;G3V456;G3V423;G3V3S7;G3V3X0;G3V3P2;G3V227;G3V5W1;G3V3R3;G3V4N8;G3V2Y7;G3V4C7;G3V2C0;G3V339;G3V313;G3V4S4;G3V2F2	P23381;A0A024R6K8	Tryptophan--tRNA ligase, cytoplasmic;T1-TrpRS;T2-TrpRS	WARS	828840000	915940000	705210000	792900000	962280000	657530000	212600000	266930000	352940000	199430000	199930000	287860000	19	20	19	17	19	15	15	13	15	12	13	12	19704000	22970000	17178000	16328000	20363000	12130000	4441800	4692800	8264500	4093700	4127800	4979300
Q9NUW8;A0A024R6L5;B2RDI0;E7EPD8;Q32Q25;G3V2F4;G3V2J6;H0YJ44;Q9BRS7;G3V2U6;B3KN41;G3V5H9;G3V4W8;G3V554;G3V5B8;G3V5F9;G3V3Q0;H0YJL7	Q9NUW8;A0A024R6L5;B2RDI0;E7EPD8;Q32Q25;G3V2F4	Tyrosyl-DNA phosphodiesterase 1	TDP1	116950000	144980000	130730000	117780000	124680000	116330000	103650000	102780000	117690000	117490000	110130000	118250000	12	7	11	13	9	9	11	11	9	14	11	14	1376700	1519100	1568400	1329400	1627800	930440	1822700	911290	1472700	1634400	1386100	1410200
P51003;A0A024R6M3;B4DYF4;B4DHB8;G3XAH6;A0A024R6J7;G3V2A0;A0A0C4DGK1;H0YJ00;B7ZA53;B4DZL2;G3V3I9;A0ZTA0;A4D1Z6;Q9NRJ5;G3V457;H0YJL4	P51003;A0A024R6M3;B4DYF4;B4DHB8;G3XAH6;A0A024R6J7;G3V2A0	Poly(A) polymerase alpha	PAPOLA	614020000	601330000	569240000	566210000	596550000	456480000	388620000	380640000	460270000	391310000	457030000	486420000	27	28	24	25	28	22	23	25	26	25	24	25	9865900	9971300	7964100	6112300	8199800	4695500	4543700	4327600	6799100	5997600	5781100	6394300
A0A024R6M6;Q9UL15;A8K5J7;G3V274;A8CGI4	A0A024R6M6;Q9UL15;A8K5J7	BAG family molecular chaperone regulator 5	BAG5	147990000	147630000	138570000	118930000	135330000	141630000	150200000	148540000	154760000	145940000	162050000	149060000	13	12	12	12	12	11	13	14	15	13	13	12	2856600	3437200	3058300	1998800	2593600	1755800	2872500	2866000	3709800	3505600	3595400	2620900
Q9Y5S2;A0A024R6N2;H0YLY0;Q86XZ8;Q86TR8;A0A0U1RRC3;B4DM55;E5KR07;E5KR05;B4DZE2;X5D8Z6;M0R333;X5DNJ6;I6L989;Q09013;Q59FU6;E5KR06	Q9Y5S2;A0A024R6N2	Serine/threonine-protein kinase MRCK beta;Non-specific serine/threonine protein kinase	CDC42BPB	31277000	24140000	13706000	31798000	25230000	28527000	121630000	193460000	190570000	166810000	172580000	177740000	7	3	4	3	3	2	19	25	28	27	32	23	355160	318460	178050	125600	250950	216980	842740	1292900	1271800	1368500	1365400	1079500
B4E1R3;A0A024R6P3;Q9BXL8	B4E1R3;A0A024R6P3;Q9BXL8	Cell division cycle-associated protein 4	CDCA4	0	3459300	0	0	0	0	0	0	0	0	0	0	0	1	0	0	0	0	0	0	0	0	0	0	0	437510	0	0	0	0	0	0	0	0	0	0
A0A024R6P6;Q9P0R6	A0A024R6P6;Q9P0R6	GSK3-beta interaction protein	C14orf129;GSKIP	0	0	0	0	0	0	0	0	0	0	0	5076700	0	0	0	0	0	0	0	1	0	1	0	1	0	0	0	0	0	0	0	983820	0	0	0	1235100
A0A024R6Q1;P55010;Q6IBU0;H0YLZ1;Q32Q19;Q05DF3;H0YN40;H0YMJ8;H0YM54;H0YK11;B4DEN3;H0YK29	A0A024R6Q1;P55010;Q6IBU0	Eukaryotic translation initiation factor 5	EIF5	102900000	122910000	87575000	100580000	145780000	127220000	355860000	476490000	355410000	301030000	395430000	296230000	8	9	5	6	8	6	15	14	14	14	15	13	1826700	2898600	1279100	1342000	2360800	1320000	9788400	13709000	10190000	7962100	11548000	8175600
A0A024R6Q2;Q96FX7;Q96B39;H0Y2Q1	A0A024R6Q2;Q96FX7;Q96B39;H0Y2Q1	tRNA (adenine(58)-N(1))-methyltransferase catalytic subunit TRMT61A	C14orf172;TRMT61A	55698000	69085000	61425000	79290000	58803000	62285000	17623000	0	36932000	0	0	40194000	3	5	4	5	3	2	2	1	5	1	1	4	2261100	2620000	2300900	2974600	1759900	1418500	285430	153850	1441100	133040	178510	1564900
B2RDX0;A8K7Z9;A0A024R6R1;Q8NEM2;I3L3Z1	B2RDX0;A8K7Z9;A0A024R6R1;Q8NEM2	SHC SH2 domain-binding protein 1	SHCBP1	121630000	154250000	147350000	139910000	185890000	149490000	3089200	0	8884000	8612800	6105900	9108900	14	13	16	11	15	12	4	1	3	3	4	2	1722700	2368600	2519300	1385600	2261900	1586400	121430	46904	124240	132300	85133	112370
Q8TD30;A0A024R6R2;H3BU54	Q8TD30;A0A024R6R2;H3BU54	Alanine aminotransferase 2	GPT2	0	0	0	0	2737400	0	0	0	0	0	0	0	0	1	0	1	1	0	1	0	0	0	0	1	0	49598	0	763130	53240	0	1218100	0	0	0	0	1273900
B3KMP9;A0A024R6R3;Q9Y5N6;H3BT22;Q9H806;H3BTQ7;H3BMA4	B3KMP9;A0A024R6R3;Q9Y5N6;H3BT22;Q9H806;H3BTQ7	Origin recognition complex subunit 6	ORC6L;ORC6	40386000	39591000	34726000	32229000	29830000	37269000	38757000	26654000	25611000	54418000	40444000	34693000	5	5	5	4	4	4	4	4	3	6	5	4	2412100	2485600	1680400	1468900	937500	1652200	1962400	1637300	635570	3051100	1628500	1856400
A0A024R6S1;O60884;T2DN57;T2DPK5;A0A087WT48;I3L320	A0A024R6S1;O60884;T2DN57	DnaJ homolog subfamily A member 2	DNAJA2	1132500000	883200000	941710000	1070400000	1087600000	977000000	586670000	734690000	547240000	559550000	600290000	575970000	16	17	14	14	14	14	12	11	15	13	13	12	25814000	27031000	25156000	21176000	25841000	15780000	11317000	13089000	15153000	12573000	13977000	11912000
H3BM79;A0A024R6T5;A0A024R6S6;Q9H8T0;H3BRT7;H3BSX7;H3BNB8;H3BVH0;H3BRV2;B4E0S4	H3BM79;A0A024R6T5;A0A024R6S6;Q9H8T0;H3BRT7;H3BSX7;H3BNB8;H3BVH0;H3BRV2;B4E0S4	AKT-interacting protein	AKTIP;FTS	0	0	0	0	0	0	0	4380500	0	0	5708100	5095600	0	0	0	0	0	0	1	2	1	1	2	2	0	0	0	0	0	0	100790	113130	151900	86494	166540	227510
Q9GZU8;A0A024R6T8;H3BTI2;H3BMX9;H3BUL4;H3BP64;H3BTP8;H3BSY6;H3BQQ6;H3BSF0;Q6P4H7;H3BN22;Q2VIL1;H3BPF9;H3BU93;H3BNK9;H3BPH9	Q9GZU8;A0A024R6T8;H3BTI2;H3BMX9;H3BUL4;H3BP64;H3BTP8;H3BSY6;H3BQQ6;H3BSF0;Q6P4H7;H3BN22	Protein FAM192A	FAM192A;NIP30	174120000	174650000	178120000	160300000	155820000	162970000	111110000	98769000	148590000	142320000	141680000	155740000	7	9	6	9	8	9	7	7	9	9	7	8	4475400	7785500	4083000	5582900	5681100	5381500	3625800	3507800	4428200	5703800	6092700	6486000
B3KUZ8;A0A024R6W0;P00505;A8K482;B4DY39	B3KUZ8;A0A024R6W0;P00505;A8K482	Aspartate aminotransferase;Aspartate aminotransferase, mitochondrial	GOT2	9343900	0	0	9521700	0	9634800	0	13011000	23294000	0	0	45231000	4	1	1	2	1	2	1	5	6	1	1	4	441680	107250	41942	142450	185020	82909	320380	322080	1158900	70108	156710	848870
B2R6U8;A0A024R6W2;O43809;H3BND3;H3BV41;Q5HYH5	B2R6U8;A0A024R6W2;O43809;H3BND3	Cleavage and polyadenylation specificity factor subunit 5	NUDT21	1754800000	1601700000	1642000000	1615600000	1639500000	1613200000	1506400000	1367100000	1539500000	1536200000	1445200000	1660600000	10	10	10	10	10	9	11	11	10	11	11	10	74322000	81283000	67648000	66548000	69326000	57044000	64156000	58767000	74325000	82146000	55092000	62077000
A8K3J8;A0A024R6X0;P55042;J3KRG9;J3KSM6;Q92788	A8K3J8;A0A024R6X0;P55042;J3KRG9;J3KSM6;Q92788	GTP-binding protein RAD	RRAD	14877000	0	0	15439000	19480000	13530000	0	0	0	0	0	0	2	1	1	2	2	2	0	0	0	0	0	0	574200	456350	164180	539270	590180	394360	0	0	0	0	0	0
Q13951;A0A024R6X2;J3KS23	Q13951;A0A024R6X2;J3KS23	Core-binding factor subunit beta	CBFB	93025000	80012000	83267000	85418000	68591000	104500000	87717000	80608000	62892000	82606000	104410000	97288000	6	5	5	5	3	4	5	4	4	3	2	4	6923100	7033700	6448900	6492400	2475000	5801700	5726600	2464200	4902700	8869700	2657900	6747900
P61970;A0A024R6Y2;H3BRV9	P61970;A0A024R6Y2;H3BRV9	Nuclear transport factor 2	NUTF2	165190000	198600000	139260000	134760000	139450000	136050000	155710000	131370000	162620000	170160000	138100000	111020000	4	3	3	3	4	3	3	3	4	3	4	4	10837000	13679000	9877400	7071500	9578400	6008000	8787600	8690300	11355000	9945200	12481000	8737900
A0A024R6Z0;O43237;B4DHD8;J3KRI4;B4E2E0;J3KRZ2;Q63HJ8;J3KSD2;H3BUM4	A0A024R6Z0;O43237	Cytoplasmic dynein 1 light intermediate chain 2	DYNC1LI2	26965000	26062000	25137000	16638000	29752000	25449000	50171000	57036000	63760000	47766000	53620000	60988000	4	4	4	3	4	3	6	7	8	4	7	7	582030	367590	592080	310370	590090	271480	1333600	2085200	1641500	756420	1744900	1678600
A0A024R6Z2;A0A024R726;Q9NVM4;H3BPZ8;H3BNC0	A0A024R6Z2;A0A024R726;Q9NVM4;H3BPZ8;H3BNC0	Protein arginine N-methyltransferase 7	PRMT7	3707700	0	0	0	0	0	0	5334200	0	0	4323200	0	2	0	0	0	0	0	1	2	1	1	2	0	174780	0	0	0	0	0	176170	267530	163810	1742.1	219860	0
A0A024R6Z6;B4DYU2;Q96MW5;H3BQV3;H3BMQ9;J3QRV3;H3BSH5;A0A087X1T3	A0A024R6Z6;B4DYU2;Q96MW5;H3BQV3	Conserved oligomeric Golgi complex subunit 8	hCG_2027080;COG8	0	33821000	32134000	19550000	37293000	24502000	36505000	37533000	48194000	42286000	43308000	38175000	1	4	3	3	5	2	5	5	6	9	8	6	463380	625030	279440	242110	466140	214290	465400	647680	991350	1046100	1017800	740490
A0A024R6Z7;Q9NX74;E7EUN9;B4DKP8;J3QLD5;I3L4Y9;I3L4H0;I3L0K0;H3BMK6;I3L1K5;H3BQX4;H3BM64;H3BRI6;H3BSF3;H3BTR3	A0A024R6Z7;Q9NX74;E7EUN9;B4DKP8;J3QLD5	tRNA-dihydrouridine(20) synthase [NAD(P)+]-like	DUS2L;DUS2	34797000	36775000	31217000	28510000	32997000	33511000	0	0	0	0	0	17578000	5	6	4	4	3	4	1	1	1	1	1	3	557750	655460	367350	379430	420760	309440	70729	72475	80013	64016	65455	148900
A0A024R704;P78362;C9J2M4;C9JWF7	A0A024R704;P78362	SRSF protein kinase 2;SRSF protein kinase 2 N-terminal;SRSF protein kinase 2 C-terminal	SRPK2	56062000	35130000	50357000	44737000	38867000	53732000	55315000	70577000	53097000	48359000	59852000	67287000	7	5	4	3	4	4	4	8	8	7	9	7	1022900	650380	744570	633030	680520	722170	805640	1527900	1489800	1176300	1437900	1428600
A0A024R705;Q9UN37;I3L4J1;Q9UF30;Q9NXK5;Q49AN7	A0A024R705;Q9UN37;I3L4J1;Q9UF30	Vacuolar protein sorting-associated protein 4A	VPS4A;DKFZp434E0418	70504000	79042000	54923000	74479000	69673000	77667000	102220000	116950000	112130000	91342000	111990000	111600000	4	4	4	4	4	4	8	7	7	8	7	7	903400	1369500	892990	1066500	1144200	873710	2399000	2699800	2720200	2508200	2996800	2513000
B4DIN7;A0A024R711;O00308;B4DHF6	B4DIN7;A0A024R711;O00308;B4DHF6	E3 ubiquitin-protein ligase;NEDD4-like E3 ubiquitin-protein ligase WWP2	WWP2	0	0	0	0	0	0	14833000	16268000	16453000	20183000	11720000	15784000	1	0	0	1	1	1	4	2	3	3	2	1	43974	0	0	45407	44542	47578	301350	162740	260500	298340	118660	99854
B3KY43;Q6DHZ2;A0A024R712;P31323;Q75MP1;O60380	B3KY43;Q6DHZ2;A0A024R712;P31323;Q75MP1	cAMP-dependent protein kinase type II-beta regulatory subunit	PRKAR2B	0	0	0	0	0	0	7361000	9175600	15004000	11461000	14924000	9834100	0	0	0	0	0	0	2	4	3	2	2	3	0	0	0	0	0	0	135510	316900	467000	221260	310100	228850
B4DFL1;A0A024R713;P09622;E9PEX6;B4DMK9;F8WDM5;A0A1W2PR83;F2Z2E3	B4DFL1;A0A024R713;P09622;E9PEX6;B4DMK9	Dihydrolipoyl dehydrogenase;Dihydrolipoyl dehydrogenase, mitochondrial	DLD	0	0	0	0	19348000	0	0	15007000	21603000	0	0	26338000	0	1	1	1	2	0	1	2	3	0	1	5	0	61098	26572	43296	164400	0	18523	303960	717570	0	141690	646860
A0A024R718;P43490;A0A0C4DFS8;B7Z8W6;Q658Z1;C9JG65;C9JF35	A0A024R718;P43490;A0A0C4DFS8	Nicotinamide phosphoribosyltransferase	PBEF1;NAMPT	452720000	551240000	415540000	468360000	549130000	406880000	375150000	422690000	552510000	369260000	477300000	607550000	15	14	16	14	14	13	18	15	19	14	15	14	8149400	9922500	6268200	7818700	7454200	5689100	6136800	7512000	12169000	6719200	10207000	9961200
A0A024R732;Q13425;H0YCS0;A0A140TA73;A0A0G2JM75;J3KT21;H7BY41	A0A024R732;Q13425	Beta-2-syntrophin	SNTB2	26375000	19775000	19237000	30700000	28330000	27220000	60632000	62414000	55957000	61707000	65233000	55088000	5	3	3	6	5	4	13	9	10	10	9	8	357500	205270	321880	573850	428940	229630	1794000	1256900	1383500	1798200	1807900	827330
A0A024R734;O94916	A0A024R734;O94916	Nuclear factor of activated T-cells 5	NFAT5	0	0	0	0	0	0	7554500	0	0	8198200	0	0	0	0	1	0	0	0	2	1	1	2	2	0	0	0	42187	0	0	0	109760	52853	38041	132080	145950	0
A0A024R739;Q9NUX5;A8MTK3;B7Z7M5;Q5MJ34;Q5MJ32;Q5MJ35;H7C4C7;H7C0Z6;Q5MJ33;V9GZ00;V9GY10;C9JPG9;V9GZ21	A0A024R739;Q9NUX5;A8MTK3;B7Z7M5;Q5MJ34;Q5MJ32	Protection of telomeres protein 1	POT1	53929000	51699000	50052000	52887000	57948000	63287000	57117000	54162000	40555000	60050000	54171000	48897000	5	8	7	9	10	4	10	10	9	9	10	5	622310	900300	841430	914010	976710	600390	1301600	1175800	845340	1506400	1015300	533310
A0A0C4DG51;A8K6U0;A0A024R746;Q9NP80	A0A0C4DG51;A8K6U0;A0A024R746;Q9NP80	Calcium-independent phospholipase A2-gamma	PNPLA8;IPLA2(GAMMA)	0	17416000	0	19920000	0	0	0	0	0	0	0	0	1	1	1	1	1	1	1	1	1	1	1	1	420740	371130	400610	244580	357510	158210	121320	88775	119070	216310	175450	114860
A0A024R753;Q9NW13;B4DJ90;C9JAA9;C9JE21;A0A0S2Z5E5;H7C5G8	A0A024R753;Q9NW13	RNA-binding protein 28	RBM28	1572100000	1386000000	1620800000	1536000000	1438400000	1578600000	1034500000	798130000	531890000	1000200000	719660000	819290000	31	26	28	29	27	27	28	24	22	25	24	25	28624000	26587000	25948000	24474000	22229000	20726000	18036000	11118000	10122000	18173000	10804000	10496000
C9JW74;A4D1L9;A0A024R768;Q5EB52;C9JWU9;C9JSW2;B4DQW6;C9JRA9;C9JCM6;R4GN52	C9JW74;A4D1L9;A0A024R768;Q5EB52;C9JWU9;C9JSW2;B4DQW6	Mesoderm-specific transcript homolog protein	MEST	0	0	0	0	0	0	0	0	9047100	0	0	0	0	1	0	0	1	0	0	0	3	1	0	2	0	91607	0	0	72335	0	0	0	317540	185990	0	148450
A0A024R770;A0A024R774;Q16656;C9JP85	A0A024R770;A0A024R774;Q16656	Nuclear respiratory factor 1	NRF1	24050000	36564000	33516000	34922000	32636000	23127000	14260000	0	0	19938000	16520000	0	3	5	4	3	3	3	2	1	1	2	2	2	2675000	5966900	3343800	3014500	3023500	1445600	972070	568170	890760	2535100	870750	1293300
A0A024R776;A0A024R785;A0A024R781;O95628;B3KQ99	A0A024R776;A0A024R785;A0A024R781;O95628	CCR4-NOT transcription complex subunit 4	CNOT4	0	0	0	0	0	0	16165000	19059000	14334000	0	16619000	17015000	0	0	0	1	0	1	4	2	5	1	5	2	0	0	0	223220	0	37789	299700	271560	341190	119810	611220	174570
B2R6H7;A0A024R794;Q9Y5L0;C9J7E5;E9PFH4;B3KMX1;B3KM69	B2R6H7;A0A024R794;Q9Y5L0;C9J7E5;E9PFH4;B3KMX1;B3KM69	Transportin-3	TNPO3	1197900000	1158900000	1079400000	1105400000	1070400000	954470000	1074900000	1138600000	908420000	992650000	1015500000	819660000	23	26	23	22	22	21	22	23	22	28	25	21	12532000	16419000	13236000	10840000	11981000	9162400	12443000	12633000	12853000	15452000	13342000	8451300
K7EIE6;B4DMG0;A0A024R7A3;Q6V9R5;K7EN01;K7EQZ2;K7ELE4;B4DT98;B4DL26;B4E2P7;B4DZP9;A0A182DWF9	K7EIE6;B4DMG0;A0A024R7A3;Q6V9R5;K7EN01;K7EQZ2;K7ELE4;B4DT98;B4DL26;B4E2P7;B4DZP9;A0A182DWF9	Zinc finger protein 562	ZNF562	0	9489200	0	0	9315500	0	0	0	0	0	0	0	1	2	1	1	2	1	1	1	1	1	1	1	170220	250540	166250	203150	246490	193620	85608	55802	77210	109260	88098	64634
A0A024R7A8;P15121;Q59EL5;E9PCX2;E9PEF9;A4D1P0;C9JRZ8	A0A024R7A8;P15121;Q59EL5;E9PCX2	Aldose reductase	AKR1B1	157410000	204040000	172350000	157950000	210850000	153610000	592470000	734310000	751130000	653670000	678160000	636690000	5	6	5	6	7	6	9	12	10	8	11	10	3240100	5422300	3708100	2732200	4489500	2552500	19079000	25395000	25558000	19707000	24108000	20971000
B2R4N3;A0A024R7B0;Q9BZL1;K7EQ43	B2R4N3;A0A024R7B0;Q9BZL1	Ubiquitin-like protein 5	UBL5	18465000	22024000	22116000	15932000	17358000	19590000	17132000	14548000	20467000	16547000	14875000	14790000	2	2	3	3	3	2	3	2	3	2	2	3	3365900	4400500	4848800	3299200	3558100	2613800	4035300	3067200	4375000	936980	2586000	3328200
A0A024R7B7;Q16543;Q6FG59;K7EQA9;K7EKQ2;K7EL68;A1L0W4;K7EIU0	A0A024R7B7;Q16543;Q6FG59;K7EQA9;K7EKQ2;K7EL68	Hsp90 co-chaperone Cdc37;Hsp90 co-chaperone Cdc37, N-terminally processed	CDC37	589370000	548500000	556830000	564310000	635890000	560690000	473280000	639060000	556770000	457820000	581540000	633740000	13	13	13	15	13	13	13	13	13	13	13	14	22502000	24634000	22769000	22059000	23812000	15016000	19719000	27791000	24132000	19380000	22980000	22243000
A0A024R7C0;Q14145;K7ESE0;K7EJ49;K7EJD8;K7EQX2;K7EPZ3	A0A024R7C0;Q14145;K7ESE0	Kelch-like ECH-associated protein 1	KEAP1	0	0	20104000	0	0	0	65752000	88057000	66053000	47817000	62030000	64934000	1	1	2	1	1	1	9	10	10	9	11	6	65893	92475	139070	190790	212010	61019	972780	1309200	1272900	899840	1200700	788650
K7EKI4;K7ELF1;K7ELQ0;K7ES61;A0A024R7C5;X6RAY8;Q9BYD3	K7EKI4;K7ELF1;K7ELQ0;K7ES61;A0A024R7C5;X6RAY8;Q9BYD3	39S ribosomal protein L4, mitochondrial	MRPL4	0	0	0	15143000	13534000	0	0	0	0	0	0	0	1	1	1	3	2	2	1	0	1	0	1	0	302820	330580	297140	1037100	916630	375110	88946	0	313200	0	205080	0
Q12906;A0A024R7C7;A8K590;F4ZW64;B4DFG4;Q59GP7;K7EKJ9;B4DDF3;K7ER69;K7EJ09;K7EM82;K7EKY0;K7ENK6;K7ERM6;K7EPG3;K7ELV3;K7EQ75	Q12906;A0A024R7C7;A8K590;F4ZW64;B4DFG4;Q59GP7	Interleukin enhancer-binding factor 3	ILF3	15436000000	14552000000	15394000000	14373000000	13530000000	13481000000	12208000000	11345000000	12142000000	13196000000	11603000000	11362000000	45	48	50	46	48	45	45	44	49	48	46	45	296940000	277780000	287980000	259300000	242430000	233710000	241990000	224250000	243380000	252400000	228540000	212020000
K7EM09;K7EPR0;K7ELQ9;A0A024R7D3;Q6UW68	K7EM09;K7EPR0;K7ELQ9;A0A024R7D3;Q6UW68	Transmembrane protein 205	TMEM205;UNQ501	0	0	0	0	0	0	0	0	0	0	0	2990800	0	0	0	0	0	0	1	0	1	0	0	1	0	0	0	0	0	0	0	0	1883900	0	0	970130
A0A024R7E0;Q96RE7;K7ELC5;K7ENW4	A0A024R7E0;Q96RE7	Nucleus accumbens-associated protein 1	BTBD14B;NACC1	844820000	714270000	745650000	637020000	621420000	676670000	641500000	541210000	475410000	622890000	677070000	553480000	17	17	16	16	16	17	16	16	17	16	16	15	20084000	18455000	18302000	14476000	13528000	14138000	15336000	13577000	12799000	17948000	16709000	11765000
A0A024R7E3;P26358;Q59FP7;B3KVA0;K7ENW7;K7EJL0;K7EMU8;K7ENQ6;K7EIZ6;K7ERQ1;K7EP77	A0A024R7E3;P26358;Q59FP7	DNA (cytosine-5)-methyltransferase;DNA (cytosine-5)-methyltransferase 1	DNMT1	821020000	838780000	877480000	848450000	844890000	936890000	1656700000	1530900000	1345800000	1890700000	1751800000	1528800000	40	40	37	33	35	39	56	55	55	57	57	49	5227900	5880100	4990500	4769200	4694800	4795300	11833000	10944000	11370000	14528000	13674000	11586000
K7EN05;K7EPC8;A0A024R7E8;K7EQ44;K7EMV4;P60002	K7EN05;K7EPC8;A0A024R7E8;K7EQ44;K7EMV4;P60002	Transcription elongation factor 1 homolog	ELOF1	0	0	0	0	0	0	14975000	0	0	0	0	0	1	1	1	1	1	1	1	1	1	1	1	1	11876000	9527600	8170800	5101000	5364200	2345100	7032400	3593600	3770200	7306600	4382000	3711400
A0A024R7F1;K7ELL7;B4DJQ5;P14314;A0A0S2Z4D8;A0A0S2Z4W7;A2VCQ4;A0A0S2Z4A0;K7EPW7;A0A0C4DGP4;K7EKX1;K7EJ70	A0A024R7F1;K7ELL7;B4DJQ5;P14314;A0A0S2Z4D8;A0A0S2Z4W7;A2VCQ4;A0A0S2Z4A0	Glucosidase 2 subunit beta	PRKCSH	33521000	46179000	46161000	42457000	62040000	43546000	60684000	61323000	64712000	42319000	54523000	58075000	6	7	6	7	7	7	7	8	7	6	7	8	1205900	2051900	1423100	1753800	2073100	1319200	2741300	2738300	2502900	1462000	2290700	2004400
B4DRY5;A0A024R7F7;Q4LE60;O14787;A0A075B780;Q05D48;B3KPC8;K7ESC1;K7ESG1	B4DRY5;A0A024R7F7;Q4LE60;O14787;A0A075B780;Q05D48;B3KPC8	Transportin-2	TNPO2;TNPO2 variant protein	78904000	78101000	81880000	70088000	68106000	84185000	151610000	139760000	117290000	122570000	120510000	96704000	4	6	5	5	5	3	9	10	9	13	8	9	654960	898060	741590	437720	538480	485390	1781900	1809100	1743500	2151100	1536000	1313300
O95716;A0A024R7G2;B2R8W8	O95716;A0A024R7G2;B2R8W8	Ras-related protein Rab-3D	RAB3D	10812000	10884000	9138400	14349000	15409000	0	9773700	0	0	0	11219000	0	3	3	3	2	4	0	3	1	1	1	3	1	395440	397410	324140	287520	543860	0	338640	88209	156190	359770	366550	87575
A0A024R7G4;Q9NVP2;K7ES22;B4DXU6;K7ELW9;K7EM93;K7EIL9	A0A024R7G4;Q9NVP2;K7ES22;B4DXU6;K7ELW9	Histone chaperone ASF1B	ASF1B	0	0	0	0	0	0	0	0	0	9729800	0	0	0	1	1	1	1	0	1	1	1	2	2	1	0	116760	186960	99960	108380	0	287130	187200	332940	552110	735710	304930
Q96K37;A0A024R7G7;H7C1I0	Q96K37;A0A024R7G7;H7C1I0	Solute carrier family 35 member E1	SLC35E1	0	0	0	0	0	0	0	0	0	3959500	0	0	0	0	0	0	1	0	1	1	1	1	1	1	0	0	0	0	57607	0	26694	64321	63131	286150	79417	58991
G8JLM4;B4DUE8;A0A024R7H3;Q8N6Y0;Q8N8Y1	G8JLM4;B4DUE8;A0A024R7H3;Q8N6Y0	Usher syndrome type-1C protein-binding protein 1	USHBP1	0	0	0	0	0	0	0	0	0	3161800	2573700	0	0	0	0	0	0	0	1	3	1	2	2	1	0	0	0	0	0	0	49667	76504	43762	89601	72305	62541
A8K2I7;A0A024R7I0;O14908;A0A024R7I1;K7EM11;K7ESN1;K7ELJ2;Q8TF64	A8K2I7;A0A024R7I0;O14908;A0A024R7I1;K7EM11	PDZ domain-containing protein GIPC1	GIPC1	117850000	81092000	82466000	89972000	89338000	90915000	58895000	68779000	76582000	67358000	67204000	71440000	9	8	10	10	10	8	10	9	10	8	10	8	4604800	2648300	2530500	2893500	3337900	2127700	2184400	2159400	4309400	1961700	2408900	2570000
A0A024R7I3;P61006;H0YMN7;H0YLJ8;H0YL94;B3KTE3;Q59EP4;M0R257;Q96E17	A0A024R7I3;P61006	Ras-related protein Rab-8A	RAB8A	9759900	15702000	19169000	17867000	20857000	0	19218000	16416000	29116000	20992000	20802000	29093000	3	3	4	3	5	2	3	2	4	4	4	2	242660	240300	576570	563420	1651500	129290	570330	481800	881130	1326800	1141500	1140700
K7EIY1;B2R547;A0A024R7I4;Q9Y421;K7ENN5	K7EIY1;B2R547;A0A024R7I4;Q9Y421;K7ENN5	Protein FAM32A	FAM32A	66383000	79209000	89944000	69982000	63747000	59684000	55709000	0	0	45759000	36617000	64823000	2	1	2	2	2	1	2	1	1	1	2	2	6529100	8844000	8592000	5697100	6484300	5476800	4061400	2305400	1914300	4521600	3380300	3310100
A8K8L2;A0A024R7I5;Q9NXH9;B4DHS5;B4E3A3;K7EQQ8;A0A024R7G3;K7EQU7;K7EQY6;K7ENI9;K7EJX9;K7EMZ2;K7ERR5	A8K8L2;A0A024R7I5;Q9NXH9;B4DHS5;B4E3A3;K7EQQ8;A0A024R7G3	tRNA (guanine(26)-N(2))-dimethyltransferase	TRMT1	1201400000	1208200000	1301800000	1285800000	1316500000	1182700000	632810000	556860000	832810000	578930000	651660000	859510000	13	15	15	15	14	14	13	10	12	13	11	13	5207300	6882000	54125000	5708500	98747000	4149200	3047900	38429000	77793000	3520000	3248200	4323600
A0A024R7I7;P20336;S4R3Q3;B4DE50	A0A024R7I7;P20336;S4R3Q3;B4DE50	Ras-related protein Rab-3A	RAB3A	0	0	0	0	0	0	0	0	0	0	10121000	0	1	1	1	1	1	1	1	1	1	1	1	1	287860	800960	744310	777130	1138100	547320	201660	315290	226760	912040	381060	199530
A0A024R7J0;P17612;A8K8B9;Q15136;K7ERP6;K7ENJ5;B7Z708	A0A024R7J0;P17612;A8K8B9;Q15136	cAMP-dependent protein kinase catalytic subunit alpha	PRKACA;KIN27	0	0	0	0	0	0	21123000	24425000	12052000	25565000	26026000	23775000	0	0	0	0	0	0	2	3	3	5	4	2	0	0	0	0	0	0	447600	793420	374840	760550	1191200	463790
A0A024R7J7;Q9BW61	A0A024R7J7;Q9BW61	DET1- and DDB1-associated protein 1	DDA1	24361000	22220000	22586000	24479000	27754000	23038000	27501000	21243000	19121000	20110000	21026000	29150000	4	4	3	3	3	2	2	4	3	3	3	4	2319200	1911900	1279100	1587700	2074400	1081900	1700800	2032700	985710	1661400	1601900	2089600
A8K5G0;A0A024R7K0;M0R2Z9;Q8IX01;M0R3F6;B4DSQ4;M0R065;M0R216;M0R2Y3	A8K5G0;A0A024R7K0;M0R2Z9;Q8IX01;M0R3F6;B4DSQ4	SURP and G-patch domain-containing protein 2	SFRS14;SUGP2	1275600000	1141700000	1321500000	1125400000	971660000	1275000000	1249300000	836840000	919600000	1454100000	945190000	1020500000	37	39	36	34	32	32	34	32	36	40	34	33	16878000	13234000	16491000	13480000	12380000	11934000	16550000	9879800	12739000	23240000	11794000	11068000
A0A024R7K7;A0A024R7M6;Q86YP4;B4DKZ7;B4E0Q6;C9JGN4;C9JHD7;C9JJK9;C9JVY3;V9GY85;H7C3H1;C9JMI3;V9GYX5	A0A024R7K7;A0A024R7M6;Q86YP4;B4DKZ7	Transcriptional repressor p66-alpha	GATAD2A	753210000	732960000	787850000	680520000	684850000	734070000	815250000	703860000	632090000	928410000	748030000	695320000	29	29	29	27	27	24	30	29	27	30	32	27	16168000	15961000	16203000	12700000	12517000	12161000	17402000	14795000	13733000	19688000	16345000	14231000
B3KNH5;A0A024R7K8;Q9BXS5;Q59EK3;E7ENJ6;B4DDG7;B4DN99;K7EJL1;K7ENA7;K7EQX3;K7EPJ8;K7ER75;A0A087WZX7;K7EQ90	B3KNH5;A0A024R7K8;Q9BXS5;Q59EK3;E7ENJ6;B4DDG7;B4DN99;K7EJL1	AP-1 complex subunit mu-1	AP1M1	0	20005000	0	11458000	28006000	12902000	162660000	252190000	401520000	182870000	266090000	438580000	3	3	0	2	3	3	10	12	15	12	12	13	164420	491880	0	193250	738260	81442	3457600	5707200	9220200	5167400	6701500	6676100
J3KQS6;A0A024R7L2;Q9NWV8;M0R0I0;M0QXG9;M0R3F4;M0R2A4;M0R2K3;M0R193;M0R3H9;M0QYV1	J3KQS6;A0A024R7L2;Q9NWV8;M0R0I0;M0QXG9;M0R3F4;M0R2A4;M0R2K3;M0R193	BRISC and BRCA1-A complex member 1	BABAM1;HSPC142	12476000	15571000	12087000	14348000	10968000	0	18056000	19140000	25195000	18837000	22391000	18985000	3	3	2	2	2	0	2	3	4	2	6	4	413900	676640	422290	315180	256880	0	495570	687670	1254100	537640	1167000	848030
A0A024R7L5;A0A024R7L8;Q92900;B3KY55;A0A059XBJ1;A0A059XAJ5;A0A059XAL2;A0A059XG67;A0A059X4U2;Q6ZUC8;A0A059XG73;A0A059XBJ6;A0A059XAM1;A0A059XAL6	A0A024R7L5;A0A024R7L8;Q92900	Regulator of nonsense transcripts 1	UPF1	382750000	418620000	373500000	399240000	476800000	399010000	748720000	939430000	961500000	712620000	861080000	893860000	28	27	22	23	28	24	38	44	46	40	39	41	2854700	3325000	2398300	2505400	3177200	2250800	7262900	9875400	12338000	7948800	9281900	9309000
E9PQA6;A8K0C2;A0A024R7L6;Q96EY5;E9PLL0;E9PJW8;M0QZK6;E9PLZ8	E9PQA6;A8K0C2;A0A024R7L6;Q96EY5	Multivesicular body subunit 12A	MVB12A;LOC93343	0	0	0	0	7098200	0	8884100	9659900	9544400	7298500	9103100	10104000	0	1	0	0	3	1	3	4	4	2	4	3	0	573620	0	0	159620	59195	491200	734370	931100	270470	594440	431640
[truncated: 6,108 more rows]

## Sheet: Supp_Table_4_hPTM_quantificatio
Numbers indicate fraction relative to parent ion
[truncated: 55 more rows]

## Sheet: Supp_Table_5a_AcidExtractome_Da
		Normalized abundance
[truncated: 950 more rows]

## Sheet: Supp_Table_5b_AcidExtractome_Pv
Legend
[truncated: 908 more rows]

## Sheet: Supp_Table_6_Calibrated_CUTandR
		Naïve Replicate 1				Primed Replicate 1				Naïve Replicate 2			Primed Replicate 2
[truncated: 8 more rows]

[truncated: 6 more sheets: Supp_Table7_CUTandRUN_gene_anno, Supp_Table8_Diff_expressed_gene, Supp_Table_9_cells_per_cluster_, Supp_Table_10_Blastoids, Supp_Table_11_Antibodies, Supp_Table_12_RTqPCR_primers]
