# Supplementary material for: Integrated multi-omics reveal polycomb repressive complex 2 restricts human trophoblast induction
Source: Nat Cell Biol. 2022 Jun 13;24(6):858–71. doi: 10.1038/s41556-022-00932-w (PMC9203278; doi:10.1038/s41556-022-00932-w)
Supplement: Source Data Fig. 1 — Statistical source data. [file 41556_2022_932_MOESM5_ESM.xlsx]

## Sheet: Fig.1b
LFQ.intensity.Naive_1	LFQ.intensity.Naive_2	LFQ.intensity.Naive_3	LFQ.intensity.Primed_1	LFQ.intensity.Primed_2	LFQ.intensity.Primed_3	p-value	log2 FC (naïve/primed)	Gene names
31.1264	31.0451	31.0398	30.471	30.6049	30.1737	2.12913	0.6539	RBM8A
28.5635	28.6953	28.5719	26.4985	26.1856	26.2383	4.58106	2.30279	PRDM14
22.1764	22.3689	22.3568	23.7798	24.2998	24.3725	3.14696	-1.85	TM9SF2
21.9335	24.8947	23.7904	25.8508	26.5417	26.7465	1.45645	-2.84019	SMBP
23.5408	23.6285	23.1205	22.3097	22.4697	22.5512	2.33843	0.986415	AP1S1
28.1879	28.4477	28.0875	29.1075	29.9758	30.4218	1.78513	-1.59405	EIF3C
25.2274	25.465	25.6597	25.0833	24.8955	24.8739	1.61566	0.499846	PRKRIP1
29.2507	29.6465	29.7979	27.7029	27.1782	28.1091	2.4207	1.90166	RBM3
24.2377	22.1322	22.1185	24.1972	24.7794	24.898	1.14616	-1.79539	PRPSAP2
26.7842	26.8375	27.0007	26.0119	26.2544	26.3578	2.26903	0.666086	BCL9
24.9742	25.2603	24.6529	27.3313	27.2337	26.9373	3.31883	-2.20496	SPECC1
22.8327	23.0082	23.0007	25.2488	26.1511	25.8928	3.29484	-2.81705	EXOC3
23.0827	23.3886	23.2567	22.9882	23.3468	24.3576	0.313308	-0.321557	CCDC22
24.2988	24.9054	24.6342	22.079	22.2431	22.3273	3.64304	2.39636	OTUD5
21.7231	22.9192	21.9121	23.4804	23.526	23.7341	1.67294	-1.39535	MAPK7
26.9564	27.2748	26.9418	26.8502	26.2871	26.9404	0.721432	0.365089	INTS2
25.8493	25.6784	25.4578	25.9761	25.3878	25.2812	0.17656	0.113514	TRAF4
21.9847	21.9273	22.1687	26.7145	28.0772	27.6091	3.74469	-5.44004	HCG_1998851
26.6547	26.3082	26.1778	29.3608	29.5263	28.914	3.62222	-2.88682	MYO18A
27.1747	26.8757	26.7268	28.4377	28.5057	29.0343	2.77998	-1.73348	ALDOC
24.0133	22.1821	24.1587	26.54	27.0914	26.6091	2.12512	-3.29545	RAB34
22.176	24.1581	22.3564	25.116	25.0835	25.139	1.60415	-2.21598	TAOK1
25.5714	25.4844	25.7788	24.9281	24.2182	24.7272	1.90402	0.986999	MED13
28.5779	28.2688	28.0872	26.4388	26.8441	26.0346	2.61932	1.87212	EFHD2
24.745	24.8625	24.5631	25.4373	25.563	25.4793	2.90584	-0.769664	NECAP2
26.6338	26.8379	26.4405	27.1119	27.2523	27.4157	1.90136	-0.622588	COG4
25.5485	25.025	25.6895	25.6898	25.6373	25.2996	0.19728	-0.121214	ZNF48
27.7766	27.7605	27.7394	26.9579	26.9467	26.9863	6.01385	0.795195	CD2BP2
30.4428	30.7576	30.7552	30.153	29.9727	29.9833	2.16811	0.615535	RPL18
32.6459	32.4258	32.5924	32.1193	31.9263	31.9457	2.45629	0.557609	SNRP70
23.3519	23.6987	23.2287	24.2011	23.9622	23.3586	0.651589	-0.414203	TEAD2
24.9919	25.291	25.4498	25.0327	24.7803	24.7119	1.14115	0.402608	ZNF668
22.5918	22.3684	22.7643	24.5934	24.8607	24.7687	4.00628	-2.16609	IRF3
29.7944	29.969	29.9327	30.2194	29.9826	29.9932	0.822092	-0.166394	HCG_19665
29.6955	29.4963	29.6827	29.3344	29.1025	29.0634	1.90185	0.458112	RNF40
27.286	26.9564	27.3939	27.5141	27.4543	27.329	0.706108	-0.220381	SR-A1
26.435	26.4392	26.4321	26.0042	25.6538	25.9115	2.27994	0.578911	VRK3
23.8618	23.722	23.9495	23.4789	23.0819	23.5922	1.28215	0.460129	ZWINT
26.8428	26.5662	26.4928	27.6547	28.0115	27.6543	2.69007	-1.13953	CCDC6
25.8693	26.3109	25.1988	28.6748	28.8615	29.0966	3.06006	-3.08466	HK1
30.9541	31.0039	31.2422	31.887	31.7248	31.9455	2.68103	-0.785704	HNRPH3
22.3319	22.7735	22.5094	26.0251	26.3093	26.3268	4.66141	-3.68214	KIAA1274
27.0216	27.1607	26.9982	27.7838	28.0373	28.1628	2.80026	-0.934509	SEC24C
29.2049	28.9877	29.1153	28.611	28.7012	28.3745	2.01722	0.540405	HCG_2024613
29.969	29.8646	29.7522	31.8999	32.1431	32.1969	4.43554	-2.218	VCL
26.4644	25.8379	26.6168	24.7951	25.2597	23.3448	1.37639	1.83983	RAI17
25.8514	25.91	25.8214	26.0389	26.3085	26.2719	1.75966	-0.34549	HERC4
24.4341	24.4377	24.0781	24.4787	25.0635	25.5936	0.995288	-0.72863	VDAC2
28.3832	27.8935	28.0293	31.1072	31.1475	30.5429	3.50293	-2.83054	H2AFY2
28.3274	28.3119	28.4866	26.7609	26.8034	26.9478	4.37635	1.53794	SIRT1
24.2218	23.5943	23.6192	27.0771	27.1207	26.789	3.80147	-3.18384	HCG_2002731
25.3457	24.9733	23.8986	26.5879	26.8417	26.9344	1.99661	-2.0488	AP3M1
24.2666	24.4741	24.5613	27.3792	27.4672	27.1127	4.51186	-2.88567	EXOC2
31.9707	31.9052	31.3185	23.4571	21.0817	24.5916	2.92654	8.68799	SERPINB9
24.0439	24.1991	22.6259	24.8016	24.8489	25.4869	1.22174	-1.42284	RIPK1
22.4507	22.5203	21.5295	24.4154	25.5875	25.7836	2.35817	-3.09534	PECI
28.6605	28.6914	28.8467	27.682	27.3423	27.3593	3.28443	1.27163	RREB1
27.9422	28.2452	28.1833	27.6728	27.359	26.9295	1.57463	0.803111	NOL7
24.6757	24.1729	24.1571	24.4473	23.9261	24.2012	0.250513	0.143666	RANBP9
31.9628	31.6391	31.9153	31.1569	30.6988	30.6224	2.18437	1.01302	NUP153
28.1325	28.0618	28.2332	25.2702	25.2427	25.3982	5.67965	2.83882	SERPINB6
23.2849	24.1995	23.8696	24.7995	25.5283	26.5232	1.49671	-1.83236	JTV1
24.4991	24.1503	24.3049	22.9328	22.0468	23.1561	1.98034	1.60616	TRIM38
31.0582	30.7796	30.9264	30.3272	30.1704	29.844	2.10663	0.807502	PRPF4B
24.8118	24.9441	25.3387	25.0852	25.2853	25.8038	0.605859	-0.359937	GMNN
21.333	22.6361	22.3763	23.7646	23.8032	23.9051	1.88728	-1.70916	SIRT5
30.1172	31.0882	31.1521	30.7214	30.4357	30.0923	0.412052	0.369392	HIST1H2AC
28.9102	28.7315	28.8428	28.4942	28.1817	27.733	1.4192	0.691864	ABT1
26.0576	26.2943	25.9589	27.1614	27.4597	27.8224	2.51261	-1.3776	GNB1
24.4418	24.6368	24.3063	21.8792	22.2908	22.1334	3.98098	2.36048	NADK
26.9375	27.1394	26.8477	28.7911	29.4615	28.6583	2.79013	-1.99546	HMGCS1
24.055	21.5473	24.4739	25.7667	25.9967	25.8428	1.2845	-2.50998	SKP2
31.6162	31.7676	31.7962	31.6858	31.4902	31.4316	0.93914	0.1908	NUP155
22.1963	22.3882	21.9705	25.8194	26.2234	26.0769	4.66142	-3.85489	SDF4
23.55	21.9853	23.5151	25.2611	25.3665	25.5166	1.97801	-2.36459	PSRC1
25.3665	25.5303	25.1273	26.9684	26.9957	27.4078	3.1962	-1.7826	AHCYL1
21.7826	21.7661	21.7497	26.4263	26.5591	26.8377	5.62374	-4.84155	CTTNBP2NL
28.3145	28.2978	28.2203	29.853	30.1521	29.9064	4.2068	-1.69295	CSDE1
27.1879	27.1704	27.0498	27.6099	27.8843	28.1696	1.96361	-0.751906	CAPZA1
21.9441	21.8369	21.8211	22.2694	21.8924	22.2381	0.983018	-0.265968	MAGI3
26.5089	26.5218	26.4564	28.172	28.0315	27.8042	3.79952	-1.50691	TTF2
26.8209	26.7836	26.8647	26.4326	26.5131	26.421	3.22729	0.367483	CPSF3L
30.2828	29.9658	30.1621	29.645	29.5257	29.3069	2.04988	0.644382	TRIM33
22.7361	22.7851	22.846	22.1276	24.1831	22.3745	0.0564488	-0.106012	ZNF607
29.6701	29.4673	29.5998	29.2001	29.1369	29.1395	2.5827	0.420211	PAF1
24.022	24.5467	24.171	24.436	24.8397	25.1519	1.01794	-0.56265	WDR77
25.4777	25.1311	23.9289	26.3936	27.049	26.6901	1.67543	-1.86496	PAK4
23.7999	24.2753	23.7989	24.0599	24.2238	24.8316	0.661567	-0.413733	MGC20255
24.8529	24.8915	24.496	24.0537	22.4693	24.2442	0.939172	1.15773	ERF
24.1046	24.3095	23.8109	25.6116	25.4652	25.6669	3.18394	-1.50624	DKFZP686D0638
26.2666	26.4768	26.2996	26.4923	26.9031	26.6804	1.19438	-0.344276	PAFAH1B3
24.4352	24.2463	24.6356	22.3092	22.8571	22.5508	3.18284	1.86664	TIMM50
21.5576	23.2819	23.3757	24.8589	25.1649	25.3526	1.76479	-2.38704	SAMD4B
22.3511	21.3907	22.5456	22.6134	23.2105	23.3013	1.06576	-0.945927	FLJ12886
21.6303	21.8484	21.3717	24.0251	24.1883	24.3946	3.91943	-2.58588	PPP1R13L
23.8929	23.996	23.9374	23.9626	23.5705	23.9668	0.332804	0.108816	ERCC1
25.7611	26.0657	25.7327	26.8096	27.0761	27.2551	2.68667	-1.19379	PPP5C
22.8133	23.6721	23.5117	24.5688	25.4117	25.6112	1.96657	-1.86487	ARHGEF1
21.1722	21.6992	21.8327	23.7413	23.4466	23.1096	2.62544	-1.86448	FOXA3
28.7754	28.7916	28.8412	27.9811	28.3469	28.3361	2.05439	0.58134	SAE1
31.5098	31.4286	31.5183	30.6499	30.4058	30.3769	3.41909	1.00801	SYMPK
28.2311	28.4287	28.2243	28.2097	28.3614	28.1776	0.197686	0.0451215	NAPA
28.9461	28.6852	28.907	28.3787	28.2345	28.0868	2.19665	0.612746	XRCC1
25.8516	25.8785	25.6277	28.5017	28.9376	29.144	3.93612	-3.07515	VASP
21.6421	23.4242	21.6824	25.1734	26.2352	25.4049	2.12761	-3.35492	AP1GBP1
22.5554	23.0246	22.8414	22.704	22.6147	22.934	0.123494	0.0562019	ZNHIT3
24.3859	22.1436	23.6013	22.9951	23.1697	22.7774	0.233378	0.396221	TADA2L
21.4889	21.9559	22.13	27.7164	28.0589	28.1339	4.91968	-6.11146	PFKM
31.6423	31.4527	31.6348	30.8626	30.6304	30.5491	2.87018	0.895887	DDX23
21.9452	20.9117	21.9409	25.5709	26.089	25.8185	3.45256	-4.22685	SPATS2
29.4957	29.349	29.3726	29.9432	29.9671	29.7157	2.15508	-0.469562	SMARCD1
24.3061	24.3071	24.2479	24.4447	23.9844	24.1327	0.295052	0.099774	ZCRB1
21.7524	21.517	20.8894	24.3078	24.4841	24.2982	3.44937	-2.97711	METTL7A
27.4004	27.3639	27.4261	28.0444	27.9687	27.5624	1.42521	-0.461685	TFCP2
25.1172	24.3877	21.4989	24.2577	24.9295	24.9797	0.394462	-1.05441	PRKAG1
28.1337	28.2956	28.4404	27.8305	27.5434	27.7035	2.10068	0.597425	RACGAP1
20.6805	24.4444	24.447	24.9826	25.6867	25.4805	0.796079	-2.19266	CORO2A
21.3019	21.7026	21.6858	27.364	27.3533	28.7633	3.67925	-6.26345	HCG_28765
30.2521	30.1998	30.3198	29.9288	30.1733	30.1202	1.04953	0.183163	SMC2L1
28.8186	28.7242	28.7006	27.9833	27.917	27.8048	3.74112	0.846113	ROD1
30.7479	30.8389	30.823	30.5807	30.3948	30.4509	2.21674	0.327812	TEX10
26.9559	27.0679	26.7796	26.4653	26.6141	26.6603	1.58765	0.354581	LTB4DH
31.3714	31.3439	31.3327	30.7513	30.6422	30.5641	3.63588	0.696802	NCBP1
24.3071	22.9501	23.0625	25.4107	25.5294	25.4505	2.01144	-2.0236	CDK16
24.9539	24.561	24.8257	25.7347	25.2746	24.9306	0.959727	-0.533091	PHF16
30.7927	30.7219	30.6378	31.2284	31.3238	31.5198	2.56688	-0.639856	UBE1
28.2119	28.4837	28.3473	28.3137	28.1538	28.8703	0.159748	-0.0982876	UBE2L3
29.2017	29.1791	29.1485	27.8467	27.7442	27.7579	5.59206	1.39347	PPIL2
21.4924	21.905	22.9422	24.1854	24.2136	24.5289	2.10507	-2.19608	TOP3B
23.3099	23.9874	24.1123	23.1218	23.4658	23.4209	0.794151	0.467063	FLJ33814
28.8304	28.6801	28.7515	28.3233	28.3152	28.1116	2.4547	0.504	HCG_2011153
27.2023	27.0202	27.2617	27.3961	27.2232	27.1833	0.470588	-0.106146	CABIN1
23.1264	23.5053	23.7389	23.3725	23.7353	24.205	0.450926	-0.314056	ASCC2
26.1744	25.9608	26.3697	27.9818	27.6216	27.4862	2.89361	-1.52825	ZNF278
23.9907	22.6857	23.6153	24.8111	24.6136	24.397	1.35501	-1.17667	PDXP
29.9968	29.9084	30.0045	29.2433	29.0582	29.045	3.56196	0.854413	TFIP11
25.4244	25.1991	25.2787	24.7472	24.925	24.6206	2.08443	0.536455	NF2
24.6876	23.9104	24.8426	25.7407	25.9662	25.6353	1.88833	-1.30055	EIF4ENIF1
28.432	28.1543	28.1502	28.4969	28.8705	28.9263	1.46893	-0.519061	YWHAH
31.7874	31.9001	31.9296	31.7108	31.5239	31.7828	1.06146	0.199854	SF3A1
27.1576	26.9812	27.2035	25.9458	26.1873	25.236	1.97017	1.32439	MGC3731
34.1374	33.7188	33.7236	35.283	35.2142	35.0259	2.9365	-1.31441	MYH9
34.3706	34.4779	34.5278	33.9017	33.884	33.9644	3.30694	0.542043	XRCC6
22.7731	22.1256	21.8897	27.983	28.1374	27.8502	4.49167	-5.72738	UNC84B
29.0401	29.1528	29.2323	28.9712	28.92	29.1518	0.640554	0.127388	RPL23
29.743	29.7167	29.7064	30.0317	30.0275	29.7718	1.20212	-0.221614	SMARCE1
28.8593	28.969	28.8834	28.2013	28.4039	28.4621	2.51196	0.548135	LASP1
27.9366	27.9189	27.9965	27.6611	27.6911	26.9694	1.01051	0.510139	RPS19BP1
21.7003	22.7787	22.6759	25.3233	25.6798	25.2743	2.93786	-3.04086	CNP
30.5634	30.58	30.344	31.1041	31.8547	31.6009	1.92939	-1.02411	ACLY
30.8516	31.1535	30.9205	31.3031	31.1745	31.1306	1.01729	-0.227532	RANGAP1
25.046	24.7915	24.7138	25.2317	24.9706	24.9801	0.731148	-0.210395	PSMC3IP
26.3673	26.8196	25.927	26.7961	26.3656	26.7326	0.375563	-0.260157	PHF5A
25.2494	25.9467	25.6304	25.3452	25.4423	26.1583	0.0415061	-0.039758	RAB5C
23.3916	23.1833	23.2859	23.3688	23.8956	22.6945	0.0312257	-0.0326881	PMM1
30.0028	30.263	30.2294	30.1105	30.3389	30.6549	0.498868	-0.203034	RPL27
22.5017	22.3468	22.1118	25.594	24.9255	24.7367	3.20727	-2.76526	PCGF2
21.9267	22.9411	22.7696	24.5174	24.3993	24.3483	2.38658	-1.87588	DKFZP666D193
22.5972	24.5236	22.3346	24.8964	24.883	24.7311	1.14501	-1.68508	CASC3
23.5777	24.0689	23.9465	23.4018	22.8756	24.0568	0.49133	0.419628	VPS25
27.5511	27.6839	27.2041	27.4284	27.5342	27.2854	0.148164	0.0637449	JUP
28.1359	27.7128	27.8603	26.997	26.8385	26.2966	2.08021	1.19227	BRCA1
24.4749	25.0316	24.4204	24.794	25.5909	25.4165	0.940125	-0.624854	VAT1
27.817	28.3713	27.8908	28.1567	28.5966	29.1948	0.831461	-0.622974	PSMD13
30.161	29.9642	29.8168	29.6654	30.1044	30.3173	0.0788422	-0.0483761	HEL-S-283
27.2479	26.6791	26.9211	28.2692	27.9568	27.4086	1.43632	-0.928854	HDGFRP3
28.2755	28.0188	27.9265	29.4626	29.6581	29.6227	3.62975	-1.50752	PSAT1
30.605	30.6643	30.6079	30.7898	30.7599	30.4827	0.199867	-0.0517216	TJP2
26.2831	26.2666	26.2361	22.4573	22.7256	22.8041	5.35017	3.59965	SYK
29.2239	28.9443	29.1608	28.1948	27.7028	26.7734	1.66249	1.55265	NOL8
29.6535	29.5844	29.6721	29.4357	29.8788	29.8397	0.220097	-0.0813986	RPL17
25.0825	24.586	22.9331	26.9069	26.9825	26.5606	1.77363	-2.61614	SMAD4
24.5287	24.8849	24.4966	24.477	24.7965	24.4213	0.157643	0.0718161	SPTLC1
28.7116	28.3599	28.6111	29.9944	29.7357	29.4295	2.405	-1.15904	ZNF532
25.2235	24.8577	24.9318	25.9125	26.4162	26.0648	2.42374	-1.12684	C18ORF24
29.7446	29.5964	29.4798	27.8932	27.6924	27.828	4.31005	1.80241	SPIN1
26.4246	26.5683	26.0102	26.6252	26.726	27.2488	0.975679	-0.532291	LMAN1
22.1538	23.1367	23.1301	24.659	24.8142	25.0518	2.37931	-2.03481	MAGED4
27.8397	27.6664	27.656	27.8557	27.9248	27.8898	1.26549	-0.169442	VPS4B
24.2665	25.0792	24.5156	22.5701	23.8592	23.7119	1.23136	1.24004	ARL8B
22.7639	22.6837	22.6739	23.7378	24.0562	23.9743	3.58673	-1.21561	ATG7
23.994	25.3597	24.1764	24.158	24.2062	24.8562	0.0749482	0.103188	TMEM43
29.134	28.817	28.9144	29.3984	29.4179	29.013	0.928481	-0.321356	FANCD2
27.8446	27.7595	27.6012	28.1405	28.395	28.2934	2.20612	-0.541168	RPL32
24.2397	24.1273	24.0934	24.5786	24.8877	24.5588	1.97358	-0.5216	ANKRD28
22.9646	22.3753	22.3633	22.5792	22.5362	22.0968	0.259353	0.163673	SATB1
22.4996	23.0415	23.0342	26.6918	26.983	26.9075	4.4383	-4.0023	ZFYVE20
25.8884	25.9678	25.6585	24.8361	24.9945	25.7112	1.08585	0.657651	TRNT1
26.6153	26.4759	26.8441	27.1827	26.8436	26.4073	0.266941	-0.166121	RAD18
27.2157	27.0317	27.2109	27.6146	27.9739	28.2534	1.82245	-0.79454	RAB5A
22.183	23.5173	23.5133	23.5327	23.3649	23.6312	0.413494	-0.438392	UBE2E1
25.3449	24.4822	24.2577	26.6178	27.0119	26.1184	1.96284	-1.88779	LRRFIP2
24.8668	24.5539	24.91	24.315	25.2787	24.5804	0.0585213	0.0521679	UBP1
25.5849	25.6974	25.5848	26.0305	26.1176	25.8475	1.88957	-0.376176	WDR48
23.957	24.4914	24.5051	22.3944	23.8255	23.8809	0.851333	0.950928	ACAA1
27.4542	26.9949	27.2839	27.696	27.9309	27.7951	1.69803	-0.563014	OXSR1
28.9081	28.8383	28.9575	28.1168	28.0277	27.5331	2.26153	1.00877	XPC
25.5984	25.4672	25.3979	25.346	24.9679	24.8351	1.25433	0.438126	NKTR
28.4032	28.7032	28.2917	28.9752	29.671	30.0181	1.52218	-1.08872	RPSA
26.9932	27.3818	27.3097	27.3944	27.2254	27.5458	0.458105	-0.160322	EXOSC7
28.4243	28.2989	28.2377	30.495	30.4866	30.3053	4.85147	-2.1087	CTNNB1
29.0152	29.5145	29.3472	29.6198	29.5551	29.6182	0.964828	-0.305436	RPL15
24.9422	24.7813	24.8909	24.4519	24.6457	24.6241	1.73284	0.297594	USP4
24.8198	24.9677	25.3838	24.766	24.7568	24.8484	0.711067	0.266706	KIAA1143
25.9025	25.8302	25.6029	21.5088	21.6829	21.7739	5.38119	4.12332	KLHL18
24.5495	24.6488	23.8716	26.8551	27.4328	27.2887	3.15774	-2.83556	DHX30
25.5883	25.0639	25.6632	25.4241	25.1086	24.8417	0.549168	0.31366	TREX1
29.5116	29.3852	29.5587	28.2682	27.9588	27.5895	2.79832	1.54636	RBM5
23.587	23.9352	20.998	25.1928	25.6244	25.223	1.25581	-2.50666	APEH
24.8451	25.0909	24.7163	24.5638	25.1223	25.449	0.223909	-0.160981	PRKAR2A
22.867	21.0196	21.5357	25.0905	25.0026	25.422	2.39893	-3.36428	DAG1
23.3554	21.5535	22.0102	24.4111	24.3202	24.5453	1.75233	-2.1192	MAPKAPK3
25.0292	25.3783	24.9398	24.3434	23.9806	24.7993	1.27825	0.741324	BAP1
28.944	28.8632	28.8059	28.9475	29.0753	28.4141	0.102256	0.0587012	TMA7
26.3977	26.7074	26.1855	27.5492	28.137	28.1332	2.43908	-1.50958	RHOA
26.5446	26.6172	22.7693	26.5226	26.7669	27.3772	0.537419	-1.57852	RPL29
26.8845	26.6994	26.7552	26.254	26.4121	26.306	2.49811	0.455647	NIF3L1BP1
28.9544	29.169	29.0972	28.4384	28.2862	28.6713	2.04164	0.60826	TMEM113
22.5638	23.0692	23.2485	22.8296	22.1611	22.5695	0.711842	0.440407	SFMBT1
26.2556	26.2439	25.2244	26.5745	26.6661	26.5819	0.954453	-0.69953	TMF1
20.7913	22.0246	22.0161	25.0596	25.08	25.0232	2.95848	-3.44359	ARL6IP5
27.2061	27.1662	27.2919	27.9214	27.7072	27.4296	1.46545	-0.464632	KIAA0863
28.5252	28.6558	28.5456	27.1814	26.6954	27.4617	2.52151	1.4627	THUMPD1
26.6295	26.7694	26.5995	27.5244	27.9872	27.9651	2.72017	-1.15944	CHORDC1
30.4181	30.1527	30.321	29.6328	29.5687	29.3837	2.69182	0.768842	MRE11A
28.631	28.4887	28.6506	28.1387	28.1471	28.1261	3.0387	0.452775	DCUN1D5
25.2936	25.0439	25.3896	24.4481	24.4436	24.2805	2.72492	0.851589	SRP46
23.6726	23.4896	23.5782	23.5148	22.4882	22.1883	0.983168	0.849679	TAF1D
28.6645	28.4972	28.676	28.6448	28.5551	28.3934	0.36378	0.0814915	ATM
21.3394	23.8532	21.8317	23.991	24.528	25.4824	1.23536	-2.32571	RNF214
24.0405	24.1507	24.1219	22.3285	22.1024	21.9809	4.28701	1.96712	DLAT
21.823	22.7784	21.5712	25.2365	25.5953	25.7189	3.02773	-3.45931	PHLDB1
22.5969	22.0306	23.6501	25.3332	25.7946	25.9605	2.34494	-2.9369	SORL1
21.8291	21.8475	20.909	25.028	25.2066	25.5616	3.37396	-3.73686	LOH11CR2A
25.9054	25.6767	25.6426	21.9358	24.4845	24.1604	1.28935	2.21469	C11ORF57
25.8831	26.4353	26.0114	26.4378	26.8913	27.1345	1.2657	-0.711248	HCG_2032701
27.3634	27.2985	27.2721	26.4987	26.4718	26.2838	3.59531	0.893232	NFRKB
25.8799	25.8358	25.8084	26.382	26.6312	26.7223	2.68237	-0.737167	FAM118B
28.3286	28.1458	28.2759	29.2901	29.2387	29.4522	3.66695	-1.07692	THYN1
21.6411	21.5888	22.0452	23.853	23.9467	23.4144	3.08551	-1.97968	ZNF202
24.5048	24.7426	24.4837	21.7221	21.8924	22.0479	4.55261	2.68957	DEGS1
25.6633	25.8109	25.638	26.0352	26.4209	26.4047	1.88248	-0.582886	ACBD3
29.12	29.3004	29.2494	29.1895	29.2676	29.8486	0.420848	-0.211992	ARF1
24.9579	25.006	25.2157	24.3624	23.877	21.6257	0.980541	1.7715	FBXO28
26.568	26.1798	26.5529	27.1112	26.9257	26.6967	1.28283	-0.477621	ARID4B
30.6329	30.4019	30.5669	29.9662	30.1467	29.7198	1.85172	0.589646	LBR
35.4822	35.5653	35.5721	34.5906	34.3554	34.1948	3.21379	1.15959	PARP1
21.3756	23.6531	23.3562	27.6071	28.7397	28.4827	2.63908	-5.48153	DNAPTP6
24.7832	24.6674	24.6506	24.5589	24.5108	24.6243	1.20097	0.135715	PPIL3
25.4305	25.582	25.5142	21.7911	25.7566	26.1427	0.272361	0.945395	TSNAX
26.5142	26.1749	26.0816	27.4758	28.5088	28.5563	2.15967	-1.92341	EEF1B2
29.0513	29.6047	29.3344	28.3804	28.9083	30.2162	0.102346	0.161837	HSPD1
23.4948	20.9312	21.798	23.4187	24.0993	23.9897	1.05854	-1.76125	MAP2
30.7471	30.222	30.5865	31.1725	31.1192	30.4813	0.680687	-0.405789	SUMO1
26.1969	25.7631	25.8933	27.159	26.9535	26.7195	2.27223	-0.992887	LANCL1
28.4211	28.1879	28.1902	29.8693	30.0243	29.913	4.30155	-1.66912	BZW1
24.2413	24.4549	24.3548	25.6166	25.6583	25.8454	3.88014	-1.35642	AAMP
28.3739	28.4147	28.5234	28.0403	27.8191	28.0869	2.07822	0.455226	ORC2L
24.0147	24.1678	24.224	23.2508	21.9602	23.3815	1.30116	1.27129	USP37
20.7005	22.0594	23.1353	23.9054	24.426	24.2989	1.44562	-2.24502	KIAA0971
21.8587	23.3613	21.7889	24.5473	24.3617	24.737	1.87056	-2.21236	ATG9A
22.7989	24.2177	23.1357	24.8073	24.2838	24.8562	1.27461	-1.26502	DNPEP
23.1952	21.814	22.1089	25.7786	25.8151	25.6862	2.88475	-3.38729	ANKZF1
21.6067	23.1419	22.0638	23.3099	23.6389	23.4174	1.19669	-1.18459	ITM2C
24.5489	24.9818	24.5398	25.1166	25.1395	25.4908	1.37619	-0.5588	COPS7B
28.095	28.0449	27.9862	28.5652	28.6803	28.8437	2.78206	-0.65436	CUL3
22.97	21.8049	22.2688	24.8162	25.4376	25.1715	2.72421	-2.79381	ARMC9
22.5224	23.1423	22.3042	26.9624	27.1049	26.7966	4.06417	-4.29835	WDFY1
25.5117	25.1215	25.4369	25.0247	25.2997	25.5706	0.10647	0.0583801	ATG16L1
27.1891	27.3984	27.3762	27.3143	27.1748	27.1492	0.575393	0.108439	CAB39
29.3802	29.5573	29.3787	28.6765	28.9485	28.6656	2.44881	0.675234	ACSL3
35.622	35.5137	35.5702	34.8803	34.5614	34.5104	2.80575	0.917932	NCL
25.5723	25.3862	24.4573	26.6205	27.4232	27.3936	2.00824	-2.00714	GIGYF2
27.3373	27.2303	27.0984	25.9747	26.6062	26.4545	1.90845	0.876834	POLR3C
25.1087	24.8926	25.2058	21.3562	21.533	23.8341	1.61154	2.82793	DFFB
24.2863	24.4423	24.393	21.8023	21.9713	22.0587	4.98542	2.42979	NMNAT1
31.2771	31.0896	31.1158	30.8624	30.9646	30.9912	1.45697	0.221409	TARDBP
29.0681	29.0712	28.9537	29.8231	30.1941	30.1065	2.984	-1.01022	HDLBP
25.6987	25.8563	26.0318	26.3214	26.3453	26.4508	2.09493	-0.510256	RERE
32.3116	32.5056	32.2823	33.9519	33.9107	34.5845	2.83277	-1.78252	ENO1
30.2923	30.1268	30.2425	29.3354	29.3534	29.1154	3.32953	0.952477	POLD1
28.714	28.4334	28.6853	29.3871	29.5681	29.5693	2.9445	-0.897238	LRRC47
25.9183	25.8968	26.0617	21.6569	21.8284	21.9176	5.83679	4.15799	HCG_2008146
24.7269	24.0537	24.4854	26.5622	26.8035	25.6886	2.1024	-1.92947	MAD2L2
25.9189	26.6342	26.0544	25.7456	26.1986	27.6913	0.211845	-0.342669	MDH2
29.0318	29.0879	29.089	28.9151	29.4487	29.4548	0.492584	-0.203249	RPS9
23.9465	24.1849	23.6677	23.5992	23.9276	23.8365	0.335532	0.145238	HCG_1640809
25.2578	25.0697	25.4379	24.7048	24.1639	24.4643	1.89338	0.810783	TSEN34
24.6906	23.905	24.2985	23.7867	23.9767	23.7387	0.909542	0.464014	ZNF444
25.2649	25.2555	25.29	24.3418	24.3862	24.4791	4.49961	0.867749	TFPT
29.2065	29.5659	29.3058	29.1846	29.3379	29.6744	0.0773631	-0.0395533	RPS5
23.0707	22.1227	21.8135	25.139	25.7819	26.8468	2.33948	-3.58694	CNOT3
28.4689	28.1939	28.3237	27.9117	27.838	27.6056	1.95457	0.543702	LENG8
21.5975	22.0779	21.957	26.0823	26.0357	26.1567	5.03725	-4.21412	CHMP2A
26.7547	26.6019	26.3063	28.7237	28.7042	28.9928	3.81763	-2.25261	EPN1
22.7113	22.2815	21.8665	24.2621	24.6079	24.6336	2.90907	-2.21476	PPP1R12C
28.6665	28.5359	28.3588	28.0418	28.2277	28.0345	1.73187	0.419114	UBE2M
22.9704	24.3068	22.0581	24.7822	24.7938	24.9658	1.24284	-1.7355	ARFGAP3
29.7487	29.751	29.7072	29.1587	29.483	29.2511	1.96334	0.438028	TTLL12
28.8195	28.5956	28.8631	28.3836	28.3882	27.717	1.17884	0.596457	BRD1
23.4185	21.8293	23.3081	24.3689	24.399	24.7822	1.4599	-1.66469	FLJ20699
25.0704	25.3038	25.1456	25.391	25.6369	26.0635	1.18335	-0.523897	CYB5R3
30.2868	30.3024	30.2524	29.8708	29.7661	29.6238	2.70714	0.526971	HCG_1989366
32.4977	32.5228	32.5561	32.3891	32.107	31.9562	1.36742	0.374781	SSRP1
21.9237	21.9718	22.9808	22.8745	22.7828	23.753	0.847181	-0.844662	SBF1
25.8436	25.7317	25.9059	26.5451	26.5899	27.0773	2.16125	-0.910388	FTH1
22.7916	21.882	22.6907	25.4906	25.1406	25.1219	3.06768	-2.79626	DAK
28.7582	28.8106	28.7574	29.5144	29.5572	29.4945	5.09008	-0.746618	MTA2
24.8416	24.8604	24.9139	28.0997	28.7007	29.1445	3.6199	-3.77636	TNKS1BP1
27.4333	28.0237	27.6901	27.7934	27.0381	28.2108	0.0306509	0.0348943	HSPC152
31.6261	31.5477	31.6393	31.0069	30.658	30.9822	2.46981	0.721985	SF1
26.3319	26.1274	26.0529	22.0901	22.254	22.3381	5.43088	3.94333	ASRGL1
26.2425	26.6808	25.9949	26.5676	26.5425	26.5177	0.516216	-0.236558	ZFPL1
29.0177	28.7996	28.914	29.3081	29.3814	29.1787	1.9258	-0.378944	DPF2
26.293	26.2842	26.513	26.352	26.0993	26.0304	0.75742	0.202838	HTATIP
27.145	26.4972	26.9076	26.4154	26.7209	26.9772	0.228428	0.145447	UBXN1
24.3018	22.0722	21.8233	24.7448	24.3507	24.6035	1.08261	-1.83388	ZBTB3
26.2443	26.1053	26.2848	25.1745	25.0089	24.8998	3.59417	1.18371	TAF6L
25.0535	24.4827	24.6321	24.9068	25.0346	25.3972	0.80001	-0.390081	RNASEH2C
25.367	25.2534	25.326	24.7257	24.6807	24.9962	2.10959	0.514606	EIF1AD
21.8777	22.9884	22.982	23.1613	23.2305	23.0721	0.655143	-0.538615	TRPT1
26.6255	26.834	26.739	27.288	27.1212	27.0277	1.88124	-0.412783	CDCA5
26.5418	26.7798	26.5582	26.5355	26.5454	26.1123	0.636854	0.228863	MEN1
25.3095	25.5958	25.3168	26.0868	26.1941	26.5753	2.12529	-0.878066	DHCR7
29.3223	29.6881	29.6371	29.2946	29.1811	29.6861	0.352391	0.161957	BANF1
27.3802	27.6221	27.3711	27.3224	27.582	27.6154	0.146569	-0.0488071	RAB6A
24.5198	24.5312	24.6534	26.6931	26.7214	26.9042	5.01374	-2.20477	CORO1B
28.9826	29.2861	29.1082	30.3484	30.366	30.3908	3.81874	-1.24276	SERPINH1
27.0336	27.2158	26.8504	28.5982	28.5299	28.7457	3.68375	-1.59134	PICALM
27.4658	27.4309	27.3739	26.6081	26.8261	26.5727	3.07752	0.754548	POLD3
32.5742	32.2761	32.5391	32.8392	32.6936	32.4728	0.653955	-0.205415	NUMA1
22.9963	23.9836	23.3589	26.1034	26.3655	26.5826	3.08841	-2.90424	PAK1
22.0867	22.7004	24.7042	24.6538	24.3309	25.9073	0.90825	-1.8002	HYPK
23.5798	23.4456	23.4794	23.807	23.6299	22.9651	0.0451395	0.0342687	ZNF496
27.5374	27.4839	27.3989	28.3282	28.6502	28.3132	2.91365	-0.95711	ADSS
26.4867	26.2252	26.4224	26.9865	27.0706	26.7179	1.84037	-0.546916	CTDSPL2
23.7771	23.5927	24.4769	24.3378	24.079	24.4132	0.49728	-0.327751	GABPB1
22.5221	22.4207	22.8452	22.3083	22.0742	22.1605	1.33809	0.415017	HCG_1983020
25.3826	25.7288	25.515	25.6444	26.0265	26.054	1.03413	-0.366163	USP8
25.8907	25.7835	25.502	26.2066	26.874	26.8608	1.68224	-0.921708	EIF3S1
24.9474	24.6092	24.9944	25.7707	25.5497	25.7525	2.4066	-0.840671	TCF12
21.6225	21.8391	22.2204	25.0763	25.9567	25.193	3.3731	-3.51464	ARPP-19
24.7631	24.7401	23.0704	25.7496	25.8088	25.7294	1.31208	-1.57143	ADAM10
27.7982	28.2793	28.1295	26.9996	27.0429	26.4836	2.23191	1.22699	C15ORF15
25.9779	25.8974	25.926	25.9476	25.9269	25.5008	0.408568	0.14196	NARG2
23.4083	23.0312	23.4519	22.853	24.0741	25.4032	0.470541	-0.813016	CLPX
21.7688	22.9897	21.2061	23.2437	22.8281	23.0781	0.918142	-1.06177	SPG21
31.6295	31.6518	31.5062	30.2231	30.1866	30.3916	4.16361	1.32872	ANXA2
25.8448	26.0723	26.0159	25.4388	25.6895	26.266	0.284873	0.179598	PPP4C
25.7802	25.659	25.7065	24.9148	24.3185	24.9879	1.9777	0.974841	GNPNAT1
25.0459	24.7187	24.9645	24.8387	25.3347	23.9658	0.181746	0.196675	ARID4A
27.8266	28.0293	27.6607	29.2816	29.7798	29.6811	3.14128	-1.74198	KTN1
27.0314	26.7987	26.9085	26.133	26.2155	25.4745	1.7869	0.971867	WDR89
26.2993	26.5408	26.2177	26.9	27.098	27.2444	2.19583	-0.728213	PLEKHC1
27.6534	27.8551	27.8907	26.7923	26.5859	26.4596	3.20571	1.18714	MNAT1
28.7016	28.7252	28.4477	31.2855	31.5311	31.6676	4.44182	-2.86989	ACTN1
25.5392	25.0882	25.3582	25.5672	25.9464	25.6739	1.08897	-0.400634	PPM1A
27.6826	27.5897	27.4807	27.2483	27.0578	27.3024	1.80743	0.381536	HSPA2
25.5816	24.7025	25.09	26.7259	26.6056	26.2366	2.04931	-1.39797	NUMB
23.2379	24.6998	22.7153	23.6489	24.1914	23.8465	0.218265	-0.344599	NEK9
31.2338	31.251	31.3287	30.9503	31.0304	31.1166	1.87967	0.238733	ERH
30.343	30.281	30.2785	29.485	29.3611	28.9844	2.59698	1.02397	SFRS5
30.7975	30.7624	30.9033	30.1415	30.018	29.9111	3.26875	0.797524	CPSF2
25.7657	26.0086	25.8426	26.3098	26.4782	27.2166	1.29719	-0.795884	TMED10
29.1657	29.1187	29.3985	28.2445	27.9239	28.4118	2.45896	1.03427	CCNK
23.4983	24.0276	23.2209	25.4505	25.5607	25.9972	2.70687	-2.0872	SETD3
29.6265	29.7707	29.3935	27.6636	27.9919	28.3949	2.57114	1.58012	WARS
26.8013	27.1113	26.962	26.6272	26.615	26.8104	1.17582	0.274021	TDP1
29.1937	29.1636	29.0845	28.5338	28.5038	28.7779	2.36992	0.54207	PAPOLA
27.1409	27.1374	27.046	27.1623	27.1463	27.2055	0.81937	-0.0632229	BAG5
24.8986	24.5249	23.7083	26.8579	27.5275	27.5057	2.66958	-2.91977	CDC42BPB
26.6167	26.873	26.384	28.4067	28.8279	28.4049	3.18897	-1.92193	EIF5
25.7311	26.0419	25.8723	24.071	21.0743	25.1384	0.940935	2.4539	C14ORF172
26.8579	27.2007	27.1347	21.5588	21.6539	23.0828	3.22549	4.96594	SHCBP1
25.2674	25.2387	25.0495	25.208	24.6679	24.6103	0.816001	0.35649	ORC6L
30.0769	29.7182	29.8107	29.128	29.4526	29.0276	1.78475	0.665867	DNAJA2
27.3755	27.3799	27.4083	26.7274	26.5575	27.1468	1.52036	0.577315	FAM192A
30.7087	30.577	30.6128	30.4885	30.3485	30.5198	1.288	0.180559	NUDT21
26.4711	26.2537	26.3112	26.3864	26.2644	25.9064	0.432302	0.159641	CBFB
27.2995	27.5653	27.0532	27.2143	26.9691	27.2769	0.363629	0.15259	NUTF2
24.6846	24.6354	24.5833	25.5803	25.7654	25.9261	3.37788	-1.12284	DYNC1LI2
21.6766	25.0114	24.9376	25.1216	25.1617	25.5223	0.558212	-1.39333	HCG_2027080
25.0525	25.1322	24.8958	21.9071	24.4572	21.1725	1.18484	2.51456	DUS2L
25.7405	25.0662	25.5857	25.7212	26.0727	25.6621	0.667548	-0.354526	SRPK2
26.0712	26.2361	25.7109	26.6071	26.8013	26.7406	1.89659	-0.710264	VPS4A
21.8719	22.2335	22.8439	23.8223	23.9555	23.9718	2.29166	-1.60014	WWP2
22.8124	23.0774	21.0665	22.8115	23.1294	23.8388	0.601991	-0.941088	PRKAR2B
28.754	29.0381	28.6304	28.4829	28.655	29.0414	0.147474	0.0810725	PBEF1
24.6527	24.2372	24.1974	25.8536	25.8954	25.7378	3.17888	-1.46651	SNTB2
25.6846	25.6236	25.5769	25.7674	25.6908	25.2734	0.11905	0.0511824	POT1
30.55	30.3683	30.5941	29.9463	29.5721	28.9866	1.59777	1.0025	RBM28
24.5195	25.1239	24.9983	23.7655	21.8316	21.7452	1.62483	2.43317	NRF1
22.5168	21.2262	22.3456	23.9464	24.184	23.7729	1.99691	-1.93824	CNOT4
30.1579	30.1101	30.0076	30.0016	30.0846	29.7588	0.598385	0.143533	TNPO3
27.2299	27.6043	27.3608	29.1422	29.4518	29.4845	3.65197	-1.96116	AKR1B1
24.1383	24.3926	24.3986	24.0302	23.7943	24.2868	0.754701	0.272715	UBL5
29.1346	29.0309	29.0527	28.8181	29.2514	29.0525	0.08823	0.0320587	CDC37
21.6325	22.7248	24.261	25.9705	26.3919	25.9771	1.85682	-3.24041	KEAP1
33.8456	33.7605	33.8417	33.5071	33.4013	33.4993	2.85687	0.346666	ILF3
29.6541	29.4119	29.4739	29.2569	29.0116	28.8246	1.53709	0.482267	BTBD14B
29.6128	29.6437	29.7088	30.6257	30.5117	30.3258	3.0858	-0.832621	DNMT1
24.9986	25.4607	25.4602	25.8548	25.8699	25.9475	1.69276	-0.584267	PRKCSH
26.2336	26.2188	26.287	27.1758	27.0584	26.8055	2.63467	-0.766743	TNPO2
23.3661	23.3757	23.1235	23.2205	23.0263	24.515	0.24947	-0.298805	RAB3D
26.8124	26.2731	26.2973	25.8116	26.0355	26.1905	1.01453	0.448373	GIPC1
23.2184	23.9045	24.1923	24.196	23.9686	24.7953	0.652968	-0.548237	RAB8A
25.9843	26.2392	26.4225	25.7314	22.0255	21.9208	1.11614	2.98942	FAM32A
30.1621	30.1702	30.2779	29.2372	29.0527	29.6334	2.15853	0.895597	TRMT1
22.8137	22.8526	21.9122	24.3323	24.5419	23.5228	1.67205	-1.60617	PRKACA
24.5381	24.4054	24.4289	24.713	24.3405	24.1886	0.0964601	0.0434106	DDA1
30.2485	30.0885	30.2995	30.2185	29.6404	29.7764	0.833534	0.333771	SFRS14
29.4885	29.4492	29.5533	29.6027	29.3907	29.2356	0.324201	0.0873496	GATAD2A
24.5693	24.2539	21.9413	27.2773	27.9099	28.5809	2.05148	-4.33456	AP1M1
23.5726	23.8924	23.5269	24.106	24.1901	24.5866	1.54827	-0.630244	BABAM1
28.5118	28.6411	28.4765	29.4798	29.8072	29.8407	3.12699	-1.16612	UPF1
22.0374	21.0877	23.1818	23.0828	23.2036	23.1862	0.804397	-1.05525	MVB12A
24.9397	25.2762	24.8184	24.534	24.9905	25.435	0.0284727	0.0249081	TMED9
25.7859	26.3	26.2573	26.8087	26.9518	27.7493	1.45932	-1.05553	CCDC124
26.2267	26.4597	26.2239	25.935	26.1065	26.1398	1.1354	0.242978	ATP13A1
22.0206	22.3577	22.7522	23.4425	23.69	23.888	2.19715	-1.29669	PIK3R2
23.9475	21.9273	23.6654	26.291	26.7783	26.866	2.20919	-3.46503	FKBP8
27.4133	27.095	27.2864	27.1906	26.8259	26.8272	0.973361	0.316984	RAP80
24.3169	21.9562	21.9847	24.5901	24.7962	25.0599	1.2207	-2.06277	CLTB
33.6213	33.42	33.5678	32.635	32.5306	32.4632	3.65462	0.993482	HNRPF
25.1904	24.84	25.1365	26.5686	26.0522	25.813	1.92816	-1.08893	ZNF22
32.6568	32.5599	32.6758	32.2171	32.1474	32.2576	3.03316	0.423473	MCM4
25.4881	25.4027	25.2718	25.2399	25.5826	25.8693	0.385914	-0.176429	ATP6V1H
25.7642	26.081	25.8237	26.3252	26.6155	26.857	1.75641	-0.709592	RAB2
26.472	27.0353	26.9701	26.7647	26.9662	27.3599	0.338889	-0.204495	COPS5
27.0139	26.8108	26.7256	27.0639	27.6181	27.3389	1.26795	-0.490207	ARFGEF1
27.6456	27.3029	27.5356	27.9995	27.5653	27.3841	0.301851	-0.154915	TERF1
25.0747	24.9097	24.7585	26.3186	26.6451	26.5606	3.54576	-1.59383	STAU2
27.0258	27.5023	27.3017	27.1527	27.418	27.5201	0.188677	-0.0869649	TCEB1
22.9038	23.1881	22.117	24.6666	25.0163	24.8844	2.49005	-2.11945	SDCBP
25.5318	25.9665	25.4528	25.1693	25.0847	25.6246	0.704475	0.357505	LACTB2
25.1855	23.9084	24.9078	25.3655	25.3628	25.164	0.733951	-0.630191	NUDT1
28.3761	28.4039	28.1781	29.4794	30.0984	30.4653	2.3351	-1.69498	EIF3S9
24.695	25.3926	25.2355	25.1094	24.9628	26.2328	0.292203	-0.327314	POLE3
21.0034	21.9993	22.3941	23.9145	23.4164	24.308	1.88669	-2.08067	IMPA1
23.8128	23.7358	24.0919	23.7526	23.4245	23.1012	0.981198	0.454129	HCG_20884
22.5419	22.1307	23.0264	24.2712	24.5268	24.3745	2.60618	-1.82452	TRIM32
24.981	25.3643	24.5279	25.7965	26.3489	26.4618	1.7642	-1.24466	RAB14
26.607	25.968	26.6573	20.8893	22.7731	22.1124	2.78112	4.48582	HCG_96198
22.673	22.4059	21.4063	26.1317	25.9906	26.442	3.22839	-4.02641	FBXL18
25.1688	25.2842	24.9688	25.7294	25.9765	26.0684	2.33781	-0.784163	PPP6C
25.2069	25.4499	25.4431	25.7855	26.1132	26.2493	1.89469	-0.682734	GAPVD1
23.2975	23.0338	22.3148	25.0831	24.9725	24.4172	2.24889	-1.94224	LRSAM1
20.8611	23.8492	22.4638	24.8727	24.9571	25.6359	1.43386	-2.76388	C9ORF88
27.0763	27.1234	27.0086	27.1592	27.1221	27.1436	0.965873	-0.0721931	CDK9
22.9706	23.845	22.9718	23.195	23.271	23.8029	0.174588	-0.160507	ATP6V1G1
25.852	25.7016	22.8913	26.5404	27.0758	27.0005	0.986936	-2.05723	SPTAN1
22.1649	21.425	20.7428	24.5453	24.8498	25.1027	2.81109	-3.38839	LRRC8A
21.7231	22.3271	23.3967	24.9879	25.862	25.4465	2.23241	-2.9498	SH3GLB2
23.5237	22.4751	23.4059	24.7782	23.6681	25.2498	1.17118	-1.43048	ARPC5L
23.076	23.6249	21.4496	23.0904	23.3452	23.036	0.266656	-0.440346	RABEPK
30.5127	30.3087	30.532	30.6586	30.5081	30.5082	0.542302	-0.107154	HCG_31253
26.3426	26.2498	26.3206	25.8819	25.7885	25.9082	3.19856	0.444778	CRSP8
27.871	27.7542	27.9574	27.3144	27.1696	26.1969	1.27527	0.967233	TTF1
23.2169	23.5728	23.2026	21.4793	23.4702	23.4526	0.324029	0.530048	TBC1D13
24.1887	24.0719	24.038	24.3327	22.2367	22.851	0.701454	0.959393	SLC27A4
26.7219	26.5182	26.6581	26.576	26.7535	26.4841	0.102102	0.0282237	C9ORF32
23.8128	23.1651	24.0786	23.3788	23.1804	23.3307	0.630566	0.388882	SNAPC4
21.7528	22.8996	21.9291	23.2359	23.5738	23.0642	1.32826	-1.09744	SSNA1
24.1079	24.2814	24.1565	26.0338	26.1751	26.1275	5.08218	-1.9302	TRAF2
29.3303	29.1696	29.2749	29.4347	29.4171	28.9631	0.0278144	-0.0133673	BRD3
23.3588	23.1104	24.3751	21.6602	22.8622	22.3211	1.20514	1.33361	BTBD14A
23.8804	23.8451	23.7287	24.0581	23.736	23.9684	0.410501	-0.102763	AMZ2
23.0174	20.7662	22.6183	26.4359	26.9259	27.1668	2.53545	-4.70894	HELZ
21.797	22.8825	21.8267	23.7935	24.2566	24.6731	2.04068	-2.07235	WBP2
25.9568	26.1294	26.2344	25.8259	25.3661	25.3212	1.53947	0.602481	RECQL5
28.3373	28.5558	28.0744	28.2186	28.733	28.6466	0.424757	-0.210257	RPL38
28.5501	28.5841	28.5127	27.6234	27.7152	27.7292	4.59833	0.859715	SAP30BP
28.5308	28.5515	28.5227	28.2302	28.4086	28.4107	1.42586	0.185181	NPLOC4
23.8837	23.4015	21.0182	24.4184	24.7868	25.0998	1.03536	-2.00048	FAM195B
29.732	29.088	29.1538	30.2942	29.9474	29.6447	1.07957	-0.637484	SUMO2
28.0313	28.1879	27.8693	28.2027	28.3266	28.2659	1.12267	-0.2356	P4HB
21.932	24.2501	24.0001	25.6276	25.7252	25.654	1.43866	-2.2749	WDR45L
32.2035	31.9902	32.2074	31.5424	31.2784	31.3381	2.6492	0.747377	SRSF2
23.2578	24.0498	23.4104	25.8803	27.0591	28.6611	1.90164	-3.62751	PYCR1
27.098	26.8742	26.6533	28.9971	29.4186	29.6388	3.39048	-2.47631	SEPT9
24.3181	23.4106	24.0739	24.3756	24.3803	23.9165	0.392603	-0.289954	SEC14L1
29.1954	29.0354	29.1593	28.5175	28.1469	27.4859	1.61734	1.07994	USP36
33.256	33.2291	33.3048	32.7662	32.6165	32.6449	3.48962	0.587448	DDX48
23.7966	24.4718	24.1033	26.2758	26.72	25.8056	2.54611	-2.14327	CDCA1
22.2144	21.4681	22.2786	23.2572	23.3573	23.5456	2.16109	-1.39966	POGK
25.8079	25.6434	25.844	25.9887	26.1539	25.9512	1.41369	-0.266162	POU2F1
22.859	21.9442	20.2915	24.7172	24.6015	24.5759	1.75512	-2.93333	NME7
30.0359	30.4065	30.0961	30.3215	30.7712	30.7559	1.09898	-0.436695	CACYBP
21.2074	22.6285	22.8885	26.0657	26.0539	25.9489	2.70951	-3.78138	XPR1
22.1336	23.7782	21.6235	23.9675	24.5777	24.6392	1.2896	-1.88304	UCK2
22.6778	23.2842	21.0443	23.6233	23.7318	22.4662	0.52823	-0.938374	CEP350
22.2854	21.8424	23.2867	23.8384	23.8335	23.8922	1.49718	-1.38319	ACBD6
25.1735	24.5132	25.2018	25.1425	25.1557	24.7899	0.0931214	-0.0665105	PBX1
24.8444	23.9963	23.9251	22.8762	23.8539	23.8583	0.757919	0.725786	C1ORF112
23.3864	23.5669	23.2697	21.8575	22.4486	22.939	1.42418	0.99261	C1ORF155
26.6459	26.5009	26.6484	25.1893	25.5447	25.8707	2.19979	1.06356	LAMC1
27.2252	27.0267	27.2443	22.6185	23.0176	22.5304	4.94402	4.44323	ELF3
22.7213	21.0397	23.1155	24.1087	24.3113	23.9913	1.34134	-1.84494	PCTK3
25.9842	24.8651	24.7383	27.7255	28.151	27.9725	2.57375	-2.75383	TROVE2
28.2276	28.3574	28.2101	28.7467	28.7316	28.5845	2.4313	-0.422578	CPNE3
26.0443	25.8781	25.9853	24.7083	24.8422	24.8641	4.1454	1.16441	UBE2T
27.9231	28.0492	27.9905	27.4804	27.2166	27.5735	2.12437	0.564125	RBBP5
30.105	30.0544	29.8224	31.0686	31.7579	32.0423	2.24365	-1.62904	PABPC1
24.2214	23.6597	22.4624	26.2546	27.2042	27.2827	2.31171	-3.46602	MTDH
29.18	29.2361	29.0087	28.8282	29.1196	29.2709	0.177609	0.0686715	RPL30
26.3515	26.8716	26.6542	25.7234	25.4949	26.3792	1.17177	0.759933	ENY2
24.6801	24.4372	23.2351	26.4354	25.6959	27.0997	1.71911	-2.29285	FAM49B
27.1397	27.097	27.2256	28.0069	27.9425	27.4439	1.61896	-0.643636	ATAD2
25.5644	26.0038	25.4387	25.7884	26.1578	26.52	0.829246	-0.486412	ATP6V1C1
29.9943	30.0321	30.0225	30.1976	29.9089	29.871	0.0809171	0.023777	RAD21
26.2555	26.4169	26.0977	25.8499	25.4912	25.8277	1.64351	0.533761	C8ORF36
24.8211	24.6861	24.9865	24.3154	24.1598	24.4024	2.06376	0.538705	DCC1
24.97	25.2392	25.2738	26.2834	25.5958	26.0781	1.66625	-0.82476	FYTTD1
24.5592	24.4514	24.4858	24.4466	25.0906	24.8411	0.705448	-0.293926	EMC7
30.3636	30.4155	30.4759	29.7589	29.5087	29.7374	3.01381	0.749994	AQR
23.7591	23.5203	23.5852	24.7772	24.9801	24.9583	3.74216	-1.28369	VPS39
23.4902	24.0078	24.1061	22.0725	23.2049	23.3525	1.0414	0.991394	CHP
24.9525	24.9862	24.9414	25.3299	25.3391	23.0926	0.19107	0.372849	OIP5
24.761	25.0581	24.5482	26.4505	26.9922	27.0496	2.96998	-2.04164	EHD4
20.5311	22.2912	22.1839	24.2641	24.4901	23.8662	1.87847	-2.53807	CEP27
25.2451	24.617	24.4047	25.2081	26.0788	25.6908	1.19149	-0.903612	VPS18
29.8906	29.4971	29.8361	28.9154	28.6631	27.9112	1.72672	1.24468	ZFP106
26.988	26.6636	26.9888	25.9585	25.9322	25.7251	2.81357	1.00819	INOC1
23.6116	24.8542	24.6388	22.7092	23.9583	24.6026	0.380536	0.611488	HCG_17415
24.5742	25.0106	24.8684	24.3527	24.4318	23.2777	0.947054	0.797035	KLF3
30.9119	30.8187	30.8162	29.6043	29.8549	30.0334	2.86359	1.01808	HUWE1
27.851	27.8498	27.7874	27.7013	27.7827	27.8248	0.644466	0.0597769	RBM47
25.7927	25.8678	26.1452	26.0821	25.8323	25.7878	0.0867903	0.0344779	KIAA1267
28.4106	28.7066	28.8687	27.3648	27.0709	27.1563	3.10189	1.46464	GNL3L
28.5365	28.6681	28.7523	27.4935	27.6508	28.0355	2.23225	0.925702	MAGED2
24.8079	25.097	24.7742	26.3683	26.0334	26.3787	3.0636	-1.36708	KLHL7
23.2365	20.318	22.2916	25.4073	25.8731	26.1612	1.91716	-3.8652	FLJ20323
26.4322	26.1856	26.1282	27.4709	27.6402	27.5492	3.61303	-1.30478	MPP6
27.5581	27.2236	27.2482	28.7646	28.8281	28.5527	3.26377	-1.37185	BZW2
27.5207	27.5675	27.6496	27.4568	27.4782	28.0144	0.140242	-0.0705681	ANLN
27.1532	26.9353	27.2929	28.9121	28.5073	28.2521	2.54995	-1.43002	CDCA7L
23.6162	24.4202	23.8101	22.2882	23.7534	25.6859	0.0129436	0.0396856	PSMA2
24.7372	24.2354	24.2982	22.8674	22.7712	23.8895	1.47865	1.24753	MGC72075
28.3722	28.0891	28.3062	27.3577	27.3162	27.2501	3.31754	0.947814	CDC2L5
26.9524	26.5684	26.6253	28.5547	28.864	28.5363	3.57232	-1.93632	LUZP1
33.1458	32.9705	32.893	32.6981	32.3877	32.2924	1.71476	0.543678	RCC2
29.0094	28.7582	28.9047	28.1252	27.9449	27.6763	2.54626	0.975298	TCEB3
25.4821	26.1312	25.8595	25.75	26.1843	26.6395	0.504069	-0.366972	DDOST
30.5113	30.5215	30.644	29.8751	29.7077	29.5938	3.08196	0.833414	MRTO4
25.3849	25.3825	24.8682	26.0828	26.082	26.7737	1.73017	-1.10096	CDC42
31.7656	31.7741	31.8375	31.7803	31.4154	31.0324	0.816781	0.383014	DDX18
26.7959	27.0801	26.4038	28.2665	28.4401	28.8946	2.54964	-1.7738	ACTR3
25.8242	26.0978	25.8847	25.9089	25.7447	25.8788	0.398335	0.0914472	POLR2D
25.5504	25.2021	25.3986	25.2908	25.7399	25.076	0.0225154	0.0148366	COL4A3BP
27.6862	27.4386	27.3707	28.2841	28.7514	28.9869	2.17487	-1.17562	IQGAP2
25.5702	25.2301	25.1131	24.7709	25.3582	24.8759	0.596954	0.302799	XRCC4
23.2458	23.3321	22.9516	23.3889	23.9056	24.2812	1.13288	-0.682037	ZFYVE16
27.2514	26.8599	27.0809	27.0137	26.9238	26.3303	0.564334	0.308145	ZCCHC9
31.0381	31.0574	30.9876	31.0909	31.0214	30.8319	0.225794	0.0462799	TNPO1
25.6487	25.6643	25.7923	27.0423	26.5361	27.2342	2.35643	-1.23579	POLR3G
21.2517	21.694	21.7742	27.4844	29.2344	29.5093	3.40359	-7.16938	MAP1B
24.1888	23.3166	22.6432	26.6547	26.6953	27.2837	2.68509	-3.495	CSDA
24.462	24.6031	24.7815	25.2202	25.6713	25.017	1.48547	-0.687273	DYR
30.7408	30.7197	30.7776	30.6226	30.23	29.9251	1.13007	0.486838	HCG_27698
21.7404	22.8968	22.2424	24.4602	25.8793	25.66	2.27058	-3.03997	BCAT1
30.2499	29.9882	30.0205	29.5039	29.3937	29.324	2.6488	0.678972	RECQL
30.4029	30.4093	30.4898	29.7745	29.4299	29.7801	2.53533	0.772521	WBP11
22.4429	21.6407	21.4967	26.7669	26.8762	26.3186	3.83199	-4.7938	MGST1
29.1694	28.8681	29.1375	28.9684	28.893	28.7303	0.75329	0.19443	ATF7IP
31.3174	30.9892	31.0198	33.3852	33.0733	32.6723	2.95152	-1.9348	KRT18
23.0114	22.9316	22.3293	28.5402	28.8337	27.8548	4.01133	-5.65216	PLEKHA5
34.907	35.013	35.0554	35.1236	34.8922	35.1392	0.261742	-0.0598831	HNRPA1
24.2111	24.1193	23.7975	24.7241	25.1063	25.078	2.20875	-0.926812	RAB5B
26.3016	26.6377	26.6588	27.3933	28.204	28.193	2.05693	-1.39742	RPS26
26.6326	26.7312	26.6885	28.7391	29.129	29.1029	4.23961	-2.30625	FAM62A
28.9384	28.712	28.7096	29.0765	29.0064	28.8117	0.746076	-0.178251	SMARCC2
27.4982	27.477	27.1408	29.5897	29.327	29.4816	3.95134	-2.09411	MYL6B
29.0654	29.0478	28.8115	28.9846	29.1217	28.9079	0.10442	-0.0298665	PTGES3
27.2103	27.5873	27.2789	25.7953	25.3668	26.5829	1.73939	1.44379	METTL1
26.1408	26.7818	26.1948	27.1223	27.1571	28.3321	1.22285	-1.16471	COPZ1
25.0389	25.6786	24.9718	24.4236	24.6302	25.0978	0.786088	0.51253	CS
27.954	27.939	28.2415	26.7085	26.3931	26.4231	3.39932	1.53664	C12ORF31
26.1316	26.0795	25.99	27.0515	27.0839	27.1778	4.29964	-1.03738	CDK2
29.7871	29.7199	29.5867	29.4708	29.7791	29.8633	0.0162656	-0.00652377	PA2G4
25.2858	26.136	25.7247	26.0603	26.6342	27.0251	1.08246	-0.857708	RAP1B
26.3116	26.6235	26.3396	26.7633	26.9649	27.3546	1.40357	-0.602711	SHMT2
24.3137	24.6083	24.726	25.2347	25.3289	25.5696	2.19846	-0.828412	RAB21
22.1162	21.0655	23.2538	27.7781	28.1603	28.276	3.09662	-5.92635	CSRP2
23.8665	23.7056	24.2188	25.4862	25.9677	26.1243	2.85475	-1.92917	NAP1L1
26.0532	26.2019	26.2249	26.526	26.6794	26.8394	2.11137	-0.521593	OSBPL8
29.7086	29.6109	29.6314	29.7201	29.5544	29.3668	0.412757	0.103191	LEMD3
26.99	26.6901	26.7447	24.6137	25.064	22.8491	1.74097	2.63262	NUDT4
21.636	23.2922	23.2326	23.6478	23.4175	23.4708	0.655164	-0.791781	USP44
20.8119	23.1222	23.3913	23.7601	24.676	25.6735	1.0763	-2.26138	CNOT2
22.0967	22.4737	21.7392	23.8313	24.2147	24.1541	2.8937	-1.96351	NEDD1
28.9131	28.9906	28.8335	30.5848	30.9273	30.6916	4.09517	-1.82214	NAP1L1
31.8854	31.658	31.878	30.9123	30.8937	30.6747	3.10809	0.98022	TMPO
24.7983	25.4508	24.5879	28.587	29.5044	29.5602	3.32474	-4.27156	CKAP4
28.4057	28.6233	28.6696	29.0332	28.6039	28.2838	0.116187	-0.074098	PWP1
26.8285	27.1364	26.8428	26.8839	26.8801	27.5092	0.267537	-0.155173	CORO1C
20.071	23.241	22.6351	24.3247	23.2477	24.074	0.86228	-1.89978	GLTP
22.7184	22.1971	20.7785	24.0068	24.3554	24.0694	1.7226	-2.24588	IFT81
21.4289	22.3041	23.9541	24.8961	24.8431	24.8361	1.44122	-2.29609	KCTD10
26.5033	26.7025	26.5831	26.5996	26.5434	26.3729	0.436043	0.0910072	ANAPC7
30.8351	31.1927	31.2032	30.9902	31.1262	31.3413	0.181722	-0.0755825	RPL6
22.8509	23.1515	22.7627	23.9586	23.9084	24.0636	2.95076	-1.05518	TRAFD1
28.3538	28.4661	28.3029	27.4841	27.7362	28.3726	0.884175	0.509972	TXNRD1
26.186	27.3377	27.1579	26.2827	25.1705	26.5836	0.721198	0.881551	RBM19
20.8384	21.7904	22.2177	25.0848	25.0656	25.1076	2.98044	-3.47048	FBXO21
29.7331	29.4014	28.6115	29.3746	29.5426	29.1997	0.130939	-0.123613	PPP1CC
27.0363	27.0086	26.8248	26.7612	26.9772	26.87	0.405843	0.0871442	RSN
24.5386	24.7959	24.7722	25.7074	25.6183	25.3664	2.55816	-0.861831	DENR
29.1301	29.151	29.2422	27.646	27.4943	27.5904	5.043	1.59752	DDX55
25.9144	26.6629	26.1268	26.6148	26.9309	27.0904	1.15196	-0.644025	RPLP0
28.9939	28.8758	29.0816	28.4547	28.1666	28.2687	2.57667	0.6871	NCOR2
24.2814	24.3891	24.5333	23.8097	22.4759	24.2187	0.781135	0.899875	U1SNRNPBP
27.7442	27.9421	27.9307	26.4239	25.566	24.8592	2.10621	2.25597	ZBED1
23.1243	22.6533	21.4097	24.3594	24.918	24.4014	1.78947	-2.16385	NLGN4X
25.8731	25.4131	25.8017	25.2973	25.4454	25.1645	1.12616	0.393596	AACS
21.695	22.2552	23.2721	27.3784	27.4151	27.2583	3.35679	-4.94313	MID1
23.0767	22.9237	23.4004	23.1763	22.5625	22.5573	0.671319	0.368226	FANCB
24.7241	24.9483	25.2695	28.0468	28.2379	28.2845	4.29183	-3.20913	PIR
22.9498	21.5148	23.0559	24.6427	24.6132	25.4227	1.87608	-2.38607	AP1S2
24.9576	25.2319	25.1372	24.3894	23.5869	23.8576	2.02302	1.16426	PDHA1
22.284	22.3415	21.4124	26.8802	27.2736	27.231	4.01937	-5.1156	CTPS2
25.3527	25.4399	25.23	25.3236	24.7857	24.8579	0.916778	0.351842	ZFX
23.0717	23.2595	22.9517	23.3239	23.5691	23.7804	1.35835	-0.463458	MTM1
27.7075	27.2524	27.2142	23.9219	23.7916	24.3224	3.94142	3.37942	ESCO1
22.0001	21.9271	21.4245	24.4987	22.8871	23.5068	1.67047	-1.84696	IMPACT
27.8356	23.2385	24.1984	28.3594	29.0876	28.3776	1.16439	-3.51733	MAPRE2
29.184	29.1101	29.1912	29.3531	29.2043	29.3112	1.17083	-0.127754	P15RS
25.6365	25.5086	25.4621	25.7413	25.4353	25.9261	0.469509	-0.16516	SS18
22.1099	23.3961	23.1315	25.0221	25.2294	25.8411	2.23578	-2.48506	CDH2
25.5696	25.7712	25.7079	25.3308	24.9631	24.9554	1.92012	0.59979	PIAS2
21.5825	21.7556	22.737	22.4769	23.16	23.2626	1.01361	-0.941444	AP3S2
28.9851	29.1045	28.8502	29.5843	30.0648	30.1801	2.09368	-0.963159	IQGAP1
28.5207	28.6349	28.6841	28.1049	28.1667	28.1079	3.12651	0.486757	PRC1
28.5358	28.6388	28.9615	29.554	29.7535	30.3367	1.92211	-1.16935	SEC11A
26.274	26.3711	26.5	23.0581	23.1138	23.1877	5.76642	3.26185	ISG20L1
27.8389	27.736	28.004	26.7895	26.4074	26.7572	2.944	1.20825	PHRF1
26.0121	26.5194	26.3345	27.0557	27.5017	26.5376	1.10729	-0.743004	RPLP2
28.1216	28.1964	28.0375	29.7105	30.014	29.918	4.20456	-1.76231	NAP1L4
23.4624	22.6452	22.1969	23.8053	24.1575	23.7289	1.34274	-1.12903	ARMCX3
24.755	25.2975	24.7102	24.3212	24.1133	23.963	1.66577	0.788366	FSHPRH1
22.4684	20.8016	23.9094	24.015	24.034	24.777	0.944458	-1.88222	ARMCX2
22.0598	23.955	22.3202	24.0736	24.4327	24.2055	1.13913	-1.45895	ARMCX1
21.2996	22.2307	22.9523	23.3596	23.7223	23.6117	1.33926	-1.40366	HCG_1821276
22.1483	21.4284	21.9678	24.7575	24.7001	24.3073	3.3489	-2.74012	ZNF192
23.7904	23.447	23.5295	24.3037	24.307	23.5285	0.753795	-0.457453	HIST1H2BK
30.9951	30.9721	30.9017	30.9915	30.8218	31.1883	0.150543	-0.0442289	DDX39B
27.6554	27.6892	27.4311	28.6756	29.3566	29.635	2.27458	-1.6305	VARS
25.7061	25.8879	25.9387	25.3474	25.633	25.0759	1.31243	0.492154	TRIM26
25.4687	25.2228	25.4628	24.7392	24.8775	24.3941	1.90868	0.71448	TRIM39
25.6605	25.5802	25.5062	26.1739	26.563	26.4462	2.55657	-0.812084	GNL1
29.2216	29.1134	29.2786	28.9375	28.8624	28.6699	1.8237	0.381293	BRD2
26.3095	26.1149	26.3197	26.0168	26.3589	26.6983	0.20451	-0.109999	BAG6
28.2317	27.9112	27.9964	27.8027	27.5733	27.3546	1.36239	0.469581	DAXX
25.7341	25.7749	25.8282	27.6367	27.9742	28.1455	3.83137	-2.13973	SRPK1
23.0908	23.2669	22.6048	21.7388	21.0151	24.0608	0.311017	0.715892	AGPAT1
25.657	25.8695	25.4777	23.9762	23.969	23.6378	3.46605	1.80701	C6ORF106
27.1336	27.1582	27.2539	26.9671	26.8859	26.4912	1.24153	0.400503	BRPF3
28.7703	28.6335	28.7155	28.411	28.306	28.5445	1.63872	0.285921	PPIL1
23.0692	23.8273	22.3831	24.096	24.0491	24.0855	1.10847	-0.983711	VPS52
24.9246	24.1082	24.7186	26.1987	26.0693	25.7175	2.11514	-1.41133	OARD1
28.6194	28.4363	28.3685	27.755	27.9687	27.6387	2.3075	0.687241	LEMD2
23.7895	23.063	22.7117	24.4583	24.8853	24.8853	1.9558	-1.55489	KLC4
24.5437	24.5761	24.6343	24.0216	24.6585	24.5475	0.370663	0.175514	TBN
28.1146	27.7327	27.8704	28.1786	28.5439	28.3043	1.32012	-0.436352	PPP2R5D
26.0326	25.7549	25.9756	26.0305	26.2291	25.942	0.53793	-0.146172	MAPK14
23.2309	21.431	23.6204	23.2407	23.539	23.5854	0.435526	-0.694238	STK38
25.7264	26.0504	25.8181	25.8712	25.337	25.8793	0.343943	0.169163	NFYA
25.7635	25.4093	25.6171	26.1804	25.9502	25.2589	0.271034	-0.199846	C6ORF139
23.1032	23.0786	20.839	23.595	23.8317	23.3446	0.752076	-1.2502	GTPBP2
30.181	30.2447	30.2978	29.6066	29.3186	28.656	1.67944	1.04744	RPL7L1
28.2907	28.0794	28.2407	27.4525	27.2848	27.3205	3.3201	0.851018	NCOR1
21.5469	22.9596	21.9396	25.2581	25.2178	24.8929	2.61498	-2.97425	TRERF1
22.4601	21.4431	22.8029	24.367	24.4115	24.6408	2.23479	-2.23771	TJAP1
20.5675	24.39	21.8427	23.5293	22.8502	24.0839	0.445123	-1.22108	SUPT3H
34.1837	34.2121	34.1229	34.6434	34.9161	35.0044	2.43672	-0.681721	HSP90AB1
28.4494	28.4878	28.08	29.9958	30.4654	30.6344	3.03023	-2.02606	PAICS
23.8047	24.4772	24.4481	25.3045	26.4045	25.8857	1.8632	-1.62156	EXOC1
25.8388	25.8363	25.537	26.5247	26.8939	26.9578	2.48223	-1.05476	UBE1L2
27.1277	26.9939	26.5789	28.8819	29.0823	29.7092	2.83107	-2.32433	G3BP2
27.7844	28.2828	27.7782	28.5032	29.1717	29.3256	1.59353	-1.05168	SEC31A
23.0562	23.1381	23.1191	22.8772	22.3407	22.7936	1.21034	0.433976	DKFZP686L1814
27.7942	27.7979	27.9867	28.4909	28.6405	28.3084	2.24081	-0.620302	PDLIM5
34.0103	34.3406	34.2608	33.8284	33.6192	34.033	1.14059	0.377054	HNRPD
31.5986	31.8348	31.9334	31.6169	31.5405	31.4244	1.07881	0.261661	HNRNPDL
27.3405	27.3719	27.0884	27.9289	28.514	28.3852	2.14806	-1.00909	VDP
26.7557	26.6172	26.7796	26.7093	26.9138	26.4573	0.0589036	0.024051	RPL34
22.0346	22.7464	23.1749	24.6611	25.2335	25.2695	2.46735	-2.40275	WDFY3
24.2447	24.9497	24.7872	24.7138	24.8954	25.23	0.474463	-0.285887	NUDT9
29.2689	29.2935	29.0857	28.2154	28.1306	27.6932	2.63357	1.20296	NOLA1
21.211	22.2101	22.4997	23.7911	24.9135	24.6473	2.06101	-2.47706	ANK2
23.7963	23.9105	23.1158	24.9455	25.7159	25.3328	2.17829	-1.72385	CAMK2D
25.1116	25.432	25.3253	25.0585	24.9895	24.795	1.30372	0.341894	INTS12
29.4722	29.8407	29.2929	29.6923	30.5182	30.7807	1.02142	-0.795153	CCT6A
22.889	22.3325	23.0255	24.3279	24.1447	24.2129	2.60452	-1.47946	AUTS2
21.2137	22.9602	22.4122	23.7092	24.3209	24.4167	1.59615	-1.95356	RABGEF1
30.2416	30.1085	29.9814	29.8624	30.0804	30.4628	0.0441813	-0.0247002	HSPH1
29.2453	28.9025	28.9747	29.0017	29.105	28.8084	0.195428	0.069114	RFC3
33.5092	33.4277	33.4342	33.4683	33.3862	33.4141	0.407064	0.0341263	HMGB1
29.5727	29.2773	29.4648	30.4279	30.1569	29.8859	1.80011	-0.718619	ZNF198
25.4443	25.2482	25.3806	25.0075	25.0112	25.4585	0.547415	0.198632	GPALPP1
29.7514	30.2766	29.3813	22.6166	23.5694	21.2746	3.29009	7.31626	HEL-S-37
27.3465	27.222	27.1983	27.3241	27.0728	27.0376	0.474632	0.110793	INTS6
25.0037	25.0214	25.0697	22.3159	21.1776	21.7798	3.23999	3.27382	ELF1
28.6028	29.1309	28.8119	27.5673	27.5868	28.2168	1.80172	1.05825	GTF2F2
22.7828	21.9826	23.4677	25.6535	25.7429	25.6223	2.61206	-2.92851	RB1
28.6914	28.8243	28.7466	28.6192	28.7706	28.4704	0.637393	0.134042	KPNA3
24.8378	24.5	24.785	23.7904	21.6889	23.8859	1.02768	1.58589	SPG20
25.7737	25.4313	25.4127	24.8946	24.674	24.6118	2.29821	0.812429	FAM48A
27.2752	26.5777	27.1048	27.0033	26.6178	26.4597	0.479436	0.292355	FLJ10154
24.7278	25.2559	24.7433	25.8157	25.8094	26.0627	2.1638	-0.9869	COG6
29.9057	29.9974	29.7209	30.9619	31.3011	31.4513	2.92154	-1.36341	IPO5
24.8643	25.1178	25.0411	24.6131	24.4081	24.7254	1.62874	0.4255	TFDP1
21.226	22.3949	21.3672	28.2007	28.1022	27.7015	4.03841	-6.33875	ZIC2
27.1678	27.2117	27.1654	26.6209	26.299	26.7733	1.9287	0.617225	MED4
22.9661	24.6388	23.9743	25.5405	26.1238	26.5577	1.7539	-2.21426	ARHGEF7
27.2169	27.4787	27.2645	27.2704	27.4673	27.3148	0.111303	-0.0307935	CDC16
24.496	24.7738	24.8062	24.074	24.1231	24.449	1.44375	0.476624	PHGDHL1
24.2414	22.9809	24.2795	22.9653	22.14	22.2255	1.30113	1.39026	LIG4
24.4689	24.6703	24.8588	23.4291	22.8619	24.1916	1.36395	1.17181	FLJ11193
23.5443	23.6636	23.5477	24.7332	24.3231	24.7788	2.62097	-1.02649	FAHD2A
22.564	22.7213	21.6361	23.6726	24.0336	23.7194	1.86522	-1.50144	NEK4
22.0134	20.8617	23.6987	26.0709	26.7384	26.4469	2.12434	-4.22747	FHOD1
23.8244	24.0855	24.0335	20.9945	23.9273	23.9548	0.445907	1.02226	VGLL4
24.6597	24.5219	24.8872	24.7899	24.4498	24.0127	0.474105	0.272133	CSRP2BP
22.0439	21.9546	22.3065	23.6553	23.8996	22.7951	1.73349	-1.34836	BCORL1
26.0515	26.2609	26.6874	21.5149	22.7839	22.9387	2.88424	3.92076	AMBRA1
24.7224	24.8775	24.6615	23.7626	22.1457	22.2312	1.73966	2.04064	ZNF595
24.8457	24.6655	24.7119	21.9741	21.9704	22.0579	5.82937	2.74023	ZNF100
27.4802	27.322	27.3818	27.307	27.5845	27.3675	0.0929207	-0.0250104	GPX4
29.946	30.1216	29.9792	29.9191	29.5794	29.2558	1.0166	0.430861	DCAF13
26.5491	26.4654	26.5766	26.384	26.0372	26.0966	1.4784	0.357786	ZNF195
23.7591	24.4066	24.459	23.6493	24.355	24.9923	0.0991718	-0.124007	EIF2B4
22.758	23.1831	23.3458	22.7089	21.7227	21.8132	1.31816	1.01408	GPX2
27.7872	27.6538	27.8331	29.4645	29.2554	28.6436	2.24682	-1.36316	UHRF1
25.9841	25.8759	26.8297	25.3095	23.6462	23.7663	1.49798	1.98922	CASP8AP2
30.43	30.1933	30.3111	30.0133	30.077	30.0659	1.66157	0.259403	CTNNBL1
26.4528	26.3857	26.2805	26.7452	26.8526	27.0578	2.09509	-0.51218	SPCS2
26.2803	26.2656	26.1611	27.1462	26.495	26.4844	0.998855	-0.472841	ZNF787
24.1683	22.8119	24.4333	25.2566	25.1723	25.2351	1.31939	-1.41687	FGF2
23.7115	21.8584	23.1424	24.5582	24.5987	24.7271	1.45453	-1.72392	PEG10
24.4706	24.8095	24.9778	24.2204	24.4705	24.9781	0.296828	0.196274	GPX1
27.3842	27.642	27.4015	27.5496	28.1842	28.3276	1.00952	-0.544549	RPS24
25.0907	25.18	24.8914	25.2781	25.8861	26.0434	1.28663	-0.681792	MYCBP
24.6505	24.4113	24.2831	23.9235	24.2429	23.3322	1.00359	0.615405	CHD1
24.951	23.7501	24.3605	24.7357	24.6135	24.3149	0.211264	-0.200798	ITSN2
22.7795	23.0223	23.0062	21.9799	23.1425	23.4185	0.0695222	0.089028	MTHFD1L
32.1505	32.3055	31.9985	33.8801	34.0697	34.0943	4.12432	-1.86319	CLTC
22.1391	23.1812	22.7774	24.6186	24.734	25.0921	2.49194	-2.11566	SSBP3
27.8991	27.7316	27.6886	27.2253	27.2047	27.2553	2.93278	0.544652	POLR2E
22.7834	22.5108	22.6061	23.4462	23.1893	24.1822	1.46465	-0.972453	TTC28
24.8946	24.5508	23.569	26.3974	26.723	26.4321	2.21868	-2.17938	SH3GLB1
23.0441	23.1225	21.1791	23.7461	23.6824	23.4832	0.863747	-1.18868	C19ORF68
29.6204	29.3463	29.6056	29.1977	28.8678	28.8502	1.73323	0.552188	RBM15
26.5406	26.3186	26.5746	26.0872	25.7688	26.0179	1.84148	0.519988	RSBN1
29.2991	29.2015	29.2284	28.9628	29.0027	28.9557	2.93354	0.269292	THOC1
21.7799	23.0329	22.3697	24.2328	23.4175	23.8572	1.53942	-1.44167	RUNX1T1
24.6781	24.2595	24.6106	24.7208	24.6848	24.7124	0.660513	-0.189901	BCL10
31.0671	30.7661	30.8665	31.0031	30.9218	30.7327	0.0399695	0.0140311	CFAP99
26.0342	26.0431	25.5909	25.8481	26.1611	25.2782	0.159619	0.126957	ING1
26.8958	26.6344	26.7003	26.265	26.3238	26.2565	2.32359	0.461751	ZCCHC17
23.1416	22.4239	22.2271	25.1756	25.5585	25.4632	3.13115	-2.8016	FAM83D
25.3335	25.5419	25.019	25.8047	26.1525	26.1745	1.73888	-0.745736	ASNA1
26.2171	26.0067	26.229	26.9428	26.9772	26.956	3.42336	-0.807712	VTA1
22.2032	23.4719	23.2352	24.484	24.4403	24.3055	1.66665	-1.43983	NEK3
26.7884	27.0176	26.5798	28.0988	28.265	28.3366	3.2395	-1.43821	AP2M1
22.5382	21.3862	23.1733	24.0367	23.9842	24.808	1.50543	-1.9104	WNK3
23.9773	24.5368	24.384	24.145	23.6638	24.5935	0.201513	0.165251	MED6
26.1507	26.6903	26.5166	27.8934	28.2437	28.0685	2.99307	-1.61602	DHX29
27.2117	27.0829	27.0075	27.6304	27.4147	27.5012	2.06163	-0.41473	C11ORF31
27.4069	27.718	27.2248	27.6385	27.9352	28.4917	0.926062	-0.571885	UGP2
25.5825	25.1427	25.5409	25.6965	25.7677	25.373	0.44059	-0.190421	ZMYND8
20.6291	23.1896	21.5909	23.7238	24.2299	24.5111	1.40264	-2.35174	C16ORF13
29.7719	29.7125	29.8484	30.1276	29.8103	29.999	0.93998	-0.201337	RAVER1
24.814	24.7295	25.119	24.0407	23.0804	23.2774	1.96577	1.42132	RECQL4
24.4057	24.8036	24.5526	24.6471	24.7176	24.7665	0.435008	-0.123114	PPIP5K2
26.7287	27.2819	27.6451	26.0617	25.8999	26.909	1.06164	0.928377	BCL9L
24.8748	24.4698	24.5913	21.8014	23.6994	21.191	1.46516	2.41469	EAPP
29.0185	29.0823	29.0259	27.3966	27.319	27.6579	3.95752	1.58442	SLC4A1AP
25.3181	24.8727	24.9005	26.8156	27.0867	27.2548	3.33133	-2.0219	YTHDF3
25.2097	25.6893	25.7224	21.5493	21.093	22.2584	3.3087	3.9069	SP8
24.9365	25.2286	24.8062	24.8126	24.794	24.8285	0.644328	0.178755	SELO
21.7511	21.6532	22.4853	22.5924	22.8515	22.7645	1.32354	-0.772966	RELA
26.2173	26.4984	26.2742	26.9687	27.4212	27.6	2.07639	-0.999966	NOMO1
25.8468	25.9757	25.9188	25.5103	25.7172	25.5657	1.92469	0.316076	ATXN3
24.1364	24.2755	24.4933	23.3355	23.7082	24.0278	1.27226	0.611249	IKBKG
24.1251	24.1355	23.7612	25.1678	25.5727	25.7282	2.69246	-1.48229	ARFIP2
24.0535	23.7173	24.2847	24.6222	24.8937	24.7005	1.76591	-0.720283	ACAP2
26.4619	26.5046	26.5435	25.3558	25.4726	25.723	3.05454	0.986259	LYPLA1
22.6312	23.7013	21.8752	26.2391	26.2079	26.2523	2.56363	-3.49722	PRMT1
23.7727	25.2462	24.919	24.3503	24.0626	26.2418	0.105488	-0.238953	PSME2
23.3975	24.0227	20.0681	26.3295	26.965	26.5292	1.5286	-4.1118	KIAA1524
24.4484	24.8983	24.7351	24.9579	24.559	25.1807	0.385025	-0.205284	WDR6
22.0114	23.2156	22.5038	25.7376	26.1365	26.6096	2.94264	-3.58429	HECTD1
28.422	28.2494	28.1206	27.8233	28.0922	28.7312	0.0592493	0.048425	PSMC6
24.9141	24.8748	24.932	25.0547	24.9454	24.7517	0.0387365	-0.0102895	ZNF268
25.3254	24.8969	25.7628	24.0468	24.2415	23.4902	1.85228	1.40222	NARF
25.515	25.0025	25.194	23.773	24.1151	24.9653	1.16457	0.95273	ERCC5-201
21.6524	22.3189	22.4519	22.5589	23.0351	22.9023	1.1397	-0.691024	ARHGEF5
22.4426	22.4578	22.7377	22.2092	21.9731	22.0262	1.78607	0.476559	ZNF398
23.0103	23.1489	21.9338	24.4653	25.1602	24.9326	2.11096	-2.15503	SCRN1
28.4126	28.5074	28.4809	28.7589	29.0416	28.9073	2.13829	-0.435661	CUL1
27.2523	26.7949	26.9124	24.2513	25.3614	24.829	2.47123	2.17262	CDK5
26.7675	26.7408	26.7651	27.3401	27.6615	27.7039	2.6682	-0.810706	ABCF2
28.2836	28.553	28.2365	28.2239	28.5176	29.0873	0.390712	-0.251886	GARS
23.4714	24.0393	23.9425	24.6879	24.5917	24.4812	1.84634	-0.769224	REPIN1
24.5773	24.8019	24.2856	24.819	24.9505	24.5657	0.524596	-0.223466	NYREN18
27.7085	27.7055	27.4023	28.2709	28.5992	28.6408	2.35638	-0.898181	PDIA4
26.7347	26.5776	26.4881	25.1969	24.7541	25.2278	3.09363	1.5405	RP9
22.3221	22.7865	23.1992	25.3357	25.9318	26.1861	2.98474	-3.04864	RHEB
22.9501	22.6165	22.2163	24.4437	25.9345	25.4267	2.27309	-2.67401	DOCK1
22.8581	21.1994	21.4602	24.3626	24.4474	24.6113	2.14547	-2.63456	WASH2P
25.8585	25.8315	25.8379	25.9827	26.4723	26.1939	1.23584	-0.373678	GPS1
22.2329	22.3817	21.2796	23.9897	24.0485	23.7817	2.29335	-1.97525	AAK1
23.338	23.3276	23.9261	28.6024	28.9628	29.5512	4.07112	-5.50827	ENAH
23.3088	22.2401	22.933	23.6858	23.9983	24.0079	1.49871	-1.07002	MAP4K5
27.9092	27.6576	27.6466	26.7432	26.6207	26.5566	3.37847	1.09763	RTFDC1
26.1541	25.6731	25.8372	25.512	25.6435	25.2292	1.07382	0.426572	CLASRP
21.1676	23.2411	22.6618	26.5407	26.7234	26.3716	2.58587	-4.18838	RBP1
23.2768	23.1797	23.7822	24.3846	25.002	24.6345	2.08499	-1.26078	SEMA6A
26.6435	25.7046	26.872	22.2289	22.384	25.1245	1.45873	3.16089	SETD1B
21.4417	21.6083	22.6235	23.4867	23.6076	23.4599	1.92275	-1.62688	PTPN9
24.3673	24.2758	24.5118	30.2429	30.0182	29.9093	5.92329	-5.67182	MYEF2
30.2689	30.1926	30.2408	29.8601	29.6222	29.5944	2.46672	0.541856	DKFZP686E2459
24.1308	24.0407	23.7842	23.5614	22.1733	23.2827	1.05434	0.979406	WDR47
26.8701	26.5287	26.6473	25.3522	24.942	25.2454	3.16074	1.5022	TEAD4
27.4678	24.5747	26.9932	28.4827	28.3591	27.39	0.836953	-1.73205	AKAP9
23.5443	23.7634	22.0674	25.5894	25.2843	25.093	1.78568	-2.19718	PLCG2
22.1251	21.8906	21.7597	25.3723	26.0684	26.093	3.95216	-3.91947	APP
26.7519	26.6948	26.2347	26.6369	27.003	26.7314	0.511278	-0.229957	SNX6
28.0867	28.1446	27.9381	27.3121	27.519	27.4355	2.74435	0.634258	PCMT1
27.0422	26.9604	26.7628	28.1835	28.3152	28.2796	3.88987	-1.33766	MYO6
30.5099	30.1396	30.2972	30.0833	29.8967	29.0662	0.893608	0.633505	NOLC1
22.9772	20.0962	21.7041	24.1832	23.8875	23.6338	1.27638	-2.30901	SMARCA1
24.6755	24.4876	24.3062	25.2692	25.1155	24.7914	1.4915	-0.56894	ZNF691
29.0549	28.8729	28.7336	28.916	28.7468	28.706	0.359471	0.0975335	SNRPC
22.6051	25.2671	21.6357	24.8689	24.8566	25.5549	0.801374	-1.92415	ABI1
24.8119	25.6366	24.7697	25.5847	26.1465	25.9785	1.1915	-0.830487	MPP2
22.4306	22.4633	22.3334	24.0104	24.7826	25.003	2.70862	-2.18959	ELAVL2
22.0495	21.9488	23.6046	26.2229	26.9567	26.6737	2.67714	-4.08349	EXOC7
24.2932	23.7959	24.2439	20.9083	23.42	23.3355	0.863179	1.55638	GPATCH11
20.9758	22.2294	24.5206	24.8973	24.725	23.7346	0.788111	-1.87705	PHC2
23.8052	24.2804	22.7487	24.4723	24.6223	24.4119	0.909925	-0.890745	ARHGAP5
22.1896	21.4785	23.8251	23.5478	23.1662	23.8719	0.642867	-1.03093	SHANK2
24.3742	24.543	24.2961	22.008	24.2187	22.0177	1.05325	1.65632	DOCK9
22.5697	21.2992	22.1851	23.0034	23.5191	23.3262	1.45038	-1.26489	MARK3
28.7342	28.761	28.8564	28.631	28.4763	28.6025	1.62328	0.213962	SCAF8
24.6024	25.0151	24.3033	25.5671	26.1961	26.1377	2.00179	-1.32671	FKBP15
31.3066	31.2306	31.2789	30.9482	30.6697	30.2372	1.45866	0.653643	WDR36
24.6073	24.2079	24.7206	25.6034	25.7433	25.8561	2.68551	-1.22235	RNF213
26.2532	25.9483	26.1053	26.8145	26.9854	26.7794	2.65292	-0.757488	HEL-S-28
29.1226	29.1273	29.1392	28.2889	28.3528	28.4658	3.89727	0.760509	BTAF1
22.0442	22.941	22.8795	24.3026	24.1889	24.9949	2.09017	-1.87386	ROR1
28.339	28.468	28.5095	27.8681	28.1748	28.4225	0.776509	0.283683	CUL2
24.2116	24.0144	24.1917	23.277	21.9383	23.283	1.35237	1.30653	CEP95
24.2867	24.3625	24.0283	21.7688	24.5097	24.245	0.337491	0.718023	RAB3B
25.1138	24.6939	24.654	23.8904	23.2099	23.8483	1.93988	1.17098	ESRP2
29.935	29.8631	30.0809	28.92	28.677	28.1788	2.41484	1.36772	PPAN-P2RY11
24.2121	23.6857	23.6215	23.0632	23.5174	23.5366	0.897974	0.467395	SULT1A4
26.8072	26.7754	26.6235	26.2956	26.5191	26.1719	1.60176	0.40653	CORO7-PAM16
24.9193	25.2052	25.3849	25.3967	25.1046	25.1254	0.0838687	-0.0390911	USP13
28.4067	28.3133	28.5267	27.3026	27.2815	27.1248	3.83741	1.17923	URLC2
23.8764	23.2401	23.9999	22.7479	23.6372	24.9243	0.0321881	-0.0643393	URLC6
24.6638	25.1071	25.1091	25.9655	25.408	25.6231	1.48736	-0.705545	BIRC5
29.1809	28.9719	29.1907	30.2306	30.1452	29.9361	3.02968	-0.989447	HELLS
28.1454	28.011	28.0861	27.659	27.4921	27.7146	2.39298	0.458902	MED24
32.9788	32.8889	33.014	32.6375	32.4649	32.4596	2.501	0.439885	SRSF7
29.1615	28.9872	29.1277	27.8854	27.75	27.9809	3.85062	1.21998	C11ORF98
26.6326	26.9971	26.8939	24.5197	25.0614	25.3529	2.65332	1.86321	TRPV1
23.0718	22.7915	23.2107	23.5254	23.8751	24.3705	1.51415	-0.898997	ACAA2
24.0046	25.9506	25.0949	24.89	25.1807	27.3074	0.338407	-0.776	RPS15
26.8029	26.0322	26.5174	26.9187	26.9859	26.5071	0.58274	-0.353052	LRRC41
25.5836	25.9028	25.823	27.1002	27.4227	27.117	3.27727	-1.44351	CYP51A1
28.4443	28.1001	28.1902	27.2463	27.032	27.1692	3.08949	1.09568	KDM4B
23.0088	22.6717	22.4452	25.1264	24.6727	24.878	3.31779	-2.18379	ZCCHC11
26.2763	23.7843	25.4909	25.6498	25.9468	26.1237	0.410267	-0.722918	DLG1
27.5778	27.0442	27.7778	23.0463	23.5589	24.0229	3.4093	3.92388	JADE2
28.1218	28.2112	27.9977	27.3043	27.3699	27.654	2.24104	0.66748	NELFA
21.3956	22.6337	21.9756	25.8788	26.2951	26.5934	3.29878	-4.25411	ABI2
22.29	23.2678	22.6226	23.6686	23.4672	23.9318	1.41394	-0.962397	PEX1
23.608	22.0815	21.6491	28.931	29.1613	28.9625	3.40799	-6.57208	SYNE1
24.7288	25.467	25.7128	24.4563	23.5997	24.6324	1.16054	1.07341	DDX46
29.5399	29.2831	29.355	28.1762	28.2006	28.2345	3.95882	1.1889	HLTF
25.1346	25.0872	25.143	24.2956	24.0459	24.1606	3.67538	0.954242	STK35
24.3748	24.4766	24.2962	24.9414	24.7722	24.8944	2.58943	-0.486797	PACSIN3
32.7035	32.5424	32.7041	33.0362	32.8723	32.6058	0.619623	-0.18811	CHD4
24.6357	25.3888	24.8015	25.5689	25.6847	26.2316	1.35176	-0.886378	GIT1
21.6854	21.7759	24.2575	24.5209	24.3928	23.7434	0.874365	-1.64609	KIF18B
19.8433	25.2055	24.935	24.1522	24.4942	25.2822	0.300919	-1.31495	CAPNS1
23.7931	23.8463	23.8687	21.76	23.6987	23.8449	0.473945	0.734872	ACD
24.7567	24.449	24.4961	24.0517	24.8829	24.4616	0.146596	0.101844	ZC3H8
25.0032	24.9006	24.4312	26.3228	26.6617	24.3099	0.582863	-0.986505	DKFZP686D1070
24.5591	24.0184	23.1288	26.4979	26.1092	25.5652	1.91055	-2.15534	FAM120B
23.8075	24.0814	24.2062	24.4453	23.5732	22.3183	0.393847	0.586117	ZNF280B
22.2734	22.3852	21.3641	26.8388	27.0487	27.0698	3.94014	-4.97821	MAP4K4
21.7452	21.7208	22.6005	24.3098	25.3362	24.5073	2.49127	-2.69561	NBEA
30.6122	30.6988	30.6132	31.3574	31.3962	31.3223	4.43702	-0.717255	DDX3X
31.8731	31.7293	31.5662	33.6382	33.9134	33.9968	3.96036	-2.12661	SPTAN1
23.0025	21.6528	22.198	26.5564	26.513	25.8857	3.0748	-4.03393	PKP4
22.0332	22.3456	23.0756	24.162	24.1742	24.6898	2.19767	-1.85718	DNM1
21.2624	24.5174	22.3054	26.2348	27.4774	27.1281	1.8402	-4.25171	STXBP1
27.0459	26.7455	26.9396	27.3432	27.6377	27.3975	1.91563	-0.549116	UBE3A
21.0783	25.2322	25.773	27.8542	28.3355	27.764	1.24387	-3.95671	CDH1
26.2053	26.6771	26.3727	25.1992	23.9045	24.5879	2.01559	1.85451	TOPORS
28.6039	28.5597	28.4469	29.9383	30.4372	30.4694	3.21536	-1.74481	FXR1
26.0015	26.5726	26.0384	27.9235	28.3586	28.5619	2.853	-2.07716	DIAPH1
28.6062	28.6062	28.6286	29.3021	29.0217	28.9189	1.81819	-0.467227	EHMT2
31.3012	31.2781	31.1476	30.9261	30.8902	31.6024	0.163473	0.102782	HSPA1A
24.6335	24.7173	24.7422	24.4748	24.4407	24.2912	1.97492	0.295422	RXRB
26.2736	25.3087	25.8686	27.3764	27.2081	26.7747	1.76379	-1.30276	OCLN
27.3949	27.6064	27.5093	23.0635	21.9297	22.2759	3.92734	5.08049
27.5326	27.5249	27.5182	28.6913	28.7704	28.7245	6.07615	-1.20353
25.5155	25.6938	25.6713	24.402	24.359	24.5918	3.68661	1.17588	RAD17
23.7958	24.082	23.5676	22.0697	23.2559	22.4686	1.4876	1.21706	ABR
26.4594	26.2247	26.3175	27.0977	26.8459	27.0545	2.52256	-0.665507	RBFOX2
25.1581	25.7733	25.4945	24.5884	24.3092	24.9851	1.48361	0.847725	GPS2
24.0301	23.5633	23.4361	22.026	23.2103	22.0407	1.35368	1.2508	CCNE1
31.7797	31.6803	31.7408	31.004	31.0523	31.0481	4.543	0.698773	PUF60
22.7637	22.758	21.3707	27.4408	27.307	26.9596	3.28031	-4.93834	AIM1
24.2658	24.9454	25.168	26.8356	27.0242	27.0224	2.83295	-2.16767	CELF2
26.284	26.676	26.4942	25.0354	25.0346	26.2066	1.22364	1.05919	ACO2
22.4873	23.8269	23.1162	23.777	23.2911	25.0541	0.617513	-0.897243	TF
28.044	28.0864	27.8771	28.2897	28.7717	29.1785	1.31645	-0.744136	PSMA7
23.3561	23.7723	23.533	22.2245	23.8531	24.2437	0.0625167	0.113375	PGLS
23.6295	22.1983	24.5059	25.8444	26.2677	25.9981	1.71541	-2.59217	PSME1
26.3477	26.3875	26.1551	26.7308	26.7886	26.7837	2.50241	-0.470897
27.115	27.0183	27.0968	27.5979	27.5365	27.9137	2.13355	-0.606012	TPT1
30.3329	30.7559	30.3664	27.023	27.598	27.6979	3.58167	3.04543	AGL
26.9838	26.8535	26.8365	25.1877	25.2431	25.6192	3.37279	1.5413	JMJD6
30.2866	30.2462	30.3679	30.8456	30.7404	30.7772	3.30416	-0.487548	ARID1A
29.9358	29.6964	29.8382	29.7869	29.9948	29.9401	0.377205	-0.0838509	ANXA6
22.8156	22.8879	23.5885	26.4354	26.2138	26.3781	3.6565	-3.24509	ADRBK1
24.893	25.4034	25.4355	25.0331	25.5537	25.4882	0.181266	-0.11436	APOE
28.7697	28.9725	28.9783	27.5079	27.7566	27.7324	3.5369	1.24123	CDK7
31.0622	31.0904	30.8424	32.1846	32.2828	32.7063	2.83956	-1.39287	ACTN4
31.8521	31.7349	31.7856	30.7268	30.5834	30.419	3.66289	1.21446	RCC1
22.3597	22.4566	22.0616	22.8908	23.3373	22.8855	1.75517	-0.745195	DMD
25.9703	26.3115	26.1454	21.7837	22.234	22.1756	4.72377	4.078	BAG1
24.3603	24.555	24.7977	24.9675	24.7579	24.6297	0.597371	-0.214057	E2F6
22.4483	21.9903	22.4424	24.5272	24.3148	24.6662	3.56961	-2.20908	ETFA
28.7913	28.9608	28.8609	29.2812	29.5571	29.3302	2.20995	-0.518468	ATP2A2
26.046	25.9695	26.0626	25.473	25.5145	25.7535	2.07717	0.445688	CRK
21.8814	21.6661	21.9349	26.0077	26.3939	26.3914	5.08203	-4.43681	LCK
24.955	24.877	24.7421	24.2857	24.4678	24.8359	0.882083	0.328249	ITPA
24.9949	24.152	24.9757	26.6258	26.6661	27.0436	2.59363	-2.07096	GDI1
26.099	26.2218	25.8473	26.7392	26.9598	27.2192	2.17821	-0.916706	AGFG1
25.7166	25.7207	25.6369	25.3606	25.3618	25.8081	0.526519	0.18125	HSD17B10
24.1857	22.9844	23.9968	24.925	25.1404	25.1102	1.614	-1.33621	PCK2
27.6495	27.574	27.8601	27.2813	27.0606	27.2855	1.8921	0.485375	PRCC
27.3866	27.7662	27.4815	27.5988	28.0209	28.4291	0.822979	-0.471486	PSMD12
33.976	34.3738	34.1402	33.6507	33.4622	33.7987	1.59738	0.526077	NPM1
21.5677	21.3831	22.9696	23.6966	24.4125	24.2492	1.7677	-2.14594	PEX19
24.3863	24.5592	24.4872	25.1621	25.2522	25.4112	3.07789	-0.797619	RBMS1
32.8051	32.8847	33.0092	32.4984	32.4439	32.3392	2.47676	0.472476	MCM7
24.3623	22.6108	22.8521	26.1792	27.0834	27.2418	2.29048	-3.55976	PPP3CA
24.1695	24.6926	24.0091	25.1812	25.5655	25.7118	1.99809	-1.19575	FH
26.5756	26.188	26.4006	26.3195	26.3574	25.5985	0.473685	0.296251	GRB7
30.2532	30.2914	30.0964	31.4546	31.6557	31.9768	3.087	-1.48208	TPM3
26.2988	26.947	26.3819	28.5019	29.4745	29.5871	2.56617	-2.6452	HSD17B4
28.8614	28.6231	28.9439	27.572	27.7303	27.6529	3.3915	1.1577	PMM2
27.2493	27.0307	27.1596	27.4012	27.5991	27.3836	1.54621	-0.314768	CNBP
23.4329	23.525	23.5311	21.9227	22.191	22.0906	4.14398	1.42827	PPM1D
25.1586	25.0206	24.3418	25.8449	26.2248	25.701	1.66168	-1.0832	NCK2
29.4104	29.4941	29.1894	30.0262	30.1148	30.1541	2.76164	-0.733749	YARS
25.4153	25.8744	25.3203	27.2427	27.4956	27.9365	2.79832	-2.02163	HGS
32.8397	32.8156	32.7933	32.498	32.4757	32.3926	3.31261	0.360767	MCM3
28.5355	28.5144	28.5481	27.1269	27.083	27.2343	5.13904	1.38456	PQBP1
30.8399	30.4826	30.6892	30.5626	30.4756	30.0653	0.751766	0.302738	SRRM1
24.5811	24.1215	24.2884	24.9326	25.1024	24.7058	1.52382	-0.583259	AMMECR1
23.6281	23.8516	24.2724	21.8351	22.386	22.2706	2.64545	1.75348
21.5111	22.2111	21.487	27.4299	28.7029	28.5118	3.82363	-6.47846	GFPT2
24.4363	24.1182	23.99	24.5649	24.977	24.7479	1.5083	-0.581769	NCK1
26.2729	26.4427	26.2959	26.5902	26.486	26.8774	1.14893	-0.314013	DPM1
32.3011	32.2136	32.3102	32.1487	31.7104	31.6548	1.287	0.437001	RBM14
34.1161	34.0549	34.1664	33.5843	33.2623	33.3787	2.67675	0.704035	NONO
30.8547	30.7968	30.8846	30.507	30.4701	30.1913	1.94222	0.455938	SRSF10
21.4413	23.0826	20.9629	21.8119	23.0143	22.7856	0.40581	-0.708282	ARHGAP26
22.1525	22.3178	20.9304	26.3533	26.1511	25.6077	3.00398	-4.23713	SLC39A14
30.4369	30.293	30.3963	30.554	30.4071	30.5063	0.869129	-0.113724	DAZAP1
25.8212	25.0959	26.078	26.6891	26.911	26.856	1.72864	-1.15367	VPS33B
25.5809	25.9691	25.9543	26.3444	26.4205	26.3653	1.86378	-0.541964	RDH11
24.3821	24.3231	22.408	24.2213	26.4967	24.8944	0.734433	-1.49973	LSM1
25.6996	25.3725	25.607	22.0205	21.953	23.1374	2.88843	3.18936	CBX4
23.7491	24.0045	21.6162	24.0195	24.6628	24.5966	0.76465	-1.30305	DCTN4
30.1197	29.9917	29.9864	29.1161	28.7337	28.4364	2.49033	1.27054	PAK1IP1
22.5759	21.3896	22.2606	26.7526	26.5456	26.4322	3.59586	-4.50146	FAM64A
25.8959	25.4596	25.3704	25.3974	24.5754	24.8353	1.0283	0.639235	RBM23
28.6259	28.5338	28.4877	27.0069	27.0581	26.9317	5.03333	1.55027	CWF19L1
23.6731	24.5337	22.1746	25.7386	25.9231	25.8391	1.57727	-2.3731	TBL2
27.6763	28.0907	27.6014	29.1783	29.507	29.4545	3.01432	-1.59044	CLINT1
26.2753	26.7329	26.231	26.7203	27.108	27.2047	1.28452	-0.597935	COPS4
29.1597	28.9111	29.0202	27.1397	27.1631	27.1949	4.83876	1.86446	SBDS
25.6842	25.3692	25.4105	27.022	27.5119	27.6497	3.0522	-1.9066	AP3B1
25.801	25.864	25.4887	25.9198	26.506	26.2769	1.1767	-0.516329	NBLA00360
30.1737	30.2212	30.3514	30.0684	29.9843	29.8981	1.66709	0.265186	HEL162
26.6808	27.0859	26.9209	25.9847	25.8082	26.0321	2.66409	0.954227	GINS3
25.6056	25.1156	25.1905	25.5817	25.9902	25.548	0.901443	-0.402679	ABCF3
24.5284	24.4494	24.5198	24.5233	24.4413	24.2448	0.483837	0.0960598	S100PBP
28.7557	28.9618	28.757	28.1165	28.3331	28.1896	2.55017	0.611785	SEC63
29.3724	29.1021	29.2144	27.7065	27.7113	27.9869	3.52486	1.42803	ELAC2
28.3901	28.5188	28.4782	27.9595	28.1817	28.2322	1.6714	0.33791
25.7338	25.6995	24.6995	26.6725	26.7738	26.6256	1.73349	-1.313	CENPH
22.0013	23.1229	23.6608	24.2127	24.9346	26.6923	1.24906	-2.3515	PYCR2
27.7593	27.6753	27.7097	27.052	26.8258	26.5952	2.57358	0.89043	L3MBTL2
22.7093	25.2662	25.0566	25.7259	25.6418	25.8698	0.7866	-1.40181	C3ORF38
26.1659	26.1696	26.1834	26.3093	26.5993	26.7282	1.40063	-0.372584	COG7
30.6246	30.494	30.5755	30.4313	30.4038	30.1055	1.06271	0.251158	HNRNPLL
22.2665	24.1896	23.7129	24.494	23.8316	25.3839	0.7389	-1.18019	FAM126A
21.7878	24.5029	22.2628	25.4472	25.5381	25.9102	1.51362	-2.78068	HLA-A
21.455	22.0757	22.0235	25.2505	25.3714	25.1201	4.0548	-3.39594	SH3D19
21.1644	22.4538	22.8507	23.8468	23.6679	23.9936	1.50134	-1.67975
22.4248	21.95	22.1615	25.309	26.2753	26.6866	3.08861	-3.91156	EIF4G3
23.5484	23.3542	23.6568	23.391	23.0202	23.2507	1.0046	0.299142	HCG_2043597
22.0145	23.8706	24.9591	25.4936	26.4861	26.5466	1.29756	-2.56073	SCYL2
22.9092	22.9774	22.997	26.1117	26.7015	26.9666	3.85666	-3.63207	EXOC6B
26.9033	26.5987	26.9446	27.4126	27.1898	26.9686	1.04621	-0.374797	PHF14
22.124	22.8607	21.12	26.4318	25.7189	25.9432	2.73017	-3.99645
26.3564	26.1332	26.389	27.1121	27.3842	27.0625	2.6506	-0.893412	GATAD2B
32.8408	33.1234	32.8302	32.5078	32.1575	32.4952	1.65848	0.544624
27.2492	27.327	27.4455	28.4268	28.0197	28.1345	2.50645	-0.85313	SOX2
23.4345	23.7531	23.5152	24.6022	24.18	24.9084	1.89674	-0.995936	DDX19B
29.553	29.5057	29.602	28.6571	28.5026	28.8466	2.99176	0.884846	NELFB
26.3546	26.1774	26.0982	27.0167	27.3675	27.5475	2.50159	-1.10047	PSMA5
21.1711	21.5052	23.2748	23.0573	23.4035	23.0678	0.834868	-1.19249	DCX
25.6316	25.5138	25.77	25.9534	26.0737	25.3971	0.313455	-0.169619	SALL3
27.0638	26.5182	26.6524	27.5464	27.4462	27.6562	1.9983	-0.804771	LYPLA2
28.4084	28.6262	28.7527	28.2203	28.013	28.1066	1.83579	0.482437	LRWD1
23.7118	20.9848	23.3092	24.2779	24.5467	24.3849	0.951126	-1.73457	ADK
23.4782	22.4568	21.2206	27.5721	27.9312	27.9487	2.91481	-5.43212	METAP2
26.2982	26.7593	26.0305	27.7979	28.2145	28.5276	2.4265	-1.81735	AP1G1
29.3086	29.5062	29.0714	30.4973	30.6216	30.6531	3.1884	-1.29529	AP2B1
29.9668	30.0531	30.0635	29.667	29.7859	29.8582	1.80937	0.257449	BUB3
25.18	20.9524	22.1975	26.213	26.6218	26.7643	1.38536	-3.75643	BLVRA
22.9505	22.4197	23.0768	26.1694	26.8242	26.6948	3.72021	-3.74715	CLIP2
23.9929	24.0692	24.0592	22.9136	22.0895	22.8649	2.21252	1.41777	DUSP23
26.4975	26.663	26.4143	27.6363	27.7744	27.7956	3.78048	-1.21051	ESD
29.3401	29.3653	29.357	29.4298	29.6457	29.4794	1.17441	-0.164173	GLRX3
23.7433	24.8989	24.4802	24.4253	25.5155	25.9401	0.749278	-0.919477	GPD2
30.8676	30.7116	30.6661	30.9459	31.0595	31.1898	1.56272	-0.316621	GMPS
23.5798	23.4793	23.9032	24.0164	24.2491	23.4831	0.430706	-0.262115	HIBCH
24.3672	22.5589	23.555	25.5715	25.9745	25.6973	1.86447	-2.25404	HPRT1
21.8755	21.6334	21.3431	26.9766	27.2439	27.146	5.23976	-5.50486	LRRC16A
27.2703	27.2538	27.1966	28.6859	28.7174	28.7127	6.33749	-1.46512	LRRC40
25.5422	25.7447	25.3149	25.3211	25.4246	25.6589	0.154146	0.0657113	MAT2B
27.8972	28.042	27.7926	28.4288	28.2884	28.9009	1.46694	-0.628764	MAT2A
25.4168	25.8414	25.5817	24.3198	24.8972	25.1676	1.37035	0.818417	OAT
22.7678	23.654	23.2159	23.0746	22.0035	22.0499	0.900914	0.836592	OSBPL11
25.4689	25.3371	25.0587	24.8424	24.8201	24.7444	1.75729	0.485956	PRKRIR
25.1007	25.4942	25.6212	26.8881	26.8272	27.2251	2.85482	-1.5748	PXN
28.8504	28.762	28.5025	28.8335	29.3359	29.8305	0.960921	-0.628337	PSMC5
24.9954	24.8542	24.7795	22.6328	25.0667	25.7223	0.160393	0.402426	PSMB2
25.9497	27.3434	27.153	27.4261	27.4062	27.975	0.76334	-0.787111	PPP2R2A
25.1502	25.7756	25.02	25.354	25.744	25.651	0.439824	-0.267776	PSMF1
28.5737	28.1665	28.1211	27.7696	27.5448	27.6407	1.80045	0.635408	RNH1
26.2685	26.3672	26.445	25.6864	25.9251	25.7116	2.51792	0.585876	RNF138
22.2636	22.2734	23.9037	23.8306	24.9363	24.1132	1.09041	-1.4798	SFRP2
27.4855	27.4168	27.2732	29.3205	29.741	30.0345	3.35773	-2.30683	DARS
21.7464	22.188	22.3476	25.0858	25.8489	25.1074	3.33897	-3.25337	TENM3
25.1171	25.3693	25.3278	25.7441	25.9546	26.3122	1.7905	-0.732216	MPST
28.7862	28.5561	28.6053	29.0598	28.7096	28.6415	0.451437	-0.154395	TMEM209
27.8943	27.8989	27.8431	28.9559	28.9971	28.5825	2.71901	-0.966388	TXNDC17
29.1038	29.1714	29.1283	29.3051	29.5881	29.4147	1.62673	-0.30151	USP5
26.4216	26.3887	26.3225	26.525	26.9321	26.4617	0.806369	-0.261981	UCHL3
22.8011	23.5421	22.8226	23.9929	25.194	25.949	1.48806	-1.99001	AKAP1
23.7819	24.7865	22.8862	30.4166	31.013	31.4805	3.46611	-7.15184	DPYSL3
26.4831	26.6047	25.3139	28.6528	29.1812	29.4256	2.48274	-2.95261	COPG2
22.6813	23.7375	23.8755	24.9875	24.6216	25.4245	1.63016	-1.57979	EHBP1
28.4916	28.517	28.4455	29.281	29.4182	29.6404	3.07522	-0.961806	LTA4H
25.3971	25.1416	25.1349	27.3838	27.3729	27.236	4.54734	-2.10639	PPME1
25.8126	25.8922	25.4658	26.127	26.2874	27.1466	1.09377	-0.796815	PSMA3
26.5466	26.2758	26.3591	26.0351	26.5272	27.3648	0.248248	-0.248525	PSMA6
23.6559	23.6637	22.6788	23.8986	23.7423	24.1856	0.8005	-0.6094	PSMB1
29.3812	29.4	29.3333	30.8385	31.1312	31.317	3.59377	-1.72406	SND1
32.603	32.3385	32.5461	32.2501	32.0484	31.8442	1.46411	0.448306	SRRM2
25.1257	24.9915	25.0942	25.4133	25.6846	25.783	2.03945	-0.556469	STAMBP
29.5678	29.4089	29.4633	28.1422	28.2616	28.6586	2.63833	1.12588	TALDO1
25.1769	25.3733	25.0084	25.0791	25.5456	26.36	0.539667	-0.475349	ATP6V1B2
23.9938	24.1025	24.0414	24.0638	24.1448	25.1476	0.508191	-0.40621	GIG18
28.4616	28.6997	28.2252	28.4281	29.0862	29.4847	0.730335	-0.537537	PSMC2
21.2898	22.2755	23.7125	24.8203	25.2407	25.1244	1.67707	-2.6359	ISYNA1
26.9048	26.4603	26.6188	26.8658	26.9265	26.7331	0.564311	-0.180512	PPP1R7
25.6233	25.5982	25.3137	24.6867	24.9493	25.066	1.82124	0.611105	FN3KRP
27.8643	28.0648	27.6614	29.2005	29.6294	29.7077	2.96169	-1.64904	RANBP1
28.6293	28.7531	28.2961	29.1107	29.675	29.7543	1.75762	-0.953828	ST13
28.469	27.9301	28.2678	28.0993	27.9924	27.4798	0.669104	0.365093	MECP2
26.0289	25.7857	25.8098	26.803	27.5572	27.5281	2.27278	-1.42131	DYNC1I2
29.0631	28.8116	28.8927	29.197	29.1271	28.8982	0.578425	-0.151618	KIF2C
26.6484	26.8798	26.3837	26.6691	27.4155	27.8362	0.839587	-0.669657	PSMD14
25.7079	25.2745	25.4007	21.7933	22.1856	23.1386	2.7409	3.08857	HORMAD1
30.5553	30.3138	30.5118	29.4142	29.1467	29.1499	3.34426	1.22336	AKAP8L
26.9567	27.131	26.9361	26.607	26.4275	26.2551	2.08229	0.578092
30.209	30.0932	30.3455	30.0347	29.7097	29.5903	1.35053	0.437663	UNC84A
27.344	27.6228	27.4098	27.8144	27.821	28.2252	1.43915	-0.494636	RAB7A
24.8403	25.3616	23.468	26.5583	26.8059	27.2146	1.74201	-2.30293	CTAGE5
27.1134	26.8838	26.875	26.8585	26.9484	27.0442	0.0248882	0.00703812	FTO
25.4529	25.5905	25.3872	26.5928	26.7776	27.3165	2.48883	-1.41875	ALDH7A1
25.8791	26.1445	26.6844	27.5871	28.2324	28.3648	2.24766	-1.8254	ADSL
26.7665	26.4051	26.4679	27.3546	27.6161	27.3001	2.39001	-0.87711	KIAA1279
27.3327	27.2052	27.405	25.922	25.8015	25.3135	2.95618	1.6353	C10ORF12
22.8784	22.7398	22.9913	22.9148	23.063	24.7567	0.523031	-0.708288	LOC642031
20.7555	22.0379	22.3434	23.4984	23.6047	23.4471	1.67841	-1.80443	PLEKHA6
24.6168	25.0118	24.7971	24.685	24.8616	24.8392	0.0354407	0.0132961	UNC13B VARIANT PROTEIN
23.2788	22.7663	23.5884	24.755	23.9138	26.3342	1.12399	-1.78981	HEL-S-130P
24.892	25.3002	25.3156	25.5341	25.9692	25.8499	1.49851	-0.615099	KIF21A
30.0807	30.0525	29.9902	27.6059	27.48	27.2736	4.86951	2.58797	LIN28B
20.7223	22.1749	21.4521	24.1892	24.0885	24.0691	2.49702	-2.66582	TCF4
25.4903	25.2214	25.5841	25.4095	25.4813	25.0915	0.256909	0.104497	ING5
26.4493	26.0682	26.2312	25.5333	25.3233	24.5878	1.63727	1.10139
22.2286	23.0046	23.2127	26.4947	26.4786	26.43	3.58249	-3.65246	UBE2E3
26.7656	26.4834	26.6449	25.3438	24.6261	25.0719	2.70525	1.61734	ELMSAN1
24.7001	25.2908	24.6059	30.6084	30.9004	31.485	4.27984	-6.13237	DPYSL2
25.0886	24.3967	24.14	24.721	24.0459	23.4375	0.434815	0.473627	DOT1L
21.4214	21.1407	22.222	24.9827	25.7603	26.458	2.8221	-4.13896	GALNT2
22.0784	23.2804	21.2818	26.2408	26.4806	26.0511	2.61382	-4.04399	LMO7
28.9955	29.0584	28.9744	30.3211	30.2136	30.1646	4.69233	-1.2237	MLLT4
27.8696	27.7805	27.7848	27.4308	27.4118	27.4645	3.47801	0.37594	PNKP
21.9907	22.2107	24.2276	28.4795	28.7787	28.3361	2.85883	-5.72183	DIAPH2
29.787	29.7203	29.5565	30.7106	30.9975	30.9001	3.3927	-1.18143	TLN1
23.5057	23.0838	22.7544	24.398	24.486	24.4281	2.42174	-1.32275	MICAL1
27.4499	27.4557	27.0112	29.7788	29.8732	29.661	3.9904	-2.46545	ABCF1
26.5192	26.378	26.3407	25.4008	25.1627	25.233	3.67769	1.14709	GTF2H4
28.0146	27.9244	28.0402	27.8979	27.7759	27.9818	0.710684	0.107871	KIFC1
28.445	28.2851	28.3256	27.1096	27.1445	27.3298	3.80363	1.15726	NELFE
23.691	24.1205	23.0028	25.1341	25.1903	25.4275	2.08617	-1.64583	NRM
29.0358	28.9606	29.1168	28.2673	27.9108	27.9944	2.95882	0.980176	PPP1R10
27.2518	27.4591	27.5998	25.6771	25.6869	25.6245	4.17739	1.77407	RING1
24.1714	24.7412	24.6701	25.8428	26.0069	26.5856	2.30683	-1.61759	SKIV2L
24.1286	24.5609	24.3692	23.9832	24.3412	24.5784	0.0863024	0.0519257	TRIM27
24.185	24.1614	24.3908	24.5817	22.7872	22.4231	0.662812	0.981726	ZFP57
22.9919	22.9699	21.876	27.8978	28.3122	28.926	3.58076	-5.76606	PRRC2A
29.7101	29.5206	29.6694	30.4182	30.3431	30.0951	2.34416	-0.652105	MDC1
22.9598	23.5587	22.8856	24.1083	24.9569	24.4862	1.88188	-1.38241	TSC2
25.6187	25.4779	25.4551	24.9857	24.9019	24.8078	2.98526	0.618771	ERCC4
26.3816	26.6984	26.4301	27.3266	27.6424	27.7563	2.56818	-1.07175	ARPC1A
27.198	27.178	27.2794	27.8792	28.0147	27.7316	2.77387	-0.656699	UNC45A
22.0805	21.3622	23.7735	23.7925	24.1927	24.2133	1.07259	-1.66077	ELP4
27.0879	27.0716	27.095	29.1835	28.719	28.8647	3.74381	-1.83758	JMJD1C
25.7646	25.5556	25.5265	25.4523	25.2738	24.4427	0.808522	0.559317	RBMX2
24.394	24.4429	24.2358	23.9103	23.4423	23.2216	1.76336	0.832809	DDX26B
33.0783	32.7792	32.8389	29.9891	29.8972	29.9936	5.15695	2.93883	TCEA1
33.8141	33.6484	33.7996	33.288	32.9327	32.9783	2.29201	0.687719	DDX17
23.1061	23.1527	23.0885	22.1777	21.9623	21.4701	2.3907	1.24574	ZNF888
27.2432	27.3238	27.1401	26.5645	26.5201	26.6847	3.05895	0.645938
22.6737	23.0614	23.2273	23.0003	23.0642	22.888	0.00625069	0.00327555	DGCR6
25.7949	26.1901	26.0658	25.1518	24.5356	26.0372	0.793724	0.775382	SMN1
24.078	24.6488	23.3932	25.6171	26.1705	25.7508	1.97296	-1.80613	PIK3C3
25.4435	25.3193	25.1051	26.7077	27.2182	27.4432	2.80929	-1.83372	STRN3
21.8366	23.9049	22.1245	23.075	22.8462	23.4867	0.311669	-0.513915	TTC26
27.8235	27.9075	27.9936	26.7878	26.3526	26.4319	3.20071	1.38407	BARD1
25.6424	25.9777	25.5889	24.0022	24.7018	24.3743	2.36718	1.37691	MED19
24.9325	25.0816	25.2233	21.1959	22.34	23.0089	2.24662	2.89755	AGGF1
26.6457	26.6034	26.8825	24.2775	24.5101	24.6648	4.01299	2.22639	ERCC6
26.797	26.7603	27.0303	27.1257	27.2386	27.4774	1.45152	-0.418047	PIK3R4
27.2322	27.3122	27.0028	27.3148	27.555	27.682	1.10813	-0.334864	UBE2V2
31.3017	31.3068	31.2594	30.9372	30.7106	30.8667	2.5575	0.451072	SMU1
30.6833	30.4599	30.609	30.5348	30.3338	30.3634	0.890443	0.173396	WDR57
21.9773	22.3597	22.094	23.4859	24.6186	23.7539	2.13323	-1.80911	KIAA1598
26.3513	26.5712	26.6177	26.052	25.7474	25.6587	2.06205	0.694046	CIR1
22.829	22.8314	20.5705	23.2778	23.6274	23.4419	0.837669	-1.3721	IFT74
20.9156	22.6886	23.7504	26.1502	26.6938	25.9808	1.95736	-3.8234	RRBP1
23.1122	22.3556	21.251	26.2312	26.4743	26.622	2.79579	-4.20291	MEX3A
22.014	21.4705	22.526	23.8372	23.9263	24.6309	2.24167	-2.12799	ILVBL
22.9103	23.2188	20.7449	24.9761	25.1503	25.1549	1.63913	-2.80247	C1ORF226
22.8257	22.2351	21.3308	25.9191	26.4383	26.0608	3.01478	-4.00887	PLEKHG3
28.7073	28.6758	28.726	28.0045	28.2191	28.2525	2.63194	0.544327	QRICH1
28.9192	29.0693	28.8912	25.5721	25.1285	25.2477	4.84401	3.6438	HIST1H1T
26.0119	25.8192	26.0932	26.204	26.5882	26.0678	0.822423	-0.31194	MAPK8
26.0413	26.0298	26.2287	27.1586	27.4433	27.183	3.31739	-1.1617	SH3PXD2B
26.5691	26.6923	26.4979	26.2537	26.4281	26.6289	0.539184	0.149501	AAR2
29.2723	29.6797	29.5495	29.2426	29.8254	29.9124	0.262988	-0.159655	RPS6
24.4477	23.9511	24.7509	24.0714	23.9181	23.6986	0.883171	0.487219	CXORF23
23.9862	24.0558	24.339	22.6566	23.1482	21.339	1.47013	1.74571	CRY2
24.6879	25.0707	24.9368	25.4739	25.7865	25.6293	2.15026	-0.731408	IQGAP3
25.3612	25.535	25.4241	25.9092	26.152	26.0834	2.63209	-0.608091	NBAS
30.1352	29.844	30.0106	28.2832	28.012	27.845	3.66063	1.94991	MORC3
23.3978	21.3013	22.536	24.6008	23.9325	24.3108	1.36779	-1.86964	HMX2
21.143	24.2265	23.4143	24.9167	24.9366	25.8955	1.11676	-2.32168	SRGAP2
23.7533	22.7636	22.9748	23.9601	24.3327	23.6116	1.03196	-0.804198	PIK3C2B
30.4838	30.6766	30.6239	30.5613	30.7785	30.8837	0.589002	-0.146412	RPL5
22.167	23.0103	21.1907	27.7754	27.502	27.9298	3.31414	-5.61306	TMSB4X
28.902	28.7838	28.8792	28.1505	28.0304	27.7452	2.66065	0.879571	NKRF
29.5613	29.6025	29.6294	28.0165	27.9736	28.0978	5.53576	1.56842	SBNO1
34.8955	35.1049	35.0802	34.864	34.7935	34.7597	1.41361	0.221104	HIST1H2AH
29.1267	28.8495	28.9779	29.6626	29.4258	28.7505	0.445076	-0.294908	HIST1H1E
30.3375	30.4338	30.2928	30.6068	30.6461	30.8897	1.67245	-0.359525	DDX1
28.7203	29.0246	28.9335	28.4488	28.1782	28.4145	1.93267	0.545678	ORC5L
22.6512	21.8914	23.2572	24.5479	25.0558	24.8623	2.20579	-2.22208	DOCK4
26.9254	26.6141	26.6167	26.7722	26.8622	26.5968	0.0673539	-0.0249812	TES
26.8983	26.9353	26.3449	28.2521	28.8242	28.7517	2.70059	-1.88318	CAPZA2
26.0311	25.3876	22.343	26.4108	26.1825	26.1986	0.667121	-1.67675	LSM8
24.465	25.2751	22.875	24.5535	24.4569	25.1129	0.274891	-0.502723	AASS
25.3618	25.6345	25.2016	26.0844	26.3671	26.7025	1.96677	-0.985434	ARF5
22.9155	24.9635	23.65	26.3205	26.5741	26.8792	1.94215	-2.74829	GCC1
26.6264	27.0992	26.684	26.2778	26.3433	26.8353	0.619588	0.317765	RPA3
33.0448	33.0916	33.0282	32.4686	32.4056	31.959	2.06656	0.777141	CBX3
22.5046	23.7756	23.0423	24.5749	24.8519	24.4019	1.73441	-1.50205	HCG_1741805
24.1384	24.4791	24.2818	24.5223	24.7302	24.474	1.02569	-0.275722	UBE2H
24.2197	24.9987	22.8822	23.8269	25.7276	25.7374	0.528329	-1.06375	CHCHD3
23.6754	23.8352	23.2845	22.7811	21.3755	22.5406	1.3748	1.36594	KLRG2
24.6917	26.077	25.2439	26.136	26.277	28.0696	0.940124	-1.48999	SSBP1
22.1628	22.1382	22.1181	25.2096	25.4201	25.4866	5.55481	-3.23238	ARPC1B
25.6844	25.9362	25.5827	26.3124	26.7158	26.6544	2.14049	-0.826436	YKT6
24.7242	23.6773	24.5158	25.3804	24.951	24.8223	0.965208	-0.745421	USP42
25.6396	25.6428	25.4139	25.9705	26.5434	27.1186	1.34621	-0.978786	RAC1
21.2541	23.229	21.6555	23.6998	23.3852	24.2301	1.24429	-1.72546	NARG1L
23.0489	22.1079	21.6681	24.0037	24.3617	24.3651	2.01059	-1.96851	ING4
25.4573	25.6061	25.7051	28.5784	29.0549	28.6784	4.40204	-3.18107	MAP2K1
29.0852	29.2204	29.1877	28.916	28.7905	28.6747	1.99669	0.370678	MORF4L1
22.039	20.595	21.5324	23.8103	25.0424	24.5891	2.29261	-3.09176	KLHL4
23.511	23.6076	23.5769	23.5432	23.9066	23.4556	0.190011	-0.0699895	USP19
28.167	28.3251	28.204	28.1127	28.0131	27.9963	1.47874	0.19135	EXOSC9
27.8621	28.0075	27.8162	28.773	29.5102	29.6348	2.16491	-1.41072	CNOT1
21.0805	23.7527	22.7705	27.2477	27.1798	27.0351	2.38441	-4.61963	NEFM
24.0834	21.2708	24.9727	27.1696	27.1105	27.1241	1.52755	-3.69241	SIPA1L1
26.6256	27.0105	26.8529	21.0608	22.8106	22.1335	3.12097	4.82808	DPPA5
22.5817	22.5369	22.9437	26.1618	26.1276	26.5598	4.34457	-3.59567	MAP1LC3B
26.0005	26.2252	26.0241	25.3527	25.4626	25.7553	1.79459	0.559711	PGP
24.1145	24.8032	24.6601	25.0194	24.8609	24.734	0.698444	-0.345487	C5ORF51
30.4655	30.4901	30.4541	30.4274	30.379	30.6617	0.0779282	-0.0194556	HCFC1
25.1022	25.3918	24.9564	25.5129	25.6866	26.1912	1.26285	-0.646742	NUDT5
29.5343	29.2952	29.299	29.6288	29.5286	29.0395	0.0390604	-0.0228265	ZMYM3
25.1238	28.881	26.055	26.321	25.1139	24.6123	0.467464	1.33756	FBLL1
32.1643	31.9647	32.1093	31.5034	31.217	30.8737	1.99944	0.881381	SMCHD1
22.8349	20.7682	21.2904	24.9862	25.5071	25.0729	2.28755	-3.55756	UNC119B
25.7881	25.8094	25.1499	25.3609	25.6513	25.2041	0.281776	0.176994	DOCK11
21.6862	21.3501	21.4048	21.9767	21.8478	22.8651	1.04693	-0.749481	NDEL1
27.1827	27.0022	27.0721	22.2988	22.9328	22.1608	4.34333	4.62154	TRIM75P
25.9926	26.3091	25.969	21.8793	21.2428	23.3263	2.48731	3.94077	ZNF98
23.6206	22.5467	22.3261	24.9319	25.0759	24.8131	2.18076	-2.10916	CCDC85C
21.9396	23.419	24.1262	22.1978	21.9135	22.4054	0.681698	0.989346	SAC3D1
25.366	25.5026	25.941	21.9075	24.8585	25.0639	0.735684	1.65992	CNIH4
24.8473	24.2345	24.4036	23.1082	22.459	22.2016	2.37044	1.90557	PHKA1
29.1219	29.1827	29.2935	28.8815	29.1201	29.0151	1.06678	0.193784	POLA1
27.2975	27.0781	27.3211	28.0077	28.2886	28.1227	2.89304	-0.907468	ENSA
31.5748	31.3586	31.4732	26.1043	25.8199	25.4731	5.09809	5.66976	ZNF729
21.9085	22.9826	23.165	24.2227	24.3145	24.6935	1.83889	-1.72487	OBSL1
28.2062	28.2055	27.8342	30.1789	30.6732	30.8098	3.38515	-2.472	RRBP1
21.6252	21.211	22.0536	21.9831	22.2398	22.2529	0.956968	-0.528667	OPLAH
31.4526	31.4346	31.5524	32.1295	31.9488	31.9916	2.93361	-0.5434	SMARCA4
20.3554	23.2629	23.9968	24.1327	24.2007	23.9186	0.623457	-1.54564	BID
27.5971	27.7108	27.5607	26.5031	26.5635	26.2977	3.6494	1.16812	MYO5A
28.0119	27.7725	27.8918	27.7605	27.6461	27.3166	0.993762	0.317677	POM121C
26.5641	26.4862	26.5568	26.2528	26.4531	26.4116	1.16442	0.163175	GABPA
23.597	23.9484	24.6812	27.7544	28.011	27.6486	3.42103	-3.7291	KNTC2
28.7377	28.5724	28.6198	28.7637	28.5819	28.3244	0.25151	0.0866191	PCID2
24.2616	24.3231	24.5869	24.814	24.7827	24.6578	1.50881	-0.360924	HMG20B
21.0491	22.3551	21.974	25.8439	26.7627	26.3743	3.18861	-4.53421	PCDH1
23.7238	23.6994	23.6769	21.9494	22.0469	22.3259	3.82304	1.59264	DKFZP666P0310
29.4518	29.3374	29.538	29.1575	28.7694	28.3195	1.3049	0.693535	DIEXF
27.713	27.3734	27.7113	25.6664	25.268	24.8984	3.13382	2.32161	NCOA3
23.6341	23.589	23.8571	24.0267	23.9291	24.2239	1.42228	-0.366501	ARRB1
24.0738	22.8835	23.8421	23.6161	23.3489	23.8536	0.00534216	-0.00639725	TATDN2
26.517	26.8952	26.7246	26.0701	26.1645	26.1321	2.1953	0.590008	WASL
27.6899	27.6044	27.629	27.0045	27.041	27.1737	3.23458	0.568035	MSH3
24.695	24.351	24.7342	24.7325	24.5152	24.3807	0.115586	0.0506179	MIS12
22.3489	23.0495	22.0061	23.1243	23.4706	23.8495	1.2787	-1.01328	SEPT3
20.5332	22.8905	21.1886	25.2118	25.6562	25.4401	2.26179	-3.89856	ARAP3
29.7193	29.7951	29.8429	28.9542	28.4029	28.358	2.46972	1.21407	RRP15
24.4234	24.8086	24.3841	22.0775	24.5993	24.6799	0.363432	0.753113	SNAP23
21.1305	22.1319	23.1701	24.9032	25.6928	24.8805	2.01913	-3.01472	VAT1L
28.0139	28.2454	27.8093	27.9811	28.5614	29.16	0.682308	-0.544623	PSMC4
22.359	21.6725	23.1008	24.2969	24.2176	24.7011	2.00569	-2.02775	STARD4
23.2544	21.6849	22.6922	26.8588	27.0495	26.9583	3.17136	-4.41165	EPHA1
24.2152	24.5785	24.2972	24.6653	24.91	23.8307	0.110262	-0.10504	OFD1
27.8706	27.9073	27.7052	29.7055	30.0536	29.829	4.15865	-2.03498	HK2
22.8064	21.5503	22.7802	25.4849	25.7284	25.7858	2.82433	-3.28741	BRAP
24.5397	24.469	24.5062	22.3458	22.0745	23.7457	1.58039	1.78295	TRIM22
20.9877	23.9181	22.4805	24.5972	24.1978	24.8974	1.13643	-2.1021	TMTC3
30.6431	30.6939	30.664	30.6074	30.393	29.8205	0.769626	0.393343	WDR75
23.0942	22.7796	22.6286	23.9918	23.9914	24.7765	2.06428	-1.41906	MB21D2
24.1742	22.9516	24.0134	25.0933	25.7441	25.8414	1.83031	-1.84656	SMAP1
28.831	28.7732	28.6931	27.276	27.1707	26.946	3.9997	1.63484	ERCC3
25.2505	25.7071	26.3519	27.0393	27.0548	25.9048	0.836768	-0.896465
25.9213	25.4062	25.3308	26.8908	26.9862	26.6488	2.44006	-1.28917	CSK
30.687	30.5627	30.7065	29.7542	29.5413	29.3065	2.91231	1.11803	LUC7L3
23.7157	23.9356	23.7082	22.9578	23.2541	22.5863	1.83615	0.853769	ZFP3
26.0862	27.7291	26.9122	27.4914	26.4764	30.9254	0.413774	-1.38859	ACTC1
26.8733	26.835	26.8813	27.4015	27.3995	27.3395	4.5	-0.516994	PTPN1
28.2819	28.6747	28.3082	28.3312	28.437	28.6935	0.146708	-0.0656007	RFC5
22.9513	21.5448	21.3111	27.1174	27	26.9743	3.23501	-5.09484	ZNF219
25.8678	26.0725	26.027	25.6708	25.8257	25.9627	0.742221	0.169382	DSN1
22.1623	21.3099	23.4962	25.8711	26.0389	25.9163	2.32164	-3.61929	MAP2K6
25.9781	26.6632	26.3758	24.2695	24.7718	26.1456	1.00706	1.27673	HEL-S-54E
33.6249	33.6814	33.6128	33.7696	33.6349	33.9317	0.719445	-0.139024	HEL-S-69P
27.3223	26.9867	26.5754	28.7133	29.2517	29.4196	2.69207	-2.16674	MARS
29.1056	29.6888	29.6045	29.1136	29.3619	29.7769	0.0640001	0.0488707	RPL13
33.2957	33.1328	33.1108	32.6381	32.3896	32.7533	2.06282	0.586108	FUS
23.1235	23.5213	23.4974	23.8728	24.7724	25.6242	1.23812	-1.37573	PPAT
22.7047	24.8962	24.7476	24.7941	25.0624	25.2024	0.558742	-0.903454	EMC2
22.8751	21.4235	21.8012	24.9085	25.364	24.8817	2.54676	-3.01809	VANGL2
22.712	24.1943	23.8265	24.5528	24.489	24.6574	1.03579	-0.988801	CERS2
27.0613	27.0411	27.1751	26.6339	26.4036	26.8258	1.66413	0.471382	CCNT1
29.3044	29.3106	29.473	28.608	28.0494	27.6723	1.97123	1.25276	URB2
24.0908	22.3384	24.2615	24.2878	24.3835	24.2386	0.528636	-0.739784	STAT6
29.509	29.2656	29.2847	21.3896	22.1158	23.1803	3.76508	7.12455	PSMD5
27.3359	27.4122	27.4216	27.4862	27.8025	27.7803	1.32966	-0.299735	NCAPH
31.7383	31.569	31.7436	31.072	30.935	30.8323	2.91664	0.73723	RALY
23.2676	23.4143	22.0247	24.6122	24.8949	25.4743	1.83267	-2.09159	STRIP1
21.4499	24.7534	23.9976	21.4957	22.2416	24.1078	0.245186	0.785233	TPRKB
28.1199	27.76	27.9704	28.0321	27.6972	27.4683	0.487827	0.21756	BUD13
29.4505	29.5829	29.3992	29.7767	29.5743	29.8283	1.23223	-0.248907	UBE2I
27.6048	27.6291	27.681	26.9329	26.8013	26.946	3.88052	0.744853	HCG_1994066
26.7877	26.9742	26.772	26.8271	27.3734	27.2916	0.811701	-0.319401	RPS23
30.2615	30.5397	30.2697	30.2805	30.0268	30.3598	0.422845	0.134593	PELP1
31.2489	31.4865	31.2926	31.0419	31.1708	31.4778	0.309125	0.112533	SF3A3
32.0336	31.8642	32.078	31.1329	30.9635	30.8045	3.05704	1.02495	SRSF6
24.7658	24.5639	24.8334	25.1675	25.4119	25.2289	2.13131	-0.548361	SH3BP4
21.9331	24.1258	21.785	23.979	24.4091	24.6958	1.04533	-1.74664	KIAA1609
21.4615	23.1714	24.7453	25.6033	25.6605	25.8719	1.27446	-2.58583	MPP5
21.4743	23.0364	22.2434	25.4473	25.2122	25.1432	2.5523	-3.0162	MTMR2
27.0184	27.0617	26.9406	26.6667	26.9321	26.6442	1.2296	0.259215	UMPS
21.336	22.0677	22.7113	23.9765	24.6167	24.3074	2.1746	-2.26185	ZDHHC13
25.4009	26.0265	25.2847	25.3073	25.4454	25.86	0.0396666	0.033144	GOSR1
22.5981	23.9974	22.7281	23.9271	24.0984	24.273	1.01762	-0.991606	MALT1
22.7747	25.0825	24.6663	26.7251	26.5459	27.6635	1.62269	-2.80367	IST1
24.904	24.5874	24.2663	24.9916	24.5914	23.9498	0.0741646	0.0749785	PHF12
25.6916	25.4959	25.3904	26.2144	25.7261	25.3513	0.376755	-0.237942	ZNF770
25.8924	25.313	25.2109	25.964	26.4268	26.3615	1.41242	-0.778705	MAP4K3
26.581	25.996	26.3079	28.1264	28.4197	28.6604	3.11133	-2.10718	STAU1
29.11	28.6064	28.907	27.6884	27.6677	27.0971	2.33676	1.39008	SFRS4
25.7553	25.8766	25.5904	25.6433	25.5515	25.4369	0.898569	0.196856	OSTF1
26.2247	26.4237	26.1311	26.4118	27.1241	27.1856	1.15793	-0.647283	C1QBP
30.9425	30.8908	30.7734	31.1352	31.2982	31.7715	1.26704	-0.532739	HEL-S-94N
30.1069	30.3075	30.1517	29.4905	29.158	29.1058	2.64662	0.937229	EMG1
29.5429	29.3717	29.4986	28.4762	28.4455	28.4529	4.38329	1.01283	DHX38
23.5174	21.9887	24.4677	24.5767	24.9172	24.4841	0.844238	-1.33472	GGA3
30.4635	30.2776	30.4577	29.5726	29.4226	29.3042	3.21402	0.966461	DHX8
26.0764	26.3803	26.1767	25.8869	26.0478	26.3258	0.327009	0.1243	NT5C2
24.4923	24.3036	23.9929	25.4879	26.222	25.6211	2.31154	-1.51402	MAP3K7IP1
21.0893	22.0206	22.05	23.763	23.9666	24.3539	2.51723	-2.30785	VTI1B
29.379	29.1725	29.4591	29.0394	28.6732	28.6318	1.63527	0.555404	RBM6
25.1318	25.5028	24.9086	25.7469	25.943	28.258	0.824973	-1.46827	TFRC
29.8033	29.7538	29.6996	28.5811	28.5036	28.2848	3.80141	1.29572	ASH2L
31.9053	31.8206	31.8787	31.9898	31.6778	31.763	0.236503	0.057958	HNRNPUL1
30.0833	29.8855	30.0515	29.5423	29.4754	29.4996	2.8324	0.50103	CTR9
25.2007	25.4146	25.4656	28.0191	28.0365	27.8646	4.93272	-2.61306	DLGAP5
28.8345	28.416	28.6981	26.6106	26.3703	25.4455	2.58072	2.50739	ORC1L
29.8378	30.1005	29.9205	30.3431	30.3901	30.6592	1.82037	-0.511178	PPP2R1A
30.6062	31.1742	31.0332	30.6527	30.8595	31.0741	0.133086	0.0757809	KPNA2
31.7548	31.6951	31.6962	32.3561	32.6349	32.5816	3.11451	-0.808812	EIF4A1
24.0991	21.2089	24.2005	25.2188	25.2352	25.5481	1.03024	-2.16453	FBXO7
28.0578	28.1006	28.1688	27.7076	27.2763	27.5772	1.95516	0.588678	CLK3
28.4267	28.1114	28.4888	27.6786	27.3757	26.9218	1.82245	1.01695	CLK2
22.5562	23.1764	22.201	26.3665	27.439	28.0905	2.88946	-4.65408	SEPT10
25.2317	25.6092	25.2247	25.2054	25.1587	26.0931	0.147463	-0.130571	NUCB1
21.2059	23.1077	23.1942	23.8808	24.0503	23.2299	0.810293	-1.21774	CASP9
24.5935	25.1971	24.7687	24.6665	24.7949	24.9296	0.103692	0.0560926	KATNA1
25.3472	25.5381	25.0403	25.3887	25.9808	25.8687	0.876679	-0.437511	LMAN2
21.5596	22.7019	21.2532	26.1745	26.5627	27.2966	3.03606	-4.83973	GRIPAP1
22.1451	22.7893	22.4574	23.8112	24.2903	23.9501	2.57164	-1.55327	NAA35
23.9801	22.4916	22.4791	23.9324	24.0377	24.3113	1.02012	-1.1102	LRRC1
23.3404	23.432	23.3433	23.4912	23.0801	22.7984	0.539716	0.248647	ZSCAN21
24.4054	22.6387	24.1195	25.2224	25.2645	25.2912	1.31478	-1.53814	CPNE2
23.0002	21.8172	22.4881	26.6409	26.5038	26.6741	3.56386	-4.1711	PPP2R1B
25.1291	25.0553	25.0763	25.4283	25.2074	24.5949	0.0132549	0.0100339	CENPU
25.8639	25.983	25.5331	26.4252	26.8504	26.9392	1.97977	-0.944961	G6PD
21.8673	22.0391	21.2805	24.861	25.1789	25.4168	3.58725	-3.4233	PLCD1
26.578	26.7737	26.6656	26.3375	25.8005	26.8889	0.444258	0.330116	RTCA
26.4508	26.0359	26.4573	22.269	22.5052	21.6581	3.87703	4.17057	STAG3
25.3036	24.8647	25.2624	25.5819	25.8317	26.3491	1.36621	-0.777348	SPAG5
27.0106	27.2233	27.136	27.3579	27.9058	28.0303	1.38796	-0.641317	PFAS
27.1241	26.5618	26.9705	24.4401	23.9419	23.3753	2.972	2.96636	ZNF625
31.1583	31.2684	31.075	31.1395	31.3609	31.4375	0.619729	-0.145402	CAND1
23.8482	23.5793	21.8322	23.4563	23.1982	23.3134	0.136966	-0.236039	TSPYL2
23.5543	22.8986	22.9675	22.6409	23.0942	22.91	0.452109	0.258408	DNAJC16
23.5929	23.5815	22.7654	25.4369	26.4573	27.3129	2.15135	-3.08908	NAA25
27.9353	27.5667	27.8193	26.0504	25.847	25.6676	3.60955	1.91879	GPATCH1
25.3115	25.4839	25.5275	25.4393	25.2522	25.8782	0.156467	-0.0822754	TLK1
30.4683	30.3302	30.4532	30.2107	29.9127	29.3923	1.11932	0.578661	NOC3L
24.9394	24.7821	24.9591	26.3381	26.8386	27.2829	2.63914	-1.92636	MAP1S
21.7862	21.8011	22.9566	23.8004	23.8559	24.2342	1.91076	-1.78223	EXD2
21.8189	23.908	23.2476	25.0563	25.4191	26.1694	1.66665	-2.55676	TYMS
24.3111	24.8318	23.2956	26.8676	27.3668	26.9884	2.45246	-2.9281	HBS1L
20.9856	23.4793	22.5513	24.0024	24.0815	23.6328	0.991943	-1.56683	ZNF652
23.9542	22.9746	23.8065	23.2767	23.1025	22.5117	0.736202	0.614777	NSMAF
24.1672	24.9753	24.325	26.9224	27.6284	27.6127	2.98542	-2.89864	NLN
23.0054	22.2563	22.9722	23.7178	23.8274	23.5582	1.69195	-0.956545	CUL7
32.3716	32.2527	32.3514	33.0482	32.9682	32.5355	1.4889	-0.525391	GTF2I
25.212	25.337	25.4291	24.7923	24.707	25.3506	0.824277	0.376059	FAF1
31.1779	30.9504	31.1747	30.5508	30.3843	29.67	1.48556	0.899293	NOP14
26.8383	27.0579	26.5667	27.2479	27.4404	27.7265	1.5129	-0.650642	VAPA
22.9348	22.7209	22.356	24.4863	25.3912	25.2081	2.72351	-2.35794	PTDSS1
24.6404	24.542	24.6527	24.9027	25.3044	25.2821	1.82269	-0.551363	UGGT1
22.5183	22.0642	23.4359	25.9318	25.6768	25.1993	2.51686	-2.92983	ZNF521
28.1311	28.1125	28.1404	27.7414	27.5361	27.7728	2.3984	0.444583	MED14
26.6339	26.704	25.4566	27.5293	27.6632	27.598	1.51445	-1.33196
27.8256	27.5697	27.7595	27.3278	27.1598	27.2397	2.19881	0.47582	PPIE
23.0042	23.389	23.1907	22.4132	23.1974	22.6517	0.790288	0.44054	AUP1
25.2508	23.2004	22.9538	26.1148	26.2954	25.9558	1.46559	-2.32036	MLLT4
24.7376	24.8563	21.2162	25.3762	25.6065	25.8198	0.765494	-1.99747	FMR1
24.7975	24.3833	24.7825	22.827	23.1064	23.0534	3.30659	1.65884	FOXI3
25.3073	25.8106	26.4447	24.0286	23.721	23.979	2.32295	1.94467	ZNF724P
24.2018	21.273	23.0557	24.169	24.6059	23.8178	0.699941	-1.35406	DSCR3
24.4114	23.7577	23.8595	25.1915	24.5903	24.2972	0.962745	-0.683487	SUMO3
26.8265	26.8018	26.6089	24.2736	24.7768	24.4573	3.79917	2.24318	BICD1
27.9454	28.1372	28.1079	28.0783	27.6025	28.3737	0.0680882	0.0453262	SNRPG
34.273	34.1228	34.2562	34.632	34.3854	34.1535	0.520152	-0.172997	MATR3
22.608	24.8701	24.9437	24.7536	25.2425	25.1239	0.503852	-0.899382	ATG5
25.3727	25.3303	25.7093	25.0467	24.7921	25.0198	1.63612	0.517885	ARNT
27.8905	27.7753	27.8127	28.5059	28.4336	28.2335	2.51395	-0.564802
26.1437	25.8074	25.7345	25.2884	25.1382	25.298	2.06261	0.653695	PFKFB2
24.4378	22.3382	23.7066	26.496	27.7847	27.9833	2.15208	-3.92712	MYO1B
23.732	24.8831	23.4458	24.2644	25.5701	25.4728	0.82518	-1.08214	MYO9B
24.8696	24.5097	24.7335	25.3163	25.2275	25.1327	1.94373	-0.521215	AKT1
29.2802	29.2374	29.1712	28.6807	28.5544	28.8879	2.15755	0.521938	GRB2
28.1628	28.2859	27.975	29.0642	29.833	30.1728	1.98326	-1.54875	EIF3L
22.6921	22.4688	22.1087	27.202	26.5367	26.8843	4.18892	-4.45113	APOBEC3B
31.7784	31.6122	31.5899	31.3776	31.0861	31.354	1.60337	0.387611	EWSR1
25.7608	25.4822	25.3799	26.4457	26.8789	26.4753	2.37779	-1.05899	CPNE1
30.4982	30.2391	30.3859	30.0992	29.9477	29.2104	1.02607	0.621955	C6ORF11
27.8475	28.0345	27.6471	29.0267	29.4814	29.8795	2.40695	-1.61944	ARCN1
22.3865	22.4903	22.8618	25.1329	25.0964	25.8783	3.16914	-2.78966	OSBPL1A
22.3025	22.4992	24.2608	25.9145	26.6572	27.159	2.10686	-3.5561	RDX
27.1314	27.7082	27.0714	28.0249	28.7329	29.1352	1.59095	-1.32731	RPS19
32.7029	32.5987	32.6329	32.3175	32.2971	32.1632	2.59458	0.385581	MCM5
27.2498	26.7972	27.0147	26.7561	26.6972	26.2245	1.01636	0.461292	SNIP1
26.8192	26.6447	26.7502	26.9256	27.3114	26.7594	0.693782	-0.260735	NRD1
22.4534	21.3001	22.3934	25.8683	26.0974	26.1641	3.31042	-3.9943	PEA15
21.6101	21.8479	20.9957	23.8159	23.9438	24.294	3.01632	-2.53333	ADGRL2
25.8925	25.9429	25.2898	26.4507	26.655	26.7979	1.78484	-0.926147	COG2
24.9111	24.3431	24.9235	24.9104	24.8416	24.4697	0.0207706	-0.0146662	BNC2
25.7748	25.7692	25.8461	26.0711	26.2029	26.9583	1.0393	-0.614028	PFDN2
24.7755	24.6924	24.925	20.7475	21.5658	23.988	1.29621	2.69724	GMEB1
23.5544	23.6393	23.6876	23.9267	24.3231	23.994	1.61734	-0.454153	NFXL1
29.7917	29.8951	29.704	29.8666	30.2261	30.1866	1.10055	-0.296125	RPS4X
28.0524	28.3672	28.0923	28.2762	28.352	28.2521	0.521632	-0.122796	RPL18A
27.4372	27.4587	27.5981	27.2663	27.8995	27.8792	0.357797	-0.183662	RPL31
21.8379	22.9753	23.3574	25.0431	24.8823	25.6227	2.07377	-2.45916	ARPC3
36.2147	36.4488	36.2684	36.3386	36.1231	36.0174	0.567995	0.150922	HIST1H4H
26.299	26.2655	26.285	26.7808	27.2267	27.4568	1.92789	-0.871604	RPS28
35.6164	35.6636	35.6409	35.7674	35.7146	35.6322	0.70705	-0.0644569	HIST1H2BC
26.5406	26.9122	26.8085	26.7243	27.0321	27.543	0.58701	-0.346065	RPS15A
25.8779	26.136	25.9568	26.2718	26.5477	26.666	1.65019	-0.504931	COPS6
24.8553	24.5476	24.6953	25.6036	25.1584	25.4719	1.95681	-0.71195	GABARAP
30.4718	30.5957	30.1232	30.4412	30.7377	31.1608	0.691615	-0.383023	HEL-S-26
24.2998	23.8935	22.0482	24.8102	25.1941	25.4499	1.13918	-1.73758	PRKAR1A
23.4793	25.3232	24.944	25.5746	25.8227	26.568	1.03766	-1.4063	EHD1
34.8713	34.797	34.8706	34.7692	34.5765	34.5789	1.39588	0.204791	HNRNPC
28.4806	28.4489	28.5254	28.0522	27.9486	28.0763	3.28371	0.459255	ANXA7
30.6045	30.5307	30.6217	29.7108	29.8529	29.8381	3.91571	0.785021	PPM1G
24.402	22.9644	23.7953	25.4298	26.0141	26.928	1.78711	-2.40341	SLC9A3R1
25.9336	26.221	26.1752	26.6264	26.9339	27.2008	1.89895	-0.810459	POR
32.4582	32.3638	32.49	32.0013	31.7869	31.8079	2.73428	0.571952	SRSF3
25.6089	26.0004	25.5146	25.5424	26.1748	26.4681	0.496497	-0.353804	SSR1
27.3081	27.0567	27.0912	26.7705	26.8005	26.7725	2.02433	0.370846	CMPK
25.5123	25.8609	25.4335	24.9078	25.2266	25.034	1.56317	0.546108	LRPAP1
21.5935	23.2534	22.4226	26.0699	26.5083	26.3756	2.84594	-3.89475	MAP7
28.6886	28.7701	28.7483	27.7079	27.6015	27.9027	3.39759	0.998277	TRMT1L
22.0608	22.562	22.7963	23.6984	25.1011	25.325	1.80659	-2.23511	SCP2
26.7165	27.0334	26.7767	27.6771	28.0256	27.7439	2.59806	-0.973358	ZW10
27.7883	27.6802	27.5385	27.2042	27.3625	27.5571	1.1067	0.294367	RPA2
23.5267	24.3029	23.9304	23.2308	22.4297	24.4449	0.36767	0.551534	TMX2
24.4984	24.1015	24.2471	24.128	24.391	23.7005	0.378179	0.209187	ATE1
28.577	28.6644	28.4339	29.3801	29.5281	29.8116	2.67767	-1.0148	CAPZB
23.483	23.7646	24.2611	23.1884	23.6934	24.9956	0.0738322	-0.122948	HMOX1
23.4644	23.2933	23.1041	23.3162	22.5714	21.0348	0.651962	0.979822	MTHFD2
29.4376	29.4688	29.5319	29.3693	29.1847	29.3571	1.254	0.175702	BCAS2
26.7229	26.4962	26.7261	27.6396	27.722	27.6172	3.59454	-1.01122	CHAF1B
28.4555	28.4344	28.4372	28.6632	28.5031	28.6435	1.46805	-0.160859	SNRPA
22.5378	23.0936	22.2389	23.9126	23.5186	23.4214	1.56598	-0.994069	ATF7
21.8636	22.9799	23.0043	25.6303	25.0414	26.4998	2.26931	-3.10787
28.8926	28.9268	28.9964	29.4837	29.7287	29.6259	3.02121	-0.674152	HEL-S-114
24.7949	23.7478	22.0504	24.4304	24.513	24.8768	0.592567	-1.07573	HEL-S-21
24.1938	24.2461	24.3268	22.975	22.9779	23.5282	2.36444	1.09517	SENP5
24.4363	24.577	24.7572	24.0402	23.7936	23.8734	2.36597	0.687737	MED26
29.5368	29.5856	29.648	27.1191	26.9959	27.478	4.06557	2.39244	HEL-S-66
23.03	22.3681	22.821	24.355	24.9989	24.4226	2.55235	-1.85246	GMDS
28.2785	28.3923	27.918	24.3011	26.1177	24.0013	2.12875	3.38958	NSRP1
26.0887	26.1915	26.3689	25.1507	24.9949	25.1697	3.44852	1.1113	ING2
21.0514	23.4404	22.0643	23.4442	23.0914	23.6925	0.791573	-1.22402	TRAPPC1
27.7979	27.8762	27.9359	29.6518	29.6631	29.7586	5.38834	-1.82113	PPP1R12A
25.1144	25.0913	25.0271	25.0874	24.962	24.4658	0.553006	0.239187	ZNF148
27.9357	27.6346	27.9032	28.2683	28.0086	27.918	0.781908	-0.240505	BLM
28.7161	28.6021	28.6143	23.325	20.9349	23.5368	2.71401	6.04524	TFAP2C
23.9293	24.558	24.494	24.4909	24.6792	25.4178	0.705836	-0.53556	NOB1
24.7523	25.1024	24.3855	27.2035	27.2267	27.1015	3.4931	-2.43052	SNX9
25.6764	25.7677	25.5818	25.9124	25.5951	25.7673	0.32009	-0.0829716	KANSL3
25.411	25.0227	25.7336	23.89	23.5954	21.6989	1.50256	2.32765	WBP4
27.6029	27.3944	27.6418	26.6722	26.5118	26.4303	3.18774	1.00821	SLU7
26.9808	27.3045	27.0854	28.1173	28.5627	28.8384	2.40897	-1.38258	NAA15
23.8379	24.8898	24.6843	26.1139	26.7523	26.7021	2.23824	-2.05211	SYAP1
27.7687	26.9285	27.4768	23.5129	24.9391	24.4701	2.49851	3.08398	TGS1
30.4418	30.2881	30.4637	30.7805	30.6236	30.2527	0.392628	-0.154362	ADNP
25.1995	24.4841	24.7892	25.4173	25.5677	25.4361	1.42184	-0.649398	UBA3
24.9021	22.9617	24.5853	24.4015	24.4051	24.0051	0.0685978	-0.120864	DEF6
23.3806	22.8885	23.3995	21.4316	23.4585	22.1494	0.64167	0.876371	LUZP4
31.6412	31.7154	31.6221	31.6342	31.7656	31.8214	0.577598	-0.0808659	KPNB1
28.4734	28.6171	28.5167	28.2295	28.4098	28.3271	1.47273	0.213608	PRIM1
27.0596	27.2411	27.1577	26.8186	26.7231	26.9298	1.84216	0.328969	IRF2BP1
24.3125	24.2384	24.0242	24.3496	24.5795	24.5839	1.26456	-0.312634	WDR11
28.9975	29.0589	28.9253	29.8454	30.387	30.422	2.5199	-1.22423	LARS
25.461	25.4681	25.4164	24.3564	23.4672	24.8371	1.42347	1.22826	TP53RK
22.279	21.2362	21.5227	23.801	24.3863	24.2841	2.63351	-2.47784	KIF5A
24.4064	23.1892	24.2741	24.6897	24.6176	24.0252	0.482446	-0.487574	MBIP
26.7344	26.6942	26.7407	27.0854	27.5895	28.0769	1.4	-0.860831	PSMD7
26.2241	26.318	26.4178	26.8603	26.8694	27.0415	2.75695	-0.60375	PSMG1
28.6159	28.5598	28.5278	29.0308	29.1925	29.1756	3.22317	-0.565119	USP14
22.3011	23.0629	22.0422	24.2872	24.2998	24.0184	2.25035	-1.7331	ZNF768
26.7631	26.793	26.8158	27.4213	27.2574	27.2214	2.88593	-0.509378	NUDT16L1
25.8555	25.6574	25.4927	25.2064	25.6087	25.4274	0.745458	0.254382	UBR7
31.0383	30.612	30.8162	31.5049	31.3765	30.9933	1.12132	-0.469445	HDGF
31.1856	31.1682	31.2906	30.4117	30.2391	29.772	2.2767	1.07388	PES1
22.3102	22.1225	21.3784	23.0393	23.7121	23.7028	1.89227	-1.54768	FAR1
23.695	23.8183	23.8764	24.1305	24.5038	24.4736	1.92131	-0.572748	OSBPL2
26.2042	26.4898	26.7491	26.3114	26.1982	26.3554	0.514954	0.192719	NUBP2
32.3589	32.5714	32.6581	32.1266	31.8557	32.0737	1.86453	0.510855	DKFZP686F18120
26.5346	26.3559	26.4244	26.0508	26.0533	26.081	2.68521	0.376638
24.9923	23.6193	23.9041	25.1552	25.3065	24.9349	1.04402	-0.960258	MVK
29.4985	29.7955	29.5567	30.9266	31.0806	30.9214	3.69085	-1.35933	CALM2
32.4378	31.858	32.1041	32.176	32.0955	31.6764	0.263079	0.150679	RPS27A
26.1703	25.9762	25.6279	27.9183	28.2503	28.9105	2.73524	-2.43486	CAP1
27.2253	27.6563	27.4184	27.5723	27.6171	28.3276	0.670395	-0.405661	RPN2
22.4746	24.2595	23.6856	24.1533	25.6424	26.0847	1.08855	-1.82021	RQCD1
23.7196	22.4052	22.8914	24.5896	24.5984	24.9403	1.88174	-1.704	CHMP2B
24.4662	24.5962	24.2133	27.0844	27.2173	26.7553	3.89453	-2.59378	CKAP2
26.4127	26.2967	26.2957	27.4626	27.3431	27.1591	3.28859	-0.98657	CYTSA
25.2842	25.2074	25.035	26.0324	26.5761	25.0603	0.727445	-0.714096	AZI1
23.8335	21.0173	22.1738	25.0123	25.079	25.429	1.57314	-2.83188	RAPGEF6
30.5888	30.399	30.4719	29.7917	29.6362	29.46	2.82591	0.85727	WAPAL
32.4945	32.3676	32.4766	32.3415	32.0457	31.3734	0.844666	0.526057	HEATR1
21.0792	22.0624	22.2399	24.2313	24.7009	24.6303	2.6596	-2.727	DMXL1
26.8677	26.7416	26.9858	27.7316	27.7284	27.6165	3.306	-0.827136	PHC1
26.1939	26.1583	26.2962	25.3544	25.262	25.2448	4.18905	0.929076	FAM133B
21.6416	22.4342	21.1899	23.6532	24.3967	23.838	2.17739	-2.20737	N4BP2
31.5633	31.4302	31.3057	33.3547	33.652	33.7488	3.9813	-2.15212	SPTBN1
29.6336	29.7859	29.6852	30.0837	30.6858	30.6931	1.71901	-0.785957	ACACA
31.4827	31.3645	31.5438	30.7525	30.2944	29.8577	1.93504	1.16217	DDX27
24.1908	26.0598	25.1284	27.3398	28.1058	28.2707	1.98164	-2.77907	SEC23IP
22.7989	22.8053	22.3862	24.2405	24.8934	25.0314	2.73577	-2.05831	CNOT7
23.4043	23.9175	21.9923	26.7569	27.1992	26.6738	2.49011	-3.77191	SEC24D
27.8961	28.1077	27.731	27.4444	27.6007	27.7441	1.06408	0.315189	TECR
31.9383	31.7373	31.8731	31.5325	31.3192	31.2251	1.97329	0.490665	XRN2
22.7878	23.4763	21.9203	24.0341	23.8413	24.5736	1.32883	-1.42156	CRTAP
27.4164	27.4146	27.3541	27.4034	27.6288	27.8428	0.829738	-0.23	SNX2
27.8302	27.4157	27.9737	26.6141	26.3874	26.4202	2.65203	1.26599	PDS5A
26.2243	26.0513	26.2725	25.1687	25.1925	25.2235	3.85877	0.987801	OGFR
27.259	27.2228	27.1617	26.6484	26.5211	26.2502	2.44653	0.741257	PIAS4
32.1958	32.139	32.2471	31.6049	31.1592	30.8278	1.92702	0.996686	RRP12
23.0845	22.2518	23.4915	23.4948	23.8957	23.8317	0.970068	-0.798155	HSGT1
22.5498	23.361	21.8275	26.3434	26.0097	26.3835	2.87716	-3.66608	CTNNAL1
22.3747	23.0118	21.8908	23.8525	23.3281	24.0847	1.55288	-1.32938	ZBED5
23.7374	22.0646	22.5689	24.9654	25.0656	24.9739	1.95041	-2.21138	ARL6IP6
25.2948	25.5747	25.1817	25.0012	25.3164	25.461	0.194768	0.0908534	PGM3
26.1544	26.0294	26.0825	25.8037	25.7683	26.1363	0.689996	0.185971	HEXIM1
25.2058	24.8402	25.13	25.287	25.5579	25.851	1.20676	-0.50661	BAG2
24.9758	24.9871	24.6448	21.8957	24.4392	24.6411	0.609779	1.2106	AP1M2
25.4379	25.3055	23.0709	24.8893	25.4223	25.5307	0.354556	-0.676	SEC61A1
22.8037	23.0408	22.8855	23.6352	24.2998	24.2854	2.1439	-1.1635	NISCH
23.2261	23.2567	22.9335	22.5627	21.6071	22.7969	1.01323	0.816546	FIGNL1
27.1969	26.925	26.8848	27.8583	27.9024	27.9207	3.06256	-0.891588	UBQLN1
24.829	24.562	23.9332	26.0628	26.5257	26.4775	2.49051	-1.91391	DAPK3
28.7803	28.854	29.0265	27.9792	27.5073	27.2185	2.3156	1.31864	SURF6
25.0865	25.3977	25.0848	25.6641	25.5557	25.7202	1.78707	-0.45698	SRA1
24.8447	24.8489	25.0659	24.6291	24.3662	25.0235	0.531801	0.246861	MED25
27.0091	27.0397	26.9686	26.9767	26.979	26.879	0.716288	0.0608934	PPM1B
24.3934	24.3287	24.091	24.196	23.7592	23.4175	0.921801	0.480141	CENPT
28.9672	28.9628	28.9969	28.4985	28.3887	28.1894	2.60488	0.616786	SRBD1
23.1656	23.3049	22.8998	22.31	22.063	22.0531	2.59849	0.98141	PCGF3
25.506	25.57	23.3775	25.8653	25.8085	26.0824	0.691194	-1.10091	GOLPH3
25.3015	25.7307	25.7742	24.8693	24.8687	24.9254	2.03083	0.714333	MRFAP1
28.7006	28.9648	28.6479	29.362	29.5306	29.3897	2.38686	-0.65631	HEL-S-269
23.8813	24.7006	24.6126	25.3437	25.6875	25.8942	1.81871	-1.24363	ARHGAP12
25.535	25.2419	25.5818	22.6346	22.7183	23.9648	2.2147	2.34703	LDLRAP1
28.8171	28.4044	28.6935	28.0734	27.9369	27.7215	1.98618	0.727743	DKFZP667P103
27.6614	27.6946	27.7335	27.2368	27.0705	26.9473	2.67671	0.611657	NCAPG2
26.3977	26.9248	26.4424	27.5008	28.1914	28.947	1.64567	-1.62473	EIF3S3
22.8287	23.2173	22.4879	21.7965	21.9656	22.8967	0.710613	0.625057	PCYT2
26.7612	26.55	26.8343	25.8415	26.1389	26.0768	2.30112	0.696078	HMOX2
22.9512	22.8298	22.2983	23.8904	24.3155	23.9868	2.34497	-1.37112	ABLIM1
27.6618	27.9374	27.6892	28.2984	28.9902	29.5736	1.45965	-1.19125	EIF3F
22.1756	22.0784	21.2337	24.3913	24.4781	24.2062	2.91259	-2.52933	XPNPEP1
27.158	27.0543	27.1684	27.2507	27.2933	27.3558	1.65882	-0.173029	UPF3B
26.2079	26.1271	25.9735	26.4535	26.5816	26.4465	2.06085	-0.390989	PTGES3L-AARSD1
25.9233	25.4023	25.7585	24.3054	23.7406	23.9584	2.77636	1.69323	SLBP
33.1807	33.4199	33.068	34.1561	34.5543	34.5764	2.66663	-1.20606	TUBA1B
26.956	26.5042	26.7091	27.0299	27.132	26.8077	0.757313	-0.26675	NMD3
26.2662	26.5251	26.2965	26.0676	26.0818	26.3031	0.882842	0.211807	C16ORF62
24.7404	25.0235	23.4279	21.0141	24.9307	24.9178	0.216822	0.776428	GAN
23.2765	21.5406	22.1846	25.0694	25.0333	25.0342	2.23053	-2.71178	KHDRBS2
26.0414	26.4626	26.0379	25.3265	25.7689	24.9979	1.43681	0.816233
28.1591	28.3668	28.2458	28.0779	28.0181	28.2767	0.603806	0.13301	NUP43
24.1428	22.0564	24.8602	23.7148	23.6813	23.6503	0.0016784	0.00432587	SESTD1
22.785	21.3973	23.1747	23.3974	24.575	24.1712	1.1712	-1.59551	TRAPPC11
25.8383	26.3741	26.1233	26.0372	26.0107	26.355	0.0400055	-0.0223834	LONP1
26.494	26.5828	26.6839	26.1578	25.8259	26.0111	2.22227	0.588616	BRMS1L
21.0136	23.9053	22.4052	24.616	24.7544	25.3014	1.33149	-2.44923	CHMP7
22.8888	23.6884	23.0008	25.1736	25.492	25.3723	2.89372	-2.15331	OSBPL10
27.9233	28.033	27.8671	28.5204	28.5737	28.6647	3.25363	-0.645157	PPP2CA
24.7493	24.8824	24.3645	22.234	23.5502	21.2936	1.5757	2.30617	CCDC130
25.2617	24.9639	23.9593	24.0089	21.1969	22.4778	1.12829	2.16713	ZCCHC10
21.9235	22.8997	22.7832	27.8609	28.2764	28.3481	4.09099	-5.62635	SLC2A1
23.5874	23.1534	23.5445	22.9036	22.3953	20.6108	0.963631	1.45851	RNF216
24.5685	25.1113	24.7949	24.7281	24.724	25.792	0.263326	-0.256478	GRSF1
24.1173	23.193	23.1121	23.5852	23.5679	23.5828	0.117986	-0.104509	PANK1
26.7322	26.598	26.6095	25.9415	26.0185	25.4901	2.08596	0.829866	MORF4L2
30.4441	30.4703	30.3032	30.4545	31.2292	31.4326	0.980781	-0.632882	CCT3
22.2137	22.1872	20.6413	24.3681	24.561	23.7009	1.91521	-2.52927	LLGL2
23.426	23.384	23.4832	20.3106	20.5058	23.0508	1.14068	2.14203	MUS81
25.155	24.9182	24.8623	24.7858	24.2361	24.6126	1.09982	0.433681	AEBP2
23.0236	23.3443	23.285	22.0076	22.8372	21.8622	1.4309	0.981998	SETD5
23.3643	22.2528	24.0365	23.7308	23.9084	24.1768	0.602229	-0.720793	ADO
31.9638	31.9304	31.9852	31.4632	31.2809	31.3781	3.35506	0.5857	CDC5L
27.6958	27.819	27.638	28.0098	27.9787	28.0015	2.17172	-0.27905	TMEM214
29.3828	29.121	29.5242	29.11	28.6636	29.0013	1.09787	0.417725	HNRPA3
27.4017	27.4496	27.4379	29.9056	30.0561	30.3868	4.32703	-2.68641	CNN2
20.7889	21.2101	23.6778	23.2874	23.7271	23.449	0.811202	-1.59556	NEXN
23.3749	23.2973	23.3086	22.8243	22.9752	23.0075	2.50553	0.39122	RPS6KB1
23.6421	23.78	23.6219	21.5999	21.7724	21.3181	3.93623	2.11787	TMED5
28.8909	28.1816	28.2853	28.6335	28.8558	28.1276	0.100437	-0.0863813
21.8618	22.398	22.8282	24.3439	24.5934	25.2752	2.41621	-2.3748	ALDH9A1
25.7879	25.8832	25.6067	26.129	26.0574	26.5099	1.36248	-0.472863	SGTA
25.639	25.3158	25.172	26.0171	25.7517	25.6834	1.21025	-0.441799	MGMT
22.2435	22.0069	22.8837	24.8475	24.3003	24.5829	2.70272	-2.19888	PABPN1
22.6244	21.9354	23.1963	24.0008	24.5273	24.7976	1.89333	-1.85652	GORASP2
22.0562	23.4956	23.6952	24.0784	23.8508	24.0259	0.801071	-0.902688	POLDIP2
26.7506	26.5473	26.5659	27.774	28.1723	28.2619	3.0481	-1.44813	EIF4B
27.8243	27.5234	27.6392	26.8062	26.6287	26.485	2.87915	1.0223	PAXIP1
22.8364	21.8432	22.789	25.1688	24.9835	25.2197	2.8681	-2.63447	PRNPIP
21.864	21.9061	21.3657	23.943	24.1524	23.0882	2.26344	-2.01594	SLC12A4
24.5269	24.0539	24.4565	23.7761	23.6396	23.6511	1.88917	0.656823	TINF2
22.8008	22.5794	22.6787	24.5899	24.2756	24.9161	3.20761	-1.90755	PDZGEF1
30.0499	29.9324	30.1534	29.8008	29.54	29.4361	1.6421	0.452936	CPSF7
29.0044	28.9636	29.2266	28.601	28.3968	28.6285	2.05312	0.522799	IWS1
24.4263	24.2153	24.124	24.1759	21.2216	24.1174	0.480758	1.08359	MAP2K4
22.6496	23.0779	22.8619	23.5546	23.8734	23.7329	2.2894	-0.857171	FBXW11
21.8782	23.3824	23.3844	26.8	27.1831	26.9826	2.87672	-4.10689	MSI2
21.3261	22.3108	22.7438	22.9156	23.547	22.8165	0.946055	-0.966132	DAPK1
21.8557	23.4754	22.8509	24.549	25.8466	25.6757	1.87074	-2.62972	PANK4
24.5724	25.0825	24.9943	27.1365	26.9745	26.41	2.71219	-1.9573	MBD1
25.289	25.8645	25.3043	25.0836	25.1306	25.2937	0.725666	0.316645	GJA1
22.8823	23.2216	23.275	21.0392	22.9022	23.4248	0.384424	0.670857	KIAA1586
28.9471	28.7015	28.8221	28.3553	27.9872	27.93	2.08035	0.732759	RNGTT
29.016	29.0177	29.0661	28.2111	27.9599	27.574	2.41422	1.11826	DHX33
27.2735	27.369	27.3791	27.962	27.9239	27.8127	3.24728	-0.559055	HEL-S-164NA
24.2492	24.5501	24.5032	23.2097	23.3539	23.264	3.45698	1.15832	INO80B-WBP1
25.9923	26.2792	26.1034	25.6184	25.3979	25.7809	1.71346	0.52585	TOX4
23.2032	21.2536	22.6569	22.9898	23.2039	23.4708	0.642972	-0.850294	NDUFS1
27.6084	27.61	28.2338	23.044	23.1911	22.6504	4.29254	4.85557
25.7856	25.9933	25.8043	25.198	24.8443	25.2756	2.15263	0.755168	MED18
27.3464	27.3634	27.2417	27.2406	27.0208	27.2658	0.749967	0.141401	VWA9
21.1791	23.88	21.8346	24.3095	24.6931	25.077	1.32976	-2.39537	TOM1
25.7642	25.6332	25.6134	25.7256	25.8473	26.2486	0.752984	-0.270276	SHC1
23.7537	23.6413	21.9954	23.721	23.9346	24.2706	0.646888	-0.845245	ABCD3
24.8366	24.7312	24.8037	24.8865	24.7695	25.0907	0.561118	-0.125055	UBE2Z
24.4593	24.6763	25.0191	24.758	24.9807	24.1183	0.118309	0.0992718	G2E3
23.531	22.1979	23.9932	23.9467	24.161	23.9685	0.654434	-0.784708	HOMEZ
22.7214	22.4169	23.9275	26.5849	26.6299	26.1406	2.66925	-3.42991	CDH3
30.2488	30.1638	30.3091	29.5338	29.3964	29.2861	3.258	0.8351	ZC3H11A
30.84	30.6068	30.7421	29.2541	29.2674	28.7579	3.08366	1.63649	NVL
21.9899	23.0083	22.0673	23.3811	24.0955	23.259	1.36526	-1.22335	PPP6R1
29.3299	29.513	29.2571	31.8394	31.9829	32.1581	4.59543	-2.62681	GDI2
23.7201	23.589	23.8894	24.9922	24.6167	24.1295	1.48352	-0.846681	CDCA7
29.5783	29.5798	29.4452	29.9478	30.0852	30.3733	1.97138	-0.601034	MAPRE1
24.9628	24.0894	25.2218	22.4118	22.57	23.3763	1.91143	1.97196	ZFP30
26.7871	26.7894	26.8318	25.719	25.6142	25.4058	3.71108	1.22309	ERICH1
32.6245	33.1698	33.1523	32.7072	32.269	32.968	0.544213	0.33408	HNRNPAB
27.276	27.2046	27.2863	27.0254	27.3266	26.8985	0.59405	0.172118
24.5119	24.4258	24.3293	24.8559	24.6922	24.2585	0.411129	-0.179849	ITCH
25.1143	24.5409	24.8069	26.902	26.8249	26.62	3.34149	-1.96159	PFN2
23.6675	24.1181	24.137	23.3331	23.4912	23.7664	1.0486	0.444003	DPH1
27.7037	27.7225	27.8374	27.3586	27.0957	27.3097	2.27316	0.499907	LEO1
25.6804	25.5013	25.3924	26.9585	27.6273	27.7275	2.76868	-1.9131	RRM1
22.0573	22.7923	22.1606	23.9515	23.231	23.4515	1.7393	-1.20794	PTRF
23.9449	24.7734	22.268	24.3051	24.7346	25.4276	0.65069	-1.16029	RNP24
23.164	20.6654	23.1559	23.5466	23.4391	23.8091	0.68911	-1.26985	IKBKB
20.9869	24.0368	21.7794	26.102	26.3617	26.2987	1.91422	-3.98643
25.6884	25.6422	25.4028	24.6384	25.0766	24.4848	1.88471	0.844491	TBP
28.8758	29.0237	29.0481	29.0064	29.4893	29.1635	0.712828	-0.237228	OTUB1
27.388	27.429	27.3268	27.8555	28.1291	28.4898	1.85463	-0.776872
29.6241	29.5829	29.3827	29.3242	29.7315	29.6028	0.0559823	-0.0229327	PLS3
25.0805	25.551	25.4134	25.6046	25.7542	24.9388	0.105887	-0.0842438	NR2F6
23.9563	24.1172	24.3151	23.9969	24.0716	23.8252	0.579701	0.16496	ALG5
25.4843	25.4628	25.2136	25.7619	25.7884	25.9306	1.91092	-0.440083	STK24
27.5362	27.6041	27.3725	27.7995	28.1028	28.3645	1.52417	-0.584639	SEC23B
24.7536	24.6766	24.7175	23.8792	24.936	24.4771	0.392261	0.285116	TIPIN
22.2063	23.6806	23.1438	25.0817	25.7323	25.4766	2.16895	-2.41995	ELMO2
23.4635	24.9097	23.7903	23.1597	23.0535	22.3887	1.11668	1.18717	TAX1BP1
23.8304	22.837	23.4046	23.7166	23.5174	23.6791	0.403869	-0.280347	HAGH
21.8048	22.892	22.4924	24.2558	24.6168	23.984	2.17199	-1.88911	SNX17
21.7314	23.2025	22.9049	24.1677	24.0964	24.2066	1.57599	-1.54398	SPINT1
24.3012	25.3545	24.707	24.0614	23.6952	23.8763	1.31356	0.909932	RRN3
29.3993	29.2636	29.4062	29.0558	28.756	28.6881	1.89234	0.523066	ZC3H18
25.7971	25.785	25.7398	25.7748	26.094	26.1049	0.925844	-0.217246	RASA1
23.3331	23.6978	23.6403	24.8941	25.6725	25.4984	2.62907	-1.79792	PRKD2
26.6443	26.742	26.7566	25.9551	25.8769	25.9523	4.25606	0.786217	DKFZP686N08224
25.7732	26.4001	25.9388	27.0055	27.1008	27.6657	1.92496	-1.21992	MTAP
28.5498	28.744	28.8221	27.8559	27.5697	27.9545	2.53149	0.911902	CSTF2
34.7976	34.577	34.7655	34.4635	34.3775	34.3016	1.79107	0.332466	HNRNPK
29.5389	29.5366	29.2704	29.7036	30.0407	30.1475	1.48522	-0.515328	CNDP2
28.5781	29.1699	28.4383	29.5741	29.6385	30.3608	1.54247	-1.12908
25.1739	25.3781	24.9153	25.806	25.6241	25.9808	1.73195	-0.647888	SORBS3
31.3196	31.0747	30.8729	31.1588	31.1377	31.0698	0.0889805	-0.0330086	SNRPB
25.4076	25.0974	25.0844	25.4827	25.8874	25.7781	1.49809	-0.51958	ZPR1
21.6368	22.798	21.8408	24.9422	25.2108	25.3038	2.91547	-3.06037	HCG_23341
24.1724	24.5424	24.1241	25.5273	26.197	25.8522	2.59847	-1.57921	NRBP1
25.1442	24.7846	22.7664	24.4306	24.2044	24.1162	0.00821412	-0.0186354	POLR1E
26.2601	26.4488	26.2318	27.1523	27.2191	27.1505	3.5575	-0.860442	PRMT3
23.6789	23.5852	23.6796	22.1423	22.992	22.4899	1.94906	1.10649	APEX2
26.3468	26.5362	26.4752	27.3607	27.6679	27.724	3.07049	-1.13148	HSD17B12
27.526	27.5076	27.5231	26.5461	26.6132	26.6058	5.72834	0.930587	LANCL2
26.2987	26.3554	26.0725	26.0929	26.3825	26.5537	0.249902	-0.100804	GLOD4
25.3681	25.416	25.4051	24.586	24.7886	24.9946	2.15769	0.606686	ATL3
25.8919	26.079	25.7897	25.6498	25.0901	25.938	0.616532	0.360919	CHMP1A
32.964	33.1091	32.9728	32.7506	32.5692	32.6247	2.17051	0.367116	ILF2
26.4668	26.8261	26.7272	26.29	26.8304	27.1249	0.101024	-0.075079	HEMMPRIN
25.5937	26.026	25.2396	22.2465	23.3048	22.0039	2.59968	3.10137	CSRP1
26.4611	26.3027	22.149	26.6418	26.9822	26.623	0.55637	-1.77803
25.4049	21.3847	22.2253	25.8047	26.0105	26.0687	1.1332	-2.9563	PIK4CA VARIANT PROTEIN
21.7013	22.6885	21.6695	22.5272	22.683	22.6596	0.827577	-0.603494	CBLB
30.718	30.6983	30.6036	21.7458	22.3052	22.8203	4.94127	8.38287	NLRP7
22.3926	22.8705	23.197	25.919	26.3603	26.4288	3.56855	-3.41602	UBQLN2
27.9878	27.9385	27.9128	28.4391	28.2874	28.2888	2.69133	-0.392053	UBQLN4
31.059	30.9986	31.1084	30.0517	29.9651	30.0259	4.85304	1.04108	SUPT5H
25.2815	24.9013	25.22	25.8704	25.923	26.3165	2.09955	-0.902376	ATG4B
23.2128	23.5047	23.4414	23.4344	23.4317	24.0643	0.490804	-0.257194	GTSE1
25.3778	25.6256	25.1684	23.5598	23.8659	22.4437	2.0145	2.10079	TMEM41B
24.4656	24.2355	24.2244	23.5139	23.1602	23.2664	2.79264	0.995029	RAD51C
28.8983	29.0768	28.9012	29.1593	28.8685	28.8492	0.000705092	-0.00025177	NUPL1
24.5312	24.616	24.6322	22.5869	24.1879	23.741	1.06974	1.08791	PBXIP1
22.9043	22.7532	23.6235	23.7491	24.1266	24.2277	1.43262	-0.940809	MTMR9
31.7531	31.6769	31.8351	32.4318	32.1464	32.312	2.33857	-0.541727
26.5739	26.4345	26.1159	29.1579	29.681	29.6666	3.8547	-3.12707	STK26
23.2169	22.8595	22.5966	26.0681	26.669	26.7443	3.6804	-3.60278	SLC16A1
23.4026	23.7889	23.6173	23.5754	23.4081	21.7431	0.510677	0.694051	AASDH
22.1168	22.6668	22.4983	24.5764	24.932	25.1005	3.39337	-2.44234	TOM1L1
28.1686	28.3505	28.4321	27.596	27.2646	26.6899	1.83124	1.13357	GLTSCR2
25.5292	25.8598	25.2474	26.1064	26.2313	26.6709	1.4876	-0.790765	SEC24A
24.079	24.1547	23.9795	24.5483	25.099	24.7537	1.90774	-0.72931	UBXN4
26.6102	26.6861	26.5102	26.7581	27.1123	27.0812	1.43028	-0.381704	ARFIP1
24.5223	24.9434	24.2876	25.3635	26.1727	26.0896	1.80129	-1.29081	DVL2
22.4684	23.4021	20.246	23.7971	23.8793	24.0415	0.929551	-1.86713	ATP2C1
27.9956	28.0905	28.1642	26.7842	26.5966	26.612	4.28281	1.41918	SENP2
26.1143	25.6707	25.7133	26.4841	26.7004	26.5333	2.04739	-0.739794	FEAT
26.368	25.5549	25.8785	23.9121	23.9243	23.5961	2.91433	2.123	USP28
23.988	24.8083	23.9721	24.3863	24.1517	25.035	0.282766	-0.268197	TK1
28.0269	27.9887	28.019	28.6195	29.0274	28.8377	2.63476	-0.816669	STMN1
25.9291	26.2593	25.962	28.012	28.298	28.7388	3.20634	-2.29948	YTHDF2
21.0315	21.8503	23.3458	24.4909	24.1401	24.0464	1.44598	-2.14992	SGOL1
31.8142	31.7709	31.7246	31.5341	31.5445	31.3915	2.13261	0.279889	RUVBL1
32.4561	32.4787	32.463	31.1409	31.3427	31.4221	3.8045	1.16409	SSB
25.4631	25.3964	25.2176	26.3707	26.4454	26.6798	3.18478	-1.13958	GSK3B
24.814	24.6406	24.8515	25.1313	25.4405	24.6971	0.643485	-0.32092	DUSP3
24.0636	23.8154	22.7287	27.4947	27.2692	28.2567	2.91037	-4.13765	SLC4A7
31.7716	31.8967	31.5997	31.6794	31.6692	32.4245	0.252564	-0.168343	RAN
22.0008	21.994	23.479	23.3049	24.5458	23.6249	1.01251	-1.33388	LDAH
23.2557	24.1178	23.4634	22.1989	22.4076	22.5253	1.95318	1.23498	NR1H2
26.5554	26.6591	26.633	26.2616	26.473	26.4522	1.3859	0.220191	AIP
23.9899	24.1628	23.5978	21.4771	21.9157	23.3939	1.28562	1.65454	GAS7
26.069	26.0904	25.9765	26.4606	26.3711	26.0654	0.952819	-0.253721	FAM60A
22.2257	22.01	22.1941	23.6202	23.2395	24.1381	2.31893	-1.5227	ARHGAP4
24.2646	23.9938	21.5342	26.0417	25.9245	25.3054	1.30081	-2.493	ZMYND11
22.8329	23.9285	22.9922	24.0137	24.1401	24.2175	1.18252	-0.872567	DCAF8
23.5639	22.0814	23.787	27.0537	26.705	27.3999	2.6212	-3.90878	GCA
23.8883	24.4474	22.144	25.1655	25.7464	26.0682	1.3638	-2.16683	AGPS
24.5346	24.5906	24.2684	23.7899	24.0504	23.3741	1.52083	0.726407	PCYOX1
23.6912	22.1741	22.2932	24.1037	24.0628	24.3655	1.37189	-1.45785	NIT1
23.5874	23.3604	22.8592	22.2677	22.3041	23.5231	0.541767	0.570677	ZNF791
29.2067	29.2361	29.1576	28.4654	29.1519	30.07	0.0207707	-0.0290006	HEL-S-124M
24.0848	23.4051	23.8374	22.818	22.742	21.971	1.70775	1.26543	CDK10
25.2654	25.0838	23.9885	27.5719	27.6371	28.054	2.65356	-2.97506	ZC3H15
24.6255	24.3143	24.6583	24.0063	24.2795	23.84	1.36017	0.490774	PFKFB4
28.1415	28.3492	27.9372	27.7957	28.3461	28.4402	0.0774191	-0.0513509	NSF
27.4345	27.0682	27.4179	26.6192	26.2862	26.5686	2.17361	0.815558	PCIF1
25.9802	26.433	25.955	26.1552	26.1991	26.4257	0.318677	-0.137276	F11R
25.0144	24.7017	24.0187	26.3313	26.3881	26.6362	2.43015	-1.87362	PPP2R5E
26.0597	26.5648	26.5174	22.283	22.3609	26.567	0.863204	2.64367	SUPV3L1
24.6033	24.9657	24.6081	23.9523	24.2173	24.0375	1.9941	0.656651	ARMC8
22.6111	22.2807	22.7574	26.0692	25.7184	26.1451	4.23129	-3.42786	DTNB
26.8156	27.1897	26.9719	26.8044	26.8798	27.3149	0.0125612	-0.00732231	POLR3A
20.4276	21.7955	21.9089	26.0187	26.0958	25.5005	3.03416	-4.49432	FHL1
25.9324	25.8848	26.0351	25.5899	25.2986	25.2018	2.03341	0.58732	ELF2
23.9039	23.1504	21.7022	25.1187	25.7248	25.2202	1.65097	-2.43574	AIDA
28.8509	29.0404	28.9684	28.9829	29.1506	29.3379	0.809884	-0.203857	RANBP3
24.5508	25.5813	25.6341	25.9783	25.3605	25.7574	0.486934	-0.443341	SGOL2
23.8887	23.2852	22.4032	23.611	23.7632	23.2947	0.331041	-0.363963	FBXL19
26.9608	27.0878	27.0862	27.3834	27.4271	27.8081	1.60433	-0.494614	FKBP5
23.5231	22.5035	22.2371	25.8736	26.3828	26.7939	2.79152	-3.59553	SLC2A3
25.9687	24.7371	23.9935	27.637	28.0051	28.3642	2.14406	-3.10231	GSN
25.987	26.0198	25.5044	28.3301	28.1446	27.2649	2.31185	-2.07614	ZNF423
28.5469	28.6012	28.5164	26.6031	25.8711	25.9811	3.32948	2.40306	CLK1
24.4343	24.4634	24.585	23.1778	21.6518	22.8127	1.86708	1.94681	ZSWIM3
22.6569	21.9388	22.4136	28.1486	28.2404	28.7784	4.51747	-6.05268	EIF2AK2
22.7135	22.9132	22.3243	25.4107	25.5947	25.5537	4.02742	-2.86938	EPN2
23.0322	23.6434	22.3464	24.6318	24.4273	25.3913	1.72016	-1.80949	PODXL
29.9571	29.8104	29.9672	29.2557	29.2041	28.8824	2.47979	0.797531	USP48
25.2065	25.7595	25.4921	26.3554	27.0359	26.9629	2.0755	-1.29869	KIAA1033
23.5407	21.8565	23.0402	23.8384	24.0855	23.6329	0.942207	-1.03981	FNBP1
24.7669	24.4442	24.2182	25.7927	26.5113	26.8097	2.28827	-1.89477	PUM2
25.5083	25.2382	25.8141	25.5664	25.6347	25.2259	0.0749034	0.0445538	PRDM10
25.9476	25.7369	25.9926	25.1641	25.102	25.0324	3.08483	0.792856	TRIML2
22.617	22.7756	22.0418	23.2156	23.705	23.8128	1.72138	-1.09969	AAK1
26.6777	26.3331	25.8872	27.4741	28.3047	28.1008	2.09456	-1.6605	GEMIN5
21.166	22.1625	23.8063	23.1321	23.4974	23.024	0.463417	-0.839514	IBTK
27.8445	27.788	27.9293	30.8321	30.6484	30.4419	4.69191	-2.78687	SMARCA1
22.5046	22.2383	21.4492	26.8521	26.9546	27.1828	3.92459	-4.93247	LPP
22.6913	21.6863	23.7154	25.6939	26.1092	25.6744	2.18315	-3.12814	MTR
23.2127	23.2031	22.738	25.7264	26.2241	25.8772	3.75183	-2.89125	MON2
22.5709	23.6267	21.7455	23.1422	23.4596	23.5259	0.582919	-0.728212	RC3H1
24.922	24.9987	24.2843	25.4324	26.0564	26.6382	1.46108	-1.30736	FAM21A
29.7122	29.46	29.544	29.7534	29.7757	29.2964	0.0739939	-0.036445	FANCI
25.8109	25.4297	25.7908	22.8983	22.4435	21.0684	2.48353	3.54043	MED12L
22.6801	24.7041	22.3266	24.6829	25.3242	25.6027	1.17159	-1.96629	TACC2
30.7943	30.6232	30.8746	30.2175	29.9537	29.8911	2.40281	0.743277	CDK11B
26.2845	25.8266	26.2081	25.7451	25.8851	25.1836	0.911826	0.501796
22.4823	23.267	23.4022	23.4991	24.0341	23.6829	0.986989	-0.688196	METTL5
26.8696	26.7243	26.874	26.6165	27.1938	27.0092	0.264084	-0.117215	PTMA
26.1326	26.7061	26.162	26.2545	26.7899	27.553	0.561945	-0.532227	IMMT
24.5603	23.7677	24.0143	26.9384	27.6079	26.7012	2.93494	-2.9684	RAB3GAP1
26.8289	26.3417	26.0387	26.8299	27.1323	27.3057	1.19938	-0.686204	TBC1D5
28.0905	28.068	28.2367	24.6214	23.3226	24.0519	3.39374	4.13312	PEG3
25.5981	25.4277	25.6637	25.0753	24.3928	24.8175	1.71775	0.801324	NPAT
28.7422	28.7243	28.74	28.5478	28.4456	28.3729	2.2701	0.280055	SMARCD2
24.8308	24.3076	24.8092	24.2844	24.8075	24.2892	0.317323	0.188803	ZNF507
28.0324	27.7872	28.065	28.9608	28.8184	28.5871	2.38869	-0.827223	MPRIP
28.8753	28.6831	28.5194	29.3784	29.5144	28.6211	0.741119	-0.478705	PCM1
28.8306	28.4939	28.6546	29.7666	29.8298	28.9805	1.39278	-0.865962	CGN
21.644	23.1217	23.6826	24.1717	24.4315	24.4798	1.18011	-1.5449	HEATR5B
21.808	22.607	21.4331	25.6619	25.537	25.8976	3.30966	-3.74946	SPG11
25.0338	24.6283	24.9173	24.3909	24.6752	24.5522	1.03068	0.320377	MAP2K3
23.4178	23.6361	23.5006	23.1574	23.3025	22.4205	0.930376	0.558032	DPF1
23.7679	22.5094	23.2068	23.6643	24.2142	23.5075	0.682396	-0.633993	RPE
27.5673	27.4165	27.6118	27.6796	27.5596	27.4116	0.0657573	-0.0183919	ZC3HC1
25.8378	26.087	25.3616	27.7221	27.8778	27.6037	3.01415	-1.97242	SRI
31.0086	30.8927	31.0799	30.4356	30.1207	30.2354	2.61758	0.729881	POLR2B
24.0276	23.8333	22.9391	24.3021	24.3385	23.9004	0.73163	-0.580297	TFDP2
23.3063	20.2728	23.7453	24.462	24.5311	24.6578	0.899751	-2.10877	MKRN2
24.9737	25.3649	25.0726	25.5623	25.7642	25.8266	1.82454	-0.580619	RPL37A
23.8446	25.327	24.6297	25.2053	25.6997	25.9272	0.990511	-1.01034	SSR3
27.0711	26.9446	26.8679	26.297	26.1465	26.7062	1.50641	0.57796	DRAP1
28.6359	28.5542	28.5894	26.5645	26.7341	26.5313	5.10689	1.98318	PCYT1A
25.1942	26.0595	25.5806	25.1463	25.2236	25.417	0.593741	0.349148	CYCS
23.7775	23.3509	22.0564	23.8046	24.53	24.4896	1.00101	-1.21313	VPS8
21.8813	23.4832	23.19	27.8301	27.798	27.5886	3.218	-4.88737	ARVCF
25.8351	25.8135	25.924	25.7028	25.8284	25.4705	0.798563	0.190311	POLR2H
21.9764	22.2072	23.0672	25.5998	25.7977	25.8269	3.21514	-3.32449	FARP1
25.6514	25.8643	26.0082	23.3109	23.4533	21.6614	2.18314	3.03276	ZNF878
29.6986	29.7698	29.6253	29.1367	29.5746	29.433	1.0975	0.31644	RPL24
27.9573	27.5856	27.7884	27.1238	27.109	27.1236	2.44231	0.65831	C7ORF50
28.5024	28.6304	28.4824	30.6735	30.6303	30.4879	5.03208	-2.05884	CTNND1
26.6674	27.7225	27.2932	26.9741	26.9047	27.6417	0.0480705	0.0541604	RPL35A
31.0801	30.9882	30.8473	31.3287	31.6911	31.674	1.91708	-0.592726	YWHAZ
32.4412	32.4521	32.5632	31.708	31.4796	30.9323	2.05182	1.11221	GTPBP4
29.5903	29.6106	29.4671	29.8924	29.5692	29.0942	0.0546386	0.0374095	POU5F1
27.9687	27.8085	27.9007	27.0456	26.8429	26.7944	3.4275	0.998322	HCG_2023567
24.1917	24.5201	24.0489	23.8904	24.0601	24.6139	0.089869	0.0654507	ITGB5
24.3899	24.3126	24.3931	23.3608	24.5011	23.208	0.759663	0.675261	WDSUB1
22.0859	21.552	22.268	26.448	26.7967	26.8201	4.35986	-4.71964	RPRC1
28.4763	27.959	28.2717	27.0754	27.0042	26.7389	2.68769	1.29619	FNBP4
28.0505	27.8673	28.1828	29.0023	28.6646	28.6146	2.05468	-0.726985	MPHOSPH1
25.558	25.6063	25.5001	25.4337	25.1575	25.2091	1.4803	0.288027	C10ORF4
24.3137	22.9998	23.3452	24.3438	24.4351	24.2418	0.926227	-0.787322	HCG_2017386
21.5878	22.1576	22.0929	25.9579	26.1361	26.2711	4.49303	-4.17562	FLJ10357
27.5817	27.2924	27.606	27.8126	27.6678	27.4428	0.428319	-0.14771	BAZ1A
22.9787	22.3057	21.9974	24.4242	24.4201	24.6972	2.62777	-2.08659	KIF13B
23.6087	22.7666	23.7856	24.685	24.6995	24.3558	1.63294	-1.1931	PROSC
25.0503	25.065	24.9357	24.7314	25.0993	25.2357	0.0107598	-0.00509262	FNTA
23.5826	24.065	23.6361	21.7119	21.8824	21.6639	3.56789	2.00846	CTDNEP1
31.314	31.234	31.378	30.7331	30.7334	30.5566	3.03555	0.63431	RNPS1
23.2657	23.3491	23.7859	22.579	22.7343	23.1258	1.33538	0.653856	AFG3L2
22.3146	21.9241	22.888	25.7178	27.1979	27.1099	2.8248	-4.2996	WNK1
27.0025	27.0099	27.0146	26.7647	26.5936	26.3852	1.75482	0.427783	ZNF384
29.3504	29.2445	29.1144	20.782	20.9689	23.1102	3.27618	7.61609	IFI16
25.7903	25.9312	25.7524	25.2761	23.9885	25.0803	1.2124	1.04299	S100A10
25.2682	24.9825	24.7079	26.7174	27.1072	27.23	3.08907	-2.03201	ARHGEF2
23.4571	20.6894	24.1234	31.6427	31.5741	31.9535	2.97399	-8.96683	NES
24.5215	21.7189	21.3135	24.8377	24.9503	24.919	1.11111	-2.38438	INPP4A
23.1343	22.4149	22.2735	23.8637	23.4298	23.2245	1.29048	-0.898463	DKFZP686C24207
25.0091	25.0482	24.7616	25.2908	24.7483	25.5323	0.431709	-0.250812	VBP1
26.0807	26.1316	26.0962	26.0693	26.2979	26.2947	0.695517	-0.11778	SHMT1
22.7352	22.25	21.9391	23.9488	23.6636	23.9363	2.45681	-1.54148	PK
23.4848	22.4252	23.8021	23.4151	23.0148	23.2453	0.00938478	0.0123189	IRF2
23.862	24.7082	25.0429	23.7996	23.8578	23.8967	0.908734	0.686348	PAPD4
21.6504	22.3366	21.2197	25.075	25.2384	25.3385	3.31943	-3.48172	ELMOD2
22.9945	23.6797	22.8629	23.8557	21.9452	22.6006	0.242945	0.378527	HSD17B11
22.594	22.3585	22.8174	23.3243	24.5932	25.0922	1.49049	-1.74658	BTF3
22.7708	23.0474	23.1726	22.7895	23.0009	23.4017	0.11311	-0.0671221	MAEA
24.736	24.8504	24.9113	25.0169	24.8156	24.6356	0.0272855	0.00988007	FAM175A
25.7163	25.9437	24.336	27.5469	28.2187	28.5706	2.04732	-2.78008	SEPT11
21.9646	22.0561	22.7376	24.0427	24.2462	24.4567	2.73845	-1.99574	STX18
25.0139	25.3867	25.17	25.0866	22.3374	25.1605	0.459445	0.995361	CENPK
24.3534	23.3948	24.342	27.1663	26.9493	27.4922	3.06345	-3.17252	HCG_23833
22.0424	23.8082	21.9855	26.6004	26.7433	26.4871	2.57147	-3.99823	KIAA1212
24.7966	25.1847	24.6802	22.175	21.5691	23.2548	2.10994	2.55421	MUM1
27.4224	27.535	27.5511	28.322	28.2079	28.0105	2.61224	-0.677312	CHAF1A
23.9879	24.084	23.8141	24.0783	24.2122	24.1511	0.98713	-0.185168	HCG_22253
28.4721	28.5432	28.5778	27.6863	27.6828	27.6878	4.96002	0.845415	ESRP1
29.9461	30.1634	29.9269	30.0229	30.0811	30.4813	0.489311	-0.182946	HEL-S-34
26.6907	26.7868	26.6272	27.8202	27.8673	28.3699	2.71474	-1.31756	TPM1
24.859	22.8735	23.2832	27.373	27.6542	27.7666	2.50629	-3.92602	ROCK1
21.4757	21.4676	21.9498	26.3364	27.5739	25.2326	2.6208	-4.74995	VTN
29.5794	29.5743	29.5144	30.3766	30.7183	30.5499	3.22315	-0.992236	PRIC295
22.59	23.718	21.7892	24.0708	25.4	25.0113	1.44475	-2.12828	OPA1
28.9815	28.7668	28.9272	26.918	26.8423	27.1313	4.23915	1.92797	PUS1
26.6127	26.2411	26.474	25.1167	24.9812	24.7413	3.19872	1.49619	RNASEH1
26.956	26.8401	26.7883	27.3483	27.3299	27.2521	2.83161	-0.448621	PPID
27.91	28.1482	28.0352	28.1012	28.5555	28.9946	0.907965	-0.51928	LRPPRC
25.567	25.085	25.2518	25.5071	25.6412	25.488	0.751006	-0.244143	MUTYH
26.4194	26.5922	26.4593	26.4581	26.6057	26.4363	0.0445358	-0.00972303	SPAST
24.5695	24.9716	21.7719	25.2914	25.5152	26.3815	0.859114	-1.95836	TFAM
26.2995	26.4097	26.6044	26.0852	25.8626	26.1192	1.58815	0.415534	UNG
25.6391	25.5352	25.4782	25.7807	25.8537	25.6984	1.59857	-0.226742	NTHL1
25.1851	25.7577	25.8587	24.0984	24.2799	24.6369	2.06445	1.26204	REEP4
23.048	23.1594	22.5584	23.4922	24.0708	23.6096	1.45805	-0.802243	PFDN1
23.2897	23.888	21.5821	24.6105	25.0615	24.685	1.24298	-1.86571	ERLIN2
23.3435	23.9117	23.7265	24.1809	23.7086	23.7557	0.419156	-0.221161	CCNC
23.0329	22.2903	22.7973	24.4597	24.9335	24.5619	2.75406	-1.94488	TTI2
27.393	27.3409	27.4007	27.9637	28.1982	28.1224	3.25186	-0.716543	TBCA
24.4726	24.4506	24.0972	24.9944	24.3698	24.5599	0.610772	-0.30124	CETN3
26.5116	26.9216	26.3302	27.629	27.3901	28.1902	1.75519	-1.14862	SKP1
30.29	30.1815	30.2227	29.7596	29.9068	29.7004	2.5163	0.442477	FABP5
23.6607	23.2168	23.0652	23.8963	23.5453	24.1503	1.03113	-0.549797	PPP1R2
26.2002	26.433	26.1998	28.0895	28.5196	29.0004	2.92582	-2.25884	ADD1
26.3664	26.4059	25.8265	27.9648	28.7148	29.1554	2.44056	-2.41207	PRRC2C
25.5847	25.7855	25.5468	25.5805	25.8077	25.9919	0.478209	-0.154373	NAA50
28.4861	28.6166	28.4913	29.3711	29.4595	30.113	2.02949	-1.11654	EZR
24.9573	24.2045	24.7201	24.9558	23.1344	24.7088	0.231243	0.360943	PRDM15
23.4677	22.7474	22.7824	23.4952	23.6094	23.1608	0.714346	-0.422642	ERMP1
26.0262	26.2742	25.2789	27.3306	27.6906	27.4068	2.14813	-1.61626	CLASP2
28.9689	28.8288	28.9773	30.9364	30.7584	30.6139	4.2107	-1.84462	MTA1
25.9468	25.7756	25.8505	25.2739	25.1267	24.9229	2.56958	0.749744	ING3
26.8159	26.8237	26.6002	26.2376	25.9667	24.967	1.2219	1.02284	TCOF1
30.1112	30.3049	30.1865	30.0321	29.9208	30.0262	1.44273	0.207828	CSNK2A1
29.6866	29.5785	29.6159	29.1967	29.1231	29.0969	3.44239	0.488065	MTA3
28.6389	28.7019	28.3851	29.9244	30.5076	30.6942	2.69691	-1.80008	MAP4
22.4209	21.7618	22.6015	25.3434	25.4769	25.7528	3.49541	-3.263	CYFIP2
27.833	27.8269	27.7287	28.5973	29.0919	28.9	2.70819	-1.06685	DCTN1
27.7356	27.1784	27.5444	26.8054	26.8376	26.8191	1.81529	0.665399	CHTF18
29.3491	29.6227	29.2259	30.3264	30.9033	31.2125	2.11492	-1.41483	GNB2L1
24.3693	26.1188	25.657	26.5683	26.1077	25.9845	0.690591	-0.838484	HADHA
26.5793	26.8253	26.7162	28.0289	28.8106	28.9806	2.48882	-1.89979	NACA
22.3206	23.4966	22.7965	26.0455	26.3314	26.2711	3.16255	-3.34478	MARK2
20.0247	24.2828	21.8349	23.5846	23.7205	23.5132	0.559712	-1.55864	SMG7
23.1846	22.3389	21.4986	24.4046	25.3815	24.6492	1.9145	-2.4711	LRBA
24.8692	25.0862	25.1927	21.393	24.8434	21.6753	1.01995	2.41217	CUL9
23.3204	23.6448	22.0769	24.5619	24.6615	24.0357	1.27825	-1.40569	GTF2IRD1
26.3392	25.0217	25.2891	22.9863	21.5716	23.2791	1.94251	2.93768	DKFZP781D1977
22.0105	23.4069	21.9815	23.8546	24.3296	23.7906	1.41974	-1.52531	CEP97
21.3378	23.6854	23.3398	23.4689	23.9943	24.2342	0.656908	-1.11145	PTPRK
28.7231	28.8009	28.5899	30.1789	30.7749	31.1066	2.68733	-1.98215	EIF4G1
24.6032	24.5642	23.5958	25.6041	26.5553	26.7844	1.86784	-2.06017	TSN
28.0575	27.9029	27.899	28.027	28.3557	28.0576	0.760554	-0.193654	RPS6KA1
27.7326	27.4404	27.5235	29.8761	29.9048	30.3012	3.9573	-2.46187	CALD1
24.1147	23.0657	22.6106	28.0567	28.4336	28.9772	3.26061	-5.22546	EPB41L2
22.5863	22.4482	22.8088	21.3955	21.9981	22.9084	0.495823	0.513735	MROH1
23.1558	21.4517	22.9431	23.0959	23.7665	23.7806	0.820671	-1.03079	NFYC
26.4576	26.1599	26.4173	26.3184	26.05	25.8258	0.756877	0.280228	DKFZP564A063
26.7945	27.1088	26.7595	26.333	26.286	26.422	1.99267	0.540603	PYGL
25.7577	25.9305	25.5394	26.1707	26.1125	26.3991	1.56053	-0.484886	SCYL1
24.9618	24.5297	24.601	25.8831	25.7769	25.9188	2.93482	-1.1621	RRAS2
22.8241	22.9471	23.6009	25.0462	24.914	24.7	2.59901	-1.76271	PLEKHA7
27.3753	27.6824	27.5207	27.9198	28.2312	28.1286	1.94775	-0.567103	PPP6R3
27.5328	27.5029	27.1044	22.8855	23.0354	22.401	4.39092	4.60605	PLEC
31.4777	31.6417	31.618	31.2446	31.2916	31.5298	1.03017	0.223845	PRMT1
26.8628	27.0459	26.9212	25.7427	25.6459	26.1273	2.67128	1.10464	CLP1
21.9595	22.8816	23.2965	22.4804	22.9286	22.7736	0.0118839	-0.0149899	PDE4DIP
28.4457	27.5727	28.2941	27.9854	28.2032	28.1212	0.00104155	0.000883738	NEDD8-MDP1
29.1662	29.209	29.064	28.5428	28.8512	29.139	0.785547	0.302069	NPEPPS
28.7953	28.7268	28.7305	27.8136	28.0025	28.2349	2.39106	0.733878	C11ORF58
22.1115	24.0896	24.1863	24.5198	24.6998	24.6513	0.79037	-1.16112	CLNS1A
25.2221	25.7534	25.7017	24.2613	23.6009	24.8335	1.55062	1.3271	HSF1
24.369	22.0705	21.5307	25.1219	25.4086	25.7442	1.44744	-2.76816	PFDN4
24.5723	25.2488	25.1185	25.9376	25.6024	25.7351	1.56407	-0.778495	NR2B1
23.2033	23.1962	23.8209	25.5453	25.9738	25.9603	3.19333	-2.41968	NR6A1
22.5847	23.0743	22.4643	30.186	30.4703	30.3982	5.50914	-7.64371	CRABP1
25.6259	25.4606	25.4212	29.5709	29.4397	29.244	5.37075	-3.91561	RCOR2
28.5078	28.7047	28.5354	27.7203	27.2409	26.8277	2.11836	1.31964	DDX51
30.7321	30.6188	30.7885	30.4846	30.2384	29.9736	1.43575	0.480869	TRRAP
26.4003	26.6714	26.5831	23.4619	24.2305	24.4747	2.86006	2.4959	TRMT2A
28.3918	28.2187	28.351	27.8118	27.9144	27.7364	2.6136	0.499655	XPO4
25.0219	25.4664	24.735	21.4073	23.6192	23.3935	1.43626	2.26778	GTF2H3
23.9554	23.5982	24.1327	23.914	23.4563	23.6081	0.497971	0.236033	FAM76B
24.8529	26.5114	26.0452	23.0595	24.4858	26.1472	0.535829	1.239	PHB2
23.3305	24.4415	23.0386	22.6776	22.4527	24.4323	0.213078	0.415983	COPS7A
25.1158	26.3269	25.8697	25.7684	25.1784	26.4674	0.0220607	-0.0339266	CDK2AP1
25.5344	26.0944	25.5313	26.311	26.52	26.9733	1.50607	-0.881405	SLC3A2
28.5168	28.4561	28.5114	28.6745	28.5214	28.5785	0.927636	-0.0966638	KDM3A
25.0523	25.7093	25.5149	25.1345	25.0576	25.4889	0.349364	0.19849	ANAPC5
22.9743	23.263	22.7279	22.1549	22.7584	24.0099	0.00809073	0.0139732	LPCAT3
24.776	24.4247	24.3793	24.694	25.1634	25.2587	1.12069	-0.51204	HMBS
26.1903	26.1991	25.9137	27.5423	27.801	28.1424	3.0266	-1.72753	SEC23A
26.1778	26.3863	26.0443	26.8769	26.8554	27.1631	2.25233	-0.762341	TSG101
21.7198	23.6597	22.7132	23.6995	25.011	24.6072	1.20167	-1.74166	MAP3K4
30.2224	29.9228	29.5543	29.4433	29.9766	29.9784	0.14158	0.100402	TUBA1C
24.5318	24.4705	23.8467	23.8124	21.8921	24.4122	0.503531	0.910782	HEATR5A
26.5652	26.6351	26.5427	26.8253	26.6718	26.0546	0.0961555	0.063743	C12ORF43
26.984	26.6249	26.9552	25.6532	25.538	24.3294	1.73064	1.68114	APTX
25.0829	25.0912	25.4635	22.2742	21.5831	22.5168	3.26235	3.0878	RTEL1
28.7978	28.7001	28.4408	29.7556	30.3366	30.2921	2.63431	-1.48188	CAD
29.1362	28.9529	29.1603	29.4232	29.3196	28.7952	0.178228	-0.0962289	BAZ2A
26.5395	26.2803	26.3765	26.1768	26.4169	26.1678	0.58064	0.144929	FGD4
25.7889	25.6847	25.5257	25.3782	25.4798	25.1152	1.20944	0.342038	KANSL2
29.1033	28.8646	29.0487	28.4802	28.2594	28.0784	2.23246	0.732917	SCAF11
27.22	27.3621	27.1425	26.6724	27.1305	27.0753	0.82743	0.28216	DKFZP667O202
22.6907	23.8209	23.6306	23.1113	22.6651	23.9222	0.10502	0.147879	RGPD1
26.2828	26.423	26.2831	26.2855	26.3632	26.3005	0.0902154	0.0132821	ARL1
27.329	27.3588	27.3642	27.5939	27.4495	27.7463	1.33192	-0.245907	C17ORF49
29.6617	29.3758	29.751	29.1806	28.8959	28.9185	1.83219	0.59783	PPHLN1
30.2374	30.2105	29.8495	31.8109	31.5852	31.5054	3.23419	-1.5347	MYL6
23.5905	24.3128	24.0602	22.9728	25.0934	24.6904	0.143441	-0.264367	RPL10
23.3603	24.2139	24.5509	24.2159	23.2063	23.7507	0.277908	0.317352	DONSON
29.5096	29.4612	29.464	29.1779	29.1205	29.0531	3.10693	0.361099	TIA1
[truncated: 2,577 more rows]

## Sheet: Fig.1d
Gene names	log2 FC (naïve/primed)	SEM	p-value	Function
ZIC2	-6.33874	0.368371	4.03841	Pluripotency
ZIC5	-4.9691	0.607964	2.82217	Pluripotency
ZHX2	-4.77957	0.4568	3.27178	Pluripotency
L1TD1	-3.35199	0.0466659	3.07116	Pluripotency
CTNNB1	-2.1087	0.054909	4.85147	Pluripotency
LIN28A	-2.07988	0.0383386	5.58268	Pluripotency
TCF3	-1.41071	0.979677	0.650142	Pluripotency
SOX2	-0.853133	0.057044	2.50645	Pluripotency
STAT3	-0.752677	0.0220318	4.68224	Pluripotency
DPPA4	-0.301943	0.0498561	0.807328	Pluripotency
SALL4	-0.0462467	0.0713198	0.100781	Pluripotency
POU5F1	0.03741	0.0448339	0.0546386	Pluripotency
CREBBP	0.14469	0.0469908	1.30037	Pluripotency
PRDM15	0.360943	0.222206	0.231243	Pluripotency
ZC3H13	0.384657	0.156666	0.975238	Pluripotency
MYCN	1.36396	0.0545801	1.81237	Pluripotency
PRDM14	2.30279	0.0425981	4.58106	Pluripotency
TFCP2L1	2.35879	0.101198	0.803216	Pluripotency
LIN28B	2.58797	0.026715	4.86951	Pluripotency
KLF17	2.67037	0.0447943	1.89845	Pluripotency
KLF5	3.41612	0.113092	3.16378	Pluripotency
KLF4	4.01928	0.0993275	4.46148	Pluripotency
DPPA2	4.62054	0.300938	2.6047	Pluripotency
TFAP2C	6.04523	0.0361376	2.71401	Pluripotency
UTF1	6.47452	0.0183792	2.74178	Pluripotency
UHRF1	-1.36316	0.0537858	2.24682	DNA methylation
DNMT1	-0.832623	0.0282785	3.0858	DNA methylation
DNMT3A	-0.407157	0.0354851	1.02135	DNA methylation
DNMT3B	-0.0503167	0.0687138	0.12098	DNA methylation
TET1	1.17318	0.0817382	2.75434	DNA methylation
DNMT3L	12.117	0.0377511	4.05793	DNA methylation
CHD7	-3.48375	0.191753	4.19583	ATP-dependent chromatin remodeling
SMARCA1	-2.54794	0.437302	2.98414	ATP-dependent chromatin remodeling
CHD3	-1.04786	0.536796	0.820825	ATP-dependent chromatin remodeling
RSF1	-0.55752	0.147135	1.32747	ATP-dependent chromatin remodeling
SMARCA4	-0.5434	0.0366494	2.93361	ATP-dependent chromatin remodeling
PHF10	-0.513097	0.115947	1.38532	ATP-dependent chromatin remodeling
CHD8	0.533283	0.01989	3.99152	ATP-dependent chromatin remodeling
CHD1	0.537097	0.100273	1.15863	ATP-dependent chromatin remodeling
BRD1	0.596457	0.0828698	1.17884	ATP-dependent chromatin remodeling
CHD2	0.61879	0.0438744	2.20066	ATP-dependent chromatin remodeling
SMARCAD1	1.6508	0.0359049	4.27578	ATP-dependent chromatin remodeling
SMARCA2	9.62379	0.0489234	4.37302	ATP-dependent chromatin remodeling

## Sheet: Fig.1e
Gene names	log2 FC (naïve/primed)	SEM	p-value	Function
BAP1	0.741323	0.133771	1.27825	PR-Dub
RNF2	-0.02709	0.111128	0.049115	PRC1 shared
RYBP	0.91252	0.103744	2.84679	PRC1 shared
RING1	1.77407	0.101083	4.17739	PRC1 shared
BCORL1	-1.34836	0.105604	1.73349	PRC1.1
SKP1	-1.14862	0.174916	1.75519	PRC1.1
KDM2B	-0.51241	0.0563407	2.21306	PRC1.1
BCOR	0.533	0.0321196	0.728812	PRC1.1
USP7	0.934757	0.0151935	4.35769	PRC1.1
PCGF2	-2.76526	0.113329	3.20727	PRC1.2/1.4
PHC2	-1.87705	1.03778	0.788111	PRC1.2/1.4
CBX2	-1.43053	0.09137	2.81371	PRC1.2/1.4
PHC1	-0.827137	0.0704899	3.306	PRC1.2/1.4
SCML2	0.244433	0.050276	0.977663	PRC1.2/1.4
CBX3	0.77714	0.0189765	2.06656	PRC1.2/1.4
PHC3	2.91127	0.128325	2.87419	PRC1.2/1.4
CBX4	3.18936	0.0973528	2.88843	PRC1.2/1.4
CBX8	4.74058	0.0573308	3.20905	PRC1.2/1.4
AUTS2	-1.47946	0.211942	2.60452	PRC1.3/1.5
CSNK2A1	0.20783	0.0563596	1.44273	PRC1.3/1.5
CSNK2A2	0.233627	0.0370724	1.258	PRC1.3/1.5
CSNK2B	0.25772	0.0416067	2.33289	PRC1.3/1.5
PCGF3	0.98141	0.118826	2.59849	PRC1.3/1.5
FBRS	2.41098	0.025281	3.06335	PRC1.3/1.5
TFDP2	-0.5803	0.335178	0.73163	PRC1.6
HDAC2	-0.372483	0.0279391	2.40022	PRC1.6
E2F6	-0.214053	0.126515	0.597371	PRC1.6
MAX	0.209313	0.081007	0.819688	PRC1.6
TFDP1	0.425503	0.0750318	1.62874	PRC1.6
L3MBTL3	0.427923	0.0768148	1.66312	PRC1.6
L3MBTL2	0.89043	0.024379	2.57358	PRC1.6
MGA	0.91056	0.0537193	2.23166	PRC1.6
PCGF6	0.938243	0.110175	2.27525	PRC1.6
HDAC1	1.1064	0.055659	2.98063	PRC1.6
WDR5	1.25643	0.0687892	2.73973	PRC1.6
RBBP7	-1.05971	0.0928826	2.76509	PRC2
JARID2	-0.671033	0.0468925	2.32463	PRC2
RBBP4	-0.105433	0.0833305	0.518053	PRC2
EED	0.28067	0.0487987	2.28635	PRC2
AEBP2	0.43368	0.0897036	1.09982	PRC2
EZH2	0.486183	0.0303223	1.73328	PRC2
SUZ12	0.634353	0.0674146	2.10398	PRC2
MTF2	0.825513	0.0956389	1.84775	PRC2

## Sheet: ChEP_dataset_filtered
	Majority protein IDs	Protein names	Gene names	LFQ intensity Naive 1	LFQ intensity Naive 2	LFQ intensity Naive 3	LFQ intensity Naive + inhibitor 1	LFQ intensity Naive + inhibitor 2	LFQ intensity Naive + inhibitor 3	LFQ intensity Primed 1	LFQ intensity Primed 2	LFQ intensity Primed 3	LFQ intensity Primed + inhibitor 1	LFQ intensity Primed + inhibitor 2	LFQ intensity Primed + inhibitor 3	Razor + unique peptides Naive 1	Razor + unique peptides Naive 2	Razor + unique peptides Naive 3	Razor + unique peptides Naive + inhibitor 1	Razor + unique peptides Naive + inhibitor 2	Razor + unique peptides Naive + inhibitor 3	Razor + unique peptides Primed 1	Razor + unique peptides Primed 2	Razor + unique peptides Primed 3	Razor + unique peptides Primed + inhibitor 1	Razor + unique peptides Primed + inhibitor 2	Razor + unique peptides Primed + inhibitor 3	iBAQ Naive 1	iBAQ Naive 2	iBAQ Naive 3	iBAQ Naive + inhibitor 1	iBAQ Naive + inhibitor 2	iBAQ Naive + inhibitor 3	iBAQ Primed 1	iBAQ Primed 2	iBAQ Primed 3	iBAQ Primed + inhibitor 1	iBAQ Primed + inhibitor 2	iBAQ Primed + inhibitor 3
A0A023HHK9;A0A023HHL0;B3W6H5	A0A023HHK9			0	0	0	0	0	3371700	0	0	0	0	0	0	1	1	1	1	1	1	0	0	0	0	0	0	55154	67284	62840	61805	46107	58026	0	0	0	0	0	0
H7C222;A0A023JDV9;X5D7P6;D3DWV2;X5D2U0;X5D9C4;Q59EV7;P48029	H7C222;A0A023JDV9;X5D7P6;D3DWV2;X5D2U0;X5D9C4;Q59EV7;P48029	Transporter;Sodium- and chloride-dependent creatine transporter 1	SLC6A8;hCG_2007960	0	0	0	0	0	0	0	0	2176700	0	0	0	0	0	0	1	0	0	0	1	1	0	0	0	0	0	0	0	0	0	0	1700600	2384300	0	0	0
P00403;A0A1J0PNZ2;A0A0D4WSL8;A6ZFK3;A0A0N6YNR7;A0A143FZ56;A0A059QS59;A0A1I9S095;A0A1B0VYS2;A0A1B0W0T5;A0A1B0W1P0;A0A1B0W3A7;A0A1B1PEN9;A0A059QQA7;H9QH59;I2E7Z7;H9RA87;X5BKA4;A0A0R6NEC0;Q4GHE1;H9RAX1;X5C6M5;X2CK15;Q19MP7;L7XQ86;Q06TE6;Q0Z7D8;Q0Z7J0;Q0Z7S0;Q15HH9;Q305H0;A0A143G082;A0A1J0QL53;A0A059RI85;A0A1J0QNY7;A0A059RIQ8;A0A059RIZ2;A0A059RJF0;A0A059RKP1;A0A059RKX5;A0A059RLH3;A0A059RMK0;A0A059RNV…	P00403;A0A1J0PNZ2;A0A0D4WSL8;A6ZFK3;A0A0N6YNR7;A0A143FZ56;A0A059QS59;A0A1I9S095;A0A1B0VYS2;A0A1B0W0T5;A0A1B0W1P0;A0A1B0W3A7;A0A1B1PEN9;A0A059QQA7;H9QH59;I2E7Z7;H9RA87;X5BKA4;A0A0R6NEC0;Q4GHE1;H9RAX1;X5C6M5;X2CK15;Q19MP7;L7XQ86;Q06TE6;Q0Z7D8;Q0Z7J0;Q0Z7S0;Q15HH9;Q305H0;A0A143G082;A0A1J0QL53;A0A059RI85;A0A1J0QNY7;A0A059RIQ8;A0A059RIZ2;A0A059RJF0;A0A059RKP1;A0A059RKX5;A0A059RLH3;A0A059RMK0;A0A059RNV…	Cytochrome c oxidase subunit 2	MT-CO2;COX2;COII;cox2	0	0	0	0	0	0	0	3993800	0	0	0	0	0	0	0	1	1	1	1	2	1	0	0	0	0	0	0	210030	311080	381490	410230	443050	445450	0	0	0
A0A023T6R1;Q96A72;F5H6P7;F5H6N1;F5H3U9;F5H124	A0A023T6R1;Q96A72;F5H6P7;F5H6N1	Protein mago nashi homolog 2	FLJ10292;MAGOHB	0	0	0	0	0	0	0	0	0	0	0	86124000	1	1	1	1	1	1	1	1	1	1	1	1	5065000	5939200	4548800	5436700	4791500	1436200	3988000	3732100	4756600	3748900	6418800	6961100
Q9Y5S9;A0A023T787;A0A0J9YW13	Q9Y5S9;A0A023T787;A0A0J9YW13	RNA-binding protein 8A	RBM8A;RBM8	2344100000	2215700000	2207500000	2134800000	1935200000	2635700000	1488300000	1633000000	1211100000	1394100000	1368400000	1603800000	7	7	7	7	7	7	7	7	7	7	7	7	149310000	136270000	153550000	117910000	115020000	128940000	98821000	101090000	98979000	88779000	93043000	100430000
Q9GZV8;A0A023UFG1;C9JMM8	Q9GZV8;A0A023UFG1	PR domain zinc finger protein 14	PRDM14	396720000	434660000	399020000	437120000	429080000	486130000	94806000	76325000	79159000	130300000	94976000	80152000	16	16	16	15	18	14	11	9	6	9	7	5	9385100	8444800	9391600	9304500	10658000	9536400	2160800	1193400	1172600	2727900	1696400	1062600
A0A024DAK3;A2IBT2;A2IBT1	A0A024DAK3			0	0	0	0	0	0	0	0	0	0	0	5605800	0	0	1	1	1	0	1	1	1	1	1	1	0	0	9395.2	31999	14043	0	58379	36723	30107	44896	44929	48119
A0A0C4DFM1;A0A024QYR3;Q92544;B4DKC1;B4DH88;B4DYH6;F8WCN2;F2Z2L1;Q6ZTK5	A0A0C4DFM1;A0A024QYR3;Q92544;B4DKC1;B4DH88	Transmembrane 9 superfamily member 4	TM9SF4	8587100	9629300	0	10152000	13631000	0	8790700	10199000	0	10148000	13592000	12928000	2	2	0	2	3	1	2	2	1	2	4	3	91158	187850	0	165790	236900	59100	146550	204610	85721	197500	423540	352220
B3KSG9;A0A024QYR8;Q99805	B3KSG9;A0A024QYR8;Q99805	Transmembrane 9 superfamily member 2	TM9SF2	0	0	0	0	12635000	0	14402000	20653000	21719000	0	21476000	21863000	0	0	0	1	4	1	2	4	3	0	5	3	0	0	0	126710	472700	156960	234350	1202800	768710	0	1084600	780330
Q96JZ5;A0A024QYS2;Q9HD45;Q5TB53;Q8WUB5;Q8NCC4;Q96K55;B4DN13	Q96JZ5;A0A024QYS2;Q9HD45;Q5TB53;Q8WUB5;Q8NCC4	Transmembrane 9 superfamily member 3	SMBP;TM9SF3	0	31192000	14508000	36565000	56207000	35182000	60517000	97692000	112590000	44798000	86507000	139690000	2	2	3	4	4	3	3	6	5	5	4	6	397760	662210	352600	980550	1704900	683380	1509100	3104400	3456700	1522100	2652200	3515300
H7C1E4;A0A024QYT6;P61966	H7C1E4;A0A024QYT6;P61966	AP-1 complex subunit sigma-1A	AP1S1	12204000	12968000	9119100	11112000	15765000	16451000	0	0	0	0	0	16410000	3	2	2	3	4	2	1	1	1	1	1	2	737860	442910	327650	749090	770730	537560	484740	323030	628820	329040	396600	618370
B4DVQ5;A1KYQ7;A0A024QYU9;Q99613;B4DVU3;B4DDN4;B4DRU0;B5ME19;B4E2Z6;B3KNZ4;A0A024QYX7;Q3B7B9;H3BPE4;H3BPE3;H3BTY8	B4DVQ5;A1KYQ7;A0A024QYU9;Q99613;B4DVU3;B4DDN4;B4DRU0;B5ME19;B4E2Z6;B3KNZ4;A0A024QYX7	Eukaryotic translation initiation factor 3 subunit C;Eukaryotic translation initiation factor 3 subunit C-like protein	EIF3C;EIF3CL	305770000	366100000	285220000	283730000	404250000	323800000	578420000	1055900000	1438400000	556110000	832310000	1161600000	11	14	15	17	16	11	21	20	27	19	22	24	2719500	4487500	3245100	3195400	4920000	2371200	7416100	13535000	27101000	7065200	12489000	15500000
A0A024QYV5;Q9H875;E9PC43;B4DQF4	A0A024QYV5;Q9H875	PRKR-interacting protein 1	PRKRIP1	39282000	46317000	53008000	49046000	45105000	62284000	35548000	31209000	30745000	22834000	30194000	43393000	3	3	3	3	3	3	3	2	1	2	2	3	2174600	3256300	2711900	1968300	2388300	2370100	1887200	1053300	1146100	1208900	1222400	1991100
A0A024QYV8;B4DTZ1;O43303	A0A024QYV8;B4DTZ1;O43303	Centriolar coiled-coil protein of 110 kDa	CP110;CCP110	0	0	0	0	0	0	0	1628400	0	0	0	0	0	0	0	0	0	0	1	2	0	0	0	0	0	0	0	0	0	0	64289	35420	0	0	0	0
A0A024QYX0;Q15125;C9J719;C9JJ78	A0A024QYX0;Q15125;C9J719;C9JJ78	3-beta-hydroxysteroid-Delta(8),Delta(7)-isomerase	EBP	10712000	0	0	0	0	0	5698500	3232400	0	3891200	1373000	0	1	2	1	1	1	1	1	1	1	1	1	1	1941800	2567300	1356500	1809800	2108900	1083000	1091700	269360	133570	358970	113670	1150700
B7Z2X6;B7Z440;B7Z2G0;B7Z9M4;A0A024QYX2;B7Z831;Q9NZH0	B7Z2X6;B7Z440;B7Z2G0;B7Z9M4;A0A024QYX2;B7Z831;Q9NZH0	G-protein coupled receptor family C group 5 member B	GPRC5B	0	0	0	0	0	0	0	4717000	0	0	0	4288800	0	0	0	0	0	0	0	2	1	0	1	2	0	0	0	0	0	0	0	787040	375160	0	206220	606540
A0A024QYX3;P98179	A0A024QYX3;P98179	RNA-binding protein 3	RBM3	638750000	840390000	933400000	604940000	766420000	701960000	218470000	151860000	289520000	263900000	180170000	201190000	5	4	4	5	5	4	3	3	3	3	4	4	40717000	54166000	54103000	31941000	40055000	39496000	14217000	9695400	14596000	13461000	10958000	11220000
A0A087X1I6;A0A024QYY0;Q8WUX1	A0A087X1I6;A0A024QYY0;Q8WUX1	Sodium-coupled neutral amino acid transporter 5	SLC38A5	0	0	0	0	0	0	0	0	4095000	0	0	0	0	0	0	0	0	0	0	0	2	0	0	0	0	0	0	0	0	0	0	0	171080	0	0	0
O60256;A0A024QYY3;B2R7R5;E7EPA1;C9K0K7;C9JDU5;C9JJS3;C9JDH0;E7EW35;I3L331;I3L164;I3L0S1;I3L4G9;I3L275;I3L1T1;I3L2J4;I3L3B8;Q6ZTP6	O60256;A0A024QYY3;B2R7R5;E7EPA1;C9K0K7;C9JDU5;C9JJS3	Phosphoribosyl pyrophosphate synthase-associated protein 2	PRPSAP2	19782000	0	0	0	0	0	19235000	28797000	31263000	16391000	24799000	29763000	2	0	0	1	1	0	2	5	7	2	3	6	235920	0	0	54422	90427	0	243300	748070	1044600	255410	483500	695220
A0A024QYY4;O00512;Q1JQ81;B4DNX8	A0A024QYY4;O00512;Q1JQ81	B-cell CLL/lymphoma 9 protein	BCL9	115570000	119920000	134280000	113830000	125780000	109380000	67665000	80048000	86000000	91365000	87162000	89654000	12	13	17	11	15	14	9	10	12	12	13	12	1319900	1037500	1437800	1185500	1446200	955720	647230	706850	1056100	827510	1037900	898730
B4E2A4;A0A024QYY9;Q5M775;B4DIW7;B4DQ24;J3KSG2;J3QQM0;J3KRN9;B4DW07	B4E2A4;A0A024QYY9;Q5M775;B4DIW7;B4DQ24;J3KSG2	Cytospin-B	SPECC1	32959000	40190000	26379000	33807000	58465000	48665000	168860000	157820000	128510000	174030000	151670000	139070000	6	4	2	4	7	8	20	17	19	18	18	19	210430	269980	160960	169400	369440	256040	1924500	1449700	1719800	2184200	1564900	1560400
A0A024QYZ0;P60059	A0A024QYZ0;P60059	Protein transport protein Sec61 subunit gamma	SEC61G	0	0	0	0	0	0	0	0	14693000	8210300	16669000	0	1	1	1	1	1	1	0	1	2	2	2	1	1874200	1373000	1969200	2552700	2316400	2787800	0	378650	2858400	1366800	2466900	503520
A0A024QYZ6;O60645;D6RB59;Q69YP2;Q6ZNJ2;H0Y995;B2RE06;D6RBR9	A0A024QYZ6;O60645;D6RB59;Q69YP2	Exocyst complex component 3	EXOC3;DKFZp762K123	0	0	0	12864000	24862000	8417800	39870000	74521000	62302000	62006000	87804000	89506000	1	1	1	4	3	2	6	12	9	9	15	12	17596	90779	9385.9	135550	230240	43503	529650	1452300	917410	959190	1656900	1447200
B7ZAR0;A0A024QZ03;O60826;B4DPB6;B4DLA4	B7ZAR0;A0A024QZ03;O60826;B4DPB6	Coiled-coil domain-containing protein 22	CCDC22	8883200	10982000	10022000	8094500	15186000	7719300	8320300	10668000	21497000	13936000	33091000	25378000	2	4	2	2	6	4	4	4	4	4	11	8	107500	208800	55479	108160	202340	162890	124740	175790	342710	253110	1081600	608210
A0A024QZ08;Q8IY31;J3QR43;J3QRC6;J3QRH2;A0A087X2B4;J3KRU2;B7Z4S6	A0A024QZ08;Q8IY31;J3QR43;J3QRC6	Intraflagellar transport protein 20 homolog	IFT20	0	0	0	0	0	0	0	7230100	0	0	0	0	0	0	0	0	0	0	0	1	0	0	3	1	0	0	0	0	0	0	0	512080	0	0	533090	155440
A0A024QZ09;Q96G74;H7BZQ3;A0A087WXV6	A0A024QZ09;Q96G74;H7BZQ3;A0A087WXV6	OTU domain-containing protein 5	OTUD5	20638000	31426000	26040000	23248000	31375000	22741000	0	0	0	0	0	14177000	6	3	5	3	5	3	2	1	0	1	0	2	708950	556870	810430	356130	448490	282270	367640	18555	0	55392	0	146360
A0A024QZ20;B4DI23;Q13164;C9JUK9;S4R3I1;J3KT61;I3L0J8	A0A024QZ20;B4DI23;Q13164	Mitogen-activated protein kinase;Mitogen-activated protein kinase 7	MAPK7	0	7931600	0	0	0	0	11703000	12079000	13953000	11021000	14130000	12293000	0	2	1	0	0	1	4	4	4	4	6	5	0	131220	43830	0	0	60814	380430	357720	411490	234540	600510	364640
B3KN29;A0A024QZ22;O60831;A6NP52;B4DFG8;A6NM71	B3KN29;A0A024QZ22;O60831;A6NP52;B4DFG8;A6NM71	PRA1 family protein 2	PRAF2	0	0	0	0	0	0	0	0	0	0	0	7362600	0	0	0	1	0	1	0	0	1	0	0	1	0	0	0	581040	0	552490	0	0	78742	0	0	1194100
P19532;A0A024QZ23;B4DIA5	P19532;A0A024QZ23;B4DIA5	Transcription factor E3	TFE3	7951400	0	0	0	0	0	0	0	0	0	0	0	3	2	1	3	2	2	1	2	0	1	2	2	397570	166770	124090	284110	193990	263450	102410	208730	0	394040	77144	82431
Q9UBN7;B3KNA1;B4DZH6;A0A024QZ26;Q9NSW6;B4DZN1;Q9NZS3;B3KT76;B3KVK5;C9J172;Q9BRX7;B4DJ18;E7EPS2;A6NDI8;E7ER52;E7EP63;E9PEH1;B3KMC3	Q9UBN7;B3KNA1;B4DZH6;A0A024QZ26;Q9NSW6;B4DZN1;Q9NZS3;B3KT76;B3KVK5	Histone deacetylase 6	HDAC6;DKFZp566E044	0	11917000	11723000	14430000	17601000	0	0	8304600	16995000	0	0	12050000	1	2	2	3	3	1	2	2	3	2	1	2	61502	144780	195810	125030	337440	62049	57050	117910	354160	53793	94841	124040
A0A024QZ30;P31040;A0A087X1I3;D6RFM5;B3KT34;Q0QF12;B3KYA5;B4DYN5;B4DNB2;H0Y8X1	A0A024QZ30;P31040;A0A087X1I3;D6RFM5;B3KT34;Q0QF12;B3KYA5	Succinate dehydrogenase [ubiquinone] flavoprotein subunit, mitochondrial	SDHA	0	11285000	0	10722000	15030000	0	0	6283800	11168000	0	0	11373000	1	2	1	3	5	0	1	2	4	0	1	6	47888	104510	29039	136280	273630	0	18875	62124	209530	0	17375	223230
A0A024QZ31;A1KXE4	A0A024QZ31;A1KXE4	Myelin-associated neurite-outgrowth inhibitor	LOC130074;FAM168B	0	0	0	0	0	0	0	0	0	2391300	0	0	1	1	1	1	1	1	0	0	0	1	0	0	498500	685540	924490	476450	572100	533180	0	0	0	864100	0	0
Q9BX63;A0A024QZ45;J3QSE8	Q9BX63;A0A024QZ45;J3QSE8	Fanconi anemia group J protein	BRIP1	0	0	12553000	0	0	11525000	0	0	0	0	9737000	10964000	1	1	3	2	1	4	0	1	0	2	2	3	23589	14590	90564	60353	40976	97480	0	15652	0	34304	39907	45668
J3KMZ7;A0A024QZ48;Q9H0H0;B4DQZ5;J3KRH0	J3KMZ7;A0A024QZ48;Q9H0H0;B4DQZ5	Integrator complex subunit 2	INTS2	130220000	162380000	128910000	125150000	159020000	89086000	120980000	81883000	128790000	140410000	126970000	102470000	13	16	10	10	12	10	12	9	14	12	13	12	1499200	2212200	963410	1600600	1508900	601500	933760	658530	1235100	1593300	1532600	1061100
A0A024QZ59;Q9BUZ4;A0A024QZ19;B4DUU9;F6SA91;A0A0C4DFM9;Q2KJU5;J9JIG0;Q2KJU6;Q2KJU3;C9JJ10;K7ER49;K7EJG7;J3QS94	A0A024QZ59;Q9BUZ4;A0A024QZ19;B4DUU9;F6SA91	TNF receptor-associated factor 4	TRAF4	60454000	53700000	46086000	53114000	49522000	56240000	66005000	43902000	40775000	55539000	45036000	41546000	8	9	8	9	12	7	11	7	9	11	9	8	1134700	883090	918330	1000100	1417200	760280	1849600	864170	1089800	1319600	1091300	719650
B4DRX9;B3KTH5;B3KQ88;A0A024QZ60;Q8WU58	B4DRX9;B3KTH5;B3KQ88;A0A024QZ60;Q8WU58	Protein FAM222B	FAM222B;C17orf63	0	0	0	0	0	0	0	0	12100000	0	0	0	1	0	0	0	0	0	1	0	2	1	1	0	170760	0	0	0	0	0	297210	0	663980	195510	410290	0
A0A024QZ62;Q14254;Q6FG43;J3QLD9;E7EMK3;Q9BTI6;K7EKW9	A0A024QZ62;Q14254;Q6FG43;J3QLD9;E7EMK3;Q9BTI6	Flotillin-2	hCG_1998851;FLOT2	0	0	0	4781000	0	0	110120000	283200000	204720000	112710000	315870000	411490000	1	0	1	2	1	1	17	18	14	17	18	18	66855	0	36909	69000	43903	16949	3560400	5703700	7079700	4025400	6232300	6817300
A0A0D9SFK2;A0A024QZ63;Q92614;B4DYM1;B4DZ32;H0YEV9;B4DFN7;B3KVF8;Q9NYE8;A0A1B0GWJ6	A0A0D9SFK2;A0A024QZ63;Q92614;B4DYM1	Unconventional myosin-XVIIIa	MYO18A;hCG_27198	105650000	83092000	75911000	103060000	77518000	109690000	689440000	773210000	505820000	587570000	683420000	472750000	15	13	10	15	13	13	52	57	47	52	58	44	477230	333570	318100	414930	385830	421580	3792200	4031000	2882800	3983900	4065200	2366400
A0A024QZ64;B7Z3K9;P09972;B7Z1N6;B7Z1Y2;A8MVZ9;B7Z3K7;J3KSV6;J3QKP5;K7EKH5;C9J8F3;B7Z1Z9;J3QKK1;B7Z1H6;B7Z1L5	A0A024QZ64;B7Z3K9;P09972;B7Z1N6;B7Z1Y2;A8MVZ9;B7Z3K7;J3KSV6;J3QKP5;K7EKH5;C9J8F3;B7Z1Z9	Fructose-bisphosphate aldolase;Fructose-bisphosphate aldolase C	ALDOC	151500000	123140000	111060000	120480000	115770000	120210000	363580000	381130000	549770000	332860000	398300000	550140000	3	3	3	3	3	3	6	7	8	7	9	6	6535200	6027600	5409700	5548300	5896900	4280000	17435000	20593000	31307000	16995000	20009000	26848000
A0A024QZ68;Q9BZG1;C9JBG0;Q6NXT3;Q96PJ7;C9JY26;E7ES60;B4DNC0;K7EIF2;H7C0Y7;J3QLC6;V9GY61;K7EJW7	A0A024QZ68;Q9BZG1;C9JBG0;Q6NXT3;Q96PJ7;C9JY26;E7ES60;B4DNC0	Ras-related protein Rab-34	RAB34	0	0	0	0	0	0	97571000	143000000	102360000	83817000	107820000	123360000	1	0	0	0	0	1	8	8	8	7	8	9	81537	0	0	0	0	107130	3378200	4848100	3275500	2659200	3967800	3438000
A0A024QZ70;Q7L7X3	A0A024QZ70;Q7L7X3	Serine/threonine-protein kinase TAO1	TAOK1	0	0	0	20530000	0	19598000	36364000	35553000	36948000	23188000	30023000	37347000	2	1	2	3	1	3	6	10	8	6	8	7	6241.2	95983	80662	177020	0	95264	294330	525670	602050	402860	447730	427430
Q9UHV7;A0A024QZ75;J3QRB7	Q9UHV7;A0A024QZ75	Mediator of RNA polymerase II transcription subunit 13	MED13;THRAP1	49860000	46942000	57571000	50442000	47536000	47213000	31924000	19517000	27774000	34737000	27631000	21116000	8	7	13	8	11	6	6	3	4	6	6	5	421190	214040	504630	347020	375970	177890	187440	84081	137660	238210	139170	61320
Q96C19;A0A024QZ77;H0Y4Y4	Q96C19;A0A024QZ77;H0Y4Y4	EF-hand domain-containing protein D2	EFHD2	400690000	323420000	285160000	443640000	486280000	512690000	90967000	120470000	68740000	64102000	110780000	131720000	8	11	10	11	12	11	7	7	7	5	6	5	19241000	14654000	16144000	17321000	26098000	22095000	4404600	3143900	3267300	2733100	5546500	2629500
Q53FE5;A0A024QZ81;Q9NVZ3;B4DUR7;F6SKB8;D6RAN6;D6RB24;H0Y970	Q53FE5;A0A024QZ81;Q9NVZ3;B4DUR7;F6SKB8;D6RAN6;D6RB24	Adaptin ear-binding coat-associated protein 2	NECAP2	28118000	30504000	24787000	23135000	25008000	19443000	45435000	49571000	46776000	46872000	53791000	39859000	4	5	3	2	4	2	4	5	5	5	4	4	824040	1172800	736320	468710	767600	349290	1627000	1961600	2200400	2351700	2149300	1391400
Q6PIW8;A0A024QZ89;A0A0A0MS45;J3KNI1;Q9H9E3;Q8N8L9;A2VCL3;B4DDL2;H3BMV9;J3KRB5;H3BSD2;E9PRT5;H3BQB2;J3QLW1	Q6PIW8;A0A024QZ89;A0A0A0MS45;J3KNI1;Q9H9E3;Q8N8L9;A2VCL3	Conserved oligomeric Golgi complex subunit 4	COG4	104130000	119950000	91070000	112370000	155410000	136230000	145040000	159870000	179040000	157530000	191210000	174130000	17	18	11	16	21	12	18	19	19	19	22	18	1284200	1628300	860780	1277000	2108300	798110	2010100	2515400	3082400	2730100	3268000	2411400
A0A024QZ98;Q32P51	A0A024QZ98;Q32P51	Heterogeneous nuclear ribonucleoprotein A1-like 2	RP11-78J21.1;HNRNPA1L2	0	0	0	0	0	0	0	0	4388700	0	0	0	2	2	2	0	1	1	1	1	2	1	2	1	49636	88568	233890	0	137010	112470	33932	36563	216300	39791	102010	0
A0A024QZA8;P29317;B4DL04;Q96HF4	A0A024QZA8;P29317;B4DL04;Q96HF4	Receptor protein-tyrosine kinase;Ephrin type-A receptor 2	EPHA2	0	0	0	0	0	0	0	14576000	21139000	12284000	18442000	17289000	0	0	0	0	0	0	1	5	6	2	4	4	0	0	0	0	0	0	54314	190420	330460	105000	210070	155530
A0A024QZB4;P50225;H3BQX5;H3BRY5;E9PKR8;P50226	A0A024QZB4;P50225;H3BQX5;H3BRY5	Sulfotransferase;Sulfotransferase 1A1	hCG_1993905;SULT1A1	0	0	0	0	0	0	0	0	0	0	4309100	0	0	0	0	0	0	0	0	1	0	1	1	1	0	0	0	0	0	0	0	120110	0	74568	111270	106360
Q96MX3;A0A024QZB9;A0A087WVT1;E9PQ92;E9PJ50;B3KV76;A0A087WXA8;B2ZWH0;B9EG95;B4E2H9;B3KUX2;O95779;R4GMT1;Q59HH4;Q8NCC0;Q9UC06;Q96N95;O95780;Q7Z3I7;P52743;Q9NPC7;Q6ZT77;Q2M218	Q96MX3;A0A024QZB9;A0A087WVT1	Zinc finger protein 48	ZNF48;ZNF553	49077000	34141000	54113000	48692000	38816000	48665000	54124000	52192000	41298000	56797000	52747000	44167000	7	6	9	4	6	6	9	9	7	8	7	7	1500300	813310	1852500	1078500	908240	1182400	1721200	1879500	1415300	1145300	1304000	1307800
O95400;A0A024QZC1;A0A0S2Z5J7	O95400;A0A024QZC1	CD2 antigen cytoplasmic tail-binding protein 2	CD2BP2	229920000	227380000	224080000	184690000	187500000	201810000	130360000	129350000	132950000	141570000	146430000	116000000	9	10	9	10	9	9	7	8	7	7	7	6	10705000	13758000	11634000	8621100	10474000	7627400	5967500	5658500	5239200	7429500	7218200	4815500
A0A024QZD1;J3QQ67;Q07020;G3V203;Q0QEW2;H0YHA7;F8VUA6;F8VYV2;B4DDY5;A0A075B7A0;F8VXR6	A0A024QZD1;J3QQ67;Q07020;G3V203;Q0QEW2;H0YHA7;F8VUA6;F8VYV2;B4DDY5;A0A075B7A0	60S ribosomal protein L18	RPL18	1459500000	1815400000	1812300000	1677900000	1714000000	1719600000	1193900000	1053600000	1061400000	1107200000	815880000	1039600000	8	8	5	6	6	7	7	7	5	6	7	7	138290000	165560000	157080000	151750000	159760000	120320000	106560000	92415000	97147000	93552000	76596000	87489000
A0A024QZD5;P08621;A8KAQ5;M0QYR1;B3KPV0;M0QX04;Q9UFS1	A0A024QZD5;P08621;A8KAQ5	U1 small nuclear ribonucleoprotein 70 kDa	SNRP70;SNRNP70	6720600000	5769300000	6475600000	6288900000	5113300000	6410900000	4665100000	4081000000	4136300000	4865900000	4261300000	4113700000	19	19	20	20	21	19	20	19	22	16	19	18	219910000	211790000	216220000	186280000	144980000	170810000	172810000	143150000	147750000	176520000	158820000	132130000
A0A024QZE2;A0A024QZD8;Q15562;H0YGS2;H0Y7B0;A0A0S2Z4F2;H0YCZ6;H0YG62	A0A024QZE2;A0A024QZD8;Q15562	Transcriptional enhancer factor TEF-4	TEAD2	10706000	13615000	9829700	12766000	12322000	0	19287000	16343000	10756000	16238000	12470000	13916000	2	2	2	2	2	1	2	2	2	2	2	2	484110	693030	460010	460530	484200	307170	797190	664030	436580	959360	555240	463290
B2RDP4;A0A024QZD9;Q96K58;A8K1I4;C9JCJ0;C9JG35	B2RDP4;A0A024QZD9;Q96K58;A8K1I4	Zinc finger protein 668	ZNF668	33367000	41054000	45829000	33842000	36224000	34883000	34323000	28814000	27481000	37834000	29523000	28215000	8	6	6	8	8	7	9	7	5	8	6	6	1058700	836200	1207100	766020	1025500	780070	1194800	651160	562280	937110	587460	545290
Q9H7E2;A0A024QZE0;B1AMN9	Q9H7E2;A0A024QZE0	Tudor domain-containing protein 3	TDRD3	0	0	0	0	0	0	0	12288000	12041000	0	0	13795000	0	0	0	0	0	0	1	5	3	0	2	3	0	0	0	0	0	0	40715	315180	136980	0	157230	175040
Q14653;A0A024QZE1;E2GIM5;M0QYT9;Q96GL3;M0QZB7;M0QZB8;M0R205;E2GIM7;M0R0X9;M0QXC8;E2GIM9;M0R0R8;E2GIM8;M0R3C2;M0R007;M0QYX3;E2GIM6;M0R3E9;M0QX56	Q14653;A0A024QZE1;E2GIM5;M0QYT9;Q96GL3;M0QZB7;M0QZB8;M0R205;E2GIM7;M0R0X9;M0QXC8;E2GIM9	Interferon regulatory factor 3	IRF3	0	0	0	0	0	0	25313000	30467000	28583000	20060000	20101000	23446000	1	0	0	0	1	1	4	5	5	4	4	4	63749	0	0	0	0	41598	806980	930340	1643600	679980	808290	780460
Q59H75;B3KU49;A0A024QZI3;A0A024QZE3;Q8TCG5;B4DSQ8;M0R2H6	Q59H75;B3KU49;A0A024QZI3;A0A024QZE3;Q8TCG5;B4DSQ8;M0R2H6	Carnitine O-palmitoyltransferase 1, brain isoform	CPT1C	0	0	0	0	0	0	19001000	18221000	0	0	18579000	0	1	1	1	1	1	1	2	4	1	2	3	1	1054600	878670	1153200	1318100	1251300	1312200	208590	1001700	127880	701310	926980	85833
A0A024QZE9;Q9NWS0;M0R3A4;M0QYA2;M0R2P8;M0R3A8;M0QYF4;M0QXD5;M0R0J2;M0R028;M0R1R3;M0QZM3	A0A024QZE9;Q9NWS0;M0R3A4;M0QYA2	PIH1 domain-containing protein 1	FLJ20643;PIH1D1	0	0	20941000	0	16655000	0	0	38385000	36164000	22893000	28534000	43299000	1	1	2	2	2	2	1	4	5	4	5	3	107330	91308	464150	186750	276260	189040	221780	1265800	1253500	862540	1259800	1119600
A0A024QZF1;P37198;M0QXN5;M0QX10;M0QYY0;M0QX13;M0QZL5;M0R1S1;M0QX64;M0R302;Q8WYU3	A0A024QZF1;P37198;M0QXN5	Nuclear pore glycoprotein p62	hCG_19665;NUP62	931120000	1050900000	1024800000	888480000	1080500000	1083500000	1250100000	1060900000	1068700000	1152800000	1014800000	1143200000	11	11	10	11	11	10	11	11	12	11	11	10	45652000	66858000	56211000	37328000	53776000	36375000	60992000	51225000	69389000	72833000	57533000	48481000
A0A024QZF6;Q96B36;H9KV91;M0R2V8	A0A024QZF6;Q96B36;H9KV91	Proline-rich AKT1 substrate 1	AKT1S1	6657100	8405000	0	7257900	9070900	0	0	7396200	7673200	6620200	6285000	7315100	3	2	1	2	2	2	0	3	2	3	2	2	1259700	391420	191550	295730	531310	527120	0	1377600	507720	428890	333240	341050
A8K6K1;A0A0S2Z537;A0A024QZG0;O75150;A0A0S2Z4Z2;H3BP71;B4DMM1;B4DFU2;Q6ZN99;B4E313;A0A087WTK2;B3KQV1;H3BS50;H3BQ99;H3BUL6;I3L332	A8K6K1;A0A0S2Z537;A0A024QZG0;O75150;A0A0S2Z4Z2;H3BP71;B4DMM1	E3 ubiquitin-protein ligase BRE1B	RNF40	869440000	757330000	861780000	791030000	677830000	849050000	676890000	576410000	560990000	724110000	596820000	664940000	31	32	30	25	29	27	28	23	30	33	26	24	9971900	9750300	9131200	6851400	5940000	27962000	6971800	5333100	6237400	8336300	5378000	10921000
A0A024QZH6;Q9H7N4	A0A024QZH6;Q9H7N4	Splicing factor, arginine/serine-rich 19	SR-A1;SCAF1	163650000	130220000	176350000	158770000	140210000	157220000	191680000	183890000	168600000	192680000	181830000	185860000	17	11	10	11	12	12	18	15	15	18	15	11	2979700	1835100	2029100	1917900	1729600	1495600	3765000	2834500	2702000	3707900	3095700	2205500
A0A024QZI4;Q8IV63;M0QYA8;M0R073;B4DGW1;M0QYG0;B4E0U5;M0R3H2;M0QXD7;M0QX88;M0R025;M0R200;M0QZ79;M0QXV1	A0A024QZI4;Q8IV63;M0QYA8;M0R073;B4DGW1	Inactive serine/threonine-protein kinase VRK3	VRK3	90722000	90987000	90544000	94504000	86995000	97268000	67303000	52793000	63115000	83234000	82373000	54788000	8	9	8	8	9	7	7	5	8	8	8	6	2182500	3633700	2144800	2061600	2212100	1654100	1572100	888490	1401900	2167700	1996300	1018200
A6NH27;A0A024QZJ1;A0A024QZN5;O95229;B4DP12	A6NH27;A0A024QZJ1;A0A024QZN5;O95229;B4DP12	ZW10 interactor	ZWINT	15245000	13837000	16200000	16188000	15035000	15104000	11691000	0	12646000	11112000	13442000	13129000	3	3	3	3	4	4	3	0	2	2	2	2	1192600	1240300	1361400	1062000	1635400	1530000	889860	0	662370	606850	531640	512640
A0A024QZJ7;Q16204;Q15302;J7M8C2;J7MDF2	A0A024QZJ7;Q16204	Coiled-coil domain-containing protein 6	CCDC6	120360000	99365000	94435000	96130000	103430000	101690000	211290000	270580000	211240000	189460000	232600000	255810000	10	8	5	7	7	7	12	14	15	12	10	12	2339300	2471000	1096800	1096500	1042400	976210	5354000	7079300	7811200	5614400	5486400	5206600
B4DG62;A8K7J7;A0A024QZK7;Q59FD4;B3KXY9;P19367;B3KRA9;B1AR63;B1AR62;B1AR61;B4E0J9	B4DG62;A8K7J7;A0A024QZK7;Q59FD4;B3KXY9;P19367;B3KRA9	Hexokinase;Hexokinase-1	HK1	61297000	83245000	38511000	69141000	82174000	69529000	428520000	487730000	574060000	346620000	397810000	376960000	10	8	5	9	10	7	24	23	24	21	21	22	492120	503870	218600	411220	547900	517430	4809700	6590400	8673900	4429000	4980000	4730400
A0A024QZK8;P31942;Q53F48;B4DHY1;A0A024QZP1	A0A024QZK8;P31942;Q53F48;B4DHY1;A0A024QZP1	Heterogeneous nuclear ribonucleoprotein H3	HNRPH3;HNRNPH3	2080200000	2153300000	2540100000	2455800000	2174900000	2508200000	3971500000	3549100000	4135700000	3600100000	3356200000	3729400000	12	12	12	11	10	12	11	11	13	12	11	12	86292000	73108000	74641000	91251000	62732000	78338000	127270000	148700000	186450000	165800000	149270000	144400000
A0A024QZM0;Q8N9N2;H0YE76;B3KU20;H0YCB3;B7Z518;E9PR40;E9PM82;E9PQZ6;H0YER2;E9PQ44;E9PJM2;E9PL92;E9PKM6	A0A024QZM0;Q8N9N2;H0YE76;B3KU20;H0YCB3;B7Z518;E9PR40;E9PM82;E9PQZ6	Activating signal cointegrator 1 complex subunit 1	ASCC1	0	0	0	0	0	0	0	13483000	35045000	0	40237000	22059000	1	1	1	0	0	0	2	5	4	1	4	6	102120	159280	116370	0	0	0	208560	766490	1333300	423170	1010900	654440
A0A024QZM5;Q9ULE6	A0A024QZM5;Q9ULE6	Paladin	KIAA1274;PALD1	0	0	0	0	0	0	68288000	83153000	84167000	64965000	89968000	73405000	2	1	0	0	0	0	9	14	11	9	13	12	107760	10688	0	0	0	0	490590	1019800	3204900	447260	931180	785370
A0A024QZM6;P53992;B4DSN3;G5EA31;B7ZAY6;A0A0U1RR49;B4DQ22	A0A024QZM6;P53992;B4DSN3;G5EA31	Protein transport protein Sec24C	SEC24C	136240000	150030000	134050000	151520000	197690000	138780000	231080000	275470000	300510000	213060000	322460000	274830000	14	16	14	15	18	15	16	20	20	17	16	19	1484900	1950700	2684000	1810900	2390500	1718400	2723100	4368300	4909400	3092300	4696600	3722900
A0A024QZN2;Q8WXX5	A0A024QZN2;Q8WXX5	DnaJ homolog subfamily C member 9	hCG_2024613;DNAJC9	618810000	532300000	581560000	592470000	618140000	520220000	410000000	436440000	347990000	422560000	414030000	420660000	12	15	13	13	12	12	12	13	14	12	12	13	20445000	25445000	21133000	21787000	20613000	12934000	12689000	14105000	17742000	17617000	15001000	16223000
A0A024QZN4;V9HWK2;P18206;B3KXA2;B4E3Q9;Q5JQ13;B4DKC9;B4DTM7;A0A096LPE1	A0A024QZN4;V9HWK2;P18206;B3KXA2;B4E3Q9;Q5JQ13	Vinculin	VCL;HEL114	1050900000	977580000	904290000	1007500000	1099000000	1034400000	4007000000	4742700000	4923000000	3611500000	4059800000	4549200000	37	36	33	36	41	37	51	58	66	50	58	58	7516900	7379900	5849500	7254400	7816200	5158000	37238000	45423000	54490000	37353000	41760000	38101000
A0A024QZN6;Q9ULJ6;F6WR09;D4YW76;A0JLS3;A0A087WYE6;Q149N7;Q9H7J0	A0A024QZN6;Q9ULJ6;F6WR09;D4YW76	Zinc finger MIZ domain-containing protein 1	RAI17;ZMIZ1;TRAFIP10	92592000	59975000	102910000	65511000	71255000	75557000	29112000	40172000	10653000	55511000	31587000	15822000	8	5	7	6	8	11	4	4	3	6	4	6	2450600	1367700	2965900	1572500	1878500	1794800	456090	438800	84594	1229400	904070	596810
A0A024QZN8;Q5GLZ8;A8K9U4;H0Y6K7;Q9Y4U2;D6RCL5	A0A024QZN8;Q5GLZ8;A8K9U4	Probable E3 ubiquitin-protein ligase HERC4	HERC4	60539000	63051000	59293000	63357000	66205000	56390000	68941000	83107000	81026000	76716000	84264000	85293000	7	13	7	8	9	8	12	13	13	15	15	13	332590	881020	408870	363640	366730	304010	830330	847200	1001300	1089000	1148300	1267100
A0A0A0MR02;A0A024QZT0;A0A024QZN9;P45880;B4DKM5;Q5JSD2;Q5JSD1;A2A3S1	A0A0A0MR02;A0A024QZT0;A0A024QZN9;P45880;B4DKM5;Q5JSD2;Q5JSD1	Voltage-dependent anion-selective channel protein 2	VDAC2	22667000	22723000	17711000	37208000	43848000	28416000	23379000	35064000	50633000	21424000	27993000	68227000	2	4	2	7	8	3	4	5	6	4	6	8	663780	551210	363390	1647200	2197200	503410	1037600	1687800	2834700	788820	1254600	3075400
A0A024QZP6;Q9P0M6;Q9HA11;Q5SQT3	A0A024QZP6;Q9P0M6;Q9HA11;Q5SQT3	Core histone macro-H2A;Core histone macro-H2A.2;Histone H2A	H2AFY2	350100000	249330000	273940000	480730000	332920000	393240000	2313200000	2378600000	1564300000	2753200000	2558600000	2234900000	12	8	12	13	12	10	21	19	21	20	20	19	6736500	6995200	5940600	9165300	5982100	5288500	74641000	68778000	62422000	114660000	93499000	63792000
A0A024QZQ1;Q96EB6;E9PC49;B0QZ35;B3KNK3	A0A024QZQ1;Q96EB6;E9PC49;B0QZ35	NAD-dependent protein deacetylase sirtuin-1;SirtT1 75 kDa fragment	SIRT1	336820000	333230000	376120000	308380000	314010000	333540000	113720000	117120000	129450000	139230000	112070000	123290000	18	18	19	17	18	14	14	15	9	12	11	11	6151200	6533800	7183400	4958700	5504600	3512800	1799500	1920400	1659900	1943700	1299600	1459100
A0A0J9YXB8;B4DEK5;Q53FJ5;A0A024QZQ2;C9JIZ6;Q59EN5;P07602	A0A0J9YXB8;B4DEK5;Q53FJ5;A0A024QZQ2;C9JIZ6;Q59EN5;P07602	Prosaposin;Saposin-A;Saposin-B-Val;Saposin-B;Saposin-C;Saposin-D	PSAP	0	0	0	0	0	0	0	0	0	0	0	4038700	0	0	0	0	0	0	0	1	0	0	0	1	0	0	0	0	0	0	0	114400	0	0	0	198790
A0A024QZR3;B3KPC1;Q9BRX2	A0A024QZR3;B3KPC1;Q9BRX2	Protein pelota homolog	hCG_2002731;PELO	19566000	12665000	12885000	0	5232500	22041000	141590000	145930000	115960000	115880000	131610000	103390000	5	3	3	2	4	2	11	10	13	13	10	10	519370	227490	424500	1597300	1628300	490470	3901100	4201400	4585300	4054200	3859400	2856300
A0A024QZR5;Q9Y2T2;B4DRN6;Q8NDP0;H0YBM0;H0YBA0;E7ER80	A0A024QZR5;Q9Y2T2;B4DRN6;Q8NDP0	AP-3 complex subunit mu-1	AP3M1;DKFZp586G1518	42639000	32939000	15639000	33603000	48122000	30960000	100870000	120270000	128250000	86163000	124680000	114570000	7	4	2	5	4	5	9	11	8	9	11	8	760600	471850	242320	395670	796340	379550	2906800	3712800	3515700	2713000	4136100	2614200
R4GN99;B2R6X6;A0A024QZS4;P30405	R4GN99;B2R6X6;A0A024QZS4;P30405	Peptidyl-prolyl cis-trans isomerase;Peptidyl-prolyl cis-trans isomerase F, mitochondrial	PPIF	0	0	0	0	0	0	0	0	0	0	0	3606700	0	0	0	0	0	0	1	0	0	0	0	1	0	0	0	0	0	0	100240	0	0	0	0	266290
A0A024QZT2;Q96KP1;B3KPN7;B4DZI7;Q2MDF5	A0A024QZT2;Q96KP1;B3KPN7;B4DZI7	Exocyst complex component 2	EXOC2	20182000	23305000	24757000	56652000	54592000	28991000	174570000	185540000	145120000	85065000	182340000	122530000	4	4	3	4	4	4	13	11	11	12	15	11	101920	122030	122700	695490	554710	176550	2247600	1087400	1253200	728020	2324900	948580
A0A024QZT4;P50453;C9J7N5;B4DDY9;A0A0C4DGW9;O75830	A0A024QZT4;P50453	Serpin B9	SERPINB9	4208700000	4021900000	2678000000	2799800000	4024200000	2603100000	11516000	2219400	25282000	150330000	82827000	117670000	24	25	25	24	25	23	3	2	5	15	11	12	94980000	99911000	92383000	84719000	90854000	69453000	277040	39748	1932000	3595900	2011200	2229500
Q13546;A0A024QZU0;B3KU53	Q13546;A0A024QZU0	Receptor-interacting serine/threonine-protein kinase 1	RIPK1	17296000	19260000	0	19667000	21135000	17088000	29244000	30219000	47024000	39136000	41451000	37307000	2	3	1	2	4	2	6	7	7	5	7	5	105490	116640	45698	114140	224220	100200	431220	497150	2395500	481210	732710	419050
Q6IBN4;Q53HG3;Q53GC8;A0A0C4DGA2;A0A024QZU5;O75521;B4DLL3;F1LLU7;Q59E94;F8WAW4;Q9NYD2;C9JB63;F8W6J1	Q6IBN4;Q53HG3;Q53GC8;A0A0C4DGA2;A0A024QZU5;O75521;B4DLL3;F1LLU7;Q59E94	Enoyl-CoA delta isomerase 2, mitochondrial	PECI;ECI2	0	0	0	0	0	0	22376000	50420000	57762000	0	53692000	63442000	0	0	0	0	0	0	3	5	7	1	6	7	0	0	0	0	0	0	260670	1273600	1781800	53375	1743800	1952300
A0A024QZU8;Q92766;C9JU34;A0A087X055;C9JPJ6;C9JE09	A0A024QZU8;Q92766;C9JU34	Ras-responsive element-binding protein 1	RREB1	424290000	433480000	482740000	411350000	397900000	481350000	215330000	170160000	172180000	250200000	211770000	166090000	29	31	28	25	25	26	17	17	11	22	16	13	4456100	4304900	4141500	3316000	2982600	3545900	1508700	1215700	715310	1722200	1278500	767350
Q9BS45;A0A024QZW0;P51580;Q6I929	Q9BS45;A0A024QZW0;P51580	Thiopurine S-methyltransferase	TPMT	13188000	0	0	14635000	13953000	0	0	15944000	13657000	13444000	15139000	14725000	3	1	1	3	4	1	1	3	5	3	4	2	588400	210050	186060	239870	411670	210670	226030	533260	1033900	624840	817490	334060
Q9UMY1;A0A024QZW2;H7C2B1	Q9UMY1;A0A024QZW2;H7C2B1	Nucleolar protein 7	NOL7	257890000	318160000	304800000	281390000	284130000	304950000	213960000	172140000	127820000	183790000	174990000	156410000	9	8	9	8	9	8	9	8	7	8	7	8	27565000	31875000	27497000	22650000	21257000	16017000	20744000	12911000	9698400	18923000	12631000	13893000
A0A024QZW3;Q96S59;A0A024R014;O60738	A0A024QZW3;Q96S59;A0A024R014	Ran-binding protein 9	RANBP9	26800000	18913000	18707000	18769000	24575000	0	22876000	15940000	19288000	0	20028000	32260000	3	6	7	3	4	1	2	3	5	2	8	7	401800	763000	516900	219450	410300	34182	181890	245410	637900	147000	699980	929280
A0A024QZW7;P49790	A0A024QZW7;P49790	Nuclear pore complex protein Nup153	NUP153	4185700000	3344500000	4050000000	3581100000	3079700000	3815900000	2394200000	1742900000	1653000000	2366200000	1824400000	1565600000	62	59	57	54	58	57	51	47	46	47	45	41	45037000	37932000	44198000	38037000	32833000	31553000	23582000	15617000	15610000	23908000	16779000	12017000
A0A024R011;A0A024QZX0;Q9P0N9;Q5SZM1;B4DK47;Q5SZL3;U3KPS8;Q5SZL5;Q5SZL6;Q5SZL4;Q5JPB9;Q5SZL8;Q5SZM2;U3KQD8;U3KPY5	A0A024R011;A0A024QZX0;Q9P0N9;Q5SZM1;B4DK47;Q5SZL3;U3KPS8;Q5SZL5;Q5SZL6;Q5SZL4	TBC1 domain family member 7	TBC1D7	0	0	0	0	0	0	0	0	16389000	13022000	0	0	1	0	0	0	0	0	1	2	2	2	2	3	82630	0	0	0	0	0	194370	196470	421060	294780	282090	141100
A0A024QZX3;A0A024QZX5;A0A087X1N8;P35237;Q8IXH2;A0A024QZT8;C9JTJ8;C9JVA8	A0A024QZX3;A0A024QZX5;A0A087X1N8;P35237;Q8IXH2;A0A024QZT8	Serpin B6	SERPINB6	294260000	280190000	315530000	305650000	327650000	300640000	40467000	39701000	44219000	35098000	44954000	67961000	12	15	15	12	14	11	6	5	6	4	6	5	7273500	7924600	8209100	7258600	8133300	5883100	604810	475850	718240	653700	612120	1014100
B4DVJ1;B4DVH8;A0A024QZX9;B4DQQ6;E7ET49;Q8NCG7	B4DVJ1;B4DVH8;A0A024QZX9;B4DQQ6;E7ET49;Q8NCG7	Sn1-specific diacylglycerol lipase beta	LOC221955;DAGLB	0	0	0	0	0	0	0	0	0	0	0	6829000	0	1	0	1	1	0	0	1	1	1	1	1	0	118530	0	160610	182500	0	0	127620	126220	69939	117580	194800
B2R7M3;A0A024QZY1;Q13155;F8W950;A8MU58;F8WCL2	B2R7M3;A0A024QZY1;Q13155;F8W950;A8MU58	Aminoacyl tRNA synthase complex-interacting multifunctional protein 2	JTV1;AIMP2	10220000	19265000	15327000	0	22513000	13178000	29200000	48394000	96446000	24684000	43509000	51331000	3	3	2	2	4	2	5	6	6	5	4	5	350400	651180	330550	153450	731900	242650	1510300	2899100	5370500	1215300	2218000	2774700
A0A024QZY4;O00635;Q59EA5;Q6MZQ5	A0A024QZY4;O00635;Q59EA5;Q6MZQ5	E3 ubiquitin-protein ligase TRIM38	TRIM38;DKFZp686F23130	23711000	18619000	20726000	15373000	21003000	19846000	0	0	0	0	0	0	5	4	5	2	5	3	0	0	0	0	0	0	727350	490550	633270	196750	521740	341230	0	0	0	0	0	0
A0A024QZY5;Q13523;B4DZQ5;H0YDJ3;D3DWH5;Q15456	A0A024QZY5;Q13523;B4DZQ5;H0YDJ3	Serine/threonine-protein kinase PRP4 homolog	PRPF4B	2235900000	1843200000	2040700000	1821000000	1544400000	1722500000	1347100000	1208400000	963710000	1351900000	1137100000	922290000	27	28	28	29	27	26	25	24	25	25	24	22	30470000	28456000	26845000	23389000	19651000	17053000	18227000	13532000	13259000	20296000	15715000	10613000
E2QRF9;Q53GD9;A0A024QZY7;O75496;H7C608	E2QRF9;Q53GD9;A0A024QZY7;O75496	Geminin	GMNN	29450000	32278000	42434000	0	0	34959000	35597000	40891000	58576000	54448000	45626000	49742000	4	3	3	2	3	4	3	3	4	5	3	4	2261100	2157400	2219500	525150	978020	1059600	2882500	1343600	3617300	5085100	3139800	2652400
A0A024R012;Q9NXA8	A0A024R012;Q9NXA8	NAD-dependent protein deacylase sirtuin-5, mitochondrial	SIRT5	0	0	0	0	0	0	14251000	14638000	15709000	16160000	15671000	15496000	0	1	0	1	0	1	4	4	4	4	5	5	0	76992	0	31803	0	51121	449460	558600	552990	700590	384890	640220
Q93077;A0A024R017;V9GZN0	Q93077;A0A024R017	Histone H2A type 1-C;Histone H2A	HIST1H2AC	1164600000	2282900000	2386300000	2585900000	2050800000	1866700000	1770300000	1452300000	1144700000	1900500000	1763600000	1268100000	1	2	2	1	1	2	2	2	2	2	2	1	181160000	270410000	262420000	280800000	245360000	176470000	203470000	168060000	171340000	262400000	217370000	148200000
A0A024R029;Q9ULW3	A0A024R029;Q9ULW3	Activator of basal transcription 1	ABT1	504460000	445690000	481440000	500750000	419160000	480530000	378090000	304460000	223080000	358970000	264190000	348650000	12	11	11	11	10	11	11	10	10	9	9	12	19952000	19117000	20451000	18879000	15837000	15808000	14627000	9693900	7165700	12644000	8921800	12087000
B2RAW0;A0A024R036;P98082;D6REB1;D6RIA5;D6RFF7;B4DNN1	B2RAW0;A0A024R036;P98082	Disabled homolog 2	DAB2	0	0	0	0	0	0	0	0	0	0	6867300	22107000	1	2	1	1	1	1	0	1	1	1	2	3	241150	311020	207960	272490	278360	15437	0	24696	21369	39620	86559	389740
A0A024R046;O00479	A0A024R046;O00479	High mobility group nucleosome-binding domain-containing protein 4	HMGN4	31453000	0	20903000	21533000	0	22663000	0	17697000	0	0	0	0	4	1	2	2	1	3	2	3	1	1	1	1	12579000	939410	6436800	3817700	889860	5860700	12569000	8610900	641630	508320	528970	615390
B4DHC6;A0A087X0U3;B4DF14;A0A087WT87;Q8N169;A0A024R050;P43003	B4DHC6;A0A087X0U3;B4DF14;A0A087WT87;Q8N169;A0A024R050;P43003	Amino acid transporter;Excitatory amino acid transporter 1	SLC1A3	0	0	0	15139000	0	0	0	0	0	0	29478000	25673000	0	0	1	1	1	1	1	1	1	0	1	1	0	0	1300000	434470	1115500	339720	256950	150260	195860	0	1288600	925410
B2R6K4;A0A024R056;P62873;F6UT28;B1AKQ8;F6X3N5;Q71UM6;B3KVK2;Q71UM7	B2R6K4;A0A024R056;P62873;F6UT28;B1AKQ8;F6X3N5	Guanine nucleotide-binding protein G(I)/G(S)/G(T) subunit beta-1	GNB1	69843000	82294000	65223000	67759000	87933000	89916000	150110000	184590000	237340000	100490000	200830000	266760000	3	5	5	4	5	2	9	10	11	6	9	9	1548900	3401800	2181300	1469800	2276400	1488300	5579100	9425100	13189000	2974700	10227000	12222000
A8K6D4;A0A024R058;O95544;A8K6R3;A0A0A0MR98;J3KSP9;J3KTI3;Q6PJ22	A8K6D4;A0A024R058;O95544;A8K6R3;A0A0A0MR98	NAD kinase	NADK	22788000	26087000	20746000	0	26430000	0	0	0	0	0	0	0	2	6	3	1	4	1	0	0	1	0	1	0	607140	1547900	570950	0	1032100	263180	0	0	73490	0	15490	0
Q8N995;A0A024R059;Q01581;D6RIW1	Q8N995;A0A024R059;Q01581	Hydroxymethylglutaryl-CoA synthase, cytoplasmic	HMGCS1	128530000	147830000	120770000	144660000	170880000	145240000	464490000	739280000	423660000	461870000	644720000	586960000	8	11	8	11	11	10	16	19	18	18	17	19	1581100	2359500	1467500	1725600	2118700	1339800	9115700	14227000	10996000	10473000	14046000	12135000
B4DHK6;A0A024R069;A0A0A0MTL5;Q13309;D6R9R7;D6RAG5;H0Y9I9;D6RF40	B4DHK6;A0A024R069;A0A0A0MTL5;Q13309	S-phase kinase-associated protein 2	SKP2	17429000	0	23302000	19767000	0	19677000	57087000	66956000	60181000	53466000	61507000	73898000	3	2	2	2	2	2	4	7	5	5	8	5	257340	203570	274790	216010	168640	194190	1370100	1662400	1954800	1992000	2107400	2064800
A0A024R071;O75694;B4DLT2;E9PF10;D6RA13	A0A024R071;O75694;B4DLT2;E9PF10	Nuclear pore complex protein Nup155	NUP155	3291700000	3656000000	3729200000	3835100000	3896400000	3410900000	3454500000	3016400000	2896400000	3650000000	3077300000	2748900000	35	41	36	33	37	33	35	33	38	40	35	33	33549000	38571000	39560000	34126000	35664000	27569000	36451000	31730000	30487000	38556000	32032000	26327000
B1AMF0;A0A024R075;Q8N2K1;D6RD90;A6NGS0	B1AMF0;A0A024R075;Q8N2K1;D6RD90;A6NGS0	Ubiquitin-conjugating enzyme E2 J2	UBE2J2	0	0	0	0	0	0	0	0	0	0	9922400	0	0	0	0	0	0	0	1	1	0	0	2	1	0	0	0	0	0	0	60452	56842	0	0	503920	59042
A0A024R084;Q9BRK5;A0A024R0A9;G3V1E2;H0Y3T6	A0A024R084;Q9BRK5;A0A024R0A9;G3V1E2;H0Y3T6	45 kDa calcium-binding protein	SDF4	0	0	0	0	0	0	59213000	78347000	70783000	55722000	87889000	90709000	1	0	0	0	0	0	5	5	8	6	5	6	35514	0	0	0	0	0	1422700	1732700	2588000	1482700	2128900	2307600
A0A024R089;Q15543	A0A024R089;Q15543	Transcription initiation factor TFIID subunit 13	TAF13	0	0	0	0	0	0	0	0	8935900	0	0	0	0	0	1	0	0	1	1	1	2	0	1	1	0	0	491080	0	0	418280	939810	399330	1050800	0	750260	553840
H0Y360;B2RB47;A0A024R098;Q01433;E9PIJ1;H0YCL9	H0Y360;B2RB47;A0A024R098;Q01433	AMP deaminase 2	AMPD2	0	0	0	0	0	0	0	0	13002000	0	0	0	0	0	0	0	0	0	1	2	3	0	1	0	0	0	0	0	0	0	47153	63029	257720	0	39385	0
A8K0M8;A0A024R099;Q6PGN9;Q5T2Z0;Q5T2Z1;S4R3S8	A8K0M8;A0A024R099;Q6PGN9;Q5T2Z0;Q5T2Z1	Proline/serine-rich coiled-coil protein 1	PSRC1	12282000	0	11988000	15333000	11679000	14812000	40211000	43258000	48004000	39208000	34652000	48077000	4	2	3	5	4	5	7	6	7	6	6	6	551190	59560	266930	528980	369110	516840	1399200	1482300	2691100	1498100	1404500	1767400
A0A024R0A8;O43865;Q2NKW8;Q6ZMM9;Q9BTL0;O43210;Q6ZMI1	A0A024R0A8;O43865;Q2NKW8;Q6ZMM9	Adenosylhomocysteinase;Putative adenosylhomocysteinase 2	AHCYL1	43260000	48459000	36650000	51861000	64109000	39149000	131310000	133820000	178060000	133120000	165250000	153800000	6	2	3	5	6	2	10	12	10	12	13	11	692870	695540	680920	754450	1062800	532480	3465100	3662900	4377600	4410200	6445200	3905300
Q2TB59;A0A024R0C3;Q13423;E9PCX7;D6RAI5;D6RHU2;Q8N5H5;B4DS88;B4DMN9;H0Y8P5	Q2TB59;A0A024R0C3;Q13423;E9PCX7	NAD(P) transhydrogenase, mitochondrial	NNT	0	0	0	14206000	21672000	0	0	0	0	0	0	0	1	1	0	4	7	1	0	0	0	0	0	0	46075	38547	0	99661	306160	50298	0	0	0	0	0	0
A0A024R0C7;Q9P2B4;B1AMN7;Q9NPX3	A0A024R0C7;Q9P2B4;B1AMN7	CTTNBP2 N-terminal-like protein	CTTNBP2NL	0	0	0	0	0	0	90179000	98873000	119940000	99958000	113480000	105950000	1	0	0	0	1	1	9	16	13	13	14	18	24234	0	0	0	100560	11733	1100200	1939400	2027400	2101500	2248800	2124900
A0A024R0E2;O75534;Q9GZV0;A0A024R0K2;Q96L66;E9PLT0;Q9UG93;Q8WU01;E9PNG3;Q9UG12;E9PLD4;E9PJK7	A0A024R0E2;O75534;Q9GZV0;A0A024R0K2;Q96L66;E9PLT0	Cold shock domain-containing protein E1	CSDE1;UNR	333810000	329980000	312730000	326810000	365730000	361930000	969710000	1193100000	1006300000	980240000	1101900000	987500000	26	20	20	24	22	21	34	35	32	31	30	29	3814600	3288000	3029100	3184200	3820400	2703900	13609000	17088000	15501000	15104000	15114000	12697000
A0A024R0E3;Q8TAA9	A0A024R0E3;Q8TAA9	Vang-like protein 1	VANGL1	0	0	0	0	0	0	0	0	0	0	3228200	0	0	0	0	0	0	0	1	1	1	1	2	1	0	0	0	0	0	0	24031	59276	58439	67010	71985	39301
P52907;A0A024R0E5;A8K0T9	P52907;A0A024R0E5;A8K0T9	F-actin-capping protein subunit alpha-1	CAPZA1	152890000	151050000	138930000	147120000	191290000	153880000	204840000	247750000	301930000	228640000	224700000	260860000	9	10	8	9	7	7	8	8	8	9	9	8	5722000	7550100	4689300	4561100	5917700	3774000	7972400	8725900	12031000	9259400	9547200	9107300
A0A024R0E9;A0A024R0H3;Q5TCQ9	A0A024R0E9;A0A024R0H3;Q5TCQ9	Membrane-associated guanylate kinase, WW and PDZ domain-containing protein 3	MAGI3	4034900	0	0	0	0	0	5055600	3892900	4946900	7257200	6914100	0	2	1	1	2	2	1	3	3	2	3	3	1	49189	19928	16426	29824	35233	12527	60364	62271	38555	94461	56901	6964.9
A0A024R0F1;Q9UNY4;X6RI15;Q59EG6	A0A024R0F1;Q9UNY4	Transcription termination factor 2	TTF2	95491000	96349000	92079000	88403000	108240000	88272000	302420000	274370000	234370000	245680000	230980000	179120000	17	12	12	8	13	8	34	31	29	33	29	23	551970	390090	417370	378630	760670	392720	2839700	2529100	2293500	2405100	2170500	1268600
Q5TA45;A0A024R0F2;A0A024R073;A0A087WYI0;C9IYS7;Q96HV7;C9J979;J3QRY6;E9PNS4;E9PIG1;E9PI75;A0A087WXT8;E9PIL7;E9PKA4;E9PQF0;E9PNH9;A0A0D9SGA8;E9PJG0;H0YE15;E9PMA2	Q5TA45;A0A024R0F2;A0A024R073;A0A087WYI0;C9IYS7;Q96HV7;C9J979;J3QRY6	Integrator complex subunit 11	CPSF3L	118550000	115520000	122200000	115100000	114980000	118430000	90574000	95772000	89850000	95019000	104090000	102720000	9	14	8	10	12	9	9	8	5	9	9	7	2051900	2740500	2089500	2275800	2465800	1694600	1613800	1399400	1566500	2109600	2314500	1544600
A0A024R0F6;Q9UPN9;H0Y612;B3KN30;B4DXI9	A0A024R0F6;Q9UPN9;H0Y612;B3KN30	E3 ubiquitin-protein ligase TRIM33	TRIM33	1306300000	1048600000	1201400000	1108300000	977210000	1227200000	839520000	772920000	664110000	853380000	740450000	746650000	31	27	28	26	27	29	25	23	26	23	26	24	15294000	14478000	14666000	11637000	12122000	10903000	9500200	8371200	7523300	11247000	9073500	7067600
A0A024R0G5;Q96SK3;Q59G67;K7EN48	A0A024R0G5;Q96SK3;Q59G67	Zinc finger protein 607	ZNF607	6986100	7227800	7539300	0	8865600	0	0	0	0	0	0	0	3	2	2	0	3	0	0	1	0	1	0	0	194240	118690	136750	0	196450	0	0	114880	0	22968	0	0
Q8N7H5;A0A024R0H6;B4DGJ5	Q8N7H5;A0A024R0H6;B4DGJ5	RNA polymerase II-associated factor 1 homolog	PAF1	854240000	742240000	813630000	716770000	676530000	825820000	616750000	590320000	591380000	696250000	606040000	687460000	20	19	16	21	18	19	16	18	22	17	17	17	14941000	15636000	14032000	12636000	11544000	11541000	11014000	9001700	12470000	15288000	13438000	10385000
A0A024R0H7;Q9BQA1;H0Y711;B4DJP0	A0A024R0H7;Q9BQA1;H0Y711	Methylosome protein 50	WDR77	17035000	24507000	18888000	0	23721000	21840000	22697000	30026000	37280000	17947000	24808000	28626000	4	3	3	1	4	2	4	4	4	3	3	4	798570	944910	1154600	0	1054600	635490	1246100	1825000	2954900	859360	1169900	1806900
Q5JR08;A0A024R0I3;P08134;E9PQH6	Q5JR08;A0A024R0I3;P08134;E9PQH6	Rho-related GTP-binding protein RhoC	RHOC;hCG_2043376	0	0	0	0	0	0	0	0	0	0	15347000	0	1	1	1	1	1	1	1	1	1	1	1	1	418570	505880	325570	478350	574480	358330	348740	445100	549890	694430	966940	504350
A8K724;A0A024R0J1;O96013;A0A024R0L8;B4DE88;B4E3B5;M0R0L9;B4DUG0;M0R3G6;M0R2X4;M0R1R1;B3KTJ2;A0A024R9Q4;Q9NQU5	A8K724;A0A024R0J1;O96013;A0A024R0L8;B4DE88;B4E3B5	Non-specific serine/threonine protein kinase;Serine/threonine-protein kinase PAK 4	PAK4	46726000	36747000	15970000	45185000	14100000	35272000	88157000	138850000	108270000	117450000	103380000	111780000	11	5	4	6	3	5	11	12	11	10	13	11	1773200	548860	213770	828820	168350	611360	3059400	4813500	3333600	3618800	3750400	3343100
A0A024R0K8;A0A024R0J7;P61018;M0R0X1	A0A024R0K8;A0A024R0J7;P61018;M0R0X1	Ras-related protein Rab-4B	RAB4B	0	0	0	0	0	0	0	0	0	0	0	1482700	0	0	0	0	0	0	0	0	2	0	0	1	0	0	0	0	0	0	0	0	138480	0	0	103060
A0A024R0L2;Q96F63	A0A024R0L2;Q96F63	Coiled-coil domain-containing protein 97	MGC20255;CCDC97	14604000	20305000	14594000	0	17621000	23556000	17488000	19593000	29857000	23073000	21852000	16716000	2	5	3	1	2	2	3	2	5	3	3	2	307020	806080	350510	121370	248560	554520	618470	342990	1195600	771480	761720	257780
B7Z6N1;A0A024R0L4;P50548	B7Z6N1;A0A024R0L4;P50548	ETS domain-containing transcription factor ERF	ERF	30302000	31124000	23660000	28926000	30247000	25640000	0	0	0	0	0	0	5	6	5	4	5	3	1	0	0	0	0	0	879830	933030	639440	509380	798970	361430	118410	0	0	0	0	0
Q68D16;A8MT37;A0A024R0L5;P49840;M0QYV0	Q68D16;A8MT37;A0A024R0L5;P49840;M0QYV0	Glycogen synthase kinase-3 alpha	DKFZp686D0638;GSK3A	18039000	20791000	14716000	19102000	0	0	51270000	46323000	53271000	50407000	62632000	47902000	2	4	2	2	1	1	5	5	6	6	7	5	388540	494090	139800	307190	49023	72174	1208400	1290000	1563000	1847700	2886100	1231600
A0A024R0L6;Q15102;M0R1K3;M0R389;M0QZT2;M0QXS6;M0R323	A0A024R0L6;Q15102;M0R1K3;M0R389	Platelet-activating factor acetylhydrolase IB subunit gamma	PAFAH1B3	80731000	93393000	82596000	74101000	96110000	84615000	94400000	125500000	107550000	98382000	124240000	130970000	4	5	5	3	4	5	5	4	5	7	6	7	3862600	3014500	2807300	2598700	4693000	4004500	6001800	6405600	3746700	5038700	6662700	6599100
Q0VAB1;A0A024R0M6;Q3ZCQ8;M0R0C3;M0R2F8;M0R047;M0R003	Q0VAB1;A0A024R0M6;Q3ZCQ8;M0R0C3;M0R2F8	Mitochondrial import inner membrane translocase subunit TIM50	TIMM50	22685000	19901000	26064000	33039000	30796000	28465000	0	0	0	0	0	11122000	3	3	4	3	4	2	0	1	1	0	0	2	588270	607800	734350	420310	613630	451730	0	51858	113890	0	0	150240
A0A087WZT0;Q66K25;M0QZ22;A0A024R0N7;Q5PRF9;M0QY61;Q8N2G5;M0R0X3;Q9NW90;Q8IXP7;M0QXV2;Q9UPU9	A0A087WZT0;Q66K25;M0QZ22;A0A024R0N7;Q5PRF9;M0QY61;Q8N2G5;M0R0X3	Protein Smaug homolog 2	SAMD4B	0	10199000	10884000	0	0	0	30427000	37618000	42843000	29199000	42992000	21624000	1	2	3	0	1	0	3	5	4	6	6	4	47125	79316	161060	0	16038	0	443880	1515100	812470	611150	736640	313500
A0A024R0P4;Q9NYT6;Q9NR94;B2RB92;K7ELA3;K7EK05;Q9Y2R1;B2RBM0;K7EJ66;K7ESM6;K7ELM4;K7EQC3	A0A024R0P4;Q9NYT6;Q9NR94;B2RB92	Zinc finger protein 226	ZNF226	0	0	0	0	0	0	0	2492700	0	0	0	0	0	0	0	1	0	0	0	2	0	0	1	0	0	0	0	33493	0	0	0	68122	0	0	0	0
A0A024R0Q0;Q9H0W8;M0R0U0;M0QZC7	A0A024R0Q0;Q9H0W8;M0R0U0	Protein SMG9	FLJ12886;SMG9	5350100	0	6122000	0	0	9733700	6416600	9706300	10337000	0	7626100	7272600	2	0	3	1	1	2	3	3	2	2	3	4	175480	0	159510	79782	98979	103510	196520	318140	484220	306760	235460	320600
A0A024R0Q4;Q8IV08;M0R3G9;B4DEL6	A0A024R0Q4;Q8IV08	Phospholipase D3	PLD3	0	0	0	0	0	0	0	0	10328000	0	6332400	6655900	0	0	0	0	0	0	1	0	3	0	3	2	0	0	0	0	0	0	174010	0	557790	0	308180	320080
A0A024R0Q5;Q8WUF5;Q6ZNZ8;A7YME7;K7EPP1;K7EN03	A0A024R0Q5;Q8WUF5;Q6ZNZ8	RelA-associated inhibitor	PPP1R13L	0	0	0	0	0	8109900	17072000	19116000	22055000	15976000	28979000	20592000	0	0	0	1	1	2	4	4	6	4	7	4	0	0	0	35951	42716	51822	247810	327060	464660	298940	559760	299730
A0A024R0Q6;P07992;K7ES46;K7ER89;K7EP14;K7EJW9;K7ER60;K7EK97	A0A024R0Q6;P07992;K7ES46;K7ER89;K7EP14	DNA excision repair protein ERCC-1	ERCC1	15577000	16731000	16065000	15602000	22255000	22326000	16348000	12457000	16396000	16516000	13547000	10256000	3	4	4	5	5	4	4	3	3	4	4	3	542560	570960	530040	722970	1031400	682890	580970	288370	476780	547390	562240	327090
Q9BPW0;H0YDU8;A0A024R0Q7;P53041;Q53FR0;B2R6R6;B4DLP6;B4DDZ8;A8MU39;Q59F46;B7Z1I1	Q9BPW0;H0YDU8;A0A024R0Q7;P53041;Q53FR0;B2R6R6;B4DLP6;B4DDZ8;A8MU39	Serine/threonine-protein phosphatase;Serine/threonine-protein phosphatase 5	PPP5C	56866000	70235000	55758000	52696000	59875000	55345000	117620000	141490000	160180000	116190000	125130000	149140000	8	8	4	8	6	4	8	12	15	10	11	10	927680	1192900	717500	740650	785740	522590	2243900	2899000	3837000	2497300	2775400	3104500
A0A024R0R1;M0QZR4;Q92888;M0QYC1;Q49AN3;M0R2C7;M0QYS3;M0QZH8;Q8NF33;M0R3H5	A0A024R0R1;M0QZR4;Q92888;M0QYC1	Rho guanine nucleotide exchange factor 1	ARHGEF1	7370400	13366000	11960000	9806000	15029000	13869000	24886000	44636000	51254000	31393000	50767000	32531000	2	3	3	4	4	2	8	11	8	8	11	8	40557	120210	65906	73885	104980	60325	419040	603490	718350	673960	637410	365730
A0A024R0R3;P55318;B4E257;P55317	A0A024R0R3;P55318;B4E257;P55317	Hepatocyte nuclear factor 3-gamma;Hepatocyte nuclear factor 3-alpha	FOXA3;FOXA1	0	0	0	0	0	0	14023000	11432000	9050900	16491000	12679000	0	1	1	1	0	0	0	2	2	2	2	2	1	303200	382140	301430	0	0	0	926270	737030	622650	1218800	902910	329350
A0A024R0R4;Q9UBE0;M0QZS6;B3KNJ4;B4DY66;M0QX65;M0R054;M0R375;M0QYM8;M0R286;M0QYP2	A0A024R0R4;Q9UBE0;M0QZS6;B3KNJ4;B4DY66;M0QX65	SUMO-activating enzyme subunit 1;SUMO-activating enzyme subunit 1, N-terminally processed	SAE1	459460000	464650000	480920000	413720000	406290000	389610000	264940000	341410000	338860000	313280000	346670000	378360000	11	11	11	12	11	13	9	10	11	9	8	10	9652400	11244000	10010000	8035100	8643900	7662700	6299900	7739400	8784400	8094200	8842900	8621000
A0A024R0R6;Q92797;B7Z6F7;A0A087WUE9;Q4LE61;M0R3C7;M0QXP5;M0R180;O75402;M0R1C2;M0R033;M0R039	A0A024R0R6;Q92797;B7Z6F7;A0A087WUE9;Q4LE61	Symplekin	SYMPK;SYMPK variant protein	3057600000	2890300000	3075800000	2920300000	2670200000	2793600000	1684800000	1422500000	1394300000	1780100000	1607800000	1329100000	48	47	47	42	49	41	40	40	41	42	40	39	27093000	25214000	26322000	23732000	21925000	17009000	14547000	11412000	11582000	15832000	13767000	9244700
A0A024R0R9;P54920;M0R0Y2;M0R2M1;M0R058;M0R213;A0A024R0V6;M0R0I4;M0R027;B4DGP9;B4DIV0;A0A087WZQ7;Q9H115;M0QZM9;M0QZN5;M0R031	A0A024R0R9;P54920;M0R0Y2;M0R2M1	Alpha-soluble NSF attachment protein	NAPA	315080000	361330000	313580000	273910000	312900000	289470000	310440000	344850000	303610000	353130000	382580000	354170000	15	17	15	15	15	15	16	17	18	18	17	17	8466400	9151100	7776900	5703500	7605200	5445000	9127300	10579000	10473000	12153000	13102000	11032000
Q8NCJ3;B4DLA1;A0A024R0S6;Q9NZN4;B3KUH4	Q8NCJ3;B4DLA1;A0A024R0S6;Q9NZN4;B3KUH4	EH domain-containing protein 2	EHD2	0	0	0	0	0	0	3354800	0	0	0	0	0	0	0	0	0	0	0	1	1	2	0	1	0	0	0	0	0	0	0	63215	44438	43621	0	43118	0
A0A024R0S8;Q59HH7;F5H8D7;P18887;B2RCY5;B4DTD3;B4DEB2;M0QYS5;M0R0D2;M0R1U8;M0QZ96;V9VB20;M4WFF9;L7QJP1	A0A024R0S8;Q59HH7;F5H8D7;P18887;B2RCY5;B4DTD3;B4DEB2	DNA repair protein XRCC1	XRCC1	517170000	431630000	503360000	432770000	416150000	493210000	349010000	315820000	285090000	335110000	350900000	339960000	15	19	15	14	16	14	15	12	15	16	14	16	13622000	10145000	12159000	9987800	9678700	7885500	6662500	5914400	7827000	8464600	7324800	7382600
A0A024R0V3;Q6P597;K7EL76;K7ENJ3	A0A024R0V3;Q6P597;K7EL76;K7ENJ3	Kinesin light chain 3	KLC3	0	0	6986100	0	0	0	0	0	0	0	0	0	1	0	2	1	1	1	0	0	0	0	2	2	35916	0	141100	35128	0	26528	0	0	0	0	96617	35272
A0A0S2Z4N8;A0A024R0V4;P50552;A0A0S2Z4I9;A0A0S2Z4I7;K7ENL7;A0A0S2Z4H6;K7ENR7;K7EM16;K7EIG8;K7EQD0	A0A0S2Z4N8;A0A024R0V4;P50552;A0A0S2Z4I9;A0A0S2Z4I7	Vasodilator-stimulated phosphoprotein	VASP	60550000	61688000	51844000	77629000	71258000	74069000	380060000	514130000	593230000	309530000	486560000	570220000	5	6	4	7	4	4	11	14	14	8	11	12	1180000	1589400	1005100	1154400	1114900	906120	11876000	16071000	20904000	9784800	20440000	17972000
A8K6H9;A0A024R0W3;Q96QD8;F8VUY8	A8K6H9;A0A024R0W3;Q96QD8	Sodium-coupled neutral amino acid transporter 2	SLC38A2	0	0	0	0	0	0	0	6029700	14985000	10802000	8401200	0	0	0	0	0	0	0	0	3	2	2	2	1	0	0	0	0	0	0	0	450870	434150	260200	435470	188950
A0A024R0X0;Q9UMZ2;A0A087WZS7;A8MYE0;A0A087WW94	A0A024R0X0;Q9UMZ2	Synergin gamma	AP1GBP1;SYNRG	0	11256000	0	0	15384000	0	37840000	78990000	44425000	39331000	53747000	72401000	0	2	0	0	3	0	5	8	6	8	9	7	0	34374	0	0	54116	0	285170	490720	445120	533420	625320	443670
A0A087WY54;Q59GB6;A0A024R0X8;Q15649	A0A087WY54;Q59GB6;A0A024R0X8;Q15649	Zinc finger HIT domain-containing protein 3	ZNHIT3	6164000	8532800	7515200	5801200	0	7232600	0	0	0	6320600	0	6656200	1	1	1	1	1	1	1	1	1	1	1	1	1220600	1674900	1602200	1120000	865680	1250700	752140	771550	996380	1327900	814600	1277400
B3KU13;A0A0S2Z4G1;A0A024R0Y4;O75478;A0A087WTV5;A0A087WWR4	B3KU13;A0A0S2Z4G1;A0A024R0Y4;O75478;A0A087WTV5;A0A087WWR4	Transcriptional adapter 2-alpha	TADA2L;TADA2A	21923000	0	12726000	0	6788800	12326000	8360200	9435800	7189000	8753500	11291000	18046000	3	1	1	2	2	2	3	2	2	4	1	2	447600	140500	252680	90417	145290	226330	354020	224020	85557	462750	245920	324220
P08237;A0A024R0Y5;A0A0S2Z4I1;Q96I60;A0A0S2Z4A1;B4E162;Q7KYX9;A0A0S2Z4A8;F8VX13;F8VP00;F8VZQ1;F8VNX2;F8VSL1;Q7Z683;P78457;F8W1J8;F8VZI0;F8VTQ3;F8VYK8;F8VUB8;F8VW30;F8VSF7;F8VVE3	P08237;A0A024R0Y5;A0A0S2Z4I1;Q96I60;A0A0S2Z4A1;B4E162;Q7KYX9;A0A0S2Z4A8	ATP-dependent 6-phosphofructokinase, muscle type;ATP-dependent 6-phosphofructokinase	PFKM	0	0	0	0	0	0	220530000	279620000	294540000	201470000	257190000	284180000	1	1	0	1	1	1	12	13	14	13	13	12	45494	782530	0	37160	55743	31770	2860600	4669400	6521900	3558600	4806200	4197800
B3KY11;A0A024R0Z3;Q9BUQ8;A8KA56;H0YI52;F8VVA2;H0YIL9	B3KY11;A0A024R0Z3;Q9BUQ8;A8KA56	Probable ATP-dependent RNA helicase DDX23	DDX23	3351800000	2939100000	3334500000	3184100000	2492200000	2997800000	1952400000	1662200000	1571100000	1890400000	1648000000	1614600000	35	34	36	34	37	37	35	32	34	34	33	35	42623000	42539000	43850000	40396000	33182000	29275000	27941000	19374000	22799000	25560000	26242000	18382000
A0A024R101;Q86XZ4;F8VS10;F8VXB3;F8VZS5;F8VXP9;F8VRH4	A0A024R101;Q86XZ4	Spermatogenesis-associated serine-rich protein 2	SPATS2	0	0	0	0	0	0	49843000	71379000	59174000	48226000	62897000	61933000	0	0	1	0	0	0	8	10	10	5	10	9	0	0	225380	0	0	0	1037600	1847000	1703600	499440	1706500	1438000
A0A024R102;Q96GM5;A0A024R137;A8K9I5;F8VRQ4;F8VUB0;B4DF50;F8VZ70;H0YHV1;F8VW95;C9JYI7	A0A024R102;Q96GM5;A0A024R137;A8K9I5;F8VRQ4	SWI/SNF-related matrix-associated actin-dependent regulator of chromatin subfamily D member 1	SMARCD1	757000000	683790000	695070000	693520000	628890000	742490000	1032300000	1049500000	881690000	989330000	1036700000	1005700000	20	22	21	19	22	19	23	24	26	25	25	21	11113000	10409000	10914000	9423500	9086500	8103600	16651000	15884000	15331000	17922000	17827000	14028000
A0A024R106;Q8TBF4;Q05DR1;G3V1V1;F8VXY6	A0A024R106;Q8TBF4;Q05DR1;G3V1V1;F8VXY6	Zinc finger CCHC-type and RNA-binding motif-containing protein 1	ZCRB1	20743000	20757000	19922000	20318000	20263000	16480000	22834000	16597000	18393000	21368000	20301000	19475000	2	2	1	2	1	1	3	2	2	1	3	3	1469600	1239600	921980	1004900	777080	534130	1895000	1323400	876290	1103400	2341600	1310200
A0A024R115;Q96HM7;F8VUD2;F8VYL8;F8VRF7;D3DVX4	A0A024R115;Q96HM7;F8VUD2	PC-esterase domain-containing protein 1B	FAM113B;PCED1B	0	8306200	10251000	0	0	0	0	0	0	0	0	0	2	2	2	1	2	1	0	0	1	0	0	1	156440	249400	207000	0	74943	0	0	0	30397	0	0	48995
F8VQX6;H0YI09;A0A024R118;Q9H8H3;B4DDW1	F8VQX6;H0YI09;A0A024R118;Q9H8H3;B4DDW1	Methyltransferase-like protein 7A	METTL7A	0	0	0	0	0	0	20767000	23466000	20630000	28347000	35702000	36982000	0	1	1	1	1	1	3	4	4	2	3	3	0	73224	387360	111670	152490	71088	1113900	1666400	1319100	1259500	2412600	1863600
A0A024R120;Q12800;F8VX55;F8VWL0	A0A024R120;Q12800;F8VX55;F8VWL0	Alpha-globin transcription factor CP2	TFCP2	177150000	172730000	180340000	181790000	178160000	178390000	276830000	262680000	198200000	256040000	259820000	157810000	8	9	7	8	8	7	10	10	9	11	10	9	3894300	6206600	4565700	3815900	4363200	3162300	7582800	7328300	5636000	9236400	7497100	3604600
F8VYY9;A0A024R125;P54619;H0YHF8;H0YIC9;F8VPF5;F8VVA3;F8VZX1;B7Z6X8;E9PGP6;A0A090N8Q6;Q9UGJ0	F8VYY9;A0A024R125;P54619;H0YHF8	5-AMP-activated protein kinase subunit gamma-1	PRKAG1	36393000	21949000	0	24897000	25728000	24299000	20058000	31955000	33086000	21975000	30127000	30207000	2	4	1	2	3	2	3	6	5	2	5	3	578490	707630	321410	382880	389440	458020	588350	1270500	1766600	418790	1054500	555830
F8VQD9;A0A024R128;Q9BSB4;F8VVA0	F8VQD9;A0A024R128;Q9BSB4;F8VVA0	Autophagy-related protein 101	ATG101;C12orf44	0	0	0	0	0	0	0	0	0	0	0	11895000	0	0	0	0	0	1	1	1	0	2	4	2	0	0	0	0	0	131930	235350	301570	0	668020	795350	517320
Q9H0H5;A0A024R136;B2RE34;F8VRD2;H0YIK5;F8VWX0;Q9H9L9;F8VVE5;F8VWY4;F8VV47;F8VZ66;F8W0L1;F8VS54;F8VV37;F8W1E5;F8VV39;F8VUW9;Q9BZ74;F8W1T4;F8VQZ5;F8VYH6;F8VVY0;F8VZ41;F8VQF5;F8VXH1;F8VRL2	Q9H0H5;A0A024R136;B2RE34;F8VRD2	Rac GTPase-activating protein 1	RACGAP1	294500000	329480000	364260000	376470000	397060000	369850000	238680000	195610000	218570000	249740000	224860000	191170000	15	18	18	15	18	15	14	10	14	12	16	11	5363900	7353500	6968500	6265300	7024700	5110200	4912200	3517400	4076800	4678800	4031700	3357700
A8K9S3;A0A024R150;Q92828;Q59EK2	A8K9S3;A0A024R150;Q92828	Coronin;Coronin-2A	CORO2A	0	0	0	9545000	0	0	33153000	54010000	46816000	21491000	39889000	66925000	1	0	1	3	1	1	6	3	7	5	7	8	49349	0	53992	187160	87395	69566	920870	674860	1343000	352830	1145900	1298900
A0A024R151;Q8WWI5;B3KWF2;B3KMS7	A0A024R151;Q8WWI5;B3KWF2;B3KMS7	Choline transporter-like protein 1	SLC44A1	0	0	0	0	0	0	0	5987600	0	0	0	6875700	0	0	0	0	1	0	2	3	2	1	1	3	0	0	0	0	11358	0	37374	85466	140750	69118	41454	101200
A0A024R152;A0A024R167;C9JVY5;C9JZH4;C9JA33;B1ALY0;Q8IXS6	A0A024R152;A0A024R167;C9JVY5		hCG_28765;AKAP2	0	0	0	0	0	13329000	172740000	171460000	455620000	335690000	217600000	263430000	0	0	0	0	0	2	11	16	19	12	16	19	0	0	0	0	0	27350	1330000	1446700	3564500	2124100	2351200	2437500
A0A024R158;O95347;B7ZLZ7;A8K984;B3KMB1;Q05BV1;Q2KQ72;B3KM27;Q6IPS5;A0JLM9;Q32Q15;A0A0C4DGE5;Q7Z2X1;Q6P712;Q5T821;Q13497	A0A024R158;O95347;B7ZLZ7;A8K984;B3KMB1;Q05BV1;Q2KQ72	Structural maintenance of chromosomes protein;Structural maintenance of chromosomes protein 2	SMC2L1;SMC2	1278800000	1233200000	1340200000	1413000000	1375300000	1388400000	1022000000	1210800000	1167000000	1195400000	1340400000	1410400000	45	48	43	44	48	45	38	47	44	44	45	42	11104000	10594000	11267000	11648000	12113000	8894300	7644200	10611000	10862000	11714000	12636000	10525000
A0A024R159;B2R923;Q6YN16	A0A024R159;B2R923;Q6YN16	Hydroxysteroid dehydrogenase-like protein 2	HSDL2	0	0	0	0	0	0	0	0	0	0	0	0	0	0	0	0	1	0	0	0	0	0	0	0	0	0	0	0	0	0	0	0	0	0	0	0
A0A024R163;O95758;X6R242;B1ALY4	A0A024R163;O95758	Polypyrimidine tract-binding protein 3	ROD1;PTBP3	473440000	443450000	436270000	401010000	431730000	412640000	265340000	253430000	234470000	275770000	257540000	216940000	12	15	13	14	12	11	11	11	14	13	11	9	19242000	17471000	16947000	14300000	15164000	12391000	10075000	8983300	10156000	13165000	9945200	6245400
A0A024R169;Q9NXF1;B4DQR0;B7Z9D5;A0A0A0MSR3;B4E149	A0A024R169;Q9NXF1;B4DQR0;B7Z9D5	Testis-expressed sequence 10 protein	TEX10	1803200000	1920600000	1899600000	1968400000	2018300000	1913400000	1605900000	1411700000	1467700000	1699600000	1521200000	1569000000	31	32	31	27	30	24	32	28	31	34	32	31	31255000	25676000	23382000	21224000	21881000	16535000	20290000	14527000	18502000	20884000	20051000	15581000
A0A024R172;Q14914;F2Z3J9;Q5JVP2;F6XGT7	A0A024R172;Q14914	Prostaglandin reductase 1	LTB4DH;PTGR1	130180000	140690000	115200000	84367000	108900000	117410000	92648000	102720000	106060000	102310000	96785000	120350000	7	8	6	5	5	4	5	6	6	5	7	7	5013800	4840500	4020600	3274100	4161800	3494400	2521800	2290000	3209300	3162600	3373100	4855700
B4DV85;A0A024R178;Q96II5;A0A0S2Z3F2;P10398	B4DV85;A0A024R178;Q96II5;A0A0S2Z3F2;P10398	Serine/threonine-protein kinase A-Raf	ARAF	0	0	0	0	0	0	0	13446000	0	0	0	0	2	1	0	0	1	1	0	3	1	1	0	1	64271	85297	0	0	58585	0	0	321730	14007	55144	0	117020
A0A024R179;Q09161;X6R941;F2Z2T1	A0A024R179;Q09161	Nuclear cap-binding protein subunit 1	NCBP1	2778000000	2725600000	2704400000	2620100000	2467600000	2416000000	1807400000	1675800000	1587500000	1732000000	1766800000	1641400000	22	26	27	23	26	21	23	22	26	24	25	24	38856000	48113000	43734000	34148000	36253000	27141000	29243000	23336000	25852000	28953000	27761000	22303000
Q00536;B7Z8T0;A0A024R183;A0A140VK97;A0A087WZU2;Q9BRL4;Q96GA5;Q59FJ5;E5RGN0;H0YAZ9;Q6ZMU4;B7Z461;E5RJM2;H0YBX5;E5RIY8;E5RIU4;H0YC60;H0YC36	Q00536;B7Z8T0;A0A024R183;A0A140VK97;A0A087WZU2;Q9BRL4;Q96GA5;Q59FJ5;E5RGN0;H0YAZ9	Cyclin-dependent kinase 16	CDK16;PCTK1	0	0	8760100	0	0	0	44606000	48429000	45852000	38268000	58999000	41758000	0	1	2	0	0	0	7	11	9	7	11	9	0	45230	57041	0	0	0	561040	827860	986040	684080	1137300	594170
A0A024R184;Q9H553;B3KNL8;A0A0A0MTE0	A0A024R184;Q9H553;B3KNL8	Alpha-1,3/1,6-mannosyltransferase ALG2	ALG2	0	17504000	16239000	17255000	28002000	0	0	0	0	0	0	10724000	1	5	5	2	3	2	2	1	1	2	0	1	147380	420690	393100	296280	887180	250530	187610	96716	104980	157400	0	134720
A0A024R189;Q9BQ87;B4DP68;C9JCW3;C9JYQ8	A0A024R189;Q9BQ87;B4DP68	F-box-like/WD repeat-containing protein TBL1Y	TBL1Y	0	0	0	0	0	0	0	0	0	0	4392000	0	0	0	0	0	0	0	0	1	1	1	1	0	0	0	0	0	0	0	0	53724	0	96306	78830	0
A0A024R191;Q7Z4W7;P57729;H0YEA4;Q6FGU7;Q53EX5;B2R7I9;H0YDB7;B2R5I8;O14966;Q13637	A0A024R191;Q7Z4W7;P57729	Ras-related protein Rab-38	RAB38	0	0	0	0	0	0	0	0	0	0	0	7802000	0	0	0	0	0	0	2	1	1	2	1	2	0	0	0	0	0	0	189220	65102	165700	184740	93601	256450
A8K5A5;A0A024R1A2;Q92613;F2Z2B6;F2Z3N8	A8K5A5;A0A024R1A2;Q92613	Protein Jade-3	PHF16;JADE3	32500000	24751000	29736000	24695000	23674000	20616000	55836000	40589000	31979000	66745000	44620000	37716000	4	6	5	3	5	2	10	7	7	10	8	6	298890	485930	548120	322300	233080	99292	1315500	819410	688130	1382500	979550	600650
A0A024R1A3;P22314;B4DDE4;B4DL67;Q5JRR6;B3KUJ2;Q5JRR9;Q5JRS0;Q5JRS2;Q5JRS1;Q5JRS3;Q712V1;Q8WY81	A0A024R1A3;P22314;B4DDE4;B4DL67	Ubiquitin-like modifier-activating enzyme 1	UBE1;UBA1	1860100000	1771000000	1670700000	1753700000	1882100000	1834800000	2515900000	2687800000	3079000000	2261100000	2661700000	3341100000	28	25	28	28	28	29	29	29	35	28	30	31	18559000	17251000	15903000	15785000	16074000	15058000	24769000	26695000	37767000	24261000	30224000	35228000
A8K4W8;A0A024R1A4;P68036;A0A1B0GUS4	A8K4W8;A0A024R1A4;P68036;A0A1B0GUS4	Ubiquitin-conjugating enzyme E2 L3	UBE2L3	310910000	375360000	341500000	321820000	351450000	309260000	333640000	298630000	490710000	368290000	357510000	490750000	3	3	3	3	3	3	3	3	4	3	3	3	17995000	27248000	22323000	18706000	19879000	11432000	22401000	18483000	35715000	25235000	25773000	33000000
Q8N9S0;Q6FG56;A0A024R1A7;Q86SR6;Q59GR2;P19419	Q8N9S0;Q6FG56;A0A024R1A7;Q86SR6;Q59GR2;P19419	ETS domain-containing protein Elk-1	ELK1	0	0	6206000	4746500	0	0	1977400	0	0	0	0	0	1	0	1	1	1	0	1	1	0	1	1	1	746700	0	1467000	1137100	925180	0	473560	277960	0	400420	0	523390
A0A024R1C1;Q13356;A8K0I0;B4DRD4;F8WC56;Q9BZH8;C9JDF0	A0A024R1C1;Q13356;A8K0I0;B4DRD4	Peptidyl-prolyl cis-trans isomerase-like 2	PPIL2	617430000	607830000	595060000	564640000	559510000	580870000	241380000	224820000	226970000	289590000	258320000	256930000	23	25	25	25	27	24	20	17	18	20	21	19	10797000	12831000	11005000	9669300	11174000	8612800	4624600	3096400	4202300	5579900	4748000	4524500
A8K4N2;A0A024R1C2;O95985;H0Y6W0;B4E3G2;H7C4B0;C9JEI7;C9JKE2;C9JT00;B4E3E0;B3KU89;C9JF56;C9JTQ7;C9JHR0;C9JEQ1;C9J9X4	A8K4N2;A0A024R1C2;O95985;H0Y6W0;B4E3G2	DNA topoisomerase;DNA topoisomerase 3-beta-1	TOP3B	0	0	0	0	0	0	19078000	19454000	24207000	15718000	21230000	19096000	1	0	1	1	1	0	5	9	10	5	8	5	14259	0	0	15522	19579	0	233790	290230	442830	161950	389250	184930
A0A024R1C5;Q8IWD4;B7Z820;F8WBN8;B0QYH3;B0QYH1	A0A024R1C5;Q8IWD4	Coiled-coil domain-containing protein 117	FLJ33814;CCDC117	10399000	16631000	18135000	14897000	15563000	17641000	9127500	11585000	11230000	13399000	9877100	18929000	3	4	3	2	2	2	3	2	3	2	3	5	634480	672650	531710	300080	309390	321090	466850	302630	443400	418870	433870	721740
A0A024R1D6;Q13769;F8WCP5;C9JXG5;H7C441;H7C072;F5GZF3;C9JCL9;C9JXU6	A0A024R1D6;Q13769;F8WCP5	THO complex subunit 5 homolog	hCG_2011153;THOC5	477340000	430110000	451930000	431750000	414540000	439760000	335860000	333980000	290030000	300280000	346910000	377410000	21	22	23	17	18	18	19	18	20	18	17	17	8149500	7843300	8078700	6459200	6530500	5257000	4946800	4464800	5071200	6513600	5234100	4976000
A0A024R1E5;Q9Y6J0;A0A087WWW8;Q8WTX5;B5MEB3;Q9NPU0;Q8IVX9;Q05C66;C9JT60;C9J068	A0A024R1E5;Q9Y6J0;A0A087WWW8	Calcineurin-binding protein cabin-1	CABIN1	154420000	136110000	160910000	143140000	131090000	143100000	176630000	156670000	152400000	193670000	182080000	155150000	23	19	15	13	15	10	27	19	21	28	27	19	884910	668940	729520	370300	499910	279630	1139400	679550	749910	1264200	964590	675580
A0A024R1F9;Q9H1I8;A0A024R1E1;Q53H58;Q53G98;B1AH59;Q659F6;H7C3Y4	A0A024R1F9;Q9H1I8;A0A024R1E1;Q53H58;Q53G98	Activating signal cointegrator 1 complex subunit 2	ASCC2	9157000	11907000	14000000	11051000	14668000	0	10860000	13965000	19339000	13519000	13840000	14490000	2	6	4	3	4	1	4	6	7	7	3	3	82637	343820	227090	152230	170220	35501	193010	272440	568910	403030	183810	155430
A0A024R1H7;A0A024R1F8;A0A024R1M5;Q9HBE1;Q59HH1;Q9HD72	A0A024R1H7;A0A024R1F8;A0A024R1M5;Q9HBE1;Q59HH1;Q9HD72	POZ-, AT hook-, and zinc finger-containing protein 1	ZNF278;PATZ1	75734000	65308000	86712000	57798000	37502000	47528000	265070000	206510000	188010000	275120000	199640000	175710000	11	8	7	6	4	5	15	13	13	18	15	11	1341700	932460	1194600	732840	399690	571860	6396900	4036000	3812400	6262200	4514300	3312400
Q96GD0;A0A024R1I3;B1AHD3	Q96GD0;A0A024R1I3	Pyridoxal phosphate phosphatase	PDXP	16669000	0	12850000	15496000	16385000	13431000	29436000	25670000	22092000	18964000	27558000	24858000	3	1	2	2	3	3	5	5	2	4	4	4	629460	183070	296720	304790	471460	290400	869280	1205300	482130	705820	799690	932640
Q8N523;A0A024R1I7;Q9UBB9;B4DPE5;B4DSX8;H0Y4U8;B1AHQ3;F6SQZ1;F6XM96;F6UKU9	Q8N523;A0A024R1I7;Q9UBB9;B4DPE5	Tuftelin-interacting protein 11	TFIP11	1071400000	1007700000	1077100000	1046900000	1024600000	1089200000	635500000	558960000	553900000	730280000	601450000	601600000	29	29	32	28	27	27	26	23	22	28	24	26	12876000	12237000	13830000	12128000	12320000	10365000	6647200	5825300	5805000	8472700	7131500	6726300
A0A024R1J2;Q9Y3P4	A0A024R1J2;Q9Y3P4	Rhomboid domain-containing protein 3	RHBDD3	0	0	0	0	0	0	0	0	0	0	0	2343800	0	0	0	0	0	0	0	2	1	0	1	1	0	0	0	0	0	0	0	117880	136260	0	65729	166740
A0A024R1J9;A0A024R1J8;P35240;A0A024R1F6;B7Z4B6;A0A024R1D9;A0A024R1I0	A0A024R1J9;A0A024R1J8;P35240;A0A024R1F6;B7Z4B6;A0A024R1D9;A0A024R1I0	Merlin	NF2	45030000	38519000	40704000	52062000	71659000	41074000	28161000	31854000	25795000	24393000	23281000	19430000	9	7	9	9	10	8	2	4	5	2	6	4	799340	667370	804260	569450	1186400	609720	176360	286870	319880	155310	344990	182580
A0A024R1K0;Q9NRA8;B1AKL4;B4DR76;B0QYZ7;Q6PJR2;B1AKL5;B1AKL6	A0A024R1K0;Q9NRA8;B1AKL4;B4DR76	Eukaryotic translation initiation factor 4E transporter	EIF4ENIF1	27022000	15767000	30086000	34085000	34893000	30436000	56071000	65555000	52120000	49720000	54225000	54034000	6	2	6	6	5	6	6	9	9	8	8	6	290670	86781	278440	263290	300440	316120	547630	970200	787690	750750	814040	546690
A0A024R1K7;Q04917;B2R6N6;Q9H4N8;A2IDB2;F8WEB6;A2IDB1	A0A024R1K7;Q04917;B2R6N6;Q9H4N8;A2IDB2	14-3-3 protein eta	YWHAH	362150000	298730000	297900000	335860000	334540000	306110000	378810000	490780000	510140000	377650000	450740000	441550000	11	10	11	12	11	10	12	14	15	9	13	14	13581000	9920100	10153000	11004000	11610000	9228700	11733000	20564000	24154000	6542400	20887000	16528000
A0A024R1K8;Q15459;B4E091;H7C1L2;F8WB66;F8WC79	A0A024R1K8;Q15459;B4E091	Splicing factor 3A subunit 1	SF3A1	3706500000	4007600000	4090400000	3545700000	3563800000	3324400000	3514700000	3087800000	3694800000	3653200000	3275000000	3775700000	34	38	38	35	37	34	37	36	38	36	36	37	54324000	60916000	60544000	44377000	45267000	39074000	54580000	45914000	62259000	61002000	50715000	52797000
B4DGP7;V9GYY5;A0A024R1M6;Q9UGY1;B3KQ09	B4DGP7;V9GYY5;A0A024R1M6;Q9UGY1;B3KQ09	Nucleolar protein 12	MGC3731;NOL12	149710000	132480000	154550000	115930000	122530000	139080000	64633000	76414000	39518000	59923000	69550000	57706000	5	6	6	5	5	5	5	4	4	3	3	2	10187000	10265000	9959000	3621900	7347300	7531900	3024400	4197600	1904100	2361100	2837800	1474400
P35579;A0A024R1N1;Q86XU5;B4E3S1;Q6ZNL4;Q5BKV1;Q99529;B1AH99;Q2PS10;REV__B4DQZ7;REV__Q9UKV3;REV__E7EQT4;REV__S4R3H4;Q9UMJ0;A8CLL2;B4E0I9;Q9UKX3;P11055;B4DRV3	P35579;A0A024R1N1;Q86XU5	Myosin-9	MYH9	18897000000	14137000000	14185000000	20004000000	14808000000	15779000000	41805000000	39860000000	34982000000	40414000000	40637000000	39205000000	120	119	111	121	116	113	133	135	150	146	140	135	92238000	74265000	68291000	86736000	69270000	60169000	220120000	197190000	196110000	227070000	237760000	188550000
A0A024R1N4;P12956;B1AHC9;B2RDN9;B4DE32;B4E356;Q6IC76	A0A024R1N4;P12956;B1AHC9;B2RDN9;B4DE32;B4E356	X-ray repair cross-complementing protein 6	XRCC6	22211000000	23926000000	24769000000	21618000000	22120000000	24288000000	16048000000	15853000000	16761000000	15320000000	17318000000	19752000000	41	42	43	41	41	38	36	39	43	41	38	38	376380000	465980000	434010000	338120000	367550000	305080000	280590000	257120000	317330000	294460000	301300000	298450000
A0A024R1P3;Q9Y535;E7ERZ2;Q6ZPA8;F8WDV1;F8WDS5	A0A024R1P3;Q9Y535;E7ERZ2;Q6ZPA8;F8WDV1;F8WDS5	DNA-directed RNA polymerase III subunit RPC8	POLR3H	0	0	0	0	0	0	0	0	15004000	0	0	17357000	1	1	0	0	1	1	0	1	2	0	1	2	180800	896000	0	0	423030	320710	0	188140	702640	0	218310	725750
A0A024R1P7;B4E2A6;Q9UH99;B4DIU6;A8K129;Q6NT72;A0A024R1S6;B0QY64;B0QY60;B0QY63;B0QY68;B0QY66;H0Y686;B0QY67;B0QY69;B0QY65	A0A024R1P7;B4E2A6;Q9UH99;B4DIU6;A8K129;Q6NT72	SUN domain-containing protein 2	UNC84B;SUN2	0	0	0	0	0	0	265290000	295250000	241970000	370690000	340030000	286120000	1	0	0	0	0	0	15	13	13	16	16	15	44784	0	0	0	0	0	3969800	3983500	2942800	6374900	6217600	3999400
A0A024R1Q3;Q9NSP4;B1AHQ7;B1AHQ6	A0A024R1Q3;Q9NSP4;B1AHQ7;B1AHQ6	Centromere protein M	C22orf18;CENPM	0	0	0	4880000	0	0	0	5677600	0	0	5697500	7115000	1	0	1	2	1	1	1	2	1	1	2	2	201990	0	253410	423850	196430	178850	265370	556280	243820	177440	538810	630450
Q9BTQ7;A0A024R1Q8;P62829;J3KTJ3;C9JD32;B9ZVP7;J3KT29;A4D142	Q9BTQ7;A0A024R1Q8;P62829;J3KTJ3;C9JD32;B9ZVP7;J3KT29	60S ribosomal protein L23	RPL23	551990000	596860000	630680000	580540000	669280000	553690000	526270000	507910000	596450000	380140000	457430000	478910000	5	5	6	6	5	5	5	5	5	4	6	6	48374000	47443000	40938000	50411000	51000000	28100000	42575000	45669000	40159000	26393000	37871000	47127000
B2R935;A0A024R1S2;Q99741;J3QLN7	B2R935;A0A024R1S2;Q99741	Cell division control protein 6 homolog	CDC6	0	0	0	0	0	0	0	0	7219000	6077700	6431500	7164600	1	0	1	0	0	1	2	1	4	3	2	2	260940	0	70850	0	0	0	72374	178660	403110	290480	201230	119290
B4DGM3;A0A024R1S7;Q969G3;J3QKS7;K7EMQ8;H7C048;J3QR61;C0IMW8;J3KT85;J3QKX6;J3KS99;J3QL66	B4DGM3;A0A024R1S7;Q969G3;J3QKS7;K7EMQ8	SWI/SNF-related matrix-associated actin-dependent regulator of chromatin subfamily E member 1	SMARCE1	898520000	882310000	876040000	812940000	764400000	778470000	1097600000	1094400000	916620000	1179900000	1117300000	1043400000	13	11	10	12	13	11	13	17	16	13	14	14	22804000	23544000	22140000	18011000	17592000	15559000	26641000	28936000	25428000	33100000	30493000	24196000
A0A024R1S8;Q14847;C9J9W2;A8K1D2;B4DIC4;B4DJI4;F6S2S5;Q9NPR7;J3KSN1;K7ESD6	A0A024R1S8;Q14847;C9J9W2;A8K1D2	LIM and SH3 domain protein 1	LASP1	486970000	525470000	495190000	428290000	408680000	559360000	308630000	355170000	369770000	273490000	296490000	280300000	11	12	12	10	13	11	10	9	11	11	12	9	29052000	30158000	28755000	20190000	25131000	23197000	15448000	18507000	20467000	15036000	17946000	14274000
Q86WX3;A0A024R1T1;F8WFE7	Q86WX3;A0A024R1T1;F8WFE7	Active regulator of SIRT1	RPS19BP1	256900000	253770000	267780000	230540000	214060000	275000000	212240000	216700000	131400000	237510000	176530000	203110000	8	6	7	7	7	6	7	7	6	6	6	6	23212000	24799000	26642000	20529000	21838000	12146000	21073000	19500000	14379000	25654000	17424000	16787000
H0Y720;A0A024R1T4;Q9UPQ9;B4E231;A0A024R1N5	H0Y720;A0A024R1T4;Q9UPQ9;B4E231;A0A024R1N5	Trinucleotide repeat-containing gene 6B protein	TNRC6B	0	0	0	0	0	0	19605000	0	17964000	16549000	0	0	0	0	0	0	0	0	2	2	5	4	3	2	0	0	0	0	0	0	68469	65438	175840	146770	83605	26027
A0A024R1T5;P09543;B4DFN6;K7ERC4;B4DI06;K7EN66;C9K0L8;K7ERZ0	A0A024R1T5;P09543;B4DFN6	2,3-cyclic-nucleotide 3-phosphodiesterase	CNP	0	0	0	0	0	0	41984000	53753000	40581000	34851000	46817000	51263000	0	0	0	0	0	0	5	9	5	4	10	7	0	0	0	0	0	0	499720	1161800	928290	397240	1320300	754460
A0A024R1T9;Q4LE36;P53396;A0A024R1Y2;Q8N9C4;K7ESG8;K7EIE7	A0A024R1T9;Q4LE36;P53396;A0A024R1Y2;Q8N9C4	ATP-citrate synthase	ACLY;ACLY variant protein	1586700000	1605100000	1362900000	1683200000	1797700000	1570500000	2308200000	3883600000	3257000000	2864100000	3644000000	3573400000	37	39	34	35	35	34	38	43	46	42	45	39	14692000	13979000	12123000	13752000	14741000	10484000	23473000	40506000	37937000	30727000	44267000	35078000
A0A024R1U0;P46060;B4DY16;B4E0U0;H0Y4Q3;B0QYT5;B0QYT4;Q9BSK3;Q8WUS7;B0QYT6	A0A024R1U0;P46060;B4DY16;B4E0U0	Ran GTPase-activating protein 1	RANGAP1	1937600000	2388600000	2032300000	2017700000	2238600000	2274500000	2649500000	2423600000	2351000000	2740200000	2553900000	2108800000	31	34	33	35	33	31	35	36	36	35	35	33	45435000	53080000	48538000	42914000	47745000	42439000	59867000	63909000	59558000	74899000	63161000	46502000
A0A158RUX1;A0A024R1U1;Q9P2W1;A0A024R1W9;K7ELD8;K7EQS1;K7ERB6	A0A158RUX1;A0A024R1U1;Q9P2W1;A0A024R1W9;K7ELD8;K7EQS1	Homologous-pairing protein 2 homolog	PSMC3IP	34642000	29039000	27516000	26432000	29162000	30099000	39401000	32878000	33095000	37353000	39918000	37645000	5	3	4	4	5	4	5	5	3	5	5	4	2314400	1730500	1873300	1516100	1815200	1413400	2274800	2188800	1880900	2767400	2813900	2029100
A0A024R1U2;Q7RTV0	A0A024R1U2;Q7RTV0	PHD finger-like domain-containing protein 5A	PHF5A	86564000	118440000	63797000	78672000	101070000	71280000	116530000	86463000	111510000	84325000	90724000	98598000	3	5	3	3	4	3	3	3	3	5	4	4	7260300	14673000	6588900	5937500	13292000	5108300	8844100	7216400	11114000	7776800	7874900	9163900
A0A024R1U4;P51148;K7ERI8;F8VVK3;K7ENY4;K7EIP6	A0A024R1U4;P51148;K7ERI8;F8VVK3;K7ENY4	Ras-related protein Rab-5C	RAB5C	39886000	64676000	51943000	51223000	52174000	50665000	42625000	45594000	74890000	54540000	53575000	60692000	3	4	5	3	4	3	4	5	4	4	4	5	1139800	3295700	1945900	2554600	2203800	2082400	1922600	2019100	5641700	2237400	2340200	4733700
Q92871;A0A024R1U5;F8WFD5	Q92871;A0A024R1U5	Phosphomannomutase 1;Phosphomannomutase	PMM1	11005000	9525300	10227000	0	13349000	11569000	10832000	15606000	0	8861500	0	6821200	3	2	2	1	5	3	2	2	1	2	1	2	354560	371660	289920	165270	1055600	257970	287530	448960	47149	197920	80942	157560
E4W6B6;B2R4D8;A0A024R1V4;P61353;K7ELC7;K7EQQ9;Q6LCU2;K7ERY7	E4W6B6;B2R4D8;A0A024R1V4;P61353;K7ELC7;K7EQQ9	60S ribosomal protein L27	RPL27	1075800000	1288500000	1258800000	1040600000	1283800000	1137100000	1159200000	1358100000	1690600000	1031800000	1194100000	1328900000	7	7	7	7	7	7	7	7	7	7	7	7	85759000	107560000	100350000	87657000	109100000	64848000	103920000	121840000	142560000	95160000	111920000	117040000
A0A024R1V6;P35227;J3KT13;A0A087X259;Q5T8Z6	A0A024R1V6;P35227;J3KT13;A0A087X259	Polycomb group RING finger protein 2	PCGF2	0	0	0	0	0	0	50647000	31866000	27956000	34711000	38494000	28311000	0	1	0	0	0	0	3	3	1	1	2	1	0	385230	0	0	0	0	2126800	1176000	1045900	1411600	1562100	1008900
Q658U4;A0A024R1W3;Q96AY3;Q6ZME7;B4DJJ5;K7ESG6;H0Y827;Q8NAG5	Q658U4;A0A024R1W3;Q96AY3;Q6ZME7;B4DJJ5	Peptidyl-prolyl cis-trans isomerase FKBP10	DKFZp666D193;FKBP10	0	0	0	0	0	0	24015000	22127000	21358000	12765000	25675000	20792000	0	0	0	0	0	0	3	4	5	2	3	3	0	0	0	0	0	0	361780	359590	330330	146470	405290	231740
A0A024R1X0;O15234;B4DKR6;J3QSC4	A0A024R1X0;O15234;B4DKR6	Protein CASC3	CASC3	0	24117000	0	16082000	21970000	16962000	31230000	30941000	27849000	18938000	25335000	21738000	2	2	1	2	4	3	5	4	6	3	4	4	267620	141450	65962	131470	382740	175910	1002700	737650	800800	495520	463820	340420
A0A024R1X3;Q9BRG1;K7EKV4;K7ENE3;K7EP45	A0A024R1X3;Q9BRG1;K7EKV4;K7ENE3	Vacuolar protein-sorting-associated protein 25	VPS25	12520000	17598000	16166000	15371000	18210000	10462000	11083000	7695400	17451000	0	13456000	10962000	3	4	2	2	4	3	4	4	5	1	3	4	901900	772090	694250	585430	1014200	488220	616680	668640	1164800	181820	663840	702240
K7ELY9;E7EV84;B4DQ36;W0FFG4;B4DS82;Q53F78;A0A024R1X5;Q14457;K7ER46;K7EN35	K7ELY9;E7EV84;B4DQ36;W0FFG4;B4DS82;Q53F78;A0A024R1X5;Q14457;K7ER46;K7EN35	Beclin-1	BECN1	0	0	0	9470200	14094000	14287000	0	13716000	13213000	0	13343000	0	0	1	1	2	2	2	1	2	2	0	2	1	0	209200	187130	267400	421800	622890	172670	448090	460890	0	494450	211030
A0A0S2Z487;A0A024R1X8;P14923;A0A0S2Z495;Q7KZ86	A0A0S2Z487;A0A024R1X8;P14923	Junction plakoglobin	JUP	196660000	215620000	154620000	266170000	242560000	299600000	180620000	194360000	163580000	209450000	239710000	153950000	11	13	12	12	13	13	13	11	14	13	12	13	2431800	2709200	2447600	3302900	3618700	3264200	2958000	2483400	2745100	3054100	3840000	1748200
P38398;A0A024R1Y0;G8I0D8;Q5XLT4;Q3LRH8;A0A024R1W0;A0A024R1Y1;A0A024R1V8;Q5YLB2;Q7Z606;A0A0U1RRA9;E9PH68;Q05BZ9;E7EWN5;A0A024R1V0;A0A024R1Z8;Q3B891;Q5U3B7;G3XAC3;A0A024R1V7;E7EUM2;B4DES0;Q6P671;A0A0A0MSN1;B7ZA85;Q3B890;A0A0G3FC22;H0Y8D8;A0A0K0PU86;E7EQW4;A0A0F6TMZ3;A0A0A1ESW9;C6YB47;K7EPC7;H0Y8B8;C9IZW4;E7ENB7;A0A0F6RAD1;Q4EW25;H0Y850;Q7KYU6;C6YB45;A0A0F6TMQ0;E9PC22;A0A068BEV6;A0A068BDT6;A0A068BDT…	P38398;A0A024R1Y0;G8I0D8;Q5XLT4;Q3LRH8;A0A024R1W0;A0A024R1Y1;A0A024R1V8;Q5YLB2;Q7Z606;A0A0U1RRA9	Breast cancer type 1 susceptibility protein	BRCA1	294940000	219980000	243660000	237390000	199990000	245090000	133940000	120000000	82429000	133020000	112480000	97552000	31	23	22	23	25	24	16	13	9	19	15	9	2335600	1388600	1614000	1386100	1379100	1405000	684650	498970	241810	811180	550200	327190
A0A024R1Z1;P49427;U3KQP9;U3KQ77;U3KPV8	A0A024R1Z1;P49427;U3KQP9	Ubiquitin-conjugating enzyme E2 R1	CDC34	0	0	0	0	0	0	0	10887000	8505000	11144000	9419200	11644000	1	0	0	1	0	0	1	3	2	3	2	4	167970	0	0	60324	0	0	290770	1355900	226100	701060	289260	1576100
K7ERG2;A0A024R1Z4;H7BXP1;Q9NYR9	K7ERG2;A0A024R1Z4;H7BXP1;Q9NYR9	NF-kappa-B inhibitor-interacting Ras-like protein 2	NKIRAS2	0	0	0	0	0	0	0	0	0	0	6209100	0	1	1	1	1	1	1	1	1	1	1	1	1	182100	240010	230060	203530	223230	150780	301490	256280	252490	327970	336350	231290
A0A024R1Z6;Q99536;B3KUF8;K7ERT7;K7ESA3;K7ENX2;K7EM19;K7EJM4;K7ER81	A0A024R1Z6;Q99536;B3KUF8	Synaptic vesicle membrane protein VAT-1 homolog	VAT1	23317000	34297000	22453000	33093000	47058000	37441000	29090000	50539000	44785000	31442000	48081000	50621000	4	3	2	2	3	4	4	4	5	3	5	5	865170	1037000	514920	750200	1466300	834860	1035500	2235700	2366700	1509000	2144300	2289900
A0A024R201;Q9UNM6;Q53GN6;B2RBM7;B4DJ66;Q9Y6E3;J3KNQ3;A0A087WUL9;E9PL38;H0YD73;Q9UNM7;E9PQG3;E9PPD2;Q5HYL3;F8W8J6	A0A024R201;Q9UNM6;Q53GN6;B2RBM7;B4DJ66;Q9Y6E3;J3KNQ3;A0A087WUL9;E9PL38;H0YD73	26S proteasome non-ATPase regulatory subunit 13	PSMD13	236460000	347230000	248860000	278100000	364890000	253160000	299230000	405900000	614480000	292590000	398850000	518750000	12	15	12	14	15	13	12	16	19	13	16	18	4161400	6341800	4480000	4867000	7025800	3289200	5384300	7783600	15706000	5505100	9864700	10832000
V9HWJ8;A0A024R203;P61289;K9J957;Q6FHK7;B3KQ25;K7ESG5;A0A087WTV2;J7FRP4;K7ENH2;K7EPX6;K7EKR3;K7EMD0	V9HWJ8;A0A024R203;P61289;K9J957;Q6FHK7;B3KQ25;K7ESG5;A0A087WTV2;J7FRP4;K7ENH2	Proteasome activator complex subunit 3	HEL-S-283;PSME3	1200500000	1047400000	945670000	1210000000	1018700000	1164800000	851450000	1154300000	1337900000	854970000	1131000000	1707200000	14	14	14	13	15	12	13	14	14	15	14	15	42542000	43412000	41170000	37516000	38870000	32981000	30035000	40880000	59029000	39307000	47633000	62616000
K7EIY6;A0A024R206;Q9BV68;U3KQF4;A8K0Q1;O60372;Q9NPN4	K7EIY6;A0A024R206;Q9BV68;U3KQF4;A8K0Q1	E3 ubiquitin-protein ligase RNF126	RNF126	8235200	0	0	0	0	0	0	0	0	0	0	0	2	1	1	0	1	1	0	1	0	0	0	0	679350	539360	277520	0	353720	163910	0	331020	0	0	0	0
H7BYV1;E9PS44;E9PQN9;A0A024R210;Q6IBB0;H9NL19;H9NL12;H9NKY4;P13164;Q01629;Q01628	H7BYV1;E9PS44;E9PQN9;A0A024R210;Q6IBB0;H9NL19;H9NL12;H9NKY4;P13164;Q01629;Q01628	Interferon-induced transmembrane protein 1;Interferon-induced transmembrane protein 2;Interferon-induced transmembrane protein 3	IFITM2;IFITM3;IFITM1	0	0	0	0	0	0	0	0	0	0	0	4241300	0	1	0	0	0	0	0	0	1	0	0	1	0	2927200	0	0	0	0	0	0	6265300	0	0	4127300
A0A024R215;Q8IVP1;Q99963	A0A024R215;Q8IVP1;Q99963	Endophilin-A3	SH3GL3	0	0	0	0	0	0	13344000	0	0	0	0	0	0	0	0	0	0	0	3	1	1	0	1	1	0	0	0	0	0	0	829670	149960	177930	0	150720	117950
A0A024R216;Q9Y3E1;H3BPQ6;H3BPM9	A0A024R216;Q9Y3E1	Hepatoma-derived growth factor-related protein 3	HDGFRP3	159380000	107450000	127070000	139510000	129970000	134970000	323510000	260510000	178160000	341290000	253890000	189300000	5	5	5	5	4	5	5	5	5	5	5	5	10342000	8388200	10525000	8476900	7014900	8036800	24659000	19316000	12585000	30863000	18998000	13638000
O76080;A0A024R219;Q5QPB1	O76080;A0A024R219;Q5QPB1	AN1-type zinc finger protein 5	ZFAND5;ZA20D2	0	0	0	0	0	0	0	6113300	7739400	0	0	4489100	0	1	0	0	0	0	2	2	2	1	2	2	0	0	0	0	0	0	213000	273020	431600	271850	111220	180730
A0A024R222;B4DHQ3;Q9Y617;A0A024R280;B4DHX7;A9LS35	A0A024R222;B4DHQ3;Q9Y617;A0A024R280	Phosphoserine aminotransferase	PSAT1	324910000	271960000	255110000	371590000	410730000	310670000	739830000	847160000	826650000	512930000	603010000	733000000	14	13	14	15	15	13	15	15	15	16	15	15	10265000	7519000	6822400	10647000	11873000	6844000	22673000	24876000	29513000	16731000	18609000	20752000
A0A024R228;P61978;B3KU16;S4R457;S4R359	A0A024R228;P61978	Heterogeneous nuclear ribonucleoprotein K	HNRPK;HNRNPK	0	616180000	113310000	0	0	0	0	0	413330000	0	0	0	0	1	1	0	1	0	0	0	2	1	0	0	0	13428000	1725400	0	1785000	0	0	0	9136400	2392900	0	0
A0A024R233;A0A024R225;B7Z2R3;U3KQJ2;B1AN86	A0A024R233;A0A024R225;B7Z2R3		TJP2	1633200000	1701700000	1636400000	1790800000	1746800000	2017400000	1856300000	1818300000	1500400000	1796900000	1662200000	1489900000	44	43	41	43	43	43	46	43	41	44	43	42	16008000	16270000	14727000	16001000	16817000	15539000	19506000	16656000	14769000	18698000	17716000	13344000
G9FP35;A0A024R240;P50148;B1AM21	G9FP35;A0A024R240;P50148	Guanine nucleotide-binding protein G(q) subunit alpha	GNAQ	0	0	0	0	0	0	0	0	0	0	4638200	0	0	0	0	0	0	1	0	0	2	0	1	1	0	0	0	0	0	14608	0	0	143860	0	125870	19588
A0A024R241;D9IVD5;Q16649	A0A024R241;D9IVD5;Q16649	Nuclear factor interleukin-3-regulated protein	NFIL3	0	0	0	0	0	0	7780600	9029400	0	11801000	11550000	11505000	0	0	0	0	0	1	3	2	1	3	2	4	0	0	0	0	0	29667	136650	126050	54305	264360	133750	249380
A0A024R273;A8K4G2;A0A024R244;P43405;C3W981;C3W980;Q13196;B0YIV3;Q8NFD2	A0A024R273;A8K4G2;A0A024R244;P43405	Tyrosine-protein kinase;Tyrosine-protein kinase SYK	SYK	81660000	80733000	79042000	61577000	70286000	78938000	0	0	0	0	0	0	9	10	9	9	8	9	0	1	1	1	1	1	1234900	1306500	1189100	700880	957520	697590	0	17110	8534.9	66517	8329	36102
Q76FK4;A0A024R250;A6H8Z4;F5H101;Q6AI50;F8WE42;B4DM91;F5GWN9;A0A0A0MSJ1;F5H8B8;F5H692;F5H797;F5H7D5;F5H0I5;F5H532;F5GXV1;Q7Z607	Q76FK4;A0A024R250;A6H8Z4;F5H101;Q6AI50;F8WE42;B4DM91	Nucleolar protein 8	NOL8;DKFZp686P12242	627010000	516520000	600190000	483030000	421630000	547640000	307250000	218460000	114710000	249600000	209680000	182550000	31	34	32	26	29	24	20	19	9	21	17	16	5614300	6016500	5930100	3926000	2855400	3991000	2009200	1406100	744310	1820700	1503500	1002000
A0A024R254;Q9Y5V3	A0A024R254;Q9Y5V3	Melanoma-associated antigen D1	MAGED1	0	0	0	0	0	0	0	5840600	5693600	5501700	5765200	5216700	0	0	0	1	0	0	1	2	3	2	2	3	0	0	0	22796	0	0	129160	180200	241280	166910	170130	265270
A0A087WXM6;J3QQT2;J3KRX5;A0A024R261;A0A0A6YYL6;P18621;J3QLC8;A0A0A0MRF8;J3KRB3;A0A087WWH0;J3QS96;A0A087WY81;J3KSJ0;A4D1R6;A4D1R5	A0A087WXM6;J3QQT2;J3KRX5;A0A024R261;A0A0A6YYL6;P18621;J3QLC8;A0A0A0MRF8;J3KRB3;A0A087WWH0;J3QS96;A0A087WY81	60S ribosomal protein L17	RPL17;hCG_24487;RPL17-C18orf32	844480000	805000000	855450000	716140000	767650000	734030000	726140000	987230000	960840000	578020000	758020000	852650000	8	9	7	7	8	7	8	7	9	7	8	8	45911000	55966000	50980000	33224000	41870000	32095000	41482000	54975000	70256000	28961000	37031000	43727000
K7EIU8;A0A024R274;Q13485;Q9BYG6;A0A0S2Z4B2;K7ES96;A0A087WUF3;K7EIJ2;K7ENG8;B4DZP1;K7EL18;K7EL15;U6BKH8;K7ELK2;K7ENG1	K7EIU8;A0A024R274;Q13485;Q9BYG6;A0A0S2Z4B2	Mothers against decapentaplegic homolog;Mothers against decapentaplegic homolog 4	SMAD4	35530000	25184000	0	17629000	15202000	0	125830000	132600000	98980000	82130000	99444000	71162000	4	3	1	2	2	1	10	10	10	9	11	8	585850	410040	136360	273610	372210	108450	2989100	3602600	3107800	3253000	3251800	1703700
A0A024R277;O15269;Q6NUL7;Q59EQ4;B4DR90	A0A024R277;O15269;Q6NUL7;Q59EQ4	Serine palmitoyltransferase 1	SPTLC1	24203000	30981000	23671000	28000000	34824000	28823000	23351000	29139000	22467000	18445000	22859000	20444000	4	4	2	3	5	2	4	5	3	3	4	4	734980	1057700	418550	365680	915730	245650	754390	856500	754940	504110	516670	575350
Q9HCE3;A0A024R283;B3KXW2;B4DQV3;K7EQN0;K7EIU3;K7EQW7;K7ELB7;K7ES47;K7EMF9;K7ER18;K7EL14;K7EP49;K7EJM2;K7EKV7;K7EPI7;K7ELQ2;K7EN67	Q9HCE3;A0A024R283;B3KXW2	Zinc finger protein 532	ZNF532	439590000	344490000	410020000	382510000	380300000	376680000	1069600000	894030000	723060000	1140200000	845570000	651240000	37	26	28	26	25	23	56	47	45	53	47	37	3580100	2463700	2566200	2323100	1843400	1719800	12289000	8316100	6859600	13777000	8060600	4690100
K7ERC8;A0A024R292;Q06136	K7ERC8;A0A024R292;Q06136	3-ketodihydrosphingosine reductase	KDSR;FVT1	0	0	0	0	0	0	0	0	0	0	0	6907700	1	1	1	0	1	1	1	1	1	0	1	1	0	157890	143460	0	142540	186680	320800	0	373000	0	0	268700
A0A024R294;Q96BD8;K7EPW0;K7EP61	A0A024R294;Q96BD8	Spindle and kinetochore-associated protein 1	C18orf24;SKA1	39176000	30402000	32006000	39406000	40710000	47149000	63160000	89550000	70192000	69861000	76632000	86396000	5	5	5	5	5	4	7	7	7	7	7	6	964940	967900	935150	828930	1237400	1017700	2395800	3428400	3599200	3059600	3132200	2149200
Q9Y657;A0A024R297;A0A1W2PR54	Q9Y657;A0A024R297	Spindlin-1	SPIN1;SPIN	899530000	811730000	748690000	811060000	717490000	870840000	249290000	216890000	238260000	263040000	235750000	288750000	11	11	10	12	11	11	8	5	10	9	8	9	32270000	32368000	25183000	29220000	28058000	28350000	9722100	6376600	10084000	11146000	8795700	9825200
Q53FS4;B2R774;A0A024R2A7;P49257;A0PJ85;B4DVV0	Q53FS4;B2R774;A0A024R2A7;P49257	Protein ERGIC-53	LMAN1	90073000	99510000	67584000	99422000	130600000	102100000	103510000	111000000	159480000	95474000	109900000	126790000	7	8	4	8	7	7	5	8	8	6	8	8	1413900	2879600	833790	3235500	2618900	1470500	3451800	2149100	5222700	2749900	3775200	4655300
A0A024R2A8;Q96JG8;A0A024R286;D6RBW3	A0A024R2A8;Q96JG8	Melanoma-associated antigen D4	MAGED4	0	0	0	0	0	0	26491000	29499000	34781000	36260000	27917000	33523000	0	0	0	0	0	0	7	6	8	9	9	6	0	0	0	0	0	0	293050	313570	951160	1263200	539410	478450
X6RBL6;A0A024R2B8;Q9UBB5	X6RBL6;A0A024R2B8;Q9UBB5	Methyl-CpG-binding domain protein 2	MBD2	0	0	0	9181100	0	0	0	0	0	0	0	0	1	0	0	2	1	0	1	0	0	0	0	1	140600	0	0	428390	134240	0	86144	0	0	0	0	83463
O95427;K7EPJ2;A0A1W2PS19;A0A024R2C3;B2RCI8;A0A1W2PNH8;A0A1W2PNR0;A0A1W2PQP4;A0A1W2PQR8;A0A1W2PNQ8;A0A1W2PQZ1;A0A1W2PPR7;A0A1W2PR74;A0A1W2PPB6;A0A1W2PNW5;K7ELE1;A0A1W2PQA9;K7EMD7;A0A1W2PRH3	O95427;K7EPJ2;A0A1W2PS19;A0A024R2C3;B2RCI8;A0A1W2PNH8;A0A1W2PNR0;A0A1W2PQP4;A0A1W2PQR8;A0A1W2PNQ8;A0A1W2PQZ1;A0A1W2PPR7;A0A1W2PR74;A0A1W2PPB6;A0A1W2PNW5;K7ELE1;A0A1W2PQA9;K7EMD7;A0A1W2PRH3	GPI ethanolamine phosphate transferase 1	PIGN	0	0	0	0	0	0	0	10159000	3698500	0	0	5449200	0	0	0	1	0	0	0	2	2	0	1	2	0	0	0	10446	0	0	0	244430	39856	0	129140	55839
A0A024R2C5;O75351;A8K5D8;A8K4G7	A0A024R2C5;O75351;A8K5D8;A8K4G7	Vacuolar protein sorting-associated protein 4B	VPS4B	240200000	213010000	211490000	231580000	235120000	238120000	242880000	254810000	248700000	229590000	235030000	240980000	8	10	10	7	8	7	8	11	9	11	12	9	5566200	5610200	4848700	3148300	5546500	4447600	5261800	6609400	7142800	6794900	6970200	5283400
B4DQT8;A0A024R2D4;B4E1J8;Q9NVJ2;B2R7U5;A0A024R977;Q96BM9	B4DQT8;A0A024R2D4;B4E1J8;Q9NVJ2;B2R7U5;A0A024R977;Q96BM9	ADP-ribosylation factor-like protein 8B;ADP-ribosylation factor-like protein 8A	ARL8B;ARL8A	20181000	35449000	23984000	46471000	60927000	33258000	0	15217000	13740000	16284000	29486000	0	2	3	2	4	2	2	1	1	2	1	2	1	861190	2546700	1140900	2526100	2166000	794970	157010	342380	545970	440060	837350	53602
B4DQK1;A0A024R2E9;B3KQM6;O95352;B2RB57;H7C369;H7C2R3;H7BZ92;H7C2J8;C9JFF4	B4DQK1;A0A024R2E9;B3KQM6;O95352;B2RB57	Ubiquitin-like modifier-activating enzyme ATG7	ATG7	0	0	0	0	0	0	13989000	17444000	16481000	11604000	20916000	16169000	0	0	0	0	1	0	2	2	3	3	3	3	0	0	0	0	96549	0	165280	156070	181190	175200	359060	193960
B4E1V7;A0A0S2Z4K1;A0A024R2F2;P40337	B4E1V7;A0A0S2Z4K1;A0A024R2F2;P40337	Von Hippel-Lindau disease tumor suppressor	VHL	0	13574000	0	0	0	0	0	0	0	0	0	0	1	1	1	0	0	1	0	0	0	0	0	0	972640	2289000	972720	0	0	999690	0	0	0	0	0	0
A0A024R2F4;Q9BV44;H7C0R6;H7C3J3	A0A024R2F4;Q9BV44;H7C0R6;H7C3J3	THUMP domain-containing protein 3	THUMPD3	0	0	0	183470000	26670000	0	0	0	0	0	0	0	0	1	1	4	3	0	0	0	0	0	0	0	0	86721	57701	3114400	350580	0	0	0	0	0	0	0
A0A024R2F6;A0A087X2E3;Q59GM1;B3KSV8;Q86VA8;A0A087WW96;Q92777;B4DI62	A0A024R2F6;A0A087X2E3;Q59GM1;B3KSV8;Q86VA8;A0A087WW96;Q92777;B4DI62	Synapsin-2	SYN2	0	0	0	0	0	0	0	0	0	0	1799600	0	0	0	0	0	0	0	1	0	1	0	2	0	0	0	0	0	0	0	11237	0	35353	0	57420	0
A0A024R2F9;Q9BTV4;A0A0S2Z5N2;V9GY05	A0A024R2F9;Q9BTV4;A0A0S2Z5N2	Transmembrane protein 43	TMEM43	16707000	43055000	18959000	20815000	24005000	21347000	18719000	19355000	30372000	17642000	16237000	20533000	3	6	3	5	4	2	3	5	6	3	6	4	247900	1324300	456730	483520	557500	244790	427620	539020	883730	316040	584630	510530
A0A024R2G2;Q9BXW9;H7BZJ7;F8WE37	A0A024R2G2;Q9BXW9	Fanconi anemia group D2 protein	FANCD2	589110000	472900000	505930000	507800000	467960000	582980000	707610000	717260000	541750000	678420000	738650000	622520000	22	21	23	23	23	23	30	31	25	31	31	24	13017000	10963000	2164400	2056800	1979500	2059500	4270100	7773400	2760400	3972200	4376300	2678400
D3YTB1;A0A024R2G7;F8W727;P62910;A0A090N8E7	D3YTB1;A0A024R2G7;F8W727;P62910	60S ribosomal protein L32	RPL32	241030000	227220000	203610000	209230000	258940000	156060000	295900000	352970000	328970000	202980000	250350000	265950000	6	5	4	4	6	4	5	4	5	4	5	5	29668000	27480000	20503000	25292000	33709000	14530000	37249000	38465000	45602000	22971000	30618000	31284000
A0A024R2G8;O15084;B4DIW9;B4DS25;H7C4A0;B7Z6Z7;Q53T07;H7C209;Q8N8A2	A0A024R2G8;O15084;B4DIW9	Serine/threonine-protein phosphatase 6 regulatory ankyrin repeat subunit A	ANKRD28	19809000	18325000	17899000	27447000	26566000	23692000	25056000	31042000	24713000	18659000	24096000	25484000	5	4	4	7	5	5	2	6	7	5	7	5	260160	233580	147040	399420	523410	266680	209590	431270	410410	255250	387490	284140
A0A024R2H1;Q01826;C9J3I0;H0YN86;C9JLL5;C9J7F3;C9JGL9;C9IZC5;C9JP21	A0A024R2H1;Q01826	DNA-binding protein SATB;DNA-binding protein SATB1	SATB1	0	0	0	0	0	0	6266500	6082300	4485500	13191000	13276000	11100000	0	0	0	0	0	1	2	2	3	4	6	4	0	0	0	0	0	15499	117000	110370	113460	379570	444870	308550
C9J7Z4;B7Z355;A8K568;A0A024R2H2;Q8NCE0	C9J7Z4;B7Z355;A8K568;A0A024R2H2;Q8NCE0	tRNA-splicing endonuclease subunit Sen2	TSEN2	0	10798000	0	0	0	0	0	0	0	0	0	0	2	3	1	2	1	2	0	0	0	0	0	2	233200	218510	87652	229900	42158	202230	0	0	0	0	0	59314
A8K5H3;A0A024R2H4;Q9H1K0;H7C204;D6RD50;F8WE50;C9JZZ1;Q6MZR5	A8K5H3;A0A024R2H4;Q9H1K0	Rabenosyn-5	ZFYVE20;RBSN	0	0	0	0	0	0	108400000	132650000	125880000	125480000	128380000	116670000	1	1	0	0	0	0	3	6	4	3	5	4	7380.4	0	0	0	0	0	122240	2564700	2461900	143480	2608900	2105700
A0A024R2H7;Q96Q11;C9JRS7;F8W8C3	A0A024R2H7;Q96Q11	CCA tRNA nucleotidyltransferase 1, mitochondrial	TRNT1	62115000	65626000	52963000	73478000	55630000	40183000	29950000	33427000	54933000	37835000	32588000	67572000	6	6	7	9	7	3	3	6	10	6	7	8	1017400	1211900	947290	1186100	927000	370600	208790	378570	1356200	887570	554440	1418100
B4DW89;J3QT87;A0A024R2H8;A0A1W2PPJ5;Q96SW2;J3QT51	B4DW89;J3QT87;A0A024R2H8;A0A1W2PPJ5;Q96SW2;J3QT51	Protein cereblon	CRBN	0	0	0	0	0	0	0	0	0	0	0	1379600	1	0	0	2	0	1	1	1	1	0	1	1	49459	0	0	27655	0	23139	70834	52655	96748	0	99833	61022
A0A024R2I7;Q9NS91;Q53H10;F8WE49;H7C3I2;H7C0A5	A0A024R2I7;Q9NS91;Q53H10	E3 ubiquitin-protein ligase RAD18	RAD18	102800000	93336000	120470000	106440000	92334000	122490000	152340000	120430000	89001000	120020000	121740000	116880000	7	7	9	8	7	7	8	9	9	9	8	7	1488200	1547500	1850800	1243000	1356400	1053000	2728300	1855800	1946500	2678600	2331700	1497100
A0A024R2K1;P20339;A0A0A1HAN9;F8VVZ0;F8VWU4;F8WCY6;F8WD79;F8VPW9;F8VSF8;F8VWZ7	A0A024R2K1;P20339;A0A0A1HAN9	Ras-related protein Rab-5A	RAB5A	155860000	137200000	155340000	216820000	216080000	156710000	205500000	263620000	319980000	199290000	226880000	300650000	6	6	5	5	6	5	6	8	8	6	7	7	7952300	6235400	7041800	8176900	10087000	6099100	8672000	12899000	19244000	8974300	13655000	13852000
C9J2P0;A0A024R2K3;P51965;H7C061;B7Z306	C9J2P0;A0A024R2K3;P51965;H7C061;B7Z306	Ubiquitin-conjugating enzyme E2 E1	UBE2E1	0	0	0	0	0	0	12135000	10803000	12993000	0	0	0	1	1	1	1	1	1	2	2	2	1	1	1	365420	491470	226240	535190	449350	531070	1205100	1233900	1647300	1425100	1318700	1335700
A0A1S5UZ17;A0A024R2K4;Q9Y608;H7C3N9;C9JSU1;C9JJC9;C9JC17;C9J321;C9J0U5	A0A1S5UZ17;A0A024R2K4;Q9Y608	Leucine-rich repeat flightless-interacting protein 2	LRRFIP2	42615000	23435000	20058000	40892000	24343000	23579000	102980000	135330000	72847000	85145000	95481000	93300000	7	2	4	5	4	3	9	10	8	7	9	9	1004700	596560	262040	668040	555960	634590	3030300	4473600	2677500	3424500	3617000	2474500
A8KAN5;A0A024R2L0;Q9NZI7;A0A024R2J0;C9JWL3;F8WEP8;B3KN18	A8KAN5;A0A024R2L0;Q9NZI7;A0A024R2J0	Upstream-binding protein 1	UBP1	30595000	24629000	31525000	0	24294000	30104000	20871000	40705000	25087000	26934000	29471000	26950000	4	5	2	2	4	4	4	3	4	6	4	2	677450	701370	452040	257080	395520	539480	906080	1059700	833980	726740	954490	507450
A0A024R2L1;Q8TAF3;F8W9K4;F8W7Q3;C9JC24;F8W7Y5;F8W6P2	A0A024R2L1;Q8TAF3	WD repeat-containing protein 48	WDR48	50328000	54410000	50326000	45623000	52862000	44539000	68541000	72808000	60377000	69754000	73909000	64447000	11	7	7	9	9	10	9	11	8	8	11	10	952360	739750	742060	767940	737190	615100	1064300	1690000	973250	1135500	1428400	1221500
Q8NCW8;B4DEN6;A0A024R2M6;P09110;H7C131;C9JDE9;H0Y4D4;A0A140VJX0;B4E072;O43203;B4DVF4	Q8NCW8;B4DEN6;A0A024R2M6;P09110;H7C131;C9JDE9;H0Y4D4;A0A140VJX0	3-ketoacyl-CoA thiolase, peroxisomal	ACAA1	16285000	23586000	23811000	25362000	36269000	16946000	5512900	14866000	15448000	0	16328000	13630000	4	6	6	6	8	5	3	4	3	0	3	5	529510	1149600	871520	982960	1822500	653300	94176	276650	342560	0	278930	404160
A0A024R2M7;O95747;C9JIG9;F8WBK9	A0A024R2M7;O95747;C9JIG9	Serine/threonine-protein kinase OSR1	OXSR1	183880000	133740000	163410000	165810000	154270000	164240000	217440000	255880000	232890000	149610000	201750000	267610000	12	11	9	10	10	10	9	13	16	13	13	15	2977000	2975200	3308800	3047800	2959500	2343500	2782200	4310700	6235000	3607600	4383900	5415700
A0A024R2M8;D2CPI8;D2CPJ1;D2CPJ3;D2CPJ0;D2CPI9;D2CPK0;D2CPK7;E7EUB5;D2CPJ5;D2CPK1;D2CPJ4;D2CPJ8;D2CPK4;D2CPJ2;D2CPK2;D2CPJ9	A0A024R2M8		XPC	503740000	479940000	521300000	522380000	514460000	553720000	291080000	273630000	194220000	336980000	316430000	227470000	22	20	22	18	21	20	18	19	14	21	19	12	8113900	7215000	7890300	5995200	6826000	6286000	3464700	3454900	1837400	4484800	4505700	2509800
A0A024R2N6;P30414;Q6M1B8;A0A087WYW3;Q6N014;Q59EC3;Q6MZH6;C9JMM5;A8K7K2;Q6M1B6	A0A024R2N6;P30414;Q6M1B8;A0A087WYW3	NK-tumor recognition protein;Putative peptidyl-prolyl cis-trans isomerase	NKTR;DKFZp686J06106	50803000	46387000	44210000	38137000	29667000	55164000	42650000	32817000	29931000	39144000	29269000	31965000	12	8	8	7	8	4	8	7	4	5	5	4	1085000	781200	863250	588650	382590	333690	572040	427970	308740	492320	259320	305730
C9J9K3;A0A024R2P0;A0A0C4DG17;P08865;Q96RS2;A0A024R7P5;F8WD59;A0A024RCF2	C9J9K3;A0A024R2P0;A0A0C4DG17;P08865;Q96RS2;A0A024R7P5;F8WD59	40S ribosomal protein SA	RPSA;LOC388524	354990000	437050000	328590000	398720000	518890000	385000000	527720000	854800000	1087300000	390460000	673010000	889500000	8	10	9	11	11	9	11	11	13	11	11	11	12695000	21403000	13741000	16574000	23167000	10349000	25603000	35494000	67406000	19415000	30826000	33368000
B2RDZ9;A0A024R2P7;Q15024;B4DIU0	B2RDZ9;A0A024R2P7;Q15024;B4DIU0	Exosome complex component RRP42	EXOSC7	133590000	174880000	166350000	153950000	161910000	132320000	176420000	156910000	195940000	155910000	197630000	217340000	6	5	5	4	5	4	6	7	9	7	5	7	2700800	5546400	3179100	2408800	3459100	2360700	5033400	5076300	7922900	5896100	4829900	8270200
A0A024R2Q3;P35222;B4DL06;B4DGU4;B5BU28;B4DSW9;E7EMJ5;G9GAG7;E9PDF9;E7EV28;C9IZ65	A0A024R2Q3;P35222;B4DL06;B4DGU4;B5BU28;B4DSW9	Catenin beta-1	CTNNB1	360210000	330240000	316510000	424760000	443280000	471090000	1513300000	1504500000	1326800000	1694900000	1772300000	1384600000	22	21	20	20	22	17	28	27	30	28	30	29	4708300	3532300	3667900	4722700	5216000	4367800	23085000	22669000	23495000	28482000	32473000	20347000
A0A024R2Q4;P61313;E7EQV9;E7ENU7;B4DLP4;E7EX53;B4DEN1;A4D1Q5;E7ERA2	A0A024R2Q4;P61313;E7EQV9;E7ENU7;B4DLP4	Ribosomal protein L15;60S ribosomal protein L15	RPL15	542560000	766910000	682940000	586130000	684740000	566580000	825020000	788800000	824100000	731640000	678330000	675970000	9	9	9	8	10	6	12	9	12	11	11	11	24613000	44639000	35684000	26452000	32716000	23082000	40368000	37135000	33802000	39925000	36818000	34909000
Q53R15;A0A024R2Q5;P05976;P08590	Q53R15;A0A024R2Q5;P05976;P08590	Myosin light chain 1/3, skeletal muscle isoform;Myosin light chain 3	MYL1;MYL3	0	0	0	0	0	0	68619000	0	0	0	63227000	76785000	1	0	1	0	0	0	2	1	1	0	2	2	233510	0	273860	0	0	0	3847800	1116300	607720	0	4942600	3559400
A0A024R2Q8;Q9UHA2	A0A024R2Q8;Q9UHA2	SS18-like protein 2	SS18L2	0	0	13344000	0	7232500	0	0	0	0	0	0	0	2	0	3	0	2	1	1	1	1	1	1	1	464420	0	1240900	0	482760	382250	64810	30293	365090	157630	92180	49199
A0A024R2R0;Q96PB8	A0A024R2R0;Q96PB8	Leucine-rich repeat-containing protein 3B	LRRC3B	0	13273000	0	0	0	0	0	0	0	0	0	0	0	1	0	0	0	0	1	1	0	1	1	0	0	458760	0	0	0	0	153260	1079600	0	1328900	221620	0
Q53H56;A0A024R2X6;Q53FJ3;Q08AK7;A0A024R2T0;Q13107;H7C189;C9JNU9	Q53H56;A0A024R2X6;Q53FJ3;Q08AK7;A0A024R2T0;Q13107;H7C189	Ubiquitin carboxyl-terminal hydrolase;Ubiquitin carboxyl-terminal hydrolase 4	USP4	32237000	28834000	31111000	31453000	28952000	24159000	22948000	26248000	25857000	25243000	24248000	24499000	8	7	7	7	7	5	6	4	7	7	5	4	383910	474490	371060	257940	317850	176040	202360	222060	321740	335550	210890	137050
A0A024R2T2;Q96AT1	A0A024R2T2;Q96AT1	Uncharacterized protein KIAA1143	KIAA1143	29615000	32811000	43780000	32948000	29543000	32859000	28530000	28349000	30207000	23915000	35162000	28473000	2	2	2	2	2	2	2	2	2	2	2	2	1888800	2370600	2686500	1970500	2140300	1552500	1973100	1645400	2291400	1487000	2334700	1673300
A0A024R2T4;O94889;B4DHW4;Q647K1;Q6PJF0;Q9H8E7;C9J4G4;F8WCL4;F8WF78;Q96B51	A0A024R2T4;O94889;B4DHW4;Q647K1;Q6PJF0	Kelch-like protein 18	KLHL18	62725000	59656000	50963000	69373000	65796000	57023000	0	0	0	0	0	0	6	6	5	7	6	4	1	1	2	0	1	1	1328000	1843900	1644800	2246100	1647200	1239600	47721	50801	67254	0	45480	47346
A0A024R2T6;Q7L2E3;H7BXY3;Q6W6M7;F6R0H4	A0A024R2T6;Q7L2E3;H7BXY3	Putative ATP-dependent RNA helicase DHX30	DHX30	24554000	26305000	15349000	31435000	21886000	19914000	121390000	181180000	163950000	106330000	122500000	127030000	6	6	4	6	6	5	16	24	29	20	25	24	155800	133130	101160	176010	127900	103760	976150	1416000	1846200	1072600	1385200	1156500
A0A024R307;A0A024R2U4;Q8WXE1;A0A0U1RQW3;A0A0U1RQR9;A0A0U1RRM7;A0A0U1RQJ8;A0A1W2PQ89	A0A024R307;A0A024R2U4;Q8WXE1;A0A0U1RQW3;A0A0U1RQR9;A0A0U1RRM7;A0A0U1RQJ8	ATR-interacting protein	TREX1;ATRIP	50447000	35075000	53138000	55653000	47610000	41224000	45022000	36178000	30068000	40485000	50637000	49891000	4	3	3	6	6	6	5	4	3	4	4	4	361580	173140	205560	1301500	496160	1099700	1976500	331530	237630	327690	370150	1720500
H7C0J2;B4DTM0;C9J0V5;G3V0G1;A0A024R2U5;Q9BQQ3;C9J5S6;C9J9V9	H7C0J2;B4DTM0;C9J0V5;G3V0G1;A0A024R2U5;Q9BQQ3;C9J5S6;C9J9V9	Golgi reassembly-stacking protein 1	GORASP1	0	0	0	0	0	0	10804000	11506000	0	0	12973000	19046000	0	0	0	0	0	0	1	2	1	1	1	1	0	0	0	0	0	0	646000	905250	473940	302760	830960	1092500
A0A024R2U6;P52756;Q59HE6;A0A0S2Z549;C9JFQ5;E1CJT4;A0A0S2Z5U0;C9J9P7;C9JR02;F8W910;F8WE23	A0A024R2U6;P52756;Q59HE6	RNA-binding protein 5	RBM5	765400000	701180000	790750000	778240000	668790000	863560000	323270000	260870000	201960000	277030000	263830000	225560000	20	19	22	18	21	22	17	13	11	15	15	15	13607000	12492000	14827000	13109000	11670000	13239000	5350700	3798000	3189100	4523100	4200600	3218300
A0A024R2U9;C9JIF9;P13798;H7C393;C9JLK2;H7C1U0;F8WEH5	A0A024R2U9;C9JIF9;P13798;H7C393	Acylamino-acid-releasing enzyme	APEH	12601000	16040000	0	13977000	15199000	14509000	38353000	51726000	39162000	34380000	47868000	34539000	3	4	1	2	3	3	8	8	8	6	6	8	161280	272870	44855	190690	219380	148030	935100	1042200	1214600	666530	1129500	766360
A0A0S2Z472;A8KAH7;A0A024R2W3;P13861;H7C1L0;H7C330;H7C4A9;C9J830;A0A0K0K1I3	A0A0S2Z472;A8KAH7;A0A024R2W3;P13861	cAMP-dependent protein kinase type II-alpha regulatory subunit	PRKAR2A	30138000	35736000	27564000	31976000	41395000	27429000	24800000	36524000	45805000	18771000	33950000	36343000	5	7	5	7	8	2	6	8	10	4	7	9	707160	917940	713740	843540	1119400	320230	642070	1148700	1430500	282450	960100	1255100
A0A024R2W4;Q14118	A0A024R2W4;Q14118	Dystroglycan;Alpha-dystroglycan;Beta-dystroglycan	DAG1	0	0	0	0	0	0	35726000	33616000	44955000	46780000	48417000	45080000	0	1	0	0	0	1	6	5	6	6	7	8	0	17794	0	0	0	8028.3	373030	359270	364750	735370	774520	721570
C9J8E1;B5BUJ8;B2R8Z2;A8K4K4;A0A024R2W7;Q16644;C9JPW3	C9J8E1;B5BUJ8;B2R8Z2;A8K4K4;A0A024R2W7;Q16644	MAP kinase-activated protein kinase 3	MAPKAPK3	0	0	0	0	0	0	22308000	20947000	24484000	26531000	23722000	24506000	0	0	0	0	0	0	3	3	5	2	4	5	0	0	0	0	0	0	595120	580490	987040	564600	943410	800560
A0A024R329;A0A024R2X1;Q9Y5P6	A0A024R329;A0A024R2X1;Q9Y5P6	Mannose-1-phosphate guanyltransferase beta	GMPPB	0	0	0	0	0	0	0	0	6665900	0	0	0	0	1	1	1	1	0	0	1	2	0	2	2	0	155270	88000	76298	128570	0	0	69830	233390	0	206210	181100
Q92551;A0A024R2X2;C9JNA8	Q92551;A0A024R2X2	Inositol hexakisphosphate kinase 1	IP6K1;IHPK1	5248600	0	4368700	4780400	6156000	0	4683000	0	0	0	5901300	5119500	2	2	2	2	2	0	2	1	1	2	2	2	127040	154990	93298	105620	141860	0	102420	0	64526	79203	138600	102450
A0A024R305;Q92560;F8W6N3;H0Y8E8;F8WEY5;C9J7L9	A0A024R305;Q92560;F8W6N3	Ubiquitin carboxyl-terminal hydrolase;Ubiquitin carboxyl-terminal hydrolase BAP1	BAP1	34240000	43613000	32183000	37167000	37743000	24037000	21286000	16553000	29196000	20634000	18164000	20940000	5	4	7	6	6	5	4	1	4	3	3	5	553500	584330	519350	585390	727790	438840	380550	101230	437590	232460	266760	324800
Q9Y2S6;A0A024R306;A0A024R1R8	Q9Y2S6;A0A024R306;A0A024R1R8	Translation machinery-associated protein 7	TMA7;CCDC72;hCG_2014768	516420000	488290000	469290000	505430000	593790000	603910000	517700000	565620000	357690000	498930000	552550000	606680000	2	2	2	2	2	2	2	2	2	2	2	2	83321000	151590000	133510000	113350000	145820000	69527000	139730000	134600000	92098000	140390000	141190000	161000000
A0A024R319;P55268;Q15483;Q8N9Q8	A0A024R319;P55268;Q15483	Laminin subunit beta-2	LAMB2	0	0	0	0	0	0	0	9391300	13247000	0	8360100	11207000	0	0	0	0	0	0	1	3	2	2	6	3	0	0	0	0	0	0	3636.2	44749	37511	48144	91625	33837
A0A024R324;P61586;Q9BVT0;B4DKN9;C9JNR4;C9JX21;A0A0B6XK12;Q5JR07;Q5JR05;C9JRM1;Q5JR06;E9PN11;U3KQA9;U3KQV3;P62745	A0A024R324;P61586;Q9BVT0;B4DKN9;C9JNR4;C9JX21	Transforming protein RhoA	RHOA;ARHA	88411000	109580000	76316000	88634000	106190000	92840000	196400000	295170000	294390000	206440000	281570000	307480000	4	5	5	4	3	4	6	5	7	6	6	5	5286700	6993300	4256300	3250200	4238500	4368300	14660000	20724000	25373000	17349000	23657000	21404000
A0A024R326;Q6IPI1;P47914	A0A024R326;Q6IPI1;P47914	60S ribosomal protein L29	RPL29	97887000	102940000	0	79863000	88295000	88054000	96402000	114190000	174330000	88899000	89066000	123130000	2	2	1	2	2	2	2	2	2	2	2	2	20344000	20635000	17138000	14271000	16808000	13166000	26843000	35075000	36733000	23422000	27819000	25663000
A0A024R328;Q05655;B4DFV1;C9K0E3;C9JZU8;C9J9P1	A0A024R328;Q05655;B4DFV1	Protein kinase C delta type;Protein kinase C delta type;Protein kinase C delta type regulatory subunit;Protein kinase C delta type catalytic subunit;Protein kinase C	PRKCD	0	0	0	0	0	0	0	11358000	10203000	11138000	11880000	11025000	0	0	0	0	0	0	2	3	4	2	5	2	0	0	0	0	0	0	136010	115250	263380	104130	316650	53577
E7ETR1;B4DIG8;C9J9E2;A0A024R331;B2RDF9;A0A140VKD5;Q8NCB2;A0A024R2U2;B4DM24;B4DMF2;F8WDJ4;B4DSW8	E7ETR1;B4DIG8;C9J9E2;A0A024R331;B2RDF9;A0A140VKD5;Q8NCB2;A0A024R2U2;B4DM24;B4DMF2	CaM kinase-like vesicle-associated protein	CAMKV	0	0	0	0	0	0	0	10423000	9938300	0	0	0	0	0	0	0	0	0	1	3	2	0	1	1	0	0	0	0	0	0	71050	216510	232040	0	60942	61198
A0A024R332;Q6I9Y2;A0A024R341;F8WF22;H7C5E3	A0A024R332;Q6I9Y2;A0A024R341	THO complex subunit 7 homolog	NIF3L1BP1;THOC7	123890000	108970000	113270000	99857000	111550000	136300000	80027000	89297000	82965000	82667000	72472000	86987000	10	12	9	6	11	7	6	8	7	9	9	9	6725100	4719700	4165500	4353000	5855000	4369600	3276700	4518600	3189900	4632000	3267600	4672300
A0A024R333;Q6UXN9;C9JBU3;C9J355	A0A024R333;Q6UXN9	WD repeat-containing protein 82	TMEM113;WDR82	520170000	603600000	574280000	511500000	526260000	447830000	363750000	327330000	427480000	378170000	383450000	396010000	13	13	10	10	12	11	13	11	9	13	9	10	20181000	24156000	19735000	17603000	18787000	12063000	13521000	10156000	13597000	16067000	13198000	12579000
A0A024R338;Q9UHJ3;C9IZZ5;C9IY64	A0A024R338;Q9UHJ3	Scm-like with four MBT domains protein 1	SFMBT1	6199700	8800800	9965300	8681300	8620000	8004800	7454000	4689900	0	9759600	7105700	5608100	4	3	2	3	4	3	2	3	3	4	3	2	206420	142560	121640	131230	167150	200020	78294	79277	198190	209010	90859	79865
A0A024R355;Q8IV48;B4DWF4;E5RIV7	A0A024R355;Q8IV48;B4DWF4	3-5 exoribonuclease 1	THEX1;ERI1	24356000	23845000	0	30913000	31448000	28144000	0	0	17653000	0	19372000	0	3	2	1	3	3	3	0	1	2	1	3	1	617640	518450	446130	675810	1019400	532940	0	355850	385800	93274	522720	218290
Q969S2;A0A024R361;E9PPL4	Q969S2;A0A024R361	Endonuclease 8-like 2	NEIL2	19680000	17371000	0	12403000	13095000	15066000	11132000	0	0	0	10529000	10605000	3	2	2	2	3	2	2	1	1	1	3	2	555830	414130	315280	299880	353280	264410	221050	152450	123990	206260	312310	231770
A0A024R370;P82094;B4DQY7;F8WF45;Q6PII6	A0A024R370;P82094;B4DQY7;F8WF45	TATA element modulatory factor	TMF1	80119000	79469000	39202000	77178000	107080000	53557000	99936000	106490000	100450000	136140000	149870000	125040000	14	11	6	9	16	7	19	19	20	23	24	21	633960	469600	168790	421320	695120	223290	1063300	979150	1077500	1801900	1747000	1313200
B4DZZ0;B3KQB4;A0A024R371;O75915;F8WF90;C9JQU6;F8WF33;B4DWQ6	B4DZZ0;B3KQB4;A0A024R371;O75915;F8WF90;C9JQU6;F8WF33;B4DWQ6	PRA1 family protein 3	ARL6IP5	0	0	0	18165000	0	0	34970000	35468000	34098000	19951000	34900000	34561000	1	1	1	2	1	1	3	3	2	2	3	3	307830	471630	0	913440	320230	308970	2644100	2575800	2960000	1436600	2895500	2499200
A0A024R377;Q6IQ32;H0YLN6;H0YM09	A0A024R377;Q6IQ32	ADNP homeobox protein 2	KIAA0863;ADNP2	154830000	150610000	164320000	177210000	146390000	162220000	254200000	219130000	180770000	258970000	231850000	193380000	17	11	12	9	12	11	16	17	15	19	17	13	2121800	1441500	1804200	1603500	1532300	1463400	4456000	3259800	2543700	6234900	3077800	2507100
A0A024R388;Q9NXG2;Q6MZT3;O60362;B4DFY9;H3BNW0	A0A024R388;Q9NXG2;Q6MZT3;O60362;B4DFY9	THUMP domain-containing protein 1	THUMPD1;DKFZp686C1054;44M2.1	386310000	422910000	391820000	403550000	376590000	373880000	152200000	108670000	184840000	139790000	160500000	192470000	14	10	10	11	13	9	9	9	9	9	7	8	10668000	11890000	10606000	8925000	9407600	7101700	3231300	2583300	4317600	3875600	3630400	4050400
A0A024R394;Q9UHD1;A0A024R3C3;E9PHZ2;E9PPQ5;Q9NZ93;E9PIZ4;E9PSD5;E9PL00;E9PIF7	A0A024R394;Q9UHD1;A0A024R3C3	Cysteine and histidine-rich domain-containing protein 1	CHORDC1	103820000	114390000	101680000	106140000	119390000	115290000	193050000	266070000	262010000	180330000	228250000	237340000	9	9	9	9	9	6	11	9	13	11	10	12	3664700	3781900	3127100	2515300	2829000	1872700	7578000	8876200	12022000	9127000	8682500	9134700
A0A024R395;P49959;F8W7U8;Q05D78;F5GXT0;Q9BS79;F5H742;A0A0S2Z438;F5H256	A0A024R395;P49959;F8W7U8;Q05D78	Double-strand break repair protein MRE11A	MRE11A	1434700000	1193600000	1341300000	1314300000	1236300000	1364100000	832470000	796280000	700450000	855110000	811050000	843520000	25	25	26	26	23	24	18	20	20	19	20	20	23851000	22398000	23144000	19098000	16840000	17510000	13444000	12998000	12862000	15185000	14279000	11653000
H0YFT8;A0A024R3B1;F5GYW0;A0A024R3D1;A0A024R3A1;Q86XR8	H0YFT8;A0A024R3B1;F5GYW0;A0A024R3D1;A0A024R3A1;Q86XR8	Centrosomal protein of 57 kDa	CEP57	0	0	0	0	0	2990500	0	0	0	0	0	0	0	0	1	0	0	1	0	0	0	0	1	0	0	0	142160	0	0	82574	0	0	0	0	335090	0
A0A024R3A2;Q9BTE7;E9PM04;B4DP84;H0YCN4;E9PQV9;E9PLH8;E9PM78;H0YD80;E9PLS2;J3QQL8;H0Y9C5;H0Y907	A0A024R3A2;Q9BTE7;E9PM04;B4DP84;H0YCN4	DCN1-like protein;DCN1-like protein 5	DCUN1D5	415700000	376660000	421390000	406130000	389890000	466970000	295520000	297260000	292950000	212050000	277560000	261260000	11	11	10	8	9	10	10	8	10	9	10	7	16809000	14484000	13234000	12397000	13669000	13067000	11665000	16763000	12427000	18187000	27303000	6837500
Q8IY63;A0A024R3A6;Q8N209	Q8IY63;A0A024R3A6	Angiomotin-like protein 1	AMOTL1	0	0	0	0	1789400	0	0	0	0	0	0	0	0	1	0	1	1	0	1	1	1	1	3	2	0	0	0	0	35862	0	34144	37634	12463	45557	79563	31283
A0A024R3A8;Q9BRL6;A4D2F7	A0A024R3A8;Q9BRL6	Serine/arginine-rich splicing factor 8	SRP46;SRSF8	41127000	34591000	43956000	39807000	39956000	43269000	22889000	22817000	20378000	22063000	14637000	22447000	3	3	3	3	3	3	3	3	2	3	3	3	3002700	2048400	2925200	2626800	2191000	3465200	1466400	1401800	817540	1314200	954290	1319500
Q9H5J8;A0A024R3A9;E9PM59	Q9H5J8;A0A024R3A9;E9PM59	TATA box-binding protein-associated factor RNA polymerase I subunit D	TAF1D;JOSD3	13371000	11778000	12524000	15540000	13199000	15165000	11986000	0	0	9070200	0	0	4	3	3	2	3	3	4	3	2	2	1	2	568750	773290	783520	785670	794430	870470	878160	598530	169860	556770	205210	192970
B2RBH9;A0A024R3B3;Q8N4S0;F5H777	B2RBH9;A0A024R3B3;Q8N4S0;F5H777	Coiled-coil domain-containing protein 82	CCDC82	0	0	9237400	0	0	0	10638000	0	9360200	0	0	0	1	1	2	0	0	1	2	1	2	1	1	1	106930	130350	185360	0	0	77528	212070	143230	186020	79361	72789	91882
Q13315;A0A024R3C7;E9PIN0;B4DSP3;Q68DE6;M0QXY8;A0A087X0E9;E9PRG7;Q6P7P1;E9PIQ5;Q59GH6;E2I6F3;Q8TDS2;Q8TDS0;A8WFP7;Q96QM9;H0YDU7	Q13315;A0A024R3C7	Serine-protein kinase ATM	ATM	425480000	378900000	428880000	448960000	456670000	473860000	419700000	394400000	352590000	456430000	447610000	439770000	44	44	40	40	39	39	43	40	42	49	47	40	1266000	1208000	1206300	1253100	1202200	1081600	1244600	1164600	1249000	1614000	1528300	1274700
Q8ND24;A0A024R3D4;E9PN76	Q8ND24;A0A024R3D4;E9PN76	RING finger protein 214	RNF214;DKFZp547C195	0	15154000	0	0	0	0	16673000	24192000	46878000	42585000	31508000	38461000	1	4	1	0	1	1	5	5	6	3	6	4	27318	124600	31027	0	34664	30203	258870	473740	925070	553950	548280	338840
B4DS43;H0YDD4;B4DJX1;Q86YI5;A0A024R3D8;P10515;B4DLQ2;E9PEJ4;Q01991;Q16791	B4DS43;H0YDD4;B4DJX1;Q86YI5;A0A024R3D8;P10515;B4DLQ2;E9PEJ4;Q01991	Acetyltransferase component of pyruvate dehydrogenase complex;Dihydrolipoyllysine-residue acetyltransferase component of pyruvate dehydrogenase complex, mitochondrial	DLAT	17255000	18625000	18256000	29151000	39252000	16005000	0	0	0	0	0	20735000	4	3	2	3	5	2	0	0	1	1	0	4	533370	358670	232420	612950	1293000	197070	0	0	98802	74863	0	372090
Q86UU1;A0A024R3H6;A0A024R3F4;Q5W9G0;Q96D60;Q6ZUD6;B0YJ65;A0A087WZL0;Q8NC75;Q96SW0;B7Z2B9;B4DK17;B3KQD4;Q96C94;B4DIX4;Q68CT9;A0A087WXY7	Q86UU1;A0A024R3H6;A0A024R3F4;Q5W9G0;Q96D60;Q6ZUD6;B0YJ65	Pleckstrin homology-like domain family B member 1	PHLDB1;KIAA0638	0	0	0	0	0	0	39531000	50693000	55227000	60975000	55788000	46243000	0	0	0	1	1	0	5	8	7	5	9	8	0	0	0	20197	20988	0	693350	357230	327730	350510	383170	266980
A0A024R3F5;Q9BQA5	A0A024R3F5;Q9BQA5	Histone H4 transcription factor	MIZF;HINFP	0	0	1423800	0	0	0	0	0	0	0	0	0	1	1	1	1	0	0	1	0	1	0	0	1	5504.3	62818	65184	56655	0	0	25556	0	54998	0	0	29398
A0A024R3H2;Q92673;E9PKB0;B4DG45;E9PS32;B4DHG9;E9PP43;B4DYT0;E9PPB3;B4DJ13	A0A024R3H2;Q92673;E9PKB0;B4DG45;E9PS32;B4DHG9;E9PP43;B4DYT0;E9PPB3;B4DJ13	Sortilin-related receptor	SORL1	0	0	0	0	0	0	42272000	58202000	65296000	0	64820000	56909000	0	0	1	0	0	0	3	8	9	1	12	10	0	0	5482.6	0	0	0	125380	131140	205280	9080.3	356590	270160
A0A024R3H3;O00534;A8K6N3;B4DHS6;B2RC43	A0A024R3H3;O00534;A8K6N3;B4DHS6	von Willebrand factor A domain-containing protein 5A	LOH11CR2A;VWA5A	0	0	0	10546000	21632000	15611000	34211000	38722000	49522000	36800000	33471000	39349000	2	0	1	2	2	2	8	9	10	10	10	8	697680	0	17267	51720	172400	34388	617920	726980	932220	810560	747700	524700
A0A024R3H5;Q6ZUT1;E9PQL5;E9PSC8;E9PKA8	A0A024R3H5;Q6ZUT1;E9PQL5;E9PSC8;E9PKA8	Uncharacterized protein C11orf57	C11orf57	62850000	53637000	52383000	69323000	54069000	56268000	0	23473000	18750000	25721000	0	0	4	4	2	4	4	3	2	3	2	4	1	1	2097600	2199100	1191900	1903400	2041900	912130	507840	795780	468090	1168600	221300	163930
A0A024R3J7;P46977;A0A0C4DH80;E9PN73;E9PI32	A0A024R3J7;P46977	Dolichyl-diphosphooligosaccharide--protein glycosyltransferase subunit STT3A	hCG_2032701;STT3A	61886000	90747000	67640000	72623000	97523000	68778000	90899000	124480000	147330000	85431000	132370000	131710000	5	6	4	7	8	5	5	9	9	6	7	6	725550	1023000	506510	1406800	1920600	680770	944900	2538900	2983800	1438100	2351900	1396300
A0A024R3K9;A0A024R3N2;Q6P4R8;E9PQ59;B4DSL1;E9PJU3;E9PJG2;E9PQB0;E9PJE1;E9PM88	A0A024R3K9;A0A024R3N2;Q6P4R8;E9PQ59;B4DSL1	Nuclear factor related to kappa-B-binding protein	NFRKB	172670000	165070000	162080000	157240000	149420000	157740000	94823000	93070000	81700000	111240000	74068000	82778000	26	28	26	25	21	19	9	16	15	13	13	12	2252700	2544500	2024900	1674700	1752500	1668800	581530	761190	868230	1006400	571230	769010
E9PMJ2;J3KP39;A0A024R3L8;Q9BPY3;G3V179;E9PMW3;E9PIM5	E9PMJ2;J3KP39;A0A024R3L8;Q9BPY3;G3V179	Protein FAM118B	FAM118B;FLJ21103	61749000	59889000	58761000	54298000	47892000	58705000	87455000	103940000	110720000	85617000	102440000	117040000	6	4	5	5	6	6	6	6	8	7	5	8	1920100	1763000	1583600	1240700	1452800	1509500	2676200	3457500	4195600	3325600	3498700	4376400
Q4G0F5;A0A024R3L9;H0YCI7	Q4G0F5;A0A024R3L9	Vacuolar protein sorting-associated protein 26B	VPS26B	0	0	0	0	0	0	0	15687000	15115000	10905000	15455000	10132000	0	0	1	0	1	1	2	6	4	3	3	3	0	0	49472	0	58493	41002	245880	663000	589810	413400	564320	293980
A0A024R3M1;Q9P016	A0A024R3M1;Q9P016	Thymocyte nuclear protein 1	THYN1	337090000	296980000	325010000	331030000	283690000	303620000	656430000	633490000	734510000	823280000	594310000	725070000	7	6	3	5	5	5	7	9	9	8	8	9	10284000	5745200	5356900	8221000	6239900	5258800	23239000	21311000	23980000	26409000	22242000	25001000
B3KN61;A0A024R3M3;O95125;E9PM99;Q9Y5A5	B3KN61;A0A024R3M3;O95125;E9PM99;Q9Y5A5	Zinc finger protein 202	ZNF202	0	0	0	0	0	0	15152000	16169000	11180000	19637000	11003000	0	1	0	0	0	0	0	5	4	3	4	3	1	45183	0	0	0	0	0	736290	395940	328930	774410	203310	115930
G3V174;Q86T64;A0A024R3N1;A7KAX9;E9PRH3;Q86UT2;A0A024R3K8	G3V174;Q86T64;A0A024R3N1;A7KAX9;E9PRH3;Q86UT2;A0A024R3K8	Rho GTPase-activating protein 32	ARHGAP32;DKFZp451F1115;RICS	0	0	0	0	0	0	0	9505300	0	0	0	0	0	0	0	0	0	0	1	3	0	1	2	0	0	0	0	0	0	0	90075	159630	0	0	61839	0
B4E3I5;A0A024R3N3;A0A140VJE9;Q06481;B4DTV1;B4DKY3;E9PQS3	B4E3I5;A0A024R3N3;A0A140VJE9;Q06481;B4DTV1;B4DKY3	Amyloid-like protein 2	APLP2	0	0	0	0	0	0	0	13432000	20199000	0	13063000	0	0	0	0	1	1	0	0	2	4	1	4	1	0	0	0	54438	67067	0	0	155930	330540	69400	298600	107800
A0A024R3P1;O15121	A0A024R3P1;O15121	Sphingolipid delta(4)-desaturase DES1	DEGS1	23805000	28072000	23460000	20059000	29110000	24670000	0	0	0	0	0	0	2	3	2	2	2	3	1	0	1	0	0	1	719890	1902500	784550	663580	1005300	1134900	148780	0	165370	0	0	174080
A0A024R3P9;Q9H3P7	A0A024R3P9;Q9H3P7	Golgi resident protein GCP60	ACBD3	53139000	58863000	52216000	68408000	82963000	68703000	68767000	89841000	88839000	63197000	83278000	85703000	5	7	3	7	10	6	8	11	10	9	12	8	1228200	1369400	773260	1466200	2581600	981990	2144500	3267600	3211700	2156300	2595200	1835500
A0A024R3Q3;P84077;A0A024R0Y6;P61204;B4DN70;B4DEB9;F5H423;B4DJC8;B4E190;F5H0C7;H0YGG7	A0A024R3Q3;P84077;A0A024R0Y6;P61204;B4DN70;B4DEB9;F5H423;B4DJC8;B4E190	ADP-ribosylation factor 1;ADP-ribosylation factor 3	ARF1;ARF3	583420000	661150000	638190000	721820000	759550000	604700000	612220000	646300000	966800000	709170000	949360000	986800000	8	12	8	9	10	8	8	8	10	9	10	9	32488000	53290000	37293000	31667000	37958000	20170000	39044000	45330000	71358000	55418000	61839000	54770000
Q9NVF7;A0A024R3Q6;B4E0H5	Q9NVF7;A0A024R3Q6	F-box only protein 28	FBXO28	32590000	33694000	38965000	31254000	38929000	41247000	21568000	15406000	0	17719000	18805000	11397000	8	7	8	7	10	7	5	3	1	3	4	2	1243600	1462400	1568500	1071400	1627900	1223900	560950	311490	199140	457260	535900	206750
A0A024R3R1;Q4LE39;X6RCR8;A0A024R3V1;A0PJ81;H7C5R6;H0Y7Y8	A0A024R3R1;Q4LE39;X6RCR8;A0A024R3V1	AT-rich interactive domain-containing protein 4B	ARID4B	99488000	76018000	98448000	92197000	85723000	95178000	144970000	127480000	108770000	126000000	112060000	101750000	9	15	12	13	13	10	16	16	13	14	14	11	785910	831120	805210	725120	801780	603110	1628000	1342200	1133800	1145500	1492900	741050
A0A024R3R5;Q14739;C9JXK0;B4E0Z3;C9JES9	A0A024R3R5;Q14739;C9JXK0	Lamin-B receptor	LBR	1665000000	1418700000	1590600000	1669500000	1665900000	1849100000	1048900000	1188700000	884210000	1284900000	1246300000	1133900000	20	15	16	18	17	18	15	13	16	18	15	14	52885000	37326000	52039000	48696000	48374000	48539000	25910000	34189000	20462000	35748000	31249000	22749000
E5RI90;A0A024R3S1;Q9H425	E5RI90;A0A024R3S1;Q9H425	Uncharacterized protein C1orf198	C1orf198	0	0	0	0	0	0	0	8652400	10179000	0	0	0	0	0	0	0	0	0	0	2	2	1	2	1	0	0	0	0	0	0	0	464980	574810	350260	348370	321930
A0A024R3T8;P09874;B2R5W3;B4E0E1;Q05D33;Q6PJL0;Q96P95;Q5VX84;Q5VX85	A0A024R3T8;P09874;B2R5W3;B4E0E1	Poly [ADP-ribose] polymerase 1	PARP1	47997000000	50841000000	51083000000	48556000000	43643000000	46774000000	25871000000	21979000000	19664000000	27401000000	22958000000	22600000000	68	68	70	66	67	65	64	63	65	61	60	61	542590000	585010000	565240000	475470000	465500000	418750000	281690000	232040000	234800000	327170000	260190000	229810000
A0A0A1HAV9;Q53GC2;A0A024R3U9;P20338;A0A087WYT5	A0A0A1HAV9;Q53GC2;A0A024R3U9;P20338;A0A087WYT5	Ras-related protein Rab-4A	RAB4A	0	0	0	0	0	0	0	8138900	9690800	6470500	8615200	10130000	0	0	0	0	0	0	1	2	3	3	4	2	0	0	0	0	0	0	0	433950	356640	354080	872530	432270
A0A024R3V0;Q9NUQ6;B8ZZZ7;F8W6C2;C9JW67;C9JGM8;F8VT91;C9JKE4;F8VZ02;H7C2G5;F2Z2S1;C9IZC3;C9J8M7;Q4ZFW0;F8WAV0	A0A024R3V0;Q9NUQ6;B8ZZZ7;F8W6C2	SPATS2-like protein	DNAPTP6;SPATS2L	0	0	0	0	0	3990100	204440000	448250000	375090000	206360000	433620000	376690000	0	1	0	0	1	2	20	18	15	18	18	18	0	59720	0	0	2036.7	17593	9028100	6293400	7863600	5712600	9050100	4924900
B8ZZ77;A0A024R3V4;A0A0S2Z5A8;Q9H2H8;H7BZ14;C9K058;F8WC82;C9J4N2;Q86UR0;A0A0S2Z5X8	B8ZZ77;A0A024R3V4;A0A0S2Z5A8;Q9H2H8;H7BZ14;C9K058	Peptidyl-prolyl cis-trans isomerase;Peptidyl-prolyl cis-trans isomerase-like 3	PPIL3	28873000	26645000	26337000	23128000	0	23232000	24715000	23905000	25862000	0	31388000	24292000	2	2	2	2	1	2	2	2	2	1	2	2	2337300	1621900	2052200	1794200	1489500	1661900	1612800	2006300	1778900	1157800	2271200	1811500
Q658J0;A0A024R3V5;A0A024R3V7;Q9GZT8;C9JN42;B8ZZI0;E7EXA3;Q6X734	Q658J0;A0A024R3V5;A0A024R3V7;Q9GZT8	NIF3-like protein 1	DKFZp762L015;NIF3L1	0	0	0	0	0	0	0	0	0	0	0	17214000	0	0	0	0	0	2	0	2	0	0	0	3	0	0	0	0	0	94232	0	155700	0	0	0	412980
A0A024R3V8;Q99598;C4P0D6;C4P0D8;C4P0D4;Q5VVQ1;Q9NRI2;Q7Z3N9	A0A024R3V8;Q99598;C4P0D6;C4P0D8;C4P0D4;Q5VVQ1	Translin-associated protein X	TSNAX;DISC1	45220000	50228000	47922000	0	40438000	39645000	0	56692000	74086000	40853000	45048000	63519000	4	7	2	1	5	3	1	6	7	4	5	6	1122000	1685900	758060	288310	776020	444970	166420	1347700	2666300	1102700	1410400	1488800
C9J6G3;C9J7M1;A0A024R3W4;O95749	C9J6G3;C9J7M1;A0A024R3W4;O95749	Geranylgeranyl pyrophosphate synthase	GGPS1	0	0	0	0	0	0	0	0	0	0	2879400	0	0	0	0	0	0	0	0	1	1	0	1	0	0	0	0	0	0	0	0	82237	107380	0	99672	0
A0A024R3W7;P24534;A4D1M6;C9JZW3;F2Z2G2;F8WF65	A0A024R3W7;P24534;A4D1M6;C9JZW3	Elongation factor 1-beta	EEF1B2;LOC392793	95842000	75760000	71015000	92205000	120340000	103130000	186650000	381960000	394740000	154620000	288980000	311510000	3	3	3	3	3	3	3	4	6	3	3	3	3395100	3010100	2434000	2884700	3917500	2612500	7037000	13364000	20417000	7120100	11439000	9213600
P10809;A0A024R3X4;B7Z597;B3GQS7;B7Z5E7;B7Z4F6;B7Z532;Q53SE2;E7ESH4;E7EXB4;Q53QD5;B9VPB4;B9VP19;C9JL25;A0A0S2Z415;C9JCQ4;C9JL19;C9J0S9	P10809;A0A024R3X4;B7Z597;B3GQS7;B7Z5E7;B7Z4F6	60 kDa heat shock protein, mitochondrial	HSPD1	556290000	816390000	676910000	1174100000	1379100000	672010000	349420000	503800000	1247300000	294010000	435090000	943490000	20	21	19	26	25	19	16	19	25	17	17	24	10462000	13616000	10601000	19003000	22233000	10111000	5319200	8149200	24564000	3857900	7530400	19735000
A0A024R3Z1;A0A024R407;P11137;Q6NYC5;A0A024R3Y8;E7EV03;A8K5Y1;A0A024R409;Q59FX9;A8MZ31;Q16296	A0A024R3Z1;A0A024R407;P11137;Q6NYC5	Microtubule-associated protein;Microtubule-associated protein 2	MAP2	0	0	0	0	0	0	11213000	17973000	16658000	0	15137000	18086000	0	0	0	0	0	1	2	8	3	2	8	4	0	0	0	0	0	446.68	33807	146250	70475	33528	114600	117430
A0A024R3Z2;B8ZZN6;P63165;B8ZZJ0;B8ZZ67;B9A032;G2XKQ0	A0A024R3Z2;B8ZZN6;P63165;B8ZZJ0;B8ZZ67;B9A032	Small ubiquitin-related modifier 1	SUMO1	1802200000	1252400000	1612300000	1725800000	1528300000	1893500000	2420200000	2332400000	1499000000	2179200000	2183100000	1939200000	7	5	5	5	6	5	7	6	4	5	6	5	163020000	110430000	145990000	143520000	119170000	130740000	232500000	225750000	145610000	210530000	215090000	156120000
Q6FHH6;Q53TN2;A0A024R3Z5;O43813;B2R602;E9PHS0;F8WDS9;B4DGM7;H7C2E3	Q6FHH6;Q53TN2;A0A024R3Z5;O43813;B2R602;E9PHS0	LanC-like protein 1	LANCL1	76922000	56947000	62326000	66188000	64425000	66579000	149860000	129960000	110500000	123510000	118710000	140080000	5	4	5	5	4	5	8	7	7	7	7	6	2266100	1417000	1257700	1654700	1355400	1437200	6645200	4440200	3456600	5200600	5167200	4563900
A0A024R3Z6;Q53FN7;Q7L1Q6;D3DN77;C9IZ80;B3KU41;H0Y503;C9JFN4;C9J188;C9JWF5;Q3LIC9;C9JV57	A0A024R3Z6;Q53FN7;Q7L1Q6;D3DN77;C9IZ80;B3KU41	Basic leucine zipper and W2 domain-containing protein 1	BZW1;hCG_2022736	359430000	305780000	306260000	314470000	335800000	339540000	980730000	1092000000	1010900000	924630000	1065500000	973850000	11	10	10	9	9	8	12	14	15	14	15	14	7259100	6324300	5400500	4650500	6105700	4197200	25431000	27911000	27345000	26180000	29816000	21316000
B6CGU5;B5BU46;A0A024R3Z8;Q14790;E7ETB7;E7EQ06;A0A024R3Z9;Q6NVI2;A0A0A0MS31;E7EQ01;E7EVN1;C3S3G0;K4FGA0;H7C0E2;H7BZM4;C9JB29	B6CGU5;B5BU46;A0A024R3Z8;Q14790;E7ETB7;E7EQ06;A0A024R3Z9;Q6NVI2;A0A0A0MS31;E7EQ01;E7EVN1	Caspase-8;Caspase-8 subunit p18;Caspase-8 subunit p10	CASP8;hCG_16983	0	8314200	9611400	12097000	8923400	0	0	0	0	0	0	0	1	3	4	3	3	0	1	0	0	0	0	0	87047	236400	241450	201270	160700	0	17140	0	0	0	0	0
A0A024R406;A8K4A2;Q6PI47	A0A024R406;A8K4A2;Q6PI47	BTB/POZ domain-containing protein KCTD18	KCTD18	0	0	0	0	0	0	0	0	0	5269800	0	0	0	0	0	0	0	0	0	0	0	1	0	0	0	0	0	0	0	0	0	0	0	218520	0	0
C9JG97;A0A024R410;C9JEH3;Q13685;C9JTS3;H7C0R2;Q59EM1	C9JG97;A0A024R410;C9JEH3;Q13685;C9JTS3	Angio-associated migratory cell protein	AAMP	19832000	22997000	21455000	0	14942000	21991000	51447000	52957000	60291000	48665000	53974000	46654000	3	3	3	0	2	2	5	6	7	5	5	5	452840	647080	400590	0	332830	365240	1943400	2048000	2809200	2128500	2150400	1420300
A0A024R411;Q13416;B4DYU9;B8ZZ80;C9JK08	A0A024R411;Q13416;B4DYU9	Origin recognition complex subunit 2	ORC2L;ORC2	347840000	357840000	385840000	316240000	354670000	300520000	276040000	236800000	285110000	335240000	289070000	236930000	14	10	11	11	10	11	10	11	12	8	10	13	6673600	9777800	8674800	5737900	6145200	4551500	5564000	4072800	7325100	7156000	6001400	5288100
Q86T82;A0A024R416;Q86W68	Q86T82;A0A024R416	Ubiquitin carboxyl-terminal hydrolase 37;Ubiquitin carboxyl-terminal hydrolase	USP37	16949000	18846000	19595000	12930000	0	17300000	9981300	0	10928000	9364100	0	11177000	8	5	6	2	4	5	4	0	2	3	2	2	251450	228500	328020	101100	90016	173910	119420	0	86523	61278	16302	62935
A0A024R419;B3KMB8;Q9NYY8	A0A024R419;B3KMB8;Q9NYY8	FAST kinase domain-containing protein 2	KIAA0971;FASTKD2	0	0	0	0	0	0	15713000	22540000	20639000	0	14658000	20563000	1	0	0	1	0	0	3	5	4	0	4	4	31198	0	0	0	0	0	79263	309440	270760	0	183370	267840
H7BZY4;E9PH58;B4DZ35;A0A024R424;Q14679;H7C2S3;H7C421;H7C470;B4DJF5;E7EX20	H7BZY4;E9PH58;B4DZ35;A0A024R424;Q14679;H7C2S3;H7C421;H7C470;B4DJF5;E7EX20	Tubulin polyglutamylase TTLL4	TTLL4	0	0	0	0	0	0	0	0	0	0	5137800	0	0	0	0	0	0	0	1	1	0	0	2	1	0	0	0	0	0	0	142700	128790	0	0	256010	114770
A0A024R436;H7BXK9;Q9NP58	A0A024R436;H7BXK9;Q9NP58	ATP-binding cassette sub-family B member 6, mitochondrial	ABCB6	0	0	0	0	0	0	0	0	0	0	0	739540	0	0	0	0	0	0	0	1	0	1	0	1	0	0	0	0	0	0	0	9425.7	0	2546600	0	15601
B3KPP7;A8K140;A0A024R438;Q7Z3C6;B4DYN3;H7C1G6;H7C152;C9JX27;C9JD65;C9IYZ9;C9JKV7;C9JDK4;C9JXG2;C9JS65;C9JFV2;F2Z3I6	B3KPP7;A8K140;A0A024R438;Q7Z3C6;B4DYN3	Autophagy-related protein 9A	ATG9A	0	0	0	0	0	0	24517000	21558000	27962000	0	20711000	30430000	0	0	0	0	0	1	2	5	3	2	7	9	0	0	0	0	0	2522.1	216290	259060	341940	141270	248540	519020
Q9ULA0;B7Z7F0;E7ETB3;Q53SB6;A0A024R442;Q9BSS9;A0A024R443;E7EMB6;C9JBE1;B7Z822;F8WAN0;B9ZVU2;Q9HAC6;E7EPX3;E5RJ35;C9JRG3;C9J1E2	Q9ULA0;B7Z7F0;E7ETB3;Q53SB6;A0A024R442;Q9BSS9;A0A024R443;E7EMB6	Aspartyl aminopeptidase	DNPEP	7297300	19510000	0	0	17739000	0	29359000	20425000	30372000	25192000	18678000	22988000	2	3	1	2	2	1	5	7	9	6	8	7	95170	155300	76804	100960	210930	36853	642670	960320	1592400	724720	1037800	1006200
A0A024R464;Q9H8Y5;B8ZZS4;B4E0V1;B4DZT1;C9K022;C9JQZ3;C9JS61	A0A024R464;Q9H8Y5;B8ZZS4	Ankyrin repeat and zinc finger domain-containing protein 1	ANKZF1	0	0	0	0	0	0	57562000	59037000	53990000	53705000	50160000	63901000	2	1	1	1	0	2	9	11	14	11	11	12	13961	69555	0	0	0	87313	822130	888220	1410200	784180	1166500	1174900
C9JG41;A0A024R466;Q9NQX7;B4DIB1;F5H4I5;E7EUS6;B4E028;B8ZZM6	C9JG41;A0A024R466;Q9NQX7;B4DIB1;F5H4I5;E7EUS6;B4E028;B8ZZM6	Integral membrane protein 2C;CT-BRI3	ITM2C	0	0	0	0	0	0	10399000	13062000	11203000	8439200	14248000	20203000	1	1	0	0	1	0	2	3	2	2	3	4	126500	148330	0	0	219930	0	424450	695000	275740	368160	614900	1077300
Q9H9Q2;A0A024R471;Q53GQ2;J3KQ34;A0A087X1P5;A0A024R478;J3QT73;B3KV02;B3KW51;J3KQ41;J3QT67;J3QT95;J3QT43;J3QT50;J3QT69;J3QT66;J3KQV6	Q9H9Q2;A0A024R471;Q53GQ2;J3KQ34;A0A087X1P5;A0A024R478;J3QT73;B3KV02;B3KW51	COP9 signalosome complex subunit 7b	COPS7B	24544000	33133000	24390000	0	31544000	0	36379000	36960000	47150000	43000000	46885000	37895000	2	1	1	1	1	0	4	3	4	4	3	3	1009600	1309900	852760	377230	891780	0	2197700	1914200	1910600	2406400	2451000	1830600
A0A024R473;Q9H9J2	A0A024R473;Q9H9J2	39S ribosomal protein L44, mitochondrial	MRPL44	5230400	0	5040000	11160000	12833000	4914900	4924800	0	5995600	0	4110200	4399300	1	1	1	2	2	1	1	1	1	1	1	2	123320	38969	126550	310280	349780	85350	121150	71628	156520	61467	109920	160830
A0A024R475;Q13618;Q53S54;B7Z600;A0A087WTG3;H7C1L6;H7C399;A0A087X1R9	A0A024R475;Q13618;Q53S54;B7Z600	Cullin-3	CUL3	286710000	276920000	265880000	269310000	269740000	274450000	397170000	430160000	481750000	378400000	462150000	489870000	17	22	16	16	16	16	24	26	24	27	26	25	3079000	3903700	2718200	2406200	2652500	1854400	4427500	5268300	6495400	6146400	5688800	5915700
A0A024R482;Q96IJ6;A0A0U1RRC2;A0A087WUI8;C9J255;C9JAH0;F8WD54	A0A024R482;Q96IJ6	Mannose-1-phosphate guanyltransferase alpha	GMPPA	10163000	0	11524000	0	0	13609000	0	0	11658000	0	0	0	3	2	2	0	0	2	1	1	3	1	1	1	293000	356660	257560	0	0	225990	168140	64917	346920	130620	92921	75058
A0A024R486;A0A087X1I8;Q7Z3E5;C9JW07;H7C3U7;H7BZY2;C9J535;H7BZA2;H7C2P6	A0A024R486;A0A087X1I8;Q7Z3E5	LisH domain-containing protein ARMC9	ARMC9	0	0	0	0	0	0	29540000	45443000	37790000	46710000	42176000	43411000	0	0	0	0	0	0	4	6	8	8	8	5	0	0	0	0	0	0	233370	492330	878490	616200	704170	356900
Q9H8N9;A0A024R488;Q8IWB7;C9JJ54	Q9H8N9;A0A024R488;Q8IWB7	WD repeat and FYVE domain-containing protein 1	WDFY1	6024400	0	5178700	0	0	0	130760000	144340000	116570000	71461000	147240000	93246000	2	1	2	0	0	0	11	12	10	8	13	9	185520	54736	106020	0	0	0	3408300	3766000	4094300	2120600	4281300	2405500
A0A024R491;Q9GZY8;C9JHF5;C9JI76;E9PPR7;C9JU19;C9JAF1;A0A0A0MS29	A0A024R491;Q9GZY8;C9JHF5	Mitochondrial fission factor	C2orf33;MFF	0	0	0	0	0	0	0	0	25726000	0	0	17797000	0	0	0	0	0	0	0	2	3	0	1	2	0	0	0	0	0	0	0	55333	899620	0	209640	151540
B7ZLM5;Q17RG0;L7UQD0;A5YM60;A0A024R494;E7EVC7;Q676U5;Q9NWG8;Q53SV2;A0A024R4B6;C9J1B2;Q9H7M5;Q8TCI4;C9J8C6;C9JAY7;C9JK97	B7ZLM5;Q17RG0;L7UQD0;A5YM60;A0A024R494;E7EVC7;Q676U5;Q9NWG8;Q53SV2;A0A024R4B6	Autophagy-related protein 16-1	ATG16L1;FLJ10035	47840000	36504000	45424000	38986000	47281000	47623000	34134000	41303000	49834000	33039000	31954000	41154000	5	5	4	4	6	5	3	4	5	4	4	6	780410	816290	898080	554920	844400	701370	394910	458330	1089800	616980	556910	854800
Q7Z4X0;A0A024R496;Q9Y376;A0A087X0K1	Q7Z4X0;A0A024R496;Q9Y376;A0A087X0K1	Calcium-binding protein 39	CAB39	153010000	176900000	174210000	143980000	162880000	163110000	166890000	151510000	148840000	132650000	135580000	192770000	7	8	8	6	7	7	7	8	8	9	8	7	3342700	4573400	4039600	2467700	3486000	2346400	3140700	2916700	3558700	4533500	3998600	4285500
B2RBE0;A0A024R497;O95573;B3KN05;B3KMA6;Q6PIM8;F5GWH2;F5H062;C9JC11	B2RBE0;A0A024R497;O95573;B3KN05;B3KMA6	Long-chain-fatty-acid--CoA ligase 3	ACSL3	698760000	790040000	698020000	791840000	872950000	759130000	429020000	518030000	425810000	437060000	572480000	432680000	24	24	24	23	26	23	19	21	22	22	23	21	11958000	14115000	11875000	11500000	14501000	9250000	5840200	8024500	8037600	7850800	8765200	5803200
A0A024R499;P35568	A0A024R499;P35568	Insulin receptor substrate 1	IRS1	0	0	0	0	0	0	0	0	0	0	3567300	3488800	0	0	0	0	0	0	0	1	1	0	2	2	0	0	0	0	0	0	0	20621	16618	0	26970	29707
A0A024R4A0;P19338;B3KTP9;B3KM80;Q6ZS99;Q9BQ02;C9JYW2;C9JLB1;C9J1H7;C9JWL1	A0A024R4A0;P19338;B3KTP9;B3KM80;Q6ZS99;Q9BQ02	Nucleolin	NCL	52879000000	49056000000	51015000000	49928000000	44064000000	50418000000	31624000000	25353000000	24471000000	31930000000	25461000000	29007000000	44	46	44	42	40	41	40	41	42	42	40	39	891750000	813720000	878610000	721360000	694900000	702580000	525230000	374560000	390810000	537840000	427500000	417180000
C9J0T6;H7C1P7;Q6FIH2;A0A024R4A4;Q9H0T7	C9J0T6;H7C1P7;Q6FIH2;A0A024R4A4;Q9H0T7	Ras-related protein Rab-17	RAB17	0	0	0	0	0	0	0	0	0	0	0	2750900	0	0	0	1	1	0	0	0	0	0	0	2	0	0	0	198350	212920	0	0	0	0	0	0	135400
Q6Y7W6;A0A024R4A5;I1E4Y6;E7ESB6;C9JHW1;B4DRT8;B4DZM1;C9JH18;F8WCD5;C9JPV7;C9JXQ0;C9J0V6;C9JHT0;C9JRZ2;B4DLU7;C9JW88;C9JH78;C9IYH5	Q6Y7W6;A0A024R4A5;I1E4Y6;E7ESB6;C9JHW1;B4DRT8;B4DZM1	PERQ amino acid-rich with GYF domain-containing protein 2	GIGYF2;TNRC15	49891000	43855000	23035000	46462000	58112000	50828000	103170000	179970000	176320000	103960000	161390000	139840000	9	8	6	5	6	7	14	15	18	16	18	17	419300	370660	130150	205810	378440	332040	1225000	2030600	2414800	1182400	2239000	1742100
Q8N1B9;Q59FM0;C9J6X0;Q53SW4;Q7Z518;A8K413;A0A087WXC5;A0A024R4B3;E7ESZ7;O95299	Q8N1B9;Q59FM0;C9J6X0;Q53SW4;Q7Z518;A8K413;A0A087WXC5;A0A024R4B3;E7ESZ7;O95299	NADH dehydrogenase [ubiquinone] 1 alpha subcomplex subunit 10, mitochondrial	NDUFA10	0	0	0	0	0	0	0	0	0	0	0	7937000	0	1	0	1	1	0	0	0	0	0	0	1	0	234970	0	307230	382000	0	0	0	0	0	0	283010
A0A024R4B5;Q14D33	A0A024R4B5;Q14D33	Receptor-transporting protein 5	FLJ33590;RTP5	0	0	0	814370000	0	0	537110000	0	0	0	0	0	1	0	1	2	1	1	2	0	0	1	1	1	81297	0	1513400	21308000	2007000	9505800	13145000	0	0	19131000	17461000	105280
Q53F76;A0A024R4C1;Q9BUI4;E9PHH9;Q9BT08	Q53F76;A0A024R4C1;Q9BUI4;E9PHH9;Q9BT08	DNA-directed RNA polymerase III subunit RPC3	POLR3C	169570000	157450000	143690000	159860000	158050000	233260000	65943000	102160000	91962000	82004000	100380000	136630000	15	11	9	12	13	12	7	8	11	6	5	11	4393900	3314100	2320800	3036200	4185300	3416100	1059000	1476900	2069800	1268600	1500000	2139600
A0A024R4C8;B4DZS0;O76075;J3KT26	A0A024R4C8;B4DZS0;O76075	DNA fragmentation factor subunit beta	DFFB	36180000	31148000	38698000	64310000	45307000	27028000	0	0	14955000	0	14251000	0	4	3	4	5	4	4	1	1	2	1	2	1	911220	1231400	958950	2196700	1796300	484910	124510	91503	302000	213960	302080	205400
E9PGT6;B2R8N1;A0A024R4D1;Q99627;H7C3S9;B4DFF9	E9PGT6;B2R8N1;A0A024R4D1;Q99627;H7C3S9	COP9 signalosome complex subunit 8	COPS8	0	0	0	0	0	0	0	0	7149500	0	0	0	0	0	0	0	0	0	0	0	3	1	0	1	0	0	0	0	0	0	0	0	948540	212520	0	269370
Q53GL1;A0A024R4E1;Q9HAN9;B1AN62	Q53GL1;A0A024R4E1;Q9HAN9	Nicotinamide-nucleotide adenylyltransferase;Nicotinamide/nicotinic acid mononucleotide adenylyltransferase 1	NMNAT1	20460000	22797000	22031000	20729000	25569000	20331000	0	0	0	0	0	15177000	4	4	3	3	4	4	0	0	0	1	1	3	1150900	594470	421110	633860	837430	634140	0	0	0	0	89924	273110
Q13148;A0A024R4E2;A0A0A0N0L3;A0A087WYY0;A0A087X260;G3V162;B1AKP7;A0A087WX29;K7EN94;A0A0A0N0M3;A0A0A0N0N3;K7EJM5;B4DRW3;A0A1W2PNU8;A0A087WV68;A0A087WXQ5;A0A087WXV3;A0A087WX67;A0A087WW61;A0A0A0MSV7;K7EJ99;A0A087WZC9;A0A087WYE7;A0A087WZM1;K7EL26;A0A087WTZ4	Q13148;A0A024R4E2;A0A0A0N0L3;A0A087WYY0;A0A087X260;G3V162;B1AKP7;A0A087WX29;K7EN94;A0A0A0N0M3;A0A0A0N0N3;K7EJM5;B4DRW3	TAR DNA-binding protein 43	TARDBP;TDP43	2602300000	2285100000	2326900000	2392900000	2396700000	2566700000	1952200000	2095500000	2134400000	2074000000	2058000000	2330800000	9	12	10	9	9	9	9	9	12	10	10	9	99518000	99005000	106380000	97142000	100040000	76160000	91432000	91398000	94989000	94282000	100370000	87009000
A0A024R4E5;Q00341;B2R5V9;H0Y394;B4DKR8;Q6ZS03;Q96CF6;H7C0A4;Q2HJC8;Q6ZN49;C9JIZ1;Q5HYC5;C9J5E5;C9JZI8;H7C2D1;C9JES8;C9JHZ8;H7BZC3;C9JHS7;C9JK79;C9JT62;C9JHN6;C9JEJ8;C9JBS3;C9JQ82;C9JMQ6;C9J739;H7C3D0;C9JHS9	A0A024R4E5;Q00341;B2R5V9;H0Y394;B4DKR8;Q6ZS03;Q96CF6	Vigilin	HDLBP	562820000	564050000	519920000	626120000	646280000	547280000	949820000	1228400000	1156000000	987340000	1195000000	1149100000	29	33	28	25	31	26	36	40	41	37	40	37	4760600	4437900	3774000	4755600	4700600	3132500	9699800	11801000	12606000	10434000	12377000	10179000
A0A024R4E9;Q9P2R6;H7BYW9;B1AKN3;H0Y975;K7EIE3	A0A024R4E9;Q9P2R6;H7BYW9;B1AKN3	Arginine-glutamic acid dipeptide repeats protein	RERE	54459000	60747000	68604000	55602000	55053000	57786000	83854000	85257000	91727000	101590000	107140000	104540000	7	8	8	7	5	6	10	9	9	10	12	11	345040	519500	438980	468540	258640	307710	891500	706390	1039500	1001800	1142300	1006800
A0A024R4F1;P06733;E2DRY6;K7EM90;A4UCS8;A4QMW8;E5RI09;E5RG95;Q9NPL4;B4DUJ6	A0A024R4F1;P06733;E2DRY6	Alpha-enolase;Enolase	ENO1	5330400000	6097600000	5223200000	5641700000	6775900000	4875500000	16616000000	16149000000	25761000000	16804000000	16052000000	24727000000	25	25	28	25	26	22	30	29	35	29	28	29	129500000	151870000	121520000	123080000	163270000	101870000	438720000	401730000	701630000	466710000	432430000	599400000
A0A024R4F4;M0R2B7;P28340;Q308M6;M0QZR8;Q59FA0;M0QXE6;M0QXQ2;M0QZB4;M0R3H8;M0R2I8;M0R2J2	A0A024R4F4;M0R2B7;P28340;Q308M6;M0QZR8;Q59FA0	DNA polymerase;DNA polymerase delta catalytic subunit	POLD1	1314900000	1172400000	1270300000	1241600000	1202200000	1402300000	677380000	685900000	581580000	685270000	721290000	714910000	41	46	40	42	40	36	37	34	38	38	34	33	12603000	12147000	11701000	11017000	11035000	9739900	5576900	5443100	5152300	6014900	6514800	5537700
A0A024R4G1;Q8N1G4	A0A024R4G1;Q8N1G4	Leucine-rich repeat-containing protein 47	LRRC47	440330000	362500000	431670000	439830000	458680000	452580000	702110000	795950000	796590000	601450000	652060000	874160000	16	14	14	14	15	13	21	18	21	17	19	21	8755200	7037000	9006500	7431700	8748100	6596000	17097000	17326000	22464000	14954000	15731000	19814000
B4DGN8;B2R5M9;A0A024R4H0;Q02809;B4DHT1;Q5JXB8;Q5JXB7	B4DGN8;B2R5M9;A0A024R4H0;Q02809	Procollagen-lysine,2-oxoglutarate 5-dioxygenase 1	PLOD1	0	0	0	0	0	0	0	18120000	24678000	0	24975000	27410000	0	0	0	0	1	0	2	3	5	1	3	4	0	0	0	0	0	0	79096	168680	254500	44165	278300	310810
A0A024R4H4;Q4R9M7;Q4R9M8;A0A087WWA3;Q4R9M9;O60333;B4DMF3;A0A0U1RQL3	A0A024R4H4;Q4R9M7;Q4R9M8;A0A087WWA3;Q4R9M9;O60333	Kinesin-like protein;Kinesin-like protein KIF1B	KIF1B;KIF1Bbeta	0	0	0	0	0	0	0	7758300	0	0	8262300	0	0	0	0	0	0	0	1	2	1	1	2	0	0	0	0	0	0	0	19936	37880	16406	23148	46042	0
A0A024R4H5	A0A024R4H5		DFFA	0	0	0	0	0	0	0	0	0	0	0	1300800	1	1	0	1	1	1	0	0	0	0	0	1	141360	143970	0	107090	96923	107110	0	0	0	0	0	90414
A0A024R4I3;O94892;A8K9W2;M0R0E2;M0R0H8	A0A024R4I3;O94892;A8K9W2	Zinc finger protein 432	hCG_2008146;ZNF432	63415000	62477000	70043000	61598000	62560000	72072000	0	0	0	0	0	0	9	6	6	6	8	8	0	0	1	0	0	0	1053100	912320	904770	903280	806170	1051400	0	0	51701	0	0	0
A0A024R4I4;B1AK44;Q9UI95;B1AK45;B1AK43	A0A024R4I4;B1AK44;Q9UI95;B1AK45;B1AK43	Mitotic spindle assembly checkpoint protein MAD2B	MAD2L2	27768000	17413000	23487000	18178000	26880000	22130000	99088000	117130000	54081000	77501000	117310000	67490000	2	1	2	2	3	1	3	4	3	1	2	2	1263800	828820	1322300	799070	2088900	869740	6075000	9090400	5466100	3374100	5485000	4448400
Q8WZA0;A0A024R4I7;K7ES95	Q8WZA0;A0A024R4I7;K7ES95	Protein LZIC	LZIC	29604000	0	0	0	0	0	0	0	0	0	0	32838000	2	1	1	1	1	1	2	1	1	1	1	2	1971200	3015900	671670	2073000	1844700	1121900	1360500	875560	542610	1955000	1241900	1628600
A0A024R4J5;Q9NQX6;Q8NBU2;Q68D63;Q6PK05;E7ERM8;E7ETJ5	A0A024R4J5;Q9NQX6;Q8NBU2;Q68D63;Q6PK05	Zinc finger protein 331	ZNF331;DKFZp686L0787	0	11874000	0	0	0	0	0	0	0	0	0	0	1	3	1	1	1	1	1	1	0	1	1	1	64294	381130	69319	51489	43569	47754	50389	36811	0	48503	54143	51160
Q0QF37;Q75MT9;Q6FHZ0;A0A024R4K3;P40926;G3XAL0;B3KTM1	Q0QF37;Q75MT9;Q6FHZ0;A0A024R4K3;P40926;G3XAL0;B3KTM1	Malate dehydrogenase;Malate dehydrogenase, mitochondrial	MDH2	63442000	104160000	69687000	128530000	172550000	90778000	56261000	77013000	216730000	44855000	61372000	198010000	7	9	6	10	10	6	8	8	11	4	8	13	1515000	2918200	1247600	2916300	5399300	1533700	1214300	1915200	8637900	674520	1232300	7026500
A0A024R4M0;P46781;A5D904;B5MCT8;C9JM19;B7Z732;F2Z3C0;A8MXK4	A0A024R4M0;P46781;A5D904;B5MCT8;C9JM19;B7Z732	40S ribosomal protein S9	RPS9	548840000	570610000	571030000	846040000	830450000	628290000	506180000	732700000	735810000	402280000	540800000	728170000	10	10	11	12	11	8	10	11	13	7	11	11	31857000	30367000	26264000	44839000	45699000	22009000	29320000	45927000	39401000	15729000	32012000	46255000
B4DG42;A0A024R4N0;Q96S97;C9JJV6;C9JZL8;C9J5M0;C9JC07	B4DG42;A0A024R4N0;Q96S97;C9JJV6;C9JZL8;C9J5M0;C9JC07	Myeloid-associated differentiation marker	hCG_1640809;MYADM	16166000	19071000	13326000	12586000	17937000	18633000	12708000	15956000	14980000	13000000	16350000	19448000	2	2	2	2	2	2	2	2	2	2	2	2	1490900	2228500	970360	1239100	2121500	913460	854650	762670	1737500	1330700	1737800	972000
A0A024R4N9;Q9BSV6;E7EQB3;B0V3J0;A9C4B9;A0A0G2JNK5;B4DT51	A0A024R4N9;Q9BSV6;E7EQB3;B0V3J0;A9C4B9;A0A0G2JNK5;B4DT51	tRNA-splicing endonuclease subunit Sen34	TSEN34	40118000	35215000	45455000	42341000	42824000	57357000	27345000	18796000	23147000	25359000	29921000	32088000	3	4	4	5	5	5	2	4	2	3	4	4	1271400	1315900	1582100	1393800	1446700	1536200	422970	599370	477940	844460	1061000	1086400
A0A024R4P4;Q53F81;A0A024R4S5;Q8N0Y2;K7EK55;K7EMV5;K7ELZ3;K7ESL2;K7EJH4;K7EJ91	A0A024R4P4;Q53F81;A0A024R4S5;Q8N0Y2;K7EK55;K7EMV5;K7ELZ3;K7ESL2;K7EJH4;K7EJ91	Zinc finger protein 444	ZNF444	27077000	15708000	20634000	0	18057000	0	14471000	16508000	13998000	19418000	15681000	13530000	2	2	2	1	3	1	3	3	3	3	2	2	858890	274700	703990	146090	824090	134300	662440	676450	766400	1027700	571230	404030
A0A024R4Q2;Q9HCG1;Q68D23;M0QZI7;Q9H7R5	A0A024R4Q2;Q9HCG1;Q68D23;M0QZI7	Zinc finger protein 160	ZNF160;DKFZp686B16128	0	0	0	0	0	0	0	0	0	0	997280	0	1	1	1	1	0	1	1	0	0	1	1	0	41323	53318	41226	35393	0	35026	27845	0	0	39813	29741	0
A0A024R4Q4;Q86UD4	A0A024R4Q4;Q86UD4	Zinc finger protein 329	ZNF329	0	0	0	0	0	0	0	0	0	23207000	0	0	0	1	2	1	2	2	2	2	1	3	1	1	0	9678.4	78115	51846	89401	69563	25863	471590	401980	928610	478360	357310
A0A024R4Q5;P0C1Z6;A0A0G2JP55;A8MTQ3	A0A024R4Q5;P0C1Z6;A0A0G2JP55;A8MTQ3	TCF3 fusion partner	TFPT	40318000	40055000	41026000	43348000	45287000	41971000	21263000	21927000	23386000	23553000	21522000	25334000	2	2	2	2	2	2	2	2	2	2	2	2	2663500	3151900	3023800	2667700	2903300	2341300	1498000	1485700	1603500	1791500	1566800	1675100
M0R0F0;A0A024R4Q8;M0R0R2;P46782;Q53G25;M0QZN2;Q59EK8	M0R0F0;A0A024R4Q8;M0R0R2;P46782;Q53G25;M0QZN2	40S ribosomal protein S5;40S ribosomal protein S5, N-terminally processed	RPS5	619500000	794740000	663640000	659390000	709400000	580640000	610170000	678570000	856790000	627220000	275200000	736040000	10	9	10	10	10	9	9	9	8	7	7	8	31972000	41283000	20835000	30094000	32606000	20620000	29731000	34703000	63286000	26418000	41920000	30731000
A0A024R4R3;O75175;B7Z6J7;H7C3F5;Q6ZMJ6;H0Y5X7;H7C5J4;A0A0G2JPP0;H7C148;A0A0G2JN65	A0A024R4R3;O75175;B7Z6J7	CCR4-NOT transcription complex subunit 3	CNOT3	8810100	0	0	0	30945000	0	36948000	57692000	120700000	35097000	61539000	70761000	1	1	0	2	3	2	6	6	9	6	7	8	153600	157660	0	87265	599200	107190	1142500	1770100	4125300	1275500	2160500	2536800
A0A024R4R8;O75467;M0R1C8;Q96I98;Q9H861	A0A024R4R8;O75467;M0R1C8;Q96I98;Q9H861	Zinc finger protein 324A	ZNF324	10433000	9672200	0	0	11481000	0	0	0	0	0	0	0	2	3	1	2	2	1	0	0	0	1	0	0	190260	235980	130280	107630	261870	83911	0	0	0	29676	0	0
A0A024R4R9;A0A087WTE7;C9JMY0;A0A087WUE4;Q96PV6;A0A0G2JNN3;E7EWC7;B0VJY8;A0A0G2JPW6;C9J1N5;H7BZP5;A0A0G2JN70	A0A024R4R9;A0A087WTE7;C9JMY0;A0A087WUE4;Q96PV6;A0A0G2JNN3	Leukocyte receptor cluster member 8	LENG8	371530000	307050000	335950000	322040000	286690000	338520000	252500000	239930000	204230000	276660000	247830000	247910000	20	19	16	17	17	16	16	17	17	17	18	16	6145300	5242200	5122200	5313100	4575600	4324900	3072800	3033300	2889300	4054100	3499900	3006700
A0A024R4S0;O43633;M0R1T5;M0R1L7;M0QXX8	A0A024R4S0;O43633;M0R1T5;M0R1L7	Charged multivesicular body protein 2a	CHMP2A	0	0	0	0	0	0	71048000	68788000	74811000	81038000	89112000	107310000	1	0	0	1	1	0	4	4	5	5	4	5	794340	0	0	219500	44436	0	3040700	3550700	4840700	6481500	6179400	6243800
A0A024R4S1;Q9Y6I3;B4DU91;D6R907;D6RBI9	A0A024R4S1;Q9Y6I3;B4DU91	Epsin-1	EPN1	113230000	101850000	82984000	128580000	140540000	140090000	443290000	437350000	534210000	537650000	578250000	449380000	10	6	7	7	7	7	13	14	16	16	15	15	2963900	1951700	1948600	3271800	2973500	2625300	16352000	17323000	21680000	23727000	27864000	16240000
A0A024R4S2;Q9BZL4;K7EL81;B4DLW4;K7ER83	A0A024R4S2;Q9BZL4;K7EL81;B4DLW4	Protein phosphatase 1 regulatory subunit 12C	PPP1R12C	6867400	0	0	8771800	0	8655200	20120000	25569000	26029000	28117000	29284000	34673000	3	0	0	2	1	2	7	8	8	9	9	8	106630	0	0	125150	59883	111760	422680	485630	566030	668460	707240	675320
A0A0C4DGQ1;A0A024R4S6;Q9BUG6;K7EQW6;K7ESN6;K7EIX9;K7EMC4	A0A0C4DGQ1;A0A024R4S6;Q9BUG6	Zinc finger and SCAN domain-containing protein 5A	ZSCAN5A;ZSCAN5	11514000	0	9394700	11522000	9213700	12929000	0	0	0	0	0	0	3	1	2	3	2	2	0	0	0	0	0	0	286900	129260	186350	243770	155310	206540	0	0	0	0	0	0
A0A024R4T4;P61081;M0QX69;M0QYI6	A0A024R4T4;P61081	NEDD8-conjugating enzyme Ubc12	UBE2M	426070000	389190000	344240000	355740000	369930000	320200000	276320000	314320000	274930000	300850000	251290000	280230000	8	8	8	7	8	7	7	8	8	8	7	6	22515000	22299000	19857000	18218000	21232000	11773000	11539000	15306000	13901000	17251000	12026000	13087000
J3KQC8;B7ZAY1;B4DL50;A0A024R4T6;Q6NX49;M0QY11;A8K2N2;B4DWR6;O14844	J3KQC8;B7ZAY1;B4DL50;A0A024R4T6;Q6NX49;M0QY11;A8K2N2;B4DWR6	Zinc finger protein 544	ZNF544	0	0	0	0	0	0	6664600	0	0	0	0	0	0	0	0	0	1	0	2	0	1	1	1	2	0	0	0	0	11424	0	112290	0	77865	6934.1	69404	69964
A0A024R4U0;Q9NP61;B7Z6L2;B0QYV8;B0QYV9	A0A024R4U0;Q9NP61;B7Z6L2	ADP-ribosylation factor GTPase-activating protein 3	ARFGAP3	0	20753000	0	24577000	28814000	24355000	28852000	29085000	32769000	29343000	39991000	39897000	1	4	1	4	4	3	4	6	5	7	4	7	33264	360510	100720	345700	503620	251730	521590	447730	887500	732100	743690	774820
Q14166;A0A024R4U3;V9GY16	Q14166;A0A024R4U3	Tubulin--tyrosine ligase-like protein 12	TTLL12	902060000	903530000	876510000	798190000	861100000	885180000	599310000	750340000	638920000	518790000	686460000	599380000	18	21	19	19	19	21	17	19	18	19	19	17	12750000	14243000	13102000	10407000	12302000	10572000	8910000	11850000	10934000	7401800	9919600	8385500
A0A024R4V3;Q9NWS6;B0QY29;B0QY28	A0A024R4V3;Q9NWS6;B0QY29	Protein FAM118A	C22orf8;FAM118A	5849500	0	9405100	9540800	7798500	5777300	7377900	4917400	0	8248600	0	7910800	3	1	3	2	2	3	2	2	1	2	2	3	170210	82721	361770	146080	102570	140450	143080	100050	84278	168290	99106	234390
A0A024R4V5;Q86X06;B4E3L9;Q9Y4Q3;B7Z926;B4DZC2;J3KQ61;Q59G93;Q5CZ83;Q659H0	A0A024R4V5;Q86X06;B4E3L9;Q9Y4Q3;B7Z926;B4DZC2;J3KQ61		BRD1;DKFZp434B094	473730000	405630000	488280000	452820000	411630000	516150000	350200000	351330000	220620000	350620000	311160000	250160000	29	26	27	25	24	23	26	20	20	27	26	18	5438100	4746400	5451700	4892800	4313400	4262600	4002000	3498700	2177800	4005100	3696200	2219500
A0A024R4V7;Q5R3I4;B4DUE0;H7C2L7;A9UJP8;H7C089;F8WBU8	A0A024R4V7;Q5R3I4;B4DUE0;H7C2L7;A9UJP8	Tetratricopeptide repeat protein 38	FLJ20699;TTC38	11212000	0	10386000	13944000	13067000	17410000	21665000	22123000	28852000	16461000	17959000	26398000	2	1	2	2	2	2	3	4	7	3	4	6	178570	90614	168240	135060	201490	277580	424800	502920	1098400	369670	469290	778520
O95696;A0A024R4W4;B4DZ41	O95696;A0A024R4W4;B4DZ41	Bromodomain-containing protein 1	BRD1	0	0	0	0	0	0	0	0	4831100	0	0	0	0	1	1	0	0	0	0	0	1	0	0	0	0	104800	62978	0	0	0	0	0	41591	0	0	0
A0A024R4X0;P00387;Q6ZVI6;B1AHF3	A0A024R4X0;P00387;Q6ZVI6	NADH-cytochrome b5 reductase;NADH-cytochrome b5 reductase 3;NADH-cytochrome b5 reductase 3 membrane-bound form;NADH-cytochrome b5 reductase 3 soluble form	CYB5R3	35233000	41419000	37117000	51782000	49998000	40392000	44001000	52178000	70129000	47103000	61390000	52850000	4	4	3	4	5	3	4	6	5	4	4	5	1329600	1798500	1225900	2237100	2681400	1523600	2526900	3082200	4265600	2474400	3047600	2009900
A0A024R4X7;Q9UKX7;B4E2D3;B0QY21;X6RKQ2;B1AHA5	A0A024R4X7;Q9UKX7	Nuclear pore complex protein Nup50	hCG_1989366;NUP50	1309900000	1324100000	1279000000	1133700000	1169100000	1117300000	981770000	913010000	827260000	1002000000	878620000	855050000	23	25	23	23	22	21	23	23	23	23	23	23	33121000	32972000	30733000	25818000	25139000	21929000	23492000	21086000	20530000	27001000	18619000	19169000
A0A0A6YYC7;A0A024R4Z4;A0A024R4Z1;Q96JP5	A0A0A6YYC7;A0A024R4Z4;A0A024R4Z1;Q96JP5	E3 ubiquitin-protein ligase ZFP91	ZFP91-CNTF;hCG_2042749;ZFP91	0	0	0	0	0	0	0	0	0	0	0	3655200	1	1	0	1	1	1	0	0	1	0	1	1	125580	131050	0	119410	143960	75895	0	0	123820	0	126150	148210
A0A024R4Z3;Q96PZ2;E9PNQ0;E9PR18	A0A024R4Z3;Q96PZ2;E9PNQ0;E9PR18	Protein FAM111A	FAM111A	0	0	0	0	0	0	0	0	0	0	0	2110600	0	0	0	0	0	1	1	1	1	1	0	1	0	0	0	0	0	48402	91157	0	0	110100	0	31166
A0A024R4Z6;Q08945;E9PMD4;Q59GH7;A0A0U1RRK2;E9PPZ7	A0A024R4Z6;Q08945	FACT complex subunit SSRP1	SSRP1	6064400000	6170800000	6314800000	5729000000	5348900000	5636600000	5624700000	4625600000	4166400000	5618000000	5044900000	4728800000	26	26	27	25	24	24	25	24	23	23	22	23	108760000	109830000	119010000	85165000	91347000	83153000	106800000	90421000	78576000	109220000	82001000	91091000
G5E933;A0A024R4Z9;O95248;Q68CX1;Q59EX9;Q86TK5;Q6PGN5;H0Y5W8	G5E933;A0A024R4Z9;O95248;Q68CX1;Q59EX9	Myotubularin-related protein 5	SBF1;DKFZp761D0422	0	0	0	0	0	0	7689700	7216200	14137000	9091500	10614000	6280600	0	1	0	1	0	0	5	3	3	4	7	3	0	18650	0	13217	0	0	49230	48654	33688	68741	138570	30805
A0A024R525;Q6NS36;P02794;G3V192;Q6NZ44;B3KXC3;G3V1D1;Q8TD27;E9PRK8;E9PKY7;A9JQE1;E9PPQ4;E9PQR3;E9PKM5;E9PK45	A0A024R525;Q6NS36;P02794;G3V192;Q6NZ44;B3KXC3;G3V1D1;Q8TD27	Ferritin;Ferritin heavy chain;Ferritin heavy chain, N-terminally processed	FTH1	60214000	55720000	62871000	51885000	74078000	74690000	97918000	101010000	141610000	83189000	112080000	116680000	6	5	4	5	5	5	5	7	9	6	7	7	2881900	2920000	2544000	2122000	3419500	2050800	5444400	6109000	11463000	5509200	8580900	9484200
A0A140VJH7;A0A024R529;Q3LXA3;H0YCY6;I3L252;Q9UFX5;E9PJG8;A0AUP5	A0A140VJH7;A0A024R529;Q3LXA3;H0YCY6;I3L252	Bifunctional ATP-dependent dihydroxyacetone kinase/FAD-AMP lyase (cyclizing);ATP-dependent dihydroxyacetone kinase;FAD-AMP lyase (cyclizing)	DAK;TKFC	7260100	0	0	0	0	0	47144000	36988000	36513000	26477000	51018000	46042000	1	0	0	1	0	0	8	6	8	4	7	8	31563	0	0	18292	0	0	743720	906860	857560	378560	770260	910570
A0A024R534;O94776	A0A024R534;O94776	Metastasis-associated protein MTA2	MTA2	454040000	470810000	453770000	423630000	425940000	447460000	766840000	789950000	756370000	870860000	881420000	809680000	21	15	17	18	17	13	24	24	26	26	27	25	6019300	5500400	5507400	5036200	4982600	3997800	11116000	12247000	12200000	14581000	13956000	11329000
A0A024R542;Q9C0C2;B3KXS7;E9PKK0;Q86TK2;E9PKE7	A0A024R542;Q9C0C2;B3KXS7	182 kDa tankyrase-1-binding protein	TNKS1BP1	30065000	30459000	31611000	32840000	45298000	31912000	287650000	436280000	593440000	238090000	411470000	450690000	6	6	6	6	7	6	27	40	45	27	38	43	153570	174950	174730	145810	220870	125300	1577100	2970300	4963200	1765900	2707300	2678100
Q9C0B5;A0A024R546;H0YEF4	Q9C0B5;A0A024R546;H0YEF4	Palmitoyltransferase ZDHHC5;Palmitoyltransferase	ZDHHC5	0	0	0	0	0	0	0	0	0	0	0	4058400	0	0	0	0	0	0	0	1	1	0	1	2	0	0	0	0	0	0	0	27485	40187	0	32637	72161
B7Z345;E9PS00;A0A024R564;Q9Y5Q0;E9PPZ4;E9PQC2;Q59FV3;E9PKP8	B7Z345;E9PS00;A0A024R564;Q9Y5Q0	Fatty acid desaturase 3	FADS3	0	0	0	0	8129100	0	0	0	0	0	0	0	1	1	1	1	3	1	0	0	0	0	0	0	47710	73120	44744	47680	236830	172360	0	0	0	0	0	0
A0A024R565;Q9UI30;F5GX77;F5GYQ2	A0A024R565;Q9UI30;F5GX77;F5GYQ2	Multifunctional methyltransferase subunit TRM112-like protein	HSPC152;TRMT112	181230000	272880000	216540000	198350000	239590000	155450000	232620000	137810000	310670000	217290000	212170000	200660000	4	5	4	4	4	4	5	4	4	4	5	4	14021000	20424000	15686000	13925000	16876000	10331000	18192000	11276000	21892000	15395000	16314000	15837000
A0A024R566;A0A024R5D9;A0A024R572;Q15637;B4DJU4;Q14820;F8WEV5;C9J792	A0A024R566;A0A024R5D9;A0A024R572;Q15637;B4DJU4	Splicing factor 1	SF1	3314400000	3139100000	3344800000	2956300000	2804500000	3054900000	2157800000	1694300000	2121100000	2110900000	1782500000	1690600000	19	21	19	18	19	18	19	17	20	18	19	19	98365000	105730000	106230000	81228000	77871000	77723000	65597000	47775000	67406000	71545000	55348000	52559000
A0A024R567;Q12851;B4DPK7;C9JCU6;H7C208;B4E2Z1	A0A024R567;Q12851;B4DPK7	Mitogen-activated protein kinase kinase kinase kinase;Mitogen-activated protein kinase kinase kinase kinase 2	MAP4K2	0	0	0	0	0	0	0	0	0	0	8280500	0	0	0	0	0	0	1	1	1	2	2	3	1	0	0	0	0	0	15284	35589	31614	125960	67368	132960	19895
B3KR33;A0A024R573;Q7L266;Q9BRH2;A0A087WUG3;A0A087WZI5;E9PJK6;B4DLU4	B3KR33;A0A024R573;Q7L266;Q9BRH2	Isoaspartyl peptidase/L-asparaginase;Isoaspartyl peptidase/L-asparaginase alpha chain;Isoaspartyl peptidase/L-asparaginase beta chain	ASRGL1	84466000	73304000	69616000	73590000	54152000	58862000	0	0	0	0	8667800	0	9	10	10	7	7	8	1	1	0	1	2	1	4049300	3950400	3687600	2744000	2050200	2037600	69502	76194	0	142780	228690	25499
A0A024R576;O95159;E9PQ47;E9PNY1;E9PQA5;E9PJX1;E9PJ47;B4DHV1;E9PMQ3	A0A024R576;O95159;E9PQ47;E9PNY1;E9PQA5	Zinc finger protein-like 1	ZFPL1	79395000	107580000	66870000	65501000	114470000	74651000	99462000	97747000	96079000	122640000	133080000	118550000	3	3	2	3	3	3	4	5	4	4	5	3	2519600	4415500	2073900	1956900	4051700	2171600	4266300	4800500	5148500	6270700	5921100	4449500
B4DK82;A0A024R577;O76062;H0YEN6;E9PS18;E9PRQ1;E9PS09;E9PLS9;E9PLI3	B4DK82;A0A024R577;O76062	Delta(14)-sterol reductase	TM7SF2	0	0	0	0	0	0	0	0	8273900	10993000	0	0	0	0	0	0	0	0	2	1	2	2	1	1	0	0	0	0	0	0	376160	337500	651150	887760	389810	0
H0YDP7;Q59GE9;A0A024R578;Q13405	H0YDP7;Q59GE9;A0A024R578;Q13405	39S ribosomal protein L49, mitochondrial	MRPL49	0	0	0	0	0	0	0	0	0	0	0	1875500	0	0	0	0	1	1	0	0	1	0	0	1	0	0	0	0	0	0	0	0	41103	0	0	103850
A0A024R582;Q92785;J3KMZ8;E9PN04	A0A024R582;Q92785;J3KMZ8	Zinc finger protein ubi-d4	DPF2	543510000	467240000	505810000	461310000	452950000	519970000	664700000	699320000	607650000	663350000	602050000	617940000	15	15	15	14	13	12	18	14	14	19	18	13	14379000	10768000	12976000	12457000	11403000	11727000	20481000	19690000	17777000	24028000	20418000	16459000
A0A024R5E8;B2R8A7;A0A024R597;Q92993;Q59EJ8;E9PJI1;E9PRM3;E9PRL6;H0YEP0;E9PMG8;E9PRS1;H0YEG3	A0A024R5E8;B2R8A7;A0A024R597;Q92993;Q59EJ8;E9PJI1	Histone acetyltransferase;Histone acetyltransferase KAT5	HTATIP;KAT5	82220000	81723000	95765000	92019000	84328000	100010000	85654000	71891000	68537000	83752000	72742000	72456000	9	8	11	8	7	8	9	8	9	13	11	8	1879700	1747900	2316500	1788800	1308200	1561200	1886100	1246000	1716100	2467800	1887600	1550900
E9PRQ7;A0A024R598;Q04323;E9PJ81;A0A024R539;B4E0P8;A0A087WTZ5;Q05BV2;B4DNC6;B4DU88;E9PS08	E9PRQ7;A0A024R598;Q04323;E9PJ81;A0A024R539;B4E0P8;A0A087WTZ5	UBX domain-containing protein 1	UBXN1;LOC51035	148410000	94722000	125890000	124680000	116360000	177850000	89500000	110610000	132110000	68348000	102460000	133840000	4	5	5	4	3	3	2	4	7	4	4	4	6616900	5244600	6633500	5685200	5507100	5235600	3732600	5104800	7123700	4106600	5288900	6252500
A0A024R5A6;Q9H5J0	A0A024R5A6;Q9H5J0	Zinc finger and BTB domain-containing protein 3	ZBTB3	20681000	0	0	0	0	0	28114000	21394000	25491000	29081000	24877000	19330000	2	1	0	0	1	0	3	2	2	6	4	2	230710	243200	0	0	163450	0	639580	471000	961910	1787100	1281900	280280
A0A024R5A7;Q9Y6J9;A8K0D4;E9PP94;B4DVM4	A0A024R5A7;Q9Y6J9;A8K0D4	TAF6-like RNA polymerase II p300/CBP-associated factor-associated factor 65 kDa subunit 6L	TAF6L	79492000	72189000	81755000	89554000	91606000	81921000	37868000	33763000	31304000	39543000	35840000	37356000	10	10	12	10	13	10	8	7	5	7	7	4	1856500	1507100	1991600	1948600	2266600	1271600	903030	559970	322130	833640	692840	462080
H0YEF3;A0A024R5B3;E9PN81;Q8TDP1;H0YE52;H0YCP5;E9PKP0;B4DMW4	H0YEF3;A0A024R5B3;E9PN81;Q8TDP1;H0YE52;H0YCP5	Ribonuclease H2 subunit C	RNASEH2C;AYP1	34823000	23444000	26002000	30397000	30072000	22370000	31455000	34370000	44189000	21349000	34025000	54339000	3	4	3	2	2	2	4	4	4	2	2	4	2756800	2163400	2007900	1274700	1331100	817150	2680700	2963700	3143600	1186900	1710200	3208400
E9PKA7;A0A024R5B6;E9PI08;Q0P5W4;Q9Y256	E9PKA7;A0A024R5B6;E9PI08;Q0P5W4;Q9Y256	CAAX prenyl protease 2	RCE1	0	0	0	0	0	0	0	0	0	0	0	2654700	0	0	1	1	1	0	1	0	0	0	1	1	0	0	140840	254540	211990	0	208230	0	0	0	143100	235210
E9PLI6;E9PS76;A0A024R5B9;Q8N9N8;E9PNH5;E9PS30;E9PQD0	E9PLI6;E9PS76;A0A024R5B9;Q8N9N8;E9PNH5	Probable RNA-binding protein EIF1AD	EIF1AD;MGC11102	43273000	39997000	42063000	40361000	36112000	38562000	27744000	26892000	33467000	32985000	31022000	30123000	3	5	5	5	5	4	4	4	4	5	5	5	3612500	6204300	5679300	5157000	4948000	2843300	3135500	3958300	4036900	5089900	3625100	3567800
F5H6B6;F5H8A0;A0A024R5C2;Q86TN4;F5H1K3;H0YGY9	F5H6B6;F5H8A0;A0A024R5C2;Q86TN4;F5H1K3	tRNA 2-phosphotransferase 1	TRPT1	0	0	0	0	0	0	9380900	9842000	8818700	0	0	13924000	0	0	0	0	0	0	2	2	2	2	0	2	0	0	0	0	0	0	448380	646570	456230	0	0	874800
B7Z361;A0A024R5C4;B7Z3E3;B7Z8W8;O95197	B7Z361;A0A024R5C4;B7Z3E3;B7Z8W8;O95197	Reticulon;Reticulon-3	RTN3	0	0	0	0	0	0	0	0	0	0	7788000	0	0	0	0	0	0	0	1	1	1	1	1	1	0	0	0	0	0	0	598430	796020	1047100	778510	1354800	687490
F2YHM7;A0A024R5C6;Q86UY6;F5H2C9;B4E0W9	F2YHM7;A0A024R5C6;Q86UY6;F5H2C9	N-alpha-acetyltransferase 40	NAA40;NAT11	0	0	0	0	0	0	0	21460000	0	11121000	17509000	0	0	1	0	0	0	0	0	2	0	3	3	1	0	137470	0	0	0	0	0	653070	0	329940	826400	139540
A0A024R5D6;B5MBX0;Q96FF9;B3KSI5;H0YCL8	A0A024R5D6;B5MBX0;Q96FF9	Sororin	CDCA5	103530000	119630000	112010000	124080000	121800000	118710000	163870000	145980000	136820000	178330000	140920000	130660000	8	10	11	10	11	6	10	8	11	11	10	7	4120700	5853600	6169600	5441000	5882800	3066600	9006600	7087400	8166400	9771200	8411400	6250100
A0A024R5E0;P35790	A0A024R5E0;P35790	Choline kinase alpha	CHKA	0	0	0	0	0	0	0	0	0	0	2919800	0	1	1	0	0	0	0	1	0	1	0	1	0	74590	89213	0	0	0	0	62749	0	74870	0	78609	0
A0A024R5E3;A0A024R570;A0A024R5D2;O00255;E7EN32;Q9UE24;E7ET29;E7ENS2;E7EPR4;Q7Z5Y5;Q9GZQ5;C9DZM4;G9G6R5	A0A024R5E3;A0A024R570;A0A024R5D2;O00255;E7EN32;Q9UE24	Menin	MEN1	97695000	115220000	98816000	91592000	108370000	83602000	97268000	97944000	72543000	98907000	94066000	78170000	8	7	11	6	8	6	9	8	5	6	6	6	2103900	2014700	2266900	1446500	1988800	1217400	1842500	1713100	1237000	1846800	1657400	1224900
Q16584;A0A024R5E6;B2RDI6;M0R0A7;B4DZC4;J3KPI6;A0A1W2PKR9;B4DGF4;A0A087WW79;E9PLB1;G3V4P9;Q53T57;A0A0P0I3A3;B3KQY4;B3KQ31;E9PID4;H0YCF5;E9PRQ2;Q02779;Q5TCX8;P80192	Q16584;A0A024R5E6;B2RDI6	Mitogen-activated protein kinase kinase kinase 11	MAP3K11	0	0	0	0	0	0	0	0	0	0	0	10864000	1	0	0	1	0	1	2	1	1	0	1	2	115850	0	0	123250	0	109370	10289	0	315230	0	13317	239890
Q9UBM7;A0A024R5F7;A8K0D2;X5DNI9;E9PM00;X5DRD7;B4E1K5;E9PJ54;X5D9E1;A0A0S2Z3S3;H0YE57;A0A0S2Z3N8;E9PIP9;E9PQ71;E9PRL8;A0A0S2Z3U5;E9PLZ2	Q9UBM7;A0A024R5F7;A8K0D2;X5DNI9;E9PM00;X5DRD7;B4E1K5	7-dehydrocholesterol reductase	DHCR7	41583000	50711000	41795000	52971000	57598000	60793000	71273000	76775000	99993000	78381000	88772000	82694000	6	5	5	4	5	6	5	5	5	3	5	6	3110200	2153100	2144900	2443100	2384000	2509100	4763400	5362200	5319100	4714800	5002000	5012800
O75531;A0A024R5H0;B2R4V4	O75531;A0A024R5H0;B2R4V4	Barrier-to-autointegration factor;Barrier-to-autointegration factor, N-terminally processed	BANF1	671280000	865010000	834960000	650650000	628180000	704760000	658490000	608670000	863770000	736130000	558290000	655270000	5	6	5	6	8	4	8	4	4	8	8	7	59839000	73546000	51566000	42079000	47753000	42984000	60624000	46653000	74062000	68055000	52106000	50439000
A0A024R5H2;E9PG19;O94868;H0Y6M2;E7ENZ2;B4DK38	A0A024R5H2;E9PG19;O94868;H0Y6M2;E7ENZ2;B4DK38	F-BAR and double SH3 domains protein 2	FCHSD2	0	0	0	0	0	0	0	0	0	0	0	1805600	0	0	0	0	1	0	1	0	1	1	1	1	0	0	0	0	49614	0	35015	0	46703	44246	41100	20509
A0A024R5H6;Q6VY07;B4DF77;Q9NTH2;E9PSE1;E9PNZ9;E9PSG7;H0YCU5	A0A024R5H6;Q6VY07;B4DF77	Phosphofurin acidic cluster sorting protein 1	PACS1	0	0	0	0	0	0	0	0	5387700	0	0	0	0	0	0	0	0	0	1	2	2	1	1	1	0	0	0	0	0	0	49273	102390	92197	0	40240	56144
Q6FGX3;A0A024R5H8;Q53ET8;F5H3K7;Q9NRW1;F5GX61;J3KR73;Q6AZ91;C9JU14;C9JB90;Q9UL30;Q9UL29;C9J0I2;Q53S08;Q9H0N0	Q6FGX3;A0A024R5H8;Q53ET8		RAB6A	174690000	206580000	173590000	201560000	236240000	161380000	167830000	200920000	205620000	170710000	220970000	228690000	9	10	8	9	9	9	6	8	9	8	9	9	9092700	11707000	10618000	10585000	14215000	6992800	10143000	12728000	15222000	10641000	13874000	13422000
P20340;A0A024R5J5;B7Z5Z9	P20340;A0A024R5J5;B7Z5Z9	Ras-related protein Rab-6A	RAB6A	0	0	0	0	0	0	0	0	0	0	0	583310	0	1	1	0	1	0	0	0	0	1	1	1	0	109670	29895	0	42223	0	0	0	0	103380	41873	19878
A0A024R5K1;Q9BR76;Q9NSK3;A0A087WW53;F5H390;Q59F81;B4DIU2;F5H0D2	A0A024R5K1;Q9BR76;Q9NSK3;A0A087WW53;F5H390;Q59F81;B4DIU2	Coronin;Coronin-1B	CORO1B;DKFZp762I166	24054000	24245000	26389000	33933000	33255000	29222000	108500000	110650000	125590000	100850000	98165000	134740000	3	4	2	4	4	4	5	6	7	6	5	6	550400	665990	585700	872370	794590	556220	3091300	3184300	4859200	4716800	3311900	4865500
E9PP80;E9PNE2;B3KQL8;A0A024R5K5;Q9BVK2	E9PP80;E9PNE2;B3KQL8;A0A024R5K5;Q9BVK2	Probable dolichyl pyrophosphate Glc1Man9GlcNAc2 alpha-1,3-glucosyltransferase	ALG8	0	0	0	0	0	0	0	0	0	0	0	8938800	0	0	0	0	0	0	0	1	1	0	1	1	0	0	0	0	0	0	0	718440	403140	0	416210	764960
P50454;A0A024R5K8;A8K259;B4DN87;E9PPV6;E9PR70;E9PK86;E9PMI5;E9PKH2;E9PNX1;Q9NPA9;E9PRS3;E9PIG2;E9PJH8;E9PQ34;E9PLA6;H0YEP8	P50454;A0A024R5K8;A8K259;B4DN87;E9PPV6;E9PR70;E9PK86;E9PMI5;E9PKH2	Serpin H1	SERPINH1	530440000	654610000	578680000	553630000	681370000	502690000	1367000000	1383800000	1407800000	953650000	1242200000	1281800000	17	18	16	14	19	14	20	20	21	21	19	20	10315000	17116000	12725000	8872100	14494000	5921800	35517000	32439000	43087000	30121000	34445000	28138000
Q13492;A0A024R5P1;A8K5U9;A0A024R5L7;B5BU72;E9PLJ8;E9PI56;E9PKP6;H0YCY1;H0UI15;E9PDG8;E5RGY9;O60641;E5RIJ5;E5RK51;E5RFC6;E9PK13;E5RHK9;E5RFU0;E9PJT1;A0MWC9;B7Z2N2	Q13492;A0A024R5P1;A8K5U9;A0A024R5L7;B5BU72	Phosphatidylinositol-binding clathrin assembly protein	PICALM	137380000	155870000	121000000	195460000	229070000	147850000	406370000	387580000	450100000	506210000	442890000	484160000	10	9	7	8	11	8	13	14	14	12	10	11	3115500	3363800	1800300	3454500	5285000	2089600	10445000	8980400	11226000	10754000	9402900	10848000
B7ZAQ5;B4DYZ7;A0A024R5M8;Q15054;Q05BV7;Q569I8;B4DMA6;Q8WUF6;E9PRK3;H0YEX7;E9PM91;E9PNC0	B7ZAQ5;B4DYZ7;A0A024R5M8;Q15054;Q05BV7	DNA polymerase delta subunit 3	POLD3	185370000	180940000	173920000	152350000	175030000	144460000	102290000	118980000	99814000	129810000	117910000	129370000	9	10	10	9	10	7	8	7	9	11	8	9	5017700	5088500	3598400	3254500	4230900	2700500	2151800	2629200	2672900	3726100	2920800	2960100
A0A024R5M9;Q14980;Q4LE64;A0A087WY61;Q59HB8;A0A024R5G4;Q7Z757;H0YFY6;Q96HN5;F5H4J1;F5H6Y5;Q3SYK8;K4DIE0;Q9UNL7;Q9UPG3;Q86XH4;F5H763;F5H0Z7;F5H3L6;F5H2F3;G1UI36;F5GZW1;F5H1L0;F8W6T3;F5H068;F5H073;F5GWK2;F5H4Y4;F5GWA2;F5H7R5	A0A024R5M9;Q14980;Q4LE64;A0A087WY61;Q59HB8;A0A024R5G4;Q7Z757	Nuclear mitotic apparatus protein 1	NUMA1;NUMA1 variant protein	6394500000	5200700000	6240800000	5876400000	4895300000	5964000000	7683900000	6946300000	5960500000	8737000000	7570400000	6273400000	105	109	105	106	102	97	110	108	117	114	115	107	33697000	29042000	32274000	26808000	23907000	23724000	43036000	37359000	33620000	53806000	43702000	31589000
A0A024R5N4;F5H0C4;Q9BRP4;F5H103;F5H3I1;F5H5D4;F5H3E9;F5H0F7	A0A024R5N4;F5H0C4;Q9BRP4;F5H103;F5H3I1;F5H5D4	Proteasomal ATPase-associated factor 1	WDR71;PAAF1	0	0	0	0	0	0	0	0	0	0	0	8054900	1	0	0	1	1	1	0	0	2	0	2	3	73392	0	0	111540	85348	100090	0	0	151900	0	0	241000
A0A024R5P0;Q13153;B3KNX7;E9PM17;B7Z3K0;A8KAN3;B7Z302;H0YCG5;H0YCM0;E9PJF8;E9PRP6;E9PMP2;E9PQW5;E9PKH9	A0A024R5P0;Q13153;B3KNX7;E9PM17;B7Z3K0;A8KAN3;B7Z302	Non-specific serine/threonine protein kinase;Serine/threonine-protein kinase PAK 1	PAK1	8367400	16587000	10758000	4879100	15507000	9359600	72094000	86460000	100500000	143100000	158600000	122140000	4	2	3	2	3	2	10	11	12	12	14	11	317330	301570	207440	73348	292880	168490	1829900	2139900	3177500	3264800	3981600	2996100
Q9NX55;A0A024R5Q1;J3QT56	Q9NX55;A0A024R5Q1	Huntingtin-interacting protein K	HYPK;hCG_2003792	0	0	0	0	0	0	26395000	21102000	62933000	24121000	27344000	20318000	0	1	0	0	0	0	3	5	3	3	5	5	0	330830	0	0	0	0	1497700	1700800	4668700	1719200	2889600	1950000
Q96IT1;A0A024R5Q5;A0A0C4DGR5	Q96IT1;A0A024R5Q5;A0A0C4DGR5	Zinc finger protein 496	ZNF496	12538000	11424000	11695000	0	0	9111900	14676000	12981000	8188100	18122000	0	0	3	3	3	1	1	2	4	3	3	4	1	1	341570	286340	435540	106190	111110	205400	594040	658800	198500	727250	109940	90678
P30520;A0A024R5Q7;B4E1L0	P30520;A0A024R5Q7;B4E1L0	Adenylosuccinate synthetase isozyme 2	ADSS	194800000	187710000	176970000	175490000	213570000	201540000	337000000	421290000	333520000	303350000	373110000	299320000	10	12	12	10	12	9	13	14	13	13	13	13	4425500	5655500	4266600	3345900	3963100	3329900	9385600	11414000	10350000	9516900	11529000	7579700
A0A024R5Q8;Q05D32;H0YMH7;H0YNU2;H0YNW9;H0YMB4	A0A024R5Q8;Q05D32	CTD small phosphatase-like protein 2	CTDSPL2	94034000	78448000	89935000	73572000	74299000	76730000	132970000	140950000	110380000	136940000	111070000	98749000	7	5	5	7	3	5	11	12	8	8	7	8	4021100	2406600	2315700	2791700	1430000	1725100	7631200	6886900	3989500	5889300	3802600	3958000
H9ZYI9;A0A024R5R5;B7Z726;A0A024R5X6;Q06547	H9ZYI9;A0A024R5R5;B7Z726;A0A024R5X6;Q06547	GA-binding protein subunit beta-1	GABPB1;GABPB2	14375000	12651000	23350000	0	18849000	16136000	21204000	17721000	22341000	15424000	17541000	0	1	1	1	1	1	1	1	1	1	1	1	0	702860	670330	1321300	387330	763330	581570	1027400	796000	1113800	845270	1052300	0
A0A024R5S3;Q96BR6;O14858;B4DF53;B4DF82;A2RUI7;Q8NDW4;Q9H7R0	A0A024R5S3;Q96BR6	Zinc finger protein 669	hCG_1983020;ZNF669	6023200	5614400	7535100	6380000	6132400	5987300	5193400	0	0	0	5567300	5026700	3	2	3	2	2	3	3	1	1	0	2	2	206020	143320	277830	186570	128750	167570	212750	31721	51999	0	151700	85746
A8K8N5;A0A024R5S4;P40818;A0A075B720;Q05CD9;Q05DF5;B4DUC6;H0YLH2;H0YM47;H0YNL5;H0YKV1;B3KRK3	A8K8N5;A0A024R5S4;P40818;A0A075B720;Q05CD9;Q05DF5	Ubiquitin carboxyl-terminal hydrolase;Ubiquitin carboxyl-terminal hydrolase 8	USP8	43744000	55610000	47948000	43055000	44467000	45004000	52448000	68355000	69666000	55974000	64553000	59559000	8	7	7	9	8	7	8	9	9	8	10	8	511140	484610	414250	457510	446600	365990	552810	838000	851660	683610	962830	651310
A0A024R5S5;O75822;H0YGJ7;H0YLP3	A0A024R5S5;O75822	Eukaryotic translation initiation factor 3 subunit J	EIF3S1;EIF3J	62211000	57758000	47519000	60293000	56935000	54169000	77440000	122990000	121870000	45233000	78127000	119560000	5	4	4	6	6	5	4	7	8	5	6	6	1564300	1232300	1481700	2085000	3026000	1147200	1306000	5824600	6912100	1250600	4230500	3571200
A0A024R5S9;H0Y8X6;H0Y8H4	A0A024R5S9;H0Y8X6		NEDD4	0	22128000	0	0	118560000	0	0	0	0	0	40884000	0	1	3	1	0	3	1	1	0	2	2	2	1	101550	267550	96690	0	1412000	65629	82641	0	101670	158790	173880	35923
A0A024R5T1;A0A024R5Z0;Q99081;B4DZH5;B4DGI9;F5GY10;B4DH96;H0YNQ5;B4DZ50;B4DZP2;H0YNP8;Q9NQY2;Q9NQY9;H3BRK2;H3BNF4	A0A024R5T1;A0A024R5Z0;Q99081;B4DZH5;B4DGI9	Transcription factor 12	TCF12	32353000	25592000	33424000	32346000	27753000	39809000	57248000	49117000	56531000	51790000	54900000	56772000	8	4	5	6	6	4	9	7	6	11	9	9	770330	280100	542050	540990	452980	370920	1697500	1413500	1319000	2202000	1842400	1726200
A0A024R5V6;A0A024R5T5;Q6ZNA4;H0YLK9	A0A024R5V6;A0A024R5T5;Q6ZNA4;H0YLK9	E3 ubiquitin-protein ligase Arkadia	RNF111	0	0	0	0	0	3864100	0	0	0	0	0	0	1	1	1	0	1	1	0	0	0	0	0	0	64187	54722	76855	0	35912	44151	0	0	0	0	0	0
A0A024R5U3;P56211;H3BMD8;H3BQ52;H3BTD3	A0A024R5U3;P56211;H3BMD8;H3BQ52	cAMP-regulated phosphoprotein 19	ARPP-19;ARPP19	0	0	0	22699000	0	40930000	35376000	65124000	38357000	38873000	39901000	51748000	1	1	1	2	1	2	3	4	5	4	3	3	451850	333540	341020	630500	255230	1310400	2814900	5225900	5026900	3896900	3356700	3450600
A0A024R5U5;O14672;A0AV88;C9J9B4;H0YK87;H0YNC5	A0A024R5U5;O14672;A0AV88	Disintegrin and metalloproteinase domain-containing protein 10	ADAM10	28474000	28022000	0	0	0	31136000	56418000	58779000	55632000	44489000	48397000	56991000	4	3	1	1	1	2	5	5	6	3	5	6	291020	344830	187110	68943	159310	153850	580830	718800	829420	592100	668830	748090
B3KP47;A0A024R5U8;Q9UHA3;H3BMQ2;H3BPF2	B3KP47;A0A024R5U8;Q9UHA3;H3BMQ2	Probable ribosome biogenesis protein RLP24	C15orf15;RSL24D1	233400000	325780000	293640000	265630000	283350000	255220000	134180000	138270000	93830000	148110000	139430000	116040000	4	3	4	4	4	4	3	4	4	4	4	4	29290000	36525000	33554000	28469000	33158000	24327000	14581000	14956000	12112000	16693000	15642000	11953000
A0A024R5V9;Q659A1;H0YNU9;B3KXT2;H0YK97;H0YL35;H0YK14;H0YMX6;H0YN09	A0A024R5V9;Q659A1;H0YNU9;B3KXT2	Little elongation complex subunit 2	NARG2;ICE2	66087000	62502000	63752000	70572000	61554000	72302000	64717000	63793000	47480000	56267000	57850000	58047000	10	8	10	10	10	10	9	13	8	11	10	10	600020	662520	703010	689920	566260	479470	699480	682180	463000	737980	612580	486930
A0A024R5X7;O76031;Q9H072;H0YM48;H0YK07	A0A024R5X7;O76031;Q9H072	ATP-dependent Clp protease ATP-binding subunit clpX-like, mitochondrial	CLPX;DKFZp586J151	11133000	8571900	11474000	20843000	18451000	17055000	7576200	17662000	44375000	0	12261000	26852000	4	3	3	5	4	2	2	8	11	2	5	7	190820	76258	164730	254910	265010	127760	104600	307990	1033500	94751	252850	506670
A0A024R5Y1;Q9NZD8;H0YLT5;H0YKM6;H0YMB7;H0YKB0;H0YML6;H0YLD7;H0YLW1;H3BRR0	A0A024R5Y1;Q9NZD8;H0YLT5;H0YKM6;H0YMB7;H0YKB0	Maspardin	SPG21	0	0	0	0	0	0	9932500	7446300	8855200	0	11219000	8632600	0	0	0	0	1	0	2	3	2	0	3	3	0	0	0	0	48384	0	236790	194470	187690	0	462060	173970
P84022;A0A024R5Z3;Q59F45	P84022;A0A024R5Z3;Q59F45	Mothers against decapentaplegic homolog 3;Mothers against decapentaplegic homolog	SMAD3	0	0	0	0	0	0	0	0	0	0	6272600	0	0	0	0	1	1	1	1	1	1	1	2	1	0	0	0	51625	36243	34283	99143	53905	119650	73582	165970	136920
P07355;A0A024R5Z7;V9HW65;H0YN42;H0YMU9;H0YMD0;A6NMY6;H0YM50;H0YKS4;B4DNH8;B3KRQ1;H0YNP5;H0YL33;H0YMM1;H0YN28;H0YKX9;H0YMT9;H0YLV6;H0YKZ7;H0YMW4;H0YKL9;H0YKV8;H0YNA0;H0YMD9;H0YN52;H0YNB8;H0YKN4;H0YLE2	P07355;A0A024R5Z7;V9HW65;H0YN42;H0YMU9;H0YMD0;A6NMY6;H0YM50;H0YKS4;B4DNH8;B3KRQ1;H0YNP5	Annexin A2;Annexin;Putative annexin A2-like protein	ANXA2;HEL-S-270;ANXA2P2	3322200000	3374000000	3050000000	2739500000	3410600000	2734100000	1253300000	1222000000	1408600000	1363700000	1474400000	1569100000	26	24	23	23	23	23	22	24	23	22	24	25	77650000	82512000	75234000	55094000	74921000	40084000	26580000	24641000	38847000	32503000	42301000	32295000
Q7Z612;Q6ICQ4;A0A024R608;P05386;Q6FG99	Q7Z612;Q6ICQ4;A0A024R608;P05386;Q6FG99	60S acidic ribosomal protein P1	RPLP1	0	0	0	0	0	0	0	0	0	0	0	33678000	1	1	0	1	1	1	1	2	1	1	1	2	2690800	3622700	0	2941600	5570000	2165000	7163900	7821800	7634600	3620000	5723900	4803400
Q5U086;A0A024R625;P60510;H3BTA2;H3BV22;I3L4X0	Q5U086;A0A024R625;P60510;H3BTA2;H3BV22	Serine/threonine-protein phosphatase;Serine/threonine-protein phosphatase 4 catalytic subunit	PPP4C	60265000	70559000	67854000	56338000	73822000	67152000	45482000	54113000	80697000	48291000	52203000	80838000	6	4	5	3	5	5	5	6	6	3	4	6	2137800	2066000	1977500	1104900	2021100	1736800	1528500	2130900	3362100	1146300	1590000	2942500
A0A024R645;A0A024R638;P24530;A0A172Q393;A0A0D9SG21	A0A024R645;A0A024R638;P24530	Endothelin B receptor	EDNRB	0	0	0	0	0	0	0	0	9685400	0	9433700	13267000	0	0	0	0	0	0	1	0	3	1	2	2	0	0	0	0	0	0	133690	0	411500	124430	209790	239960
A0A024R641;Q8WUJ0	A0A024R641;Q8WUJ0	Serine/threonine/tyrosine-interacting protein	hCG_2028303;STYX	0	0	7637500	0	5961800	0	0	0	0	0	0	0	1	1	2	0	3	1	0	0	1	0	0	0	60627	194230	285560	0	289940	36434	0	0	147680	0	0	0
Q8IZH9;A0A024R642;P30793;Q96T74;Q8IZH7;Q8IZH8	Q8IZH9;A0A024R642;P30793;Q96T74	GTP cyclohydrolase 1	GCH1	0	0	4736600	5611300	0	3938400	0	0	0	0	0	0	1	2	2	2	1	2	0	0	0	0	0	0	282280	541640	438080	491690	256140	220230	0	0	0	0	0	0
A0A024R649;Q96EK6;G3V4W4;G3V5E4	A0A024R649;Q96EK6;G3V4W4;G3V5E4	Glucosamine 6-phosphate N-acetyltransferase	GNPNAT1	57625000	52983000	54754000	0	54058000	44771000	31629000	20922000	33274000	27378000	28308000	33277000	5	5	3	1	4	3	3	3	4	3	4	4	3503100	3541400	1794700	563260	2549700	1061400	1019900	1029100	1582300	1124400	1236600	1309400
A0A024R654;E7EQ45;B4E1V4;Q9H0R1	A0A024R654;E7EQ45;B4E1V4;Q9H0R1	AP-5 complex subunit mu-1	C14orf108;AP5M1	0	0	0	0	2963300	0	0	0	0	0	0	0	1	1	1	1	1	0	0	0	0	0	0	0	111470	157080	83466	87745	61050	0	0	0	0	0	0	0
A0A024R657;P29374;A0A024R680;A0A024R6A2;Q05CG0;H7C485;C9J1W3;F8WAR5;C9JIF4	A0A024R657;P29374;A0A024R680;A0A024R6A2;Q05CG0	AT-rich interactive domain-containing protein 4A	ARID4A	34640000	27610000	32740000	24010000	22653000	30385000	30005000	42315000	16384000	28134000	26344000	0	8	5	7	4	4	2	6	6	4	5	6	1	328260	233770	263370	162630	147480	92048	280520	365760	152410	271240	246870	43985
A0A024R663;Q86UP2;G3V4Y7;B7Z6P3;B3KWP6;B3KP76;G3V5P0;H0YJZ8;H0YJP2;G3V5G2;H0YJV5;Q6PDF7;Q3SWV9	A0A024R663;Q86UP2	Kinectin	KTN1	238030000	273950000	212180000	195940000	276690000	245260000	652610000	921760000	860790000	575340000	920790000	796750000	20	19	12	13	22	15	40	51	57	41	49	38	1441700	1263200	1116900	598460	1558600	899440	3557100	5770600	6981200	4587500	6870600	4920600
Q96FK6;A0A024R667;G3V4B8	Q96FK6;A0A024R667;G3V4B8	WD repeat-containing protein 89	WDR89;C14orf150	137170000	116740000	125970000	120220000	103910000	140890000	73588000	77921000	46623000	74212000	66980000	82335000	6	8	6	8	6	7	7	5	6	6	7	5	5121900	3366800	3300600	3302800	3171500	2638200	2510800	2046000	1292400	2765100	2093400	1660800
G3V2S6;Q9H3H0;A0A024R683;Q9Y5K8;G3V2V6;H0YJH8;Q8N5Z9;Q6PJ05;H0YJ55;H0YJS0;Q9NW63;G3V559	G3V2S6;Q9H3H0;A0A024R683;Q9Y5K8;G3V2V6;H0YJH8;Q8N5Z9;Q6PJ05	V-type proton ATPase subunit D	ATP6V1D;VATD	0	0	0	0	0	4204600	0	10350000	0	11296000	0	15555000	0	0	0	0	1	2	2	2	3	2	2	3	0	0	0	0	0	213620	298240	623780	576490	781570	289050	1062900
A0A024R687;Q96AC1;A8K6S3;H0YJ34;A0A0U1RRM8;H0YJB6;G3V281;G3V5R2;G3V3J0;G3V379	A0A024R687;Q96AC1;A8K6S3;H0YJ34;A0A0U1RRM8	Fermitin family homolog 2	PLEKHC1;FERMT2	82579000	97626000	78038000	96297000	119450000	89457000	125230000	143650000	158990000	123960000	163240000	124650000	9	9	5	10	10	8	11	15	13	14	12	12	899200	971020	593470	1147300	1459800	875210	1654600	2252100	2534300	2660900	2477900	1923900
A0A024R688;P51948;A0A024R669;H0YJ92;H0YJF2	A0A024R688;P51948;A0A024R669;H0YJ92;H0YJF2	CDK-activating kinase assembly factor MAT1	MNAT1	211110000	242780000	248850000	230850000	240230000	247230000	116220000	100730000	92283000	108340000	110360000	104970000	9	11	8	9	7	9	5	4	5	6	7	6	7281500	12015000	9470100	6309800	6643300	6260600	2603800	2052700	3892700	3767500	3005000	2365200
Q86TY5;Q6FGL0;A0A024R693;Q59FR8;P17931;Q6NVH9;G3V3R6	Q86TY5;Q6FGL0;A0A024R693;Q59FR8;P17931;Q6NVH9	Galectin;Galectin-3	LGALS3;hCG_22119	0	7879900	0	0	0	0	0	0	0	0	0	0	1	2	2	1	1	1	1	1	0	0	1	1	0	397340	936830	399420	305850	293930	100560	113400	0	0	183770	98884
A0A024R694;P12814;Q86TX4;G3V2N5;B4DRP5;H7C5W8;G3V2W4;H0YJW3;H0YJ11;G3V5M4;G3V2X9;Q5ZEZ4;G3V380;G3V2E8	A0A024R694;P12814;Q86TX4	Alpha-actinin-1	ACTN1	436560000	443750000	366120000	473320000	456420000	372820000	2617400000	3103200000	3411100000	2515700000	3093900000	3337500000	24	22	22	24	23	18	37	37	41	34	38	38	3003000	3656700	2751600	2796300	2910000	1612100	27084000	31577000	42656000	25695000	32573000	32997000
A0A024R6A0;P78540	A0A024R6A0;P78540	Arginase;Arginase-2, mitochondrial	ARG2	0	0	0	0	0	0	0	0	0	0	0	1369900	0	0	0	0	0	0	1	0	1	0	0	1	0	0	0	0	0	0	0	0	56811	0	0	88870
B5BUD5;A0A024R6A5;P35813;B2R8E4;E9PKB5;E9PL75;E9PJN3	B5BUD5;A0A024R6A5;P35813;B2R8E4	Protein phosphatase 1A	PPM1A	48759000	35670000	43012000	33961000	48171000	47326000	49714000	64663000	53533000	54278000	59966000	76071000	3	3	4	2	6	4	7	6	6	9	7	5	759670	885690	573590	369290	1212100	578830	979130	1663800	1758800	1842000	1901800	1927700
G3V4X2;A0A024R6A9;Q96FT9	G3V4X2;A0A024R6A9;Q96FT9	Intraflagellar transport protein 43 homolog	IFT43;hCG_2028821	0	0	0	0	0	0	0	0	992220	0	0	0	0	0	0	0	0	0	0	0	1	0	0	0	0	0	0	0	0	0	0	0	251170	0	0	0
A0A024R6B1;Q92623	A0A024R6B1;Q92623	Tetratricopeptide repeat protein 9A	hCG_20925;TTC9	0	0	0	0	0	0	0	0	0	16470000	0	0	0	0	0	0	0	0	2	2	2	2	1	1	0	0	0	0	0	0	188520	557900	670300	786240	311510	395610
P54652;A0A024R6B5;B3KUS2	P54652;A0A024R6B5;B3KUS2	Heat shock-related 70 kDa protein 2	HSPA2	215430000	201990000	187290000	236350000	262650000	225670000	159420000	139700000	165520000	147050000	152170000	178480000	14	13	12	14	14	13	12	14	11	12	12	12	3419600	3360200	2942300	3411700	4483500	2626900	2237000	2108400	2318200	2323300	2395400	2432400
H0YIM9;A0A0C4DGJ7;A0A024R6B7;Q8WUH1;H0YJ25;H0YHB4;H0YID9;H0YIM3;B7Z3N2;H0YHA3	H0YIM9;A0A0C4DGJ7;A0A024R6B7;Q8WUH1;H0YJ25;H0YHB4;H0YID9;H0YIM3;B7Z3N2;H0YHA3	Protein Churchill	CHURC1-FNTB;CHURC1	0	0	0	0	0	0	0	3348900	0	0	0	0	0	0	0	0	0	1	0	1	0	0	0	1	0	0	0	0	0	208070	0	543330	0	0	0	237890
B2RCI6;A0A024R6C4;A0A024R6F4;P49757;A0A024R684;A0A024R681;G3V3Z8;Q86SW5;G3V3R1;G3V3M5;Q86SW6;G3V4S6;G3V433;B4DUD7;Q5D0E5	B2RCI6;A0A024R6C4;A0A024R6F4;P49757;A0A024R684;A0A024R681;G3V3Z8;Q86SW5;G3V3R1	Protein numb homolog	NUMB	50216000	27302000	35713000	50724000	51149000	60744000	110990000	102110000	79069000	106190000	94073000	106730000	3	2	2	4	4	2	8	10	7	9	9	7	722320	373140	500300	645610	535730	469880	2708800	3073800	2181800	3061800	3682900	2446900
Q86TW7;Q86TQ8;Q6IBS5;A0A024R6C9;P36957	Q86TW7;Q86TQ8;Q6IBS5;A0A024R6C9;P36957	Dihydrolipoyllysine-residue succinyltransferase component of 2-oxoglutarate dehydrogenase complex, mitochondrial	DLST	0	0	0	0	3076900	0	0	0	0	0	0	6705400	0	0	0	1	1	1	0	0	1	0	0	1	0	0	0	39895	159050	32277	0	0	591370	0	0	209480
A0A024R6D1;Q8TD19;Q6PKF2;B3KY50;G3V459	A0A024R6D1;Q8TD19	Serine/threonine-protein kinase Nek9	NEK9	9892200	0	0	14637000	12756000	0	13153000	19157000	15084000	14924000	17255000	16274000	2	1	1	3	3	1	3	7	4	5	6	3	60771	24137	23624	90737	92302	38963	135550	330160	284160	295680	328620	108310
P84090;A0A024R6D4;G3V279	P84090;A0A024R6D4;G3V279	Enhancer of rudimentary homolog	ERH	2525300000	2555500000	2697000000	2278500000	2286800000	2147800000	2074700000	2193200000	2328300000	2279800000	1983900000	1911900000	7	7	7	7	6	7	7	7	7	7	7	7	325790000	303910000	306710000	265390000	265930000	214590000	302100000	274300000	295130000	321060000	261300000	233740000
A0A024R6D8;Q13243;Q59EK7;B4DJK0;B4DUA4;G3V5K8;B5BUD8;Q86U32	A0A024R6D8;Q13243;Q59EK7;B4DJK0;B4DUA4;G3V5K8	Serine/arginine-rich splicing factor 5	SFRS5;SRSF5	1361900000	1304600000	1302400000	1144200000	906050000	1440500000	751410000	689550000	531110000	765120000	612040000	596560000	8	10	10	9	9	10	7	8	9	7	8	7	92460000	99450000	110990000	84152000	63666000	87930000	53421000	48913000	41311000	55788000	46206000	42522000
Q9ULA8;G3V553;A0A024R6J0;A0A024R6E4;Q9NWQ4;G3V5D0;G3V290	Q9ULA8;G3V553;A0A024R6J0;A0A024R6E4;Q9NWQ4;G3V5D0;G3V290	G patch domain-containing protein 2-like	GPATCH2L;C14orf118	0	0	0	0	0	0	0	0	2055100	0	0	0	0	0	0	0	0	0	1	0	1	0	0	0	0	0	0	0	0	0	136140	0	85246	0	0	0
A0A024R6H0;Q9P2I0;B3KN45;B3KMI0;H0YJF4;G3V3T7	A0A024R6H0;Q9P2I0;B3KN45;B3KMI0	Cleavage and polyadenylation specificity factor subunit 2	CPSF2	1866300000	1821400000	2008200000	1736100000	1663100000	1742800000	1184400000	1087200000	1009600000	1226500000	1127000000	1120300000	33	29	33	26	29	27	26	30	31	29	27	27	26161000	25694000	27947000	19222000	20107000	16159000	14892000	15272000	13564000	16518000	14763000	11538000
O15270;A0A024R6H1;H0YJV2	O15270;A0A024R6H1;H0YJV2	Serine palmitoyltransferase 2	SPTLC2	0	0	8954400	0	14854000	0	0	6295500	0	0	0	0	1	3	2	1	3	2	0	2	2	0	1	1	127590	206410	108530	63753	175980	111950	0	152450	111630	0	47345	31683
A0A024R6H3;Q13572;B4DE87;G3V588;Q8N3Y0;G3V5A3;G3V4M9;G3V3C0	A0A024R6H3;Q13572;B4DE87;G3V588;Q8N3Y0	Inositol-tetrakisphosphate 1-kinase	ITPK1	0	0	0	0	0	0	0	25969000	0	0	0	0	0	1	2	1	1	1	1	3	1	2	1	2	0	176600	543930	102680	175580	123790	308070	867230	529640	449380	255860	762710
G3V3A7;A0A024R6I1;O00409;G3V5C7;G3V4N5;H0YJG3;H0YJ94;H0YJ22;H0YJY0;H0YJ54	G3V3A7;A0A024R6I1;O00409;G3V5C7	Forkhead box protein N3	FOXN3;CHES1	0	0	0	0	0	0	17792000	15906000	0	18900000	13847000	0	0	0	0	0	0	0	2	2	1	3	2	1	0	0	0	0	0	0	681130	510280	383860	1170600	519660	325770
A0A024R6I3;Q53GF9;P49755;B4DZH3;G3V2K7;B4DL12	A0A024R6I3;Q53GF9;P49755;B4DZH3;G3V2K7;B4DL12	Transmembrane emp24 domain-containing protein 10	TMED10	57050000	67512000	60172000	97391000	118180000	67680000	83185000	93482000	155960000	65945000	102230000	159460000	2	4	3	3	3	2	3	5	5	5	5	5	2043500	3784600	2270600	3418500	4387600	1967400	2369600	4737800	7638900	3279600	5348000	7252300
A0A024R6K1;O75909;G3V5E1;G3V2Q3;G3V235	A0A024R6K1;O75909;G3V5E1;G3V2Q3	Cyclin-K	CCNK	602210000	582930000	707690000	547320000	577930000	570730000	318000000	254640000	357120000	379480000	317680000	349460000	10	10	11	10	10	10	12	10	10	10	12	11	18827000	22493000	21578000	15877000	16916000	13152000	10306000	7370200	12455000	12346000	9968100	8700300
A0A024R6K3;Q86TU7;Q6NXR6;C9K0W5	A0A024R6K3;Q86TU7;Q6NXR6	Histone-lysine N-methyltransferase setd3	SETD3	11849000	17101000	9776800	0	18592000	18406000	45853000	49491000	66978000	35173000	64719000	60593000	2	3	2	1	5	2	8	10	11	7	10	11	60793	176320	84459	31198	183780	71843	706060	888680	1071800	448560	930870	1007200
P23381;A0A024R6K8;G3V3Y5;G3V3H8;H0YJP3;G3V277;B4DTK8;G3V5U1;G3V456;G3V423;G3V3S7;G3V3X0;G3V3P2;G3V227;G3V5W1;G3V3R3;G3V4N8;G3V2Y7;G3V4C7;G3V2C0;G3V339;G3V313;G3V4S4;G3V2F2	P23381;A0A024R6K8	Tryptophan--tRNA ligase, cytoplasmic;T1-TrpRS;T2-TrpRS	WARS	828840000	915940000	705210000	792900000	962280000	657530000	212600000	266930000	352940000	199430000	199930000	287860000	19	20	19	17	19	15	15	13	15	12	13	12	19704000	22970000	17178000	16328000	20363000	12130000	4441800	4692800	8264500	4093700	4127800	4979300
Q9NUW8;A0A024R6L5;B2RDI0;E7EPD8;Q32Q25;G3V2F4;G3V2J6;H0YJ44;Q9BRS7;G3V2U6;B3KN41;G3V5H9;G3V4W8;G3V554;G3V5B8;G3V5F9;G3V3Q0;H0YJL7	Q9NUW8;A0A024R6L5;B2RDI0;E7EPD8;Q32Q25;G3V2F4	Tyrosyl-DNA phosphodiesterase 1	TDP1	116950000	144980000	130730000	117780000	124680000	116330000	103650000	102780000	117690000	117490000	110130000	118250000	12	7	11	13	9	9	11	11	9	14	11	14	1376700	1519100	1568400	1329400	1627800	930440	1822700	911290	1472700	1634400	1386100	1410200
P51003;A0A024R6M3;B4DYF4;B4DHB8;G3XAH6;A0A024R6J7;G3V2A0;A0A0C4DGK1;H0YJ00;B7ZA53;B4DZL2;G3V3I9;A0ZTA0;A4D1Z6;Q9NRJ5;G3V457;H0YJL4	P51003;A0A024R6M3;B4DYF4;B4DHB8;G3XAH6;A0A024R6J7;G3V2A0	Poly(A) polymerase alpha	PAPOLA	614020000	601330000	569240000	566210000	596550000	456480000	388620000	380640000	460270000	391310000	457030000	486420000	27	28	24	25	28	22	23	25	26	25	24	25	9865900	9971300	7964100	6112300	8199800	4695500	4543700	4327600	6799100	5997600	5781100	6394300
A0A024R6M6;Q9UL15;A8K5J7;G3V274;A8CGI4	A0A024R6M6;Q9UL15;A8K5J7	BAG family molecular chaperone regulator 5	BAG5	147990000	147630000	138570000	118930000	135330000	141630000	150200000	148540000	154760000	145940000	162050000	149060000	13	12	12	12	12	11	13	14	15	13	13	12	2856600	3437200	3058300	1998800	2593600	1755800	2872500	2866000	3709800	3505600	3595400	2620900
Q9Y5S2;A0A024R6N2;H0YLY0;Q86XZ8;Q86TR8;A0A0U1RRC3;B4DM55;E5KR07;E5KR05;B4DZE2;X5D8Z6;M0R333;X5DNJ6;I6L989;Q09013;Q59FU6;E5KR06	Q9Y5S2;A0A024R6N2	Serine/threonine-protein kinase MRCK beta;Non-specific serine/threonine protein kinase	CDC42BPB	31277000	24140000	13706000	31798000	25230000	28527000	121630000	193460000	190570000	166810000	172580000	177740000	7	3	4	3	3	2	19	25	28	27	32	23	355160	318460	178050	125600	250950	216980	842740	1292900	1271800	1368500	1365400	1079500
B4E1R3;A0A024R6P3;Q9BXL8	B4E1R3;A0A024R6P3;Q9BXL8	Cell division cycle-associated protein 4	CDCA4	0	3459300	0	0	0	0	0	0	0	0	0	0	0	1	0	0	0	0	0	0	0	0	0	0	0	437510	0	0	0	0	0	0	0	0	0	0
A0A024R6P6;Q9P0R6	A0A024R6P6;Q9P0R6	GSK3-beta interaction protein	C14orf129;GSKIP	0	0	0	0	0	0	0	0	0	0	0	5076700	0	0	0	0	0	0	0	1	0	1	0	1	0	0	0	0	0	0	0	983820	0	0	0	1235100
A0A024R6Q1;P55010;Q6IBU0;H0YLZ1;Q32Q19;Q05DF3;H0YN40;H0YMJ8;H0YM54;H0YK11;B4DEN3;H0YK29	A0A024R6Q1;P55010;Q6IBU0	Eukaryotic translation initiation factor 5	EIF5	102900000	122910000	87575000	100580000	145780000	127220000	355860000	476490000	355410000	301030000	395430000	296230000	8	9	5	6	8	6	15	14	14	14	15	13	1826700	2898600	1279100	1342000	2360800	1320000	9788400	13709000	10190000	7962100	11548000	8175600
A0A024R6Q2;Q96FX7;Q96B39;H0Y2Q1	A0A024R6Q2;Q96FX7;Q96B39;H0Y2Q1	tRNA (adenine(58)-N(1))-methyltransferase catalytic subunit TRMT61A	C14orf172;TRMT61A	55698000	69085000	61425000	79290000	58803000	62285000	17623000	0	36932000	0	0	40194000	3	5	4	5	3	2	2	1	5	1	1	4	2261100	2620000	2300900	2974600	1759900	1418500	285430	153850	1441100	133040	178510	1564900
B2RDX0;A8K7Z9;A0A024R6R1;Q8NEM2;I3L3Z1	B2RDX0;A8K7Z9;A0A024R6R1;Q8NEM2	SHC SH2 domain-binding protein 1	SHCBP1	121630000	154250000	147350000	139910000	185890000	149490000	3089200	0	8884000	8612800	6105900	9108900	14	13	16	11	15	12	4	1	3	3	4	2	1722700	2368600	2519300	1385600	2261900	1586400	121430	46904	124240	132300	85133	112370
Q8TD30;A0A024R6R2;H3BU54	Q8TD30;A0A024R6R2;H3BU54	Alanine aminotransferase 2	GPT2	0	0	0	0	2737400	0	0	0	0	0	0	0	0	1	0	1	1	0	1	0	0	0	0	1	0	49598	0	763130	53240	0	1218100	0	0	0	0	1273900
B3KMP9;A0A024R6R3;Q9Y5N6;H3BT22;Q9H806;H3BTQ7;H3BMA4	B3KMP9;A0A024R6R3;Q9Y5N6;H3BT22;Q9H806;H3BTQ7	Origin recognition complex subunit 6	ORC6L;ORC6	40386000	39591000	34726000	32229000	29830000	37269000	38757000	26654000	25611000	54418000	40444000	34693000	5	5	5	4	4	4	4	4	3	6	5	4	2412100	2485600	1680400	1468900	937500	1652200	1962400	1637300	635570	3051100	1628500	1856400
A0A024R6S1;O60884;T2DN57;T2DPK5;A0A087WT48;I3L320	A0A024R6S1;O60884;T2DN57	DnaJ homolog subfamily A member 2	DNAJA2	1132500000	883200000	941710000	1070400000	1087600000	977000000	586670000	734690000	547240000	559550000	600290000	575970000	16	17	14	14	14	14	12	11	15	13	13	12	25814000	27031000	25156000	21176000	25841000	15780000	11317000	13089000	15153000	12573000	13977000	11912000
H3BM79;A0A024R6T5;A0A024R6S6;Q9H8T0;H3BRT7;H3BSX7;H3BNB8;H3BVH0;H3BRV2;B4E0S4	H3BM79;A0A024R6T5;A0A024R6S6;Q9H8T0;H3BRT7;H3BSX7;H3BNB8;H3BVH0;H3BRV2;B4E0S4	AKT-interacting protein	AKTIP;FTS	0	0	0	0	0	0	0	4380500	0	0	5708100	5095600	0	0	0	0	0	0	1	2	1	1	2	2	0	0	0	0	0	0	100790	113130	151900	86494	166540	227510
Q9GZU8;A0A024R6T8;H3BTI2;H3BMX9;H3BUL4;H3BP64;H3BTP8;H3BSY6;H3BQQ6;H3BSF0;Q6P4H7;H3BN22;Q2VIL1;H3BPF9;H3BU93;H3BNK9;H3BPH9	Q9GZU8;A0A024R6T8;H3BTI2;H3BMX9;H3BUL4;H3BP64;H3BTP8;H3BSY6;H3BQQ6;H3BSF0;Q6P4H7;H3BN22	Protein FAM192A	FAM192A;NIP30	174120000	174650000	178120000	160300000	155820000	162970000	111110000	98769000	148590000	142320000	141680000	155740000	7	9	6	9	8	9	7	7	9	9	7	8	4475400	7785500	4083000	5582900	5681100	5381500	3625800	3507800	4428200	5703800	6092700	6486000
B3KUZ8;A0A024R6W0;P00505;A8K482;B4DY39	B3KUZ8;A0A024R6W0;P00505;A8K482	Aspartate aminotransferase;Aspartate aminotransferase, mitochondrial	GOT2	9343900	0	0	9521700	0	9634800	0	13011000	23294000	0	0	45231000	4	1	1	2	1	2	1	5	6	1	1	4	441680	107250	41942	142450	185020	82909	320380	322080	1158900	70108	156710	848870
B2R6U8;A0A024R6W2;O43809;H3BND3;H3BV41;Q5HYH5	B2R6U8;A0A024R6W2;O43809;H3BND3	Cleavage and polyadenylation specificity factor subunit 5	NUDT21	1754800000	1601700000	1642000000	1615600000	1639500000	1613200000	1506400000	1367100000	1539500000	1536200000	1445200000	1660600000	10	10	10	10	10	9	11	11	10	11	11	10	74322000	81283000	67648000	66548000	69326000	57044000	64156000	58767000	74325000	82146000	55092000	62077000
A8K3J8;A0A024R6X0;P55042;J3KRG9;J3KSM6;Q92788	A8K3J8;A0A024R6X0;P55042;J3KRG9;J3KSM6;Q92788	GTP-binding protein RAD	RRAD	14877000	0	0	15439000	19480000	13530000	0	0	0	0	0	0	2	1	1	2	2	2	0	0	0	0	0	0	574200	456350	164180	539270	590180	394360	0	0	0	0	0	0
Q13951;A0A024R6X2;J3KS23	Q13951;A0A024R6X2;J3KS23	Core-binding factor subunit beta	CBFB	93025000	80012000	83267000	85418000	68591000	104500000	87717000	80608000	62892000	82606000	104410000	97288000	6	5	5	5	3	4	5	4	4	3	2	4	6923100	7033700	6448900	6492400	2475000	5801700	5726600	2464200	4902700	8869700	2657900	6747900
P61970;A0A024R6Y2;H3BRV9	P61970;A0A024R6Y2;H3BRV9	Nuclear transport factor 2	NUTF2	165190000	198600000	139260000	134760000	139450000	136050000	155710000	131370000	162620000	170160000	138100000	111020000	4	3	3	3	4	3	3	3	4	3	4	4	10837000	13679000	9877400	7071500	9578400	6008000	8787600	8690300	11355000	9945200	12481000	8737900
A0A024R6Z0;O43237;B4DHD8;J3KRI4;B4E2E0;J3KRZ2;Q63HJ8;J3KSD2;H3BUM4	A0A024R6Z0;O43237	Cytoplasmic dynein 1 light intermediate chain 2	DYNC1LI2	26965000	26062000	25137000	16638000	29752000	25449000	50171000	57036000	63760000	47766000	53620000	60988000	4	4	4	3	4	3	6	7	8	4	7	7	582030	367590	592080	310370	590090	271480	1333600	2085200	1641500	756420	1744900	1678600
A0A024R6Z2;A0A024R726;Q9NVM4;H3BPZ8;H3BNC0	A0A024R6Z2;A0A024R726;Q9NVM4;H3BPZ8;H3BNC0	Protein arginine N-methyltransferase 7	PRMT7	3707700	0	0	0	0	0	0	5334200	0	0	4323200	0	2	0	0	0	0	0	1	2	1	1	2	0	174780	0	0	0	0	0	176170	267530	163810	1742.1	219860	0
A0A024R6Z6;B4DYU2;Q96MW5;H3BQV3;H3BMQ9;J3QRV3;H3BSH5;A0A087X1T3	A0A024R6Z6;B4DYU2;Q96MW5;H3BQV3	Conserved oligomeric Golgi complex subunit 8	hCG_2027080;COG8	0	33821000	32134000	19550000	37293000	24502000	36505000	37533000	48194000	42286000	43308000	38175000	1	4	3	3	5	2	5	5	6	9	8	6	463380	625030	279440	242110	466140	214290	465400	647680	991350	1046100	1017800	740490
A0A024R6Z7;Q9NX74;E7EUN9;B4DKP8;J3QLD5;I3L4Y9;I3L4H0;I3L0K0;H3BMK6;I3L1K5;H3BQX4;H3BM64;H3BRI6;H3BSF3;H3BTR3	A0A024R6Z7;Q9NX74;E7EUN9;B4DKP8;J3QLD5	tRNA-dihydrouridine(20) synthase [NAD(P)+]-like	DUS2L;DUS2	34797000	36775000	31217000	28510000	32997000	33511000	0	0	0	0	0	17578000	5	6	4	4	3	4	1	1	1	1	1	3	557750	655460	367350	379430	420760	309440	70729	72475	80013	64016	65455	148900
A0A024R704;P78362;C9J2M4;C9JWF7	A0A024R704;P78362	SRSF protein kinase 2;SRSF protein kinase 2 N-terminal;SRSF protein kinase 2 C-terminal	SRPK2	56062000	35130000	50357000	44737000	38867000	53732000	55315000	70577000	53097000	48359000	59852000	67287000	7	5	4	3	4	4	4	8	8	7	9	7	1022900	650380	744570	633030	680520	722170	805640	1527900	1489800	1176300	1437900	1428600
A0A024R705;Q9UN37;I3L4J1;Q9UF30;Q9NXK5;Q49AN7	A0A024R705;Q9UN37;I3L4J1;Q9UF30	Vacuolar protein sorting-associated protein 4A	VPS4A;DKFZp434E0418	70504000	79042000	54923000	74479000	69673000	77667000	102220000	116950000	112130000	91342000	111990000	111600000	4	4	4	4	4	4	8	7	7	8	7	7	903400	1369500	892990	1066500	1144200	873710	2399000	2699800	2720200	2508200	2996800	2513000
B4DIN7;A0A024R711;O00308;B4DHF6	B4DIN7;A0A024R711;O00308;B4DHF6	E3 ubiquitin-protein ligase;NEDD4-like E3 ubiquitin-protein ligase WWP2	WWP2	0	0	0	0	0	0	14833000	16268000	16453000	20183000	11720000	15784000	1	0	0	1	1	1	4	2	3	3	2	1	43974	0	0	45407	44542	47578	301350	162740	260500	298340	118660	99854
B3KY43;Q6DHZ2;A0A024R712;P31323;Q75MP1;O60380	B3KY43;Q6DHZ2;A0A024R712;P31323;Q75MP1	cAMP-dependent protein kinase type II-beta regulatory subunit	PRKAR2B	0	0	0	0	0	0	7361000	9175600	15004000	11461000	14924000	9834100	0	0	0	0	0	0	2	4	3	2	2	3	0	0	0	0	0	0	135510	316900	467000	221260	310100	228850
B4DFL1;A0A024R713;P09622;E9PEX6;B4DMK9;F8WDM5;A0A1W2PR83;F2Z2E3	B4DFL1;A0A024R713;P09622;E9PEX6;B4DMK9	Dihydrolipoyl dehydrogenase;Dihydrolipoyl dehydrogenase, mitochondrial	DLD	0	0	0	0	19348000	0	0	15007000	21603000	0	0	26338000	0	1	1	1	2	0	1	2	3	0	1	5	0	61098	26572	43296	164400	0	18523	303960	717570	0	141690	646860
A0A024R718;P43490;A0A0C4DFS8;B7Z8W6;Q658Z1;C9JG65;C9JF35	A0A024R718;P43490;A0A0C4DFS8	Nicotinamide phosphoribosyltransferase	PBEF1;NAMPT	452720000	551240000	415540000	468360000	549130000	406880000	375150000	422690000	552510000	369260000	477300000	607550000	15	14	16	14	14	13	18	15	19	14	15	14	8149400	9922500	6268200	7818700	7454200	5689100	6136800	7512000	12169000	6719200	10207000	9961200
A0A024R732;Q13425;H0YCS0;A0A140TA73;A0A0G2JM75;J3KT21;H7BY41	A0A024R732;Q13425	Beta-2-syntrophin	SNTB2	26375000	19775000	19237000	30700000	28330000	27220000	60632000	62414000	55957000	61707000	65233000	55088000	5	3	3	6	5	4	13	9	10	10	9	8	357500	205270	321880	573850	428940	229630	1794000	1256900	1383500	1798200	1807900	827330
A0A024R734;O94916	A0A024R734;O94916	Nuclear factor of activated T-cells 5	NFAT5	0	0	0	0	0	0	7554500	0	0	8198200	0	0	0	0	1	0	0	0	2	1	1	2	2	0	0	0	42187	0	0	0	109760	52853	38041	132080	145950	0
A0A024R739;Q9NUX5;A8MTK3;B7Z7M5;Q5MJ34;Q5MJ32;Q5MJ35;H7C4C7;H7C0Z6;Q5MJ33;V9GZ00;V9GY10;C9JPG9;V9GZ21	A0A024R739;Q9NUX5;A8MTK3;B7Z7M5;Q5MJ34;Q5MJ32	Protection of telomeres protein 1	POT1	53929000	51699000	50052000	52887000	57948000	63287000	57117000	54162000	40555000	60050000	54171000	48897000	5	8	7	9	10	4	10	10	9	9	10	5	622310	900300	841430	914010	976710	600390	1301600	1175800	845340	1506400	1015300	533310
A0A0C4DG51;A8K6U0;A0A024R746;Q9NP80	A0A0C4DG51;A8K6U0;A0A024R746;Q9NP80	Calcium-independent phospholipase A2-gamma	PNPLA8;IPLA2(GAMMA)	0	17416000	0	19920000	0	0	0	0	0	0	0	0	1	1	1	1	1	1	1	1	1	1	1	1	420740	371130	400610	244580	357510	158210	121320	88775	119070	216310	175450	114860
A0A024R753;Q9NW13;B4DJ90;C9JAA9;C9JE21;A0A0S2Z5E5;H7C5G8	A0A024R753;Q9NW13	RNA-binding protein 28	RBM28	1572100000	1386000000	1620800000	1536000000	1438400000	1578600000	1034500000	798130000	531890000	1000200000	719660000	819290000	31	26	28	29	27	27	28	24	22	25	24	25	28624000	26587000	25948000	24474000	22229000	20726000	18036000	11118000	10122000	18173000	10804000	10496000
C9JW74;A4D1L9;A0A024R768;Q5EB52;C9JWU9;C9JSW2;B4DQW6;C9JRA9;C9JCM6;R4GN52	C9JW74;A4D1L9;A0A024R768;Q5EB52;C9JWU9;C9JSW2;B4DQW6	Mesoderm-specific transcript homolog protein	MEST	0	0	0	0	0	0	0	0	9047100	0	0	0	0	1	0	0	1	0	0	0	3	1	0	2	0	91607	0	0	72335	0	0	0	317540	185990	0	148450
A0A024R770;A0A024R774;Q16656;C9JP85	A0A024R770;A0A024R774;Q16656	Nuclear respiratory factor 1	NRF1	24050000	36564000	33516000	34922000	32636000	23127000	14260000	0	0	19938000	16520000	0	3	5	4	3	3	3	2	1	1	2	2	2	2675000	5966900	3343800	3014500	3023500	1445600	972070	568170	890760	2535100	870750	1293300
A0A024R776;A0A024R785;A0A024R781;O95628;B3KQ99	A0A024R776;A0A024R785;A0A024R781;O95628	CCR4-NOT transcription complex subunit 4	CNOT4	0	0	0	0	0	0	16165000	19059000	14334000	0	16619000	17015000	0	0	0	1	0	1	4	2	5	1	5	2	0	0	0	223220	0	37789	299700	271560	341190	119810	611220	174570
B2R6H7;A0A024R794;Q9Y5L0;C9J7E5;E9PFH4;B3KMX1;B3KM69	B2R6H7;A0A024R794;Q9Y5L0;C9J7E5;E9PFH4;B3KMX1;B3KM69	Transportin-3	TNPO3	1197900000	1158900000	1079400000	1105400000	1070400000	954470000	1074900000	1138600000	908420000	992650000	1015500000	819660000	23	26	23	22	22	21	22	23	22	28	25	21	12532000	16419000	13236000	10840000	11981000	9162400	12443000	12633000	12853000	15452000	13342000	8451300
K7EIE6;B4DMG0;A0A024R7A3;Q6V9R5;K7EN01;K7EQZ2;K7ELE4;B4DT98;B4DL26;B4E2P7;B4DZP9;A0A182DWF9	K7EIE6;B4DMG0;A0A024R7A3;Q6V9R5;K7EN01;K7EQZ2;K7ELE4;B4DT98;B4DL26;B4E2P7;B4DZP9;A0A182DWF9	Zinc finger protein 562	ZNF562	0	9489200	0	0	9315500	0	0	0	0	0	0	0	1	2	1	1	2	1	1	1	1	1	1	1	170220	250540	166250	203150	246490	193620	85608	55802	77210	109260	88098	64634
A0A024R7A8;P15121;Q59EL5;E9PCX2;E9PEF9;A4D1P0;C9JRZ8	A0A024R7A8;P15121;Q59EL5;E9PCX2	Aldose reductase	AKR1B1	157410000	204040000	172350000	157950000	210850000	153610000	592470000	734310000	751130000	653670000	678160000	636690000	5	6	5	6	7	6	9	12	10	8	11	10	3240100	5422300	3708100	2732200	4489500	2552500	19079000	25395000	25558000	19707000	24108000	20971000
B2R4N3;A0A024R7B0;Q9BZL1;K7EQ43	B2R4N3;A0A024R7B0;Q9BZL1	Ubiquitin-like protein 5	UBL5	18465000	22024000	22116000	15932000	17358000	19590000	17132000	14548000	20467000	16547000	14875000	14790000	2	2	3	3	3	2	3	2	3	2	2	3	3365900	4400500	4848800	3299200	3558100	2613800	4035300	3067200	4375000	936980	2586000	3328200
A0A024R7B7;Q16543;Q6FG59;K7EQA9;K7EKQ2;K7EL68;A1L0W4;K7EIU0	A0A024R7B7;Q16543;Q6FG59;K7EQA9;K7EKQ2;K7EL68	Hsp90 co-chaperone Cdc37;Hsp90 co-chaperone Cdc37, N-terminally processed	CDC37	589370000	548500000	556830000	564310000	635890000	560690000	473280000	639060000	556770000	457820000	581540000	633740000	13	13	13	15	13	13	13	13	13	13	13	14	22502000	24634000	22769000	22059000	23812000	15016000	19719000	27791000	24132000	19380000	22980000	22243000
A0A024R7C0;Q14145;K7ESE0;K7EJ49;K7EJD8;K7EQX2;K7EPZ3	A0A024R7C0;Q14145;K7ESE0	Kelch-like ECH-associated protein 1	KEAP1	0	0	20104000	0	0	0	65752000	88057000	66053000	47817000	62030000	64934000	1	1	2	1	1	1	9	10	10	9	11	6	65893	92475	139070	190790	212010	61019	972780	1309200	1272900	899840	1200700	788650
K7EKI4;K7ELF1;K7ELQ0;K7ES61;A0A024R7C5;X6RAY8;Q9BYD3	K7EKI4;K7ELF1;K7ELQ0;K7ES61;A0A024R7C5;X6RAY8;Q9BYD3	39S ribosomal protein L4, mitochondrial	MRPL4	0	0	0	15143000	13534000	0	0	0	0	0	0	0	1	1	1	3	2	2	1	0	1	0	1	0	302820	330580	297140	1037100	916630	375110	88946	0	313200	0	205080	0
Q12906;A0A024R7C7;A8K590;F4ZW64;B4DFG4;Q59GP7;K7EKJ9;B4DDF3;K7ER69;K7EJ09;K7EM82;K7EKY0;K7ENK6;K7ERM6;K7EPG3;K7ELV3;K7EQ75	Q12906;A0A024R7C7;A8K590;F4ZW64;B4DFG4;Q59GP7	Interleukin enhancer-binding factor 3	ILF3	15436000000	14552000000	15394000000	14373000000	13530000000	13481000000	12208000000	11345000000	12142000000	13196000000	11603000000	11362000000	45	48	50	46	48	45	45	44	49	48	46	45	296940000	277780000	287980000	259300000	242430000	233710000	241990000	224250000	243380000	252400000	228540000	212020000
K7EM09;K7EPR0;K7ELQ9;A0A024R7D3;Q6UW68	K7EM09;K7EPR0;K7ELQ9;A0A024R7D3;Q6UW68	Transmembrane protein 205	TMEM205;UNQ501	0	0	0	0	0	0	0	0	0	0	0	2990800	0	0	0	0	0	0	1	0	1	0	0	1	0	0	0	0	0	0	0	0	1883900	0	0	970130
A0A024R7E0;Q96RE7;K7ELC5;K7ENW4	A0A024R7E0;Q96RE7	Nucleus accumbens-associated protein 1	BTBD14B;NACC1	844820000	714270000	745650000	637020000	621420000	676670000	641500000	541210000	475410000	622890000	677070000	553480000	17	17	16	16	16	17	16	16	17	16	16	15	20084000	18455000	18302000	14476000	13528000	14138000	15336000	13577000	12799000	17948000	16709000	11765000
A0A024R7E3;P26358;Q59FP7;B3KVA0;K7ENW7;K7EJL0;K7EMU8;K7ENQ6;K7EIZ6;K7ERQ1;K7EP77	A0A024R7E3;P26358;Q59FP7	DNA (cytosine-5)-methyltransferase;DNA (cytosine-5)-methyltransferase 1	DNMT1	821020000	838780000	877480000	848450000	844890000	936890000	1656700000	1530900000	1345800000	1890700000	1751800000	1528800000	40	40	37	33	35	39	56	55	55	57	57	49	5227900	5880100	4990500	4769200	4694800	4795300	11833000	10944000	11370000	14528000	13674000	11586000
K7EN05;K7EPC8;A0A024R7E8;K7EQ44;K7EMV4;P60002	K7EN05;K7EPC8;A0A024R7E8;K7EQ44;K7EMV4;P60002	Transcription elongation factor 1 homolog	ELOF1	0	0	0	0	0	0	14975000	0	0	0	0	0	1	1	1	1	1	1	1	1	1	1	1	1	11876000	9527600	8170800	5101000	5364200	2345100	7032400	3593600	3770200	7306600	4382000	3711400
A0A024R7F1;K7ELL7;B4DJQ5;P14314;A0A0S2Z4D8;A0A0S2Z4W7;A2VCQ4;A0A0S2Z4A0;K7EPW7;A0A0C4DGP4;K7EKX1;K7EJ70	A0A024R7F1;K7ELL7;B4DJQ5;P14314;A0A0S2Z4D8;A0A0S2Z4W7;A2VCQ4;A0A0S2Z4A0	Glucosidase 2 subunit beta	PRKCSH	33521000	46179000	46161000	42457000	62040000	43546000	60684000	61323000	64712000	42319000	54523000	58075000	6	7	6	7	7	7	7	8	7	6	7	8	1205900	2051900	1423100	1753800	2073100	1319200	2741300	2738300	2502900	1462000	2290700	2004400
B4DRY5;A0A024R7F7;Q4LE60;O14787;A0A075B780;Q05D48;B3KPC8;K7ESC1;K7ESG1	B4DRY5;A0A024R7F7;Q4LE60;O14787;A0A075B780;Q05D48;B3KPC8	Transportin-2	TNPO2;TNPO2 variant protein	78904000	78101000	81880000	70088000	68106000	84185000	151610000	139760000	117290000	122570000	120510000	96704000	4	6	5	5	5	3	9	10	9	13	8	9	654960	898060	741590	437720	538480	485390	1781900	1809100	1743500	2151100	1536000	1313300
O95716;A0A024R7G2;B2R8W8	O95716;A0A024R7G2;B2R8W8	Ras-related protein Rab-3D	RAB3D	10812000	10884000	9138400	14349000	15409000	0	9773700	0	0	0	11219000	0	3	3	3	2	4	0	3	1	1	1	3	1	395440	397410	324140	287520	543860	0	338640	88209	156190	359770	366550	87575
A0A024R7G4;Q9NVP2;K7ES22;B4DXU6;K7ELW9;K7EM93;K7EIL9	A0A024R7G4;Q9NVP2;K7ES22;B4DXU6;K7ELW9	Histone chaperone ASF1B	ASF1B	0	0	0	0	0	0	0	0	0	9729800	0	0	0	1	1	1	1	0	1	1	1	2	2	1	0	116760	186960	99960	108380	0	287130	187200	332940	552110	735710	304930
Q96K37;A0A024R7G7;H7C1I0	Q96K37;A0A024R7G7;H7C1I0	Solute carrier family 35 member E1	SLC35E1	0	0	0	0	0	0	0	0	0	3959500	0	0	0	0	0	0	1	0	1	1	1	1	1	1	0	0	0	0	57607	0	26694	64321	63131	286150	79417	58991
G8JLM4;B4DUE8;A0A024R7H3;Q8N6Y0;Q8N8Y1	G8JLM4;B4DUE8;A0A024R7H3;Q8N6Y0	Usher syndrome type-1C protein-binding protein 1	USHBP1	0	0	0	0	0	0	0	0	0	3161800	2573700	0	0	0	0	0	0	0	1	3	1	2	2	1	0	0	0	0	0	0	49667	76504	43762	89601	72305	62541
A8K2I7;A0A024R7I0;O14908;A0A024R7I1;K7EM11;K7ESN1;K7ELJ2;Q8TF64	A8K2I7;A0A024R7I0;O14908;A0A024R7I1;K7EM11	PDZ domain-containing protein GIPC1	GIPC1	117850000	81092000	82466000	89972000	89338000	90915000	58895000	68779000	76582000	67358000	67204000	71440000	9	8	10	10	10	8	10	9	10	8	10	8	4604800	2648300	2530500	2893500	3337900	2127700	2184400	2159400	4309400	1961700	2408900	2570000
A0A024R7I3;P61006;H0YMN7;H0YLJ8;H0YL94;B3KTE3;Q59EP4;M0R257;Q96E17	A0A024R7I3;P61006	Ras-related protein Rab-8A	RAB8A	9759900	15702000	19169000	17867000	20857000	0	19218000	16416000	29116000	20992000	20802000	29093000	3	3	4	3	5	2	3	2	4	4	4	2	242660	240300	576570	563420	1651500	129290	570330	481800	881130	1326800	1141500	1140700
K7EIY1;B2R547;A0A024R7I4;Q9Y421;K7ENN5	K7EIY1;B2R547;A0A024R7I4;Q9Y421;K7ENN5	Protein FAM32A	FAM32A	66383000	79209000	89944000	69982000	63747000	59684000	55709000	0	0	45759000	36617000	64823000	2	1	2	2	2	1	2	1	1	1	2	2	6529100	8844000	8592000	5697100	6484300	5476800	4061400	2305400	1914300	4521600	3380300	3310100
A8K8L2;A0A024R7I5;Q9NXH9;B4DHS5;B4E3A3;K7EQQ8;A0A024R7G3;K7EQU7;K7EQY6;K7ENI9;K7EJX9;K7EMZ2;K7ERR5	A8K8L2;A0A024R7I5;Q9NXH9;B4DHS5;B4E3A3;K7EQQ8;A0A024R7G3	tRNA (guanine(26)-N(2))-dimethyltransferase	TRMT1	1201400000	1208200000	1301800000	1285800000	1316500000	1182700000	632810000	556860000	832810000	578930000	651660000	859510000	13	15	15	15	14	14	13	10	12	13	11	13	5207300	6882000	54125000	5708500	98747000	4149200	3047900	38429000	77793000	3520000	3248200	4323600
A0A024R7I7;P20336;S4R3Q3;B4DE50	A0A024R7I7;P20336;S4R3Q3;B4DE50	Ras-related protein Rab-3A	RAB3A	0	0	0	0	0	0	0	0	0	0	10121000	0	1	1	1	1	1	1	1	1	1	1	1	1	287860	800960	744310	777130	1138100	547320	201660	315290	226760	912040	381060	199530
A0A024R7J0;P17612;A8K8B9;Q15136;K7ERP6;K7ENJ5;B7Z708	A0A024R7J0;P17612;A8K8B9;Q15136	cAMP-dependent protein kinase catalytic subunit alpha	PRKACA;KIN27	0	0	0	0	0	0	21123000	24425000	12052000	25565000	26026000	23775000	0	0	0	0	0	0	2	3	3	5	4	2	0	0	0	0	0	0	447600	793420	374840	760550	1191200	463790
A0A024R7J7;Q9BW61	A0A024R7J7;Q9BW61	DET1- and DDB1-associated protein 1	DDA1	24361000	22220000	22586000	24479000	27754000	23038000	27501000	21243000	19121000	20110000	21026000	29150000	4	4	3	3	3	2	2	4	3	3	3	4	2319200	1911900	1279100	1587700	2074400	1081900	1700800	2032700	985710	1661400	1601900	2089600
A8K5G0;A0A024R7K0;M0R2Z9;Q8IX01;M0R3F6;B4DSQ4;M0R065;M0R216;M0R2Y3	A8K5G0;A0A024R7K0;M0R2Z9;Q8IX01;M0R3F6;B4DSQ4	SURP and G-patch domain-containing protein 2	SFRS14;SUGP2	1275600000	1141700000	1321500000	1125400000	971660000	1275000000	1249300000	836840000	919600000	1454100000	945190000	1020500000	37	39	36	34	32	32	34	32	36	40	34	33	16878000	13234000	16491000	13480000	12380000	11934000	16550000	9879800	12739000	23240000	11794000	11068000
A0A024R7K7;A0A024R7M6;Q86YP4;B4DKZ7;B4E0Q6;C9JGN4;C9JHD7;C9JJK9;C9JVY3;V9GY85;H7C3H1;C9JMI3;V9GYX5	A0A024R7K7;A0A024R7M6;Q86YP4;B4DKZ7	Transcriptional repressor p66-alpha	GATAD2A	753210000	732960000	787850000	680520000	684850000	734070000	815250000	703860000	632090000	928410000	748030000	695320000	29	29	29	27	27	24	30	29	27	30	32	27	16168000	15961000	16203000	12700000	12517000	12161000	17402000	14795000	13733000	19688000	16345000	14231000
B3KNH5;A0A024R7K8;Q9BXS5;Q59EK3;E7ENJ6;B4DDG7;B4DN99;K7EJL1;K7ENA7;K7EQX3;K7EPJ8;K7ER75;A0A087WZX7;K7EQ90	B3KNH5;A0A024R7K8;Q9BXS5;Q59EK3;E7ENJ6;B4DDG7;B4DN99;K7EJL1	AP-1 complex subunit mu-1	AP1M1	0	20005000	0	11458000	28006000	12902000	162660000	252190000	401520000	182870000	266090000	438580000	3	3	0	2	3	3	10	12	15	12	12	13	164420	491880	0	193250	738260	81442	3457600	5707200	9220200	5167400	6701500	6676100
J3KQS6;A0A024R7L2;Q9NWV8;M0R0I0;M0QXG9;M0R3F4;M0R2A4;M0R2K3;M0R193;M0R3H9;M0QYV1	J3KQS6;A0A024R7L2;Q9NWV8;M0R0I0;M0QXG9;M0R3F4;M0R2A4;M0R2K3;M0R193	BRISC and BRCA1-A complex member 1	BABAM1;HSPC142	12476000	15571000	12087000	14348000	10968000	0	18056000	19140000	25195000	18837000	22391000	18985000	3	3	2	2	2	0	2	3	4	2	6	4	413900	676640	422290	315180	256880	0	495570	687670	1254100	537640	1167000	848030
A0A024R7L5;A0A024R7L8;Q92900;B3KY55;A0A059XBJ1;A0A059XAJ5;A0A059XAL2;A0A059XG67;A0A059X4U2;Q6ZUC8;A0A059XG73;A0A059XBJ6;A0A059XAM1;A0A059XAL6	A0A024R7L5;A0A024R7L8;Q92900	Regulator of nonsense transcripts 1	UPF1	382750000	418620000	373500000	399240000	476800000	399010000	748720000	939430000	961500000	712620000	861080000	893860000	28	27	22	23	28	24	38	44	46	40	39	41	2854700	3325000	2398300	2505400	3177200	2250800	7262900	9875400	12338000	7948800	9281900	9309000
E9PQA6;A8K0C2;A0A024R7L6;Q96EY5;E9PLL0;E9PJW8;M0QZK6;E9PLZ8	E9PQA6;A8K0C2;A0A024R7L6;Q96EY5	Multivesicular body subunit 12A	MVB12A;LOC93343	0	0	0	0	7098200	0	8884100	9659900	9544400	7298500	9103100	10104000	0	1	0	0	3	1	3	4	4	2	4	3	0	573620	0	0	159620	59195	491200	734370	931100	270470	594440	431640
B2R8A2;A0A024R7M0;Q9BVK6;B4DPP4	B2R8A2;A0A024R7M0;Q9BVK6	Transmembrane emp24 domain-containing protein 9	TMED9	32181000	40633000	29585000	37124000	48257000	28179000	24292000	33335000	45362000	39044000	31537000	46774000	5	3	4	5	6	3	4	5	4	2	5	5	2633800	1933300	1559000	2496500	3076800	936630	2123900	2576700	2648000	1016200	2148300	2727200
Q96CT7;A0A024R7M8;M0R2F5	Q96CT7;A0A024R7M8	Coiled-coil domain-containing protein 124	CCDC124;LOC115098	57853000	82622000	80210000	57391000	70970000	58464000	117550000	129810000	225610000	155240000	118820000	159060000	5	6	6	3	6	6	8	11	10	9	8	9	2985500	3119600	4091800	1217500	2585800	1507300	5161700	8376700	13275000	8302700	6365700	10167000
K7EJC2;B4DLZ1;A0A024R7N1;Q9P107	K7EJC2;B4DLZ1;A0A024R7N1;Q9P107	GEM-interacting protein	GMIP	0	0	0	0	0	0	0	7549100	0	0	0	5381900	1	1	0	1	1	1	1	2	1	1	1	2	80136	30968	0	88363	56774	36258	102830	192390	107470	57337	118320	152090
A0A024R7N2;Q9HD20;A0A024R7P3;Q8NC73;H7C3H2;Q6ZUA1;Q8TEG5	A0A024R7N2;Q9HD20;A0A024R7P3	Manganese-transporting ATPase 13A1	ATP13A1	78527000	92291000	78377000	86873000	107270000	74592000	64154000	72253000	73936000	68824000	75538000	62235000	14	16	13	11	13	10	14	12	14	8	11	11	1051800	983390	914680	840130	838670	592930	891250	874660	740030	390480	608870	660010
A0A024R7N6;O00459;Q05BV6;E9PFP1;Q96CK7;Q96EV4	A0A024R7N6;O00459;Q05BV6;E9PFP1	Phosphatidylinositol 3-kinase regulatory subunit beta	PIK3R2	4254600	0	7064500	0	6389700	0	11400000	13533000	15524000	18451000	15017000	8252300	3	1	2	0	2	0	6	4	4	3	5	5	43386	18179	31824	0	31650	0	218100	143130	215090	202380	215790	137780
B2R8G6;A0A024R7P2;B7Z6M0;Q14318;U3KQ64;A0A0A0MTJ1;M0R2K9;U3KQI1;M0R1Q0;M0R1S6;M0R2Q6	B2R8G6;A0A024R7P2;B7Z6M0;Q14318;U3KQ64	Peptidyl-prolyl cis-trans isomerase FKBP8	FKBP8	16178000	0	13304000	8860300	18426000	7419200	82109000	115100000	122310000	74610000	136590000	101940000	4	1	3	2	3	2	7	7	6	7	8	5	568330	256770	401800	359250	583080	260420	3947800	5180200	4951500	4594000	5891100	3578100
A0A024R7R0;Q96RL1;A0A024R7S2;D6RC40;D6RCQ3;Q9NTC5	A0A024R7R0;Q96RL1;A0A024R7S2	BRCA1-A complex subunit RAP80	RAP80;UIMC1	178740000	143350000	163690000	154560000	128950000	146120000	153170000	118960000	119070000	158140000	122980000	123730000	12	11	11	11	10	13	11	12	11	13	12	9	2546700	2146100	2388500	1882100	1467200	1686400	2086800	1510100	1363900	2503700	1926100	1420900
A0A024R7S3;P09497;D6RJD1;H0Y9Q6	A0A024R7S3;P09497;D6RJD1	Clathrin light chain B	CLTB	20898000	0	0	29392000	21828000	0	25255000	29133000	34976000	22317000	34479000	40149000	2	0	1	2	2	1	2	4	4	3	5	6	1083000	0	354270	447840	399940	294000	1322700	2018900	2970300	1075900	2317700	3471700
A0A024R7T3;P52597;B4DKS8;A0A1B0GW42	A0A024R7T3;P52597;B4DKS8	Heterogeneous nuclear ribonucleoprotein F;Heterogeneous nuclear ribonucleoprotein F, N-terminally processed	HNRPF;HNRNPF	13214000000	11493000000	12733000000	13326000000	12181000000	13449000000	6669700000	6204200000	5921100000	6564200000	6121700000	6347700000	15	18	17	17	16	16	14	13	14	16	14	14	510400000	490560000	511510000	442500000	427330000	385520000	254130000	223530000	262420000	270770000	236690000	221770000
A0A024R7T4;P17026	A0A024R7T4;P17026	Zinc finger protein 22	ZNF22	38288000	30032000	36885000	37726000	39001000	31813000	99525000	69581000	58949000	104820000	87652000	60835000	6	3	3	4	6	2	7	7	6	8	6	7	4540500	1132300	2427800	3124900	3072900	1244200	8586100	6114200	4965400	10986000	8141200	5559000
A0A024R7T7;B2R5C1;P17041	A0A024R7T7;B2R5C1;P17041	Zinc finger protein 32	ZNF32	0	0	0	0	0	0	0	0	0	0	6678200	0	0	1	1	0	1	0	1	1	1	1	1	1	0	66403	62644	0	64486	0	105980	152330	110970	208510	243940	55986
B3KMX0;A0A024R7U6;B4DLA6;P33991;E5RG31;A4FS09;E5RFJ8;E5RFR3;E5RG53	B3KMX0;A0A024R7U6;B4DLA6;P33991	DNA replication licensing factor MCM4	MCM4	6771300000	6331400000	6861100000	6692200000	6859500000	6045200000	4992300000	4756900000	5134600000	5307500000	5258600000	5459100000	46	44	45	42	45	36	42	47	44	45	46	43	77531000	88367000	82365000	72018000	79119000	52858000	56784000	54824000	64491000	72156000	64883000	57630000
A0A024R7X3;A0A024R7U9;Q9UI12;G3V126;B4E054;B3KUZ7;Q8TF11;H0YB41;E5RG49;E5RHH0;E5RK31;E5RJG1;A0A0D9SG68	A0A024R7X3;A0A024R7U9;Q9UI12;G3V126;B4E054;B3KUZ7;Q8TF11	V-type proton ATPase subunit H	ATP6V1H	47064000	44357000	40511000	45658000	53037000	43271000	39626000	50250000	61297000	36944000	49988000	51284000	8	11	7	7	10	8	7	9	10	7	6	9	775670	1628400	1035900	863590	1456600	730050	807270	899740	2138100	717300	1039900	1199500
A0A024R7V6;P61019;E9PKL7;A0A0A1HAW1;H7C125;E9PE37;O75546;H0YD31;Q9UL31;H0YDL5;Q6PIK3;A0A023HJ61	A0A024R7V6;P61019;E9PKL7;A0A0A1HAW1	Ras-related protein Rab-2A	RAB2;RAB2A	56991000	70986000	59389000	64122000	80662000	57052000	84077000	102820000	121550000	73346000	101560000	128640000	8	7	6	9	9	7	9	10	9	9	9	7	1954500	2577500	1906200	2341300	3851000	1339200	3535000	4754600	5911400	3166100	5018000	5397400
A0A024R7W0;Q9NX62	A0A024R7W0;Q9NX62	Inositol monophosphatase 3	IMPAD1	0	0	0	0	0	0	0	0	0	0	9084600	0	0	1	1	0	1	1	2	2	1	2	2	1	0	73819	74674	0	79298	42420	223000	230320	209590	240480	252900	242740
A0A024R7W9;Q92905;Q59GH5;E5RHH5;E5RHF2;E5RFS1;E5RG35;E5RK55;H0UI27	A0A024R7W9;Q92905;Q59GH5;E5RHH5	COP9 signalosome complex subunit 5	COPS5	93084000	137540000	131460000	94347000	138970000	98351000	114020000	131110000	172250000	118460000	162260000	156770000	8	10	7	7	9	6	8	11	13	11	11	11	2348100	5914200	3439500	1841100	3441800	1309900	2742000	3468200	5654400	3887300	5079800	4247900
A0A024R7X0;Q9Y6D6;Q59FY5;E5RIF2;E5RHL7;B3KMS9;E5RHZ1;E5RJN9	A0A024R7X0;Q9Y6D6;Q59FY5;E5RIF2	Brefeldin A-inhibited guanine nucleotide-exchange protein 1	ARFGEF1	135520000	117720000	110970000	133020000	149770000	143760000	140300000	206000000	169760000	138680000	212780000	181300000	21	22	13	14	18	14	22	22	25	24	30	22	754210	936180	438310	372890	682720	407440	866450	1003400	1072800	845150	1450800	811980
A0A024R7X1;P54274;A0A024R7X2;A8K914;E7EWM7;E5RFJ5;Q5QGN5	A0A024R7X1;P54274;A0A024R7X2;A8K914;E7EWM7	Telomeric repeat-binding factor 1	TERF1	209970000	165580000	194550000	163400000	150840000	194140000	268340000	198600000	175160000	207190000	169490000	206640000	15	13	14	15	17	12	12	13	12	16	13	16	4162600	3790200	3716500	2897800	3383500	2439400	5044900	3583800	3288300	5889800	3649600	3963800
Q9NUL3;A0A024R7X7;A0A0A0MTC5;E9PH62;A0A0A0MTC6;A0A0A0MTC4;Q2TBD5;E7EVJ4;E7EPX0;Q4LE57;F8VPI7;A0A0A0MTD1;E5RJN7;G5EA18;A8K276;B7Z1P6;E7EVI1;E5RJ67;H0YBY0;E5RFK1	Q9NUL3;A0A024R7X7;A0A0A0MTC5;E9PH62;A0A0A0MTC6;A0A0A0MTC4;Q2TBD5;E7EVJ4;E7EPX0;Q4LE57;F8VPI7;A0A0A0MTD1;E5RJN7;G5EA18;A8K276;B7Z1P6;E7EVI1	Double-stranded RNA-binding protein Staufen homolog 2	STAU2;STAU2 variant protein	35337000	31518000	28383000	32172000	33193000	23661000	83695000	104950000	98977000	69644000	88078000	71491000	5	7	4	7	5	3	15	15	13	11	13	13	482660	461630	297020	386120	339850	207160	1982700	2535600	2494000	1388000	1957300	1282700
E5RG25;H0YB73;H3BMM0;A0A024R7X9;X6REH9;Q96B02	E5RG25;H0YB73;H3BMM0;A0A024R7X9;X6REH9;Q96B02	Ubiquitin-conjugating enzyme E2 W	UBE2W	0	0	0	0	0	0	0	0	0	0	0	1320700	1	1	1	1	1	1	0	1	1	1	1	1	773800	648790	646430	605370	595270	32120	0	439430	747970	594780	548600	428410
E5RHG8;A0A024R7Y5;Q15369;R4GMY8	E5RHG8;A0A024R7Y5;Q15369;R4GMY8	Transcription elongation factor B polypeptide 1	TCEB1	136640000	190120000	165440000	128650000	183340000	116420000	149200000	179320000	192480000	156280000	189370000	164940000	4	4	4	4	4	4	4	4	4	3	4	4	11491000	13401000	12104000	9779300	15032000	8789000	8687400	15635000	13900000	12902000	15900000	13508000
A0A024R7Z5;O00560;B4DHN5;E9PBU7;B4DQ93	A0A024R7Z5;O00560;B4DHN5;E9PBU7;B4DQ93	Syntenin-1	SDCBP	0	0	0	0	0	12208000	26630000	33935000	30971000	28962000	37716000	36018000	1	0	0	1	1	2	4	4	4	4	5	3	159950	0	0	252710	241810	365920	1577900	2113700	1813500	1911300	2532200	1768900
A0A024R806;Q9BT73	A0A024R806;Q9BT73	Proteasome assembly chaperone 3	MGC10911;PSMG3	8501000	0	0	0	0	0	0	0	0	0	0	0	2	1	1	1	1	1	1	2	1	1	1	1	795630	325560	362690	313570	408660	187670	243940	347690	359090	252890	277720	401990
A0A024R811;Q53H82	A0A024R811;Q53H82	Beta-lactamase-like protein 2	LACTB2	48510000	65569000	45925000	59124000	71174000	52106000	37732000	35583000	51733000	37750000	45003000	52110000	6	6	5	7	6	6	4	6	7	5	5	7	2021600	1932600	1489300	2326100	2770000	2010000	1251000	1535900	2244300	1169500	1961600	2358300
A0A024R816;Q9C0H2	A0A024R816;Q9C0H2	Protein tweety homolog;Protein tweety homolog 3	TTYH3	0	0	0	0	0	0	0	0	0	0	0	3307400	0	0	0	0	0	0	1	1	1	1	1	1	0	0	0	0	0	0	69710	113520	178570	176680	115550	78622
A0A024R819;A0A024R858;P36639	A0A024R819;A0A024R858;P36639	7,8-dihydro-8-oxoguanine triphosphatase	NUDT1	38159000	15745000	31478000	37147000	30314000	45740000	43228000	43149000	37595000	34088000	41357000	52371000	2	2	2	2	2	2	2	2	2	1	2	2	2260000	1461800	2024900	2346100	1796500	2420100	2551800	2544900	3969100	2060800	2624500	3917900
A0A024R821;P55884;A4D210;B4DV79;B4DXN6;Q96G38;Q86UM1;C9JZG1;C9JQN7;Q59FS8	A0A024R821;P55884;A4D210;B4DV79;B4DXN6;Q96G38;Q86UM1	Eukaryotic translation initiation factor 3 subunit B	EIF3S9;EIF3B	348390000	355160000	303710000	342630000	416020000	336230000	748500000	1149500000	1482400000	650240000	983820000	1042100000	18	18	15	17	20	17	24	31	34	23	31	32	3585300	4191200	2411100	2655900	4641600	2376000	11528000	21444000	31950000	11128000	19830000	18011000
B3KMZ0;A0A024R823;Q9Y4P8;Q6ZV51	B3KMZ0;A0A024R823;Q9Y4P8	WD repeat domain phosphoinositide-interacting protein 2	WIPI2	0	0	0	0	0	0	0	0	16542000	0	17407000	0	0	1	1	0	1	0	1	2	2	1	2	1	0	75454	141470	0	76381	0	192380	210910	424750	132130	433500	33363
A0A024R829;Q9NRF9	A0A024R829;Q9NRF9	DNA polymerase epsilon subunit 3	POLE3	27161000	44048000	39503000	37550000	42026000	21667000	36197000	32701000	78861000	79915000	45327000	48778000	2	2	2	2	2	2	2	3	3	3	2	2	4105000	3974000	3286000	4309200	3898600	2634900	4854300	6796500	4664300	6491800	5206200	5785200
A0A024R830;A0A140VJL8;P29218;H0YBL1;E5RG94;E5RHE9;E5RG13;E5RI82;E5RIP7;E5RGY4;E5RIF4	A0A024R830;A0A140VJL8;P29218;H0YBL1	Inositol monophosphatase 1	IMPA1	0	0	0	0	0	0	15812000	11195000	20770000	14121000	14498000	17638000	0	0	0	0	1	0	3	2	4	3	3	4	0	0	0	0	104320	0	509340	263310	874710	402510	448050	703340
A0A024R832;Q8NHZ8	A0A024R832;Q8NHZ8	Anaphase-promoting complex subunit CDC26	CDC26	0	0	0	0	0	0	0	0	16048000	0	0	0	1	1	1	1	1	1	1	1	1	1	1	1	870620	1385600	835340	594520	721710	892060	1741300	2235900	1859100	1754400	1800900	1160400
A0A024R838;Q8N0T1;A0A087WWE7;E5RGR5	A0A024R838;Q8N0T1;A0A087WWE7	Uncharacterized protein C8orf59	hCG_20884;C8orf59	14736000	13970000	17881000	12786000	9908900	12782000	14133000	11258000	0	12178000	11977000	0	3	3	3	3	2	3	2	3	1	2	2	1	2472400	2046300	2212400	1687000	1035700	2126400	1793900	896850	545110	1625900	1408500	497100
Q13049;A0A024R843;Q5JVY0	Q13049;A0A024R843	E3 ubiquitin-protein ligase TRIM32	TRIM32	0	0	0	0	0	0	20247000	24172000	21750000	17241000	24565000	33884000	0	1	0	0	0	0	4	6	7	3	5	3	0	48606	0	0	0	0	321620	429580	372700	195980	485500	358470
P61106;A0A024R845;X6RFL8	P61106;A0A024R845;X6RFL8	Ras-related protein Rab-14	RAB14	33115000	43193000	24190000	34705000	45373000	28677000	58279000	85467000	92429000	56548000	86184000	106390000	6	5	2	6	6	4	7	8	5	5	7	11	746360	1230400	305670	971570	1024800	430770	1750300	2996000	2968700	1741700	2926200	3636500
A0A024R854;Q8TES3;Q9BXL7;A0A192GQM1;A0A192GQF6	A0A024R854;Q8TES3;Q9BXL7	Caspase recruitment domain-containing protein 11	CARD11;FLJ00120	0	0	0	0	0	0	0	0	0	0	6136300	0	0	0	0	0	0	0	2	1	0	0	2	1	0	0	0	0	0	0	0	20016	0	0	71531	22956
A0A024R856;H9KVB4;O15417;H7C0N9;H7C3U5	A0A024R856;H9KVB4;O15417	Trinucleotide repeat-containing gene 18 protein	hCG_96198;TNRC18	102210000	65635000	105840000	71281000	85967000	69780000	0	0	0	0	0	9059800	15	12	15	10	14	11	0	0	0	1	0	3	541010	461070	611330	309340	393030	332290	0	0	0	22746	0	27320
A0A024R857;B4DH63;Q96ME1;B3KTC9;H0Y6I6	A0A024R857;B4DH63;Q96ME1;B3KTC9;H0Y6I6	F-box/LRR-repeat protein 18	FBXL18	0	0	0	15740000	15602000	9699500	73524000	66674000	91168000	66897000	74340000	81716000	1	0	1	4	3	4	11	12	12	10	11	8	39047	0	36469	107930	104660	89965	1187200	1078800	1500000	878390	1205000	923630
A0A024R861;O00743;B7Z3E2;A0A0S2Z482;Q5T1S7	A0A024R861;O00743	Serine/threonine-protein phosphatase;Serine/threonine-protein phosphatase 6 catalytic subunit;Serine/threonine-protein phosphatase 6 catalytic subunit, N-terminally processed	PPP6C	37720000	40860000	32837000	43701000	53109000	29026000	55633000	66024000	70367000	58120000	68364000	68100000	4	4	3	3	5	3	5	6	5	6	6	6	1149800	1303600	633780	943680	1550800	570910	2020900	2183800	2544600	2273100	3380700	2014800
A0A024R862;A0A024R8A2;Q14C86;A0A024R875;F8W9S7;B3KN67;C9IZ08;B4DK42;B4DGD8;B3KTX2;B0QZ65;H0Y7I9;A0A0A0MQV8;H0Y4E7;B3KMM3;C9IZX9	A0A024R862;A0A024R8A2;Q14C86;A0A024R875;F8W9S7;B3KN67;C9IZ08;B4DK42	GTPase-activating protein and VPS9 domain-containing protein 1	GAPVD1	38729000	45832000	45617000	47967000	58278000	40747000	57838000	72587000	79768000	66683000	68263000	65619000	7	6	6	8	9	8	13	13	19	11	15	14	277340	219390	267020	351240	432230	262700	626730	791830	1047900	727680	1131100	658660
A0A024R863;Q9BPZ7;B1AMA5;B1AMB1;H0Y7F8;B1AMA6;B1AMB2;B7Z5E5;E9PGB8	A0A024R863;Q9BPZ7;B1AMA5	Target of rapamycin complex 2 subunit MAPKAP1	MAPKAP1	0	0	0	0	0	0	0	8472300	0	8078100	6723900	7427700	1	0	1	1	1	0	1	3	2	2	2	2	45517	0	44545	32357	43544	0	106860	190020	209100	150560	165660	145480
Q59HA1;B4DYI0;A0A024R869;Q92805;H0YE54;R4GNH1	Q59HA1;B4DYI0;A0A024R869;Q92805	Golgin subfamily A member 1	GOLGA1	0	0	0	0	0	0	0	0	7785400	0	0	0	1	1	0	0	2	1	1	1	4	0	1	2	58574	116330	0	0	117740	57435	91483	76761	156040	0	57818	139200
A0A024R870;Q6UWE0	A0A024R870;Q6UWE0	E3 ubiquitin-protein ligase LRSAM1	LRSAM1	10310000	0	0	0	0	9858200	35544000	32920000	22404000	27493000	37085000	19952000	3	1	0	0	0	2	9	8	3	7	8	7	231240	45958	0	0	0	86067	529390	519040	202400	457170	581790	269130
A0A024R872;Q96TA1;Q9H8K1;Q2YD88	A0A024R872;Q96TA1	Niban-like protein 1	C9orf88;FAM129B	0	15112000	0	0	0	0	30720000	32572000	52141000	36060000	58066000	54742000	0	2	0	0	1	0	5	7	7	6	9	9	0	100960	0	0	42317	0	450020	405580	934750	755400	898500	704220
B5BU53;A0A024R880;P50750;B2R9L6;X6RE90	B5BU53;A0A024R880;P50750;B2R9L6	Cyclin-dependent kinase 9	CDK9	141510000	146200000	135020000	146190000	145280000	156740000	149880000	146070000	148260000	165310000	153810000	187100000	11	11	12	10	10	9	11	12	12	12	11	13	5384200	4923400	4475000	5083300	4297400	4579900	5493800	5253300	5859500	5402700	5321200	6680700
B4E2V5;B4DZK8;A0A024R882;P27105	B4E2V5;B4DZK8;A0A024R882;P27105	Erythrocyte band 7 integral membrane protein	STOM	0	0	0	0	0	0	0	0	0	0	0	1574700	0	0	0	0	1	0	0	0	0	0	0	1	0	0	0	0	0	0	0	0	0	0	0	109450
A0A024R883;O75348;F2Z307;O95670	A0A024R883;O75348;F2Z307;O95670	V-type proton ATPase subunit G 1;V-type proton ATPase subunit G 2	ATP6V1G1;ATP6V1G2-DDX39B;ATP6V1G2	8219300	15068000	8226300	12449000	14531000	9095400	9602600	10122000	14635000	0	16476000	14667000	2	2	2	2	3	2	2	2	2	0	3	3	1046500	1406200	1070200	1261000	2247000	373760	1451100	1710300	947750	0	2394700	2090300
A0A024R887;Q69YI7	A0A024R887;Q69YI7	Nuclear apoptosis-inducing factor 1	C9orf90;NAIF1	0	0	0	0	0	0	0	0	0	0	5236600	0	0	0	0	0	1	0	1	1	1	1	1	0	0	0	0	0	134230	0	244050	176200	140870	326190	253770	0
A0A024R889;A0A0D9SFF6;A0A1B0GV13;A0A0D9SFH4;A0A1B0GTB7;A0A1B0GUH3	A0A024R889		SPTAN1	60568000	54568000	0	60498000	54927000	41769000	97598000	141460000	134260000	126580000	175440000	106020000	1	1	1	1	1	1	1	1	1	1	1	1	241240	198010	109730	184610	207350	98580	391350	530510	598880	500570	694120	412300
A0A024R892;Q8IWT6;A8K1C7;Q96SW8;Q9NW37;Q8TDW0	A0A024R892;Q8IWT6;A8K1C7;Q96SW8	Volume-regulated anion channel subunit LRRC8A	LRRC8A	0	0	0	0	0	0	24484000	30237000	36031000	23804000	27429000	37511000	0	0	1	1	0	1	6	9	11	5	12	10	0	0	16706	17202	0	14328	145750	365690	446150	187960	490820	457470
B2RCX0;A0A024R895	B2RCX0;A0A024R895		SET	0	0	0	0	0	0	0	0	63625000	0	0	0	0	0	0	0	0	0	0	0	1	0	0	0	0	0	0	0	0	0	0	0	3319800	0	0	0
A0A024R896;B7ZC38;Q9NR46;B7ZC39;F8WFB9;Q71RA6;G5E9J1;H7C1Z6	A0A024R896;B7ZC38;Q9NR46;B7ZC39;F8WFB9	Endophilin-B2	SH3GLB2	0	0	0	16637000	20108000	16925000	33274000	60985000	45727000	54996000	69383000	53198000	2	0	0	2	3	2	5	6	6	5	7	4	60044	0	0	158990	376540	151880	1144300	1808900	2288800	2904900	2364200	1261500
A0A024R897;B3KPC7;Q9BPX5	A0A024R897;B3KPC7;Q9BPX5	Actin-related protein 2/3 complex subunit 5;Actin-related protein 2/3 complex subunit 5-like protein	ARPC5L	12060000	0	0	14137000	19609000	0	28773000	13329000	39898000	0	17506000	37372000	2	0	1	2	2	1	3	2	3	1	2	2	649800	0	200960	733130	1000800	276320	2288200	1089100	3747500	525200	1505500	1929300
A0A024R8A0;Q7Z6M1;Q5T1S5;A0A0S2Z4Z5;Q5T1S4;A0A0S2Z4Z1	A0A024R8A0;Q7Z6M1;Q5T1S5;A0A0S2Z4Z5;Q5T1S4;A0A0S2Z4Z1	Rab9 effector protein with kelch motifs	RABEPK	8842300	12936000	0	11790000	0	0	8930800	10656000	8600800	10023000	5252400	10426000	2	2	1	3	2	1	3	4	4	2	2	3	246140	273300	108690	330410	86926	87979	342430	530170	466670	295900	118210	322010
A0A024R8A5;Q5BJF6;B4DX85;A0A024R8A4;B4DX03;B3KSD5;S4R411;Q5T4C8;B4DUU0;Q6PJQ8;S4R3R9;Q5T4C3	A0A024R8A5;Q5BJF6;B4DX85;A0A024R8A4;B4DX03;B3KSD5	Outer dense fiber protein 2	ODF2	0	6992100	0	0	0	0	0	0	0	0	0	0	3	3	1	1	1	3	1	1	0	0	0	2	93739	84039	50460	19767	39476	40335	0	27122	0	0	0	42593
A0A024R8A6;Q9HC98;Q5TBG2;Q5TBG4;Q5TBG1;Q5TBG7;Q5TBH2;Q5TBH1	A0A024R8A6;Q9HC98;Q5TBG2;Q5TBG4;Q5TBG1;Q5TBG7;Q5TBH2;Q5TBH1	Serine/threonine-protein kinase Nek6	NEK6	0	6529300	0	0	0	0	0	0	0	0	8333000	0	1	2	0	0	0	0	0	1	0	0	2	0	43665	155790	0	0	0	0	0	148290	0	0	256980	0
A0A024R8A7;Q96I24	A0A024R8A7;Q96I24	Far upstream element-binding protein 3	hCG_31253;FUBP3	1531900000	1329900000	1552600000	1470500000	1402600000	1579600000	1694900000	1527000000	1527200000	1727800000	1573600000	1491500000	25	26	26	26	25	24	28	27	28	28	29	27	31661000	28561000	33047000	29485000	29890000	26879000	43129000	33309000	38940000	40633000	38498000	32838000
B2RC26;A0A024R8B0;Q7Z7L7;X6RC68;X6RD87;Q05BR7	B2RC26;A0A024R8B0;Q7Z7L7	Protein zer-1 homolog	ZYG11BL;ZER1	0	0	0	0	0	0	0	0	0	0	0	10123000	1	0	1	0	1	0	1	1	1	1	2	2	15025	0	13315	0	17689	0	39716	40627	44756	48265	94249	118320
Q86YN1;A0A024R8B5;Q8IUV4	Q86YN1;A0A024R8B5;Q8IUV4	Dolichyldiphosphatase 1	DOLPP1	0	0	0	0	0	0	0	0	0	0	0	3993800	1	1	1	1	0	1	1	1	2	0	1	1	103690	383120	286140	102850	0	110310	152990	87782	327440	0	202290	170890
A0A024R8B7;Q6P2C8;B4DPP5;U4Q365	A0A024R8B7;Q6P2C8;B4DPP5	Mediator of RNA polymerase II transcription subunit 27	CRSP8;MED27	85096000	79794000	83806000	80388000	95494000	67587000	61832000	57957000	62974000	58366000	65058000	73187000	7	8	7	7	8	7	8	7	7	7	8	6	2238100	2967800	1810500	1800900	2600600	1850100	1780600	1341800	2239000	1845400	2037800	1653700
B4DZG2;A0A024R8C1;Q15361;A0A087WY09	B4DZG2;A0A024R8C1;Q15361	Transcription termination factor 1	TTF1	245480000	226380000	260630000	245240000	226650000	261690000	166900000	150960000	76924000	172840000	121500000	113290000	19	17	17	18	16	18	14	14	8	11	11	14	3488000	2935000	3462900	2776800	2584900	3017700	1959900	1720200	523940	1839700	1179500	1187800
A0A024R8C7;Q9BTM9	A0A024R8C7;Q9BTM9	Ubiquitin-related modifier 1	C9orf74;URM1	0	0	0	0	0	0	0	0	7290200	0	0	0	1	0	1	1	0	1	1	1	1	1	1	1	506060	0	474360	657730	0	721900	602410	713100	867150	426850	672620	576400
A0A024R8C8;Q9NVG8;A0A024R8B1;Q59F95;B4DHM6;B3KNG3	A0A024R8C8;Q9NVG8;A0A024R8B1;Q59F95	TBC1 domain family member 13	TBC1D13	9749300	12477000	9653600	10997000	9161000	11952000	0	11621000	11480000	0	9941700	12790000	4	2	2	3	3	2	2	5	4	2	3	4	442710	251600	82680	412900	162370	362740	194380	593490	238280	188540	159390	170060
A0A024R8D2;Q6P1M0;B3KNH1;Q9BTA1;B3KQE8	A0A024R8D2;Q6P1M0;B3KNH1	Long-chain fatty acid transport protein 4	SLC27A4	19122000	17635000	17225000	22586000	20953000	0	0	0	0	0	0	0	2	4	6	4	7	2	0	1	0	0	0	0	124020	282430	416390	208180	371780	124020	0	47515	0	0	0	0
Q5T8A0;A0A024R8D4;Q9Y399	Q5T8A0;A0A024R8D4;Q9Y399	28S ribosomal protein S2, mitochondrial	MRPS2	0	0	0	0	14362000	0	0	0	0	0	0	0	0	0	0	1	1	0	0	0	0	0	0	2	0	0	0	368860	434730	0	0	0	0	0	0	307960
Q6P5Z2;A0A024R8D6;Q05BU1	Q6P5Z2;A0A024R8D6	Serine/threonine-protein kinase N3	PKN3	0	0	0	0	0	0	0	9100200	12993000	0	8609100	0	0	0	0	0	0	0	2	2	4	0	6	1	0	0	0	0	0	0	72370	80067	127790	0	164360	9605
A0A024R8E4;Q9BV86;S4R338;S4R3J7;S4R344	A0A024R8E4;Q9BV86	N-terminal Xaa-Pro-Lys N-methyltransferase 1;N-terminal Xaa-Pro-Lys N-methyltransferase 1, N-terminally processed	C9orf32;NTMT1	110690000	96111000	105900000	99782000	99864000	92470000	100040000	113140000	93864000	100170000	109440000	104160000	7	10	8	4	7	6	7	5	6	4	7	6	5412200	6238600	6834500	4216300	3909100	4353400	5397500	3271000	4934700	4499000	6304100	5356300
A0A024R8E8;X6RI79;A0A0S2Z550;A0A0S2Z520;B4DYE6	A0A024R8E8;X6RI79;A0A0S2Z550;A0A0S2Z520		SETX	8709400	0	0	0	0	0	0	0	0	0	0	0	1	1	1	1	0	1	0	0	0	0	0	0	45264	23428	13229	9109.5	0	16815	0	0	0	0	0	0
A0A024R8E9;Q5T8A7	A0A024R8E9;Q5T8A7	Protein phosphatase 1 regulatory subunit 26	KIAA0649;PPP1R26	0	0	0	0	0	0	0	0	0	0	1102300	0	0	0	0	0	0	0	3	0	0	0	1	0	0	0	0	0	0	0	15848	0	0	0	17701	0
Q5SXM2;A0A024R8F4;A0A1B0GUB4	Q5SXM2;A0A024R8F4	snRNA-activating protein complex subunit 4	SNAPC4	14736000	9405700	17717000	15210000	10418000	16056000	10907000	9506200	10550000	0	10249000	0	8	7	6	5	5	3	3	2	2	2	3	3	200380	171340	132150	131490	127140	61644	67513	33597	47745	26101	65438	49980
O43805;A0A024R8G6;A0A087WV26	O43805;A0A024R8G6	Sjoegren syndrome nuclear autoantigen 1	SSNA1	0	0	0	0	0	0	9878500	12486000	8770400	0	14958000	0	1	0	0	1	0	1	2	2	2	1	3	2	190180	0	0	161640	0	201720	654300	789490	571470	0	1520700	1466300
Q12933;A0A024R8H5;B4DGI3	Q12933;A0A024R8H5;B4DGI3	TNF receptor-associated factor 2	TRAF2	18080000	20390000	18700000	18711000	24608000	16414000	68698000	75769000	73311000	54406000	72829000	61299000	4	2	3	3	3	3	8	10	10	6	7	7	209590	177020	193820	189660	333130	152840	1240300	1416700	1457700	1216500	1388100	1142900
A0A024R8H6;Q15059;A0A140F1N4;B4DS09;A9J571	A0A024R8H6;Q15059;A0A140F1N4;B4DS09	Bromodomain-containing protein 3	BRD3	675010000	603850000	649570000	702500000	617470000	721290000	725650000	716860000	523330000	866880000	759810000	564920000	17	17	17	18	17	18	19	19	17	18	19	18	14874000	12226000	13768000	14388000	12827000	12934000	17014000	16902000	12693000	19201000	17591000	12104000
A0A024R8I0;Q96BF6	A0A024R8I0;Q96BF6	Nucleus accumbens-associated protein 2	BTBD14A;NACC2	10757000	9055600	21759000	13688000	20615000	7171400	0	0	0	0	7842600	3951500	2	2	2	2	2	2	0	0	0	0	1	1	176450	133750	397340	215490	351350	135790	0	0	0	0	93925	44397
A0A024R8I2;A0A140VK64;Q9BSL1	A0A024R8I2;A0A140VK64;Q9BSL1	Ubiquitin-associated domain-containing protein 1	UBADC1;UBAC1	0	0	0	16669000	18057000	14509000	0	0	0	0	0	0	2	1	1	2	2	2	1	1	1	1	1	1	237370	196520	173160	276640	329200	214030	108140	147810	151160	89030	192660	128280
A0A024R8I8;Q86UD0	A0A024R8I8;Q86UD0	Suppressor APC domain-containing protein 2	C9orf140;SAPCD2	0	0	0	0	0	0	0	0	10394000	0	12609000	12378000	0	1	0	0	0	0	0	1	3	2	2	2	0	52686	0	0	0	0	0	171510	667690	187870	639880	218020
A0A024R8J2;B5BU78;Q93096	A0A024R8J2;B5BU78;Q93096	Protein tyrosine phosphatase type IVA 1	PTP4A1	0	0	0	0	608070	0	0	0	0	0	0	0	0	0	0	1	1	0	0	0	0	0	0	0	0	0	0	20031	26447	0	0	0	0	0	0	0
A0A024R8K0;Q86W34;J3KTM1;J3KRD0;J3KSH1;J3KS38;J3KRS2;J3QLK6	A0A024R8K0;Q86W34;J3KTM1;J3KRD0	Archaemetzincin-2	AMZ2	15443000	15069000	13901000	0	0	0	17466000	13972000	16414000	18581000	14036000	20921000	2	3	3	1	2	0	3	3	3	2	3	3	310500	466380	293010	249440	166850	0	501710	381540	580680	539100	308240	538920
A0A024R8K8;P42694;A0A075B6R3;Q6PGP6;J3KT20;J3QRR8;J3KS59	A0A024R8K8;P42694	Probable helicase with zinc finger domain	HELZ	0	0	0	44447000	0	0	90783000	127500000	150670000	82196000	106410000	108460000	2	1	1	3	2	1	11	12	13	8	13	11	38555	14363	49859	43701	39762	6732.2	3985200	343230	446790	258640	378750	362090
J3KSI8;J3QQS1;A0A024R8L0;J3QLS3;Q9Y2R9;J3QKW2	J3KSI8;J3QQS1;A0A024R8L0;J3QLS3;Q9Y2R9;J3QKW2	28S ribosomal protein S7, mitochondrial	MRPS7	0	0	0	3704100	4524900	3549200	0	0	2987300	0	0	0	1	1	1	2	2	2	0	0	2	0	0	0	116090	173120	0	487150	502420	324630	0	0	373560	0	0	0
K7EIJ0;K7ENL2;A6NG10;K7EMC9;A0A024R8L1;Q969T9;K7EIN1;K7ESN4;B4DFL8;B4DFG2;Q7Z511;B4DV07;K7EIK1	K7EIJ0;K7ENL2;A6NG10;K7EMC9;A0A024R8L1;Q969T9;K7EIN1;K7ESN4;B4DFL8;B4DFG2;Q7Z511;B4DV07	WW domain-binding protein 2	WBP2	0	7732500	0	0	0	0	14540000	20043000	26752000	17934000	22519000	15461000	0	2	0	0	0	1	3	4	2	3	3	3	0	364920	0	0	0	0	1258400	2299500	1056700	1354700	1778300	1371600
A0A024R8T3;A0A024R8L7;Q15067;B4DU07;K7ELT1;I3L0T4	A0A024R8T3;A0A024R8L7;Q15067;B4DU07	Acyl-coenzyme A oxidase;Peroxisomal acyl-coenzyme A oxidase 1	ACOX1	0	0	0	0	9780400	0	0	7459600	8892100	0	0	0	1	0	1	1	3	0	0	2	2	0	0	2	16461	0	19491	0	169810	0	0	81061	129890	0	0	53330
A0A024R8L8;K7EKI0;B7ZLH8;Q92817;A8K2R8	A0A024R8L8;K7EKI0;B7ZLH8;Q92817	Envoplakin	EVPL	6256400	0	6953000	0	0	0	0	0	0	0	0	0	2	0	2	1	1	0	1	0	0	0	0	0	39404	0	60599	32481	62303	0	37660	0	0	0	0	0
B4DWV9;A0A024R8M0;Q14344	B4DWV9;A0A024R8M0;Q14344	Guanine nucleotide-binding protein subunit alpha-13	GNA13	0	0	0	0	0	10037000	0	0	0	0	8181700	0	1	1	1	1	1	2	2	2	2	0	3	1	76485	51644	25063	120420	84636	133640	137380	135100	144530	0	228820	74122
C9J168;B4DP31;A0A024R8M4;Q14558;C9JUN4;C9JKT9;C9JNQ3	C9J168;B4DP31;A0A024R8M4;Q14558;C9JUN4;C9JKT9	Phosphoribosyl pyrophosphate synthase-associated protein 1	PRPSAP1	0	0	0	0	0	0	0	9592000	0	3414900	0	0	0	0	0	0	0	0	2	2	2	2	0	1	0	0	0	0	0	0	121270	254700	295000	163870	0	152670
A5YM55;A0A024R8M9;B7Z8Y7;O94762;J3KTQ2;A0A024R8S8;B3KQK2;Q9BW80;Q8WYH5;J3QLU0;Q9BSD6;Q6FIC9;J3KSL7;J3KS37;J3KRM6;J3KSV9	A5YM55;A0A024R8M9;B7Z8Y7;O94762;J3KTQ2;A0A024R8S8;B3KQK2;Q9BW80	ATP-dependent DNA helicase Q5	RECQL5	65128000	73409000	78950000	86932000	67675000	71127000	59482000	43246000	41922000	57227000	52395000	51573000	13	13	10	14	9	10	12	6	10	12	9	7	671200	1100000	685810	953400	471860	585220	581090	260600	398370	1016700	388120	402570
A0A024R8N4;Q9C0B0;A0A0A0MRZ1;E9PDK2	A0A024R8N4;Q9C0B0;A0A0A0MRZ1;E9PDK2	RING finger protein unkempt homolog	hCG_1776081;UNK;UNKL	0	0	0	0	0	0	0	0	0	0	8246200	0	0	0	0	0	0	0	0	0	0	1	2	1	0	0	0	0	0	0	0	0	0	43785	125050	31557
A0A024R8P8;P63173;J3KT73;J3QL01;J3KSP2	A0A024R8P8;P63173;J3KT73;J3QL01	60S ribosomal protein L38	RPL38	339130000	394590000	282650000	259090000	329030000	289700000	312360000	446180000	420220000	224480000	325650000	396780000	5	5	5	5	4	5	5	5	5	5	5	5	42760000	86608000	48072000	27805000	42369000	32328000	50228000	67874000	90308000	40634000	56656000	60434000
A0A024R8R0;J3QQJ0;Q9UHR5;X6R3T8;J3QLH3;F5H478;B7Z4X9;J3KRU5;J3KS14;J3KRR6;J3QLM2;Q659G6	A0A024R8R0;J3QQJ0;Q9UHR5;X6R3T8;J3QLH3;F5H478;B7Z4X9;J3KRU5	SAP30-binding protein	SAP30BP	393030000	402410000	382980000	373640000	351350000	369350000	206760000	220340000	222490000	212490000	201340000	231170000	12	10	10	9	11	11	8	9	10	9	9	10	14460000	17583000	13349000	10056000	11833000	10078000	5929000	6505100	8910800	7974500	8133800	7828300
A0A024R8R4;Q8TAT6;B4DG89;I3L283;I3L3I1;I3L281;A0A0D9SFI9;I3L4U9	A0A024R8R4;Q8TAT6;B4DG89	Nuclear protein localization protein 4 homolog	NPLOC4	387820000	393420000	385650000	341690000	371810000	381010000	314870000	356330000	356830000	308970000	369320000	358730000	17	17	17	15	15	16	17	17	17	17	17	16	7198600	8028200	7096900	5744000	7145300	4615600	5845100	6894000	10029000	6452300	8217500	6320300
I3L2L5;A0A024R8R5;I3L317;I3L4Q0;C9JLW8;I3L3A7	I3L2L5;A0A024R8R5;I3L317;I3L4Q0;C9JLW8	Protein FAM195B	FAM195B;hCG_1818442	15478000	0	0	0	0	0	22421000	28944000	35957000	24342000	31651000	32242000	2	1	1	1	1	1	2	4	3	2	4	3	775320	637370	606800	291710	453670	422290	1639300	3349800	3373600	1900000	3725800	1821700
A0A024R8S3;P61956;Q6EEV6	A0A024R8S3;P61956	Small ubiquitin-related modifier;Small ubiquitin-related modifier 2	SUMO2	891710000	570640000	597280000	547320000	471250000	355510000	1316600000	1035300000	839360000	1322600000	834510000	675700000	4	3	3	3	3	3	4	3	4	3	3	3	385270000	252360000	277400000	260660000	195640000	164750000	614650000	419400000	376930000	609750000	445230000	264090000
P07237;A0A024R8S5;H7BZ94;B4DUA5;B4DLN6;B4DNL5;H0Y3Z3;Q96C96;I3L398;I3L312;B4DJS0;B3KTQ9;I3NI03;I3L4M2;I3L3U6;I3L3P5;I3L0S0;B4DNP9;I3L514;I3L1Y5	P07237;A0A024R8S5;H7BZ94;B4DUA5;B4DLN6;B4DNL5;H0Y3Z3;Q96C96	Protein disulfide-isomerase	P4HB	274320000	305770000	245180000	374970000	451010000	333920000	308930000	336640000	322760000	253230000	349190000	359880000	15	12	14	14	16	11	15	18	16	13	15	17	2967700	4085400	2767700	4139500	6949400	2885000	5100600	4903400	5439500	3605800	5648800	5783800
B4DMI6;A0A024R8U4;Q5MNZ6;I3L4S6;I3L4L8;I3L3A5;I3L1D0	B4DMI6;A0A024R8U4;Q5MNZ6;I3L4S6	WD repeat domain phosphoinositide-interacting protein 3	WDR45L;WDR45B	0	19953000	16778000	9740500	19679000	0	51841000	55470000	52800000	48431000	36226000	60627000	1	2	2	2	2	1	4	4	5	4	5	5	293680	550440	627380	273890	446000	346210	1868600	1789500	2456600	2134600	1971900	2738200
J3KP15;Q53FN0;A0A024R8U5;Q01130;J3QL05;B3KUY1;Q8NAK9;B3KX15;Q6NXQ0;Q8N220;B3KVY2;B3KUF7;A4D2F6	J3KP15;Q53FN0;A0A024R8U5;Q01130;J3QL05;B3KUY1;Q8NAK9;B3KX15;Q6NXQ0;Q8N220;B3KVY2;B3KUF7	Serine/arginine-rich splicing factor 2	SRSF2;SFRS2	4945700000	4265800000	4959000000	4621200000	3676700000	4988400000	3127600000	2604600000	2714700000	2966800000	2610700000	2754700000	10	9	8	8	10	9	9	7	9	9	9	9	506790000	453000000	500370000	422430000	336710000	414230000	351040000	275970000	322610000	329680000	284890000	278190000
P32322;A0A024R8U9;E7D7X9;A0A1B2JLU7;E7D7Y0;E2QRB3;Q2TU78;B7Z8T1;Q8TBX0;J3KQ22;J3QKT4;J3QL24;J3QL32;J3QL23;J3QLK9;J3QR88;J3QKT3;J3QRZ0;J3KTA8;J3KSA9	P32322;A0A024R8U9;E7D7X9;A0A1B2JLU7;E7D7Y0;E2QRB3;Q2TU78;B7Z8T1;Q8TBX0;J3KQ22	Pyrroline-5-carboxylate reductase 1, mitochondrial;Pyrroline-5-carboxylate reductase	PYCR1;PIG45	10030000	17366000	11149000	40940000	43770000	15081000	61766000	139830000	424480000	22326000	86172000	254110000	2	2	2	6	5	3	6	9	13	4	7	11	441790	557850	328870	1764900	1782200	624160	2543100	8004000	23845000	1129900	4403000	13410000
A0A024R8V0;A0A0S2Z5A5;A0A024R8Q0;A0A0S2Z5W9;Q1WWK5;K7EL40;K7EK18;K7ENL0;K7ER52;K7EQD7;K7EIE4;K7EPY1;K7EJ51;K7EJV0;K7ELJ9;K7ER14;K7EJZ2;K7EJL9;K7ENQ5;K7EN52;K7EKN4;K7EIR4;A2VCQ5;K7ER34;K7EQ08;K7ERG1	A0A024R8V0;A0A0S2Z5A5;A0A024R8Q0;A0A0S2Z5W9		SEPT9	143650000	123010000	105550000	148180000	167500000	189960000	535780000	717580000	835950000	603610000	784680000	1003800000	9	10	7	7	8	9	22	24	25	21	29	24	1563900	1683700	947580	1564200	1926600	1335500	8779500	10930000	15584000	9768200	13421000	13637000
Q92503;Q59HE8;A0A024R8V1;Q7Z3R7;A5PLM6;D5G3K3;K7EJ08;B4DEZ7;K7ELU0;K7EQK4;K7ELM0;K7ESI4;K7ERB3;K7EPE4;K7EIJ7;B4E0D1;Q6ZP00	Q92503;Q59HE8;A0A024R8V1;Q7Z3R7;A5PLM6;D5G3K3;K7EJ08	SEC14-like protein 1	SEC14L1;DKFZp686C06176	20916000	0	17659000	16675000	22629000	24298000	21767000	21837000	15834000	22664000	33941000	23494000	5	3	3	2	5	4	2	5	3	9	8	5	205700	69677	150270	116340	243860	198090	149280	282540	121700	534800	683040	272510
Q9P275;A0A024R8V6;A0A075B784;B3KMW2;E9PEW0;Q9H9C5;K7EMM6;K7EIH0;Q8IXW9;K7ELR5;K7EKL7;K7EKN3;K7ERC1;K7EPT1;K7EQS0;K7ELT3;K7EIT7	Q9P275;A0A024R8V6;A0A075B784;B3KMW2	Ubiquitin carboxyl-terminal hydrolase 36;Ubiquitin carboxyl-terminal hydrolase	USP36	614730000	550210000	599560000	571760000	444360000	535310000	384250000	297210000	187970000	335810000	249100000	258350000	29	31	29	27	27	28	23	23	17	23	23	22	5695700	5001900	4847000	6123400	3980400	4571500	3441300	2473000	1365100	3144300	2115800	1975200
A0A024R8W0;P38919;I3L3H2;Q59GT8;Q5JWW0;J3QQP0;E9PBH4;F8WE11;C9JUF0	A0A024R8W0;P38919	Eukaryotic initiation factor 4A-III;Eukaryotic initiation factor 4A-III, N-terminally processed	DDX48;EIF4A3	10258000000	10068000000	10611000000	9493900000	9008700000	9374200000	7304800000	6584900000	6715600000	6856100000	6379000000	6793000000	27	28	29	27	28	26	26	28	29	26	28	27	258730000	284110000	274320000	235860000	233730000	213520000	200280000	187190000	208290000	197170000	184360000	183390000
A0A024R8Y0;Q9BZD4;E9PQC4;B1AQT4;E9PP32;E9PKH1;B1AQT3	A0A024R8Y0;Q9BZD4;E9PQC4;B1AQT4;E9PP32	Kinetochore protein Nuf2	CDCA1;NUF2	14571000	23267000	18022000	17578000	22942000	16088000	81247000	110540000	58651000	74144000	94413000	65433000	2	4	3	3	4	2	8	7	6	7	10	6	182570	354020	316210	215060	302460	164290	1925400	2099000	1508700	2053300	2285800	1066400
B4DF62;B4DS22;A0A024R8Y1;Q9P215	B4DF62;B4DS22;A0A024R8Y1;Q9P215	Pogo transposable element with KRAB domain	POGK	0	0	0	0	0	0	10026000	10746000	12244000	10497000	12680000	12112000	0	1	1	0	0	0	3	3	3	4	3	3	0	58367	45560	0	0	0	234960	339800	426490	366530	324390	393630
A0A0C4DG88;A0A0P0GE07;A0A024R8Y2;P14859;B3KRE9;A0A0A0MT46;U3KQ96;U3KQN1;H0YNW1;A0A024R0L3;H0YLL6;B5ME60;H0YKT2;Q9UKI9;P09086;H0YLC5	A0A0C4DG88;A0A0P0GE07;A0A024R8Y2;P14859;B3KRE9;A0A0A0MT46	POU domain protein;POU domain, class 2, transcription factor 1	POU2F1	58744000	52413000	60231000	58853000	58520000	66275000	66586000	74665000	64877000	65490000	84721000	92533000	5	5	5	5	6	4	4	5	5	4	6	7	3650400	2944300	3810000	2941900	3243800	2517600	3733500	4259200	3955200	3859500	6419200	5564100
A0A024R8Y7;O95568	A0A024R8Y7;O95568	Histidine protein methyltransferase 1 homolog	C1orf156;METTL18	0	0	0	0	0	0	0	0	0	0	9907300	0	0	0	0	0	0	0	0	0	0	1	1	0	0	0	0	0	0	0	0	0	0	119550	282420	0
A0A024R8Z7;Q9Y5B8;B4DXC8;E9PNU1;Q59GR0	A0A024R8Z7;Q9Y5B8;B4DXC8;E9PNU1;Q59GR0	Nucleoside diphosphate kinase 7	NME7	0	0	0	0	0	0	27582000	25456000	25008000	40143000	35003000	25807000	0	0	0	1	1	0	5	6	7	6	6	6	0	0	0	58202	26870	0	1055600	1222000	1557400	1654000	700590	1103900
Q9NVT8;Q9H9J7;A8K4A8;A0A024R8Z9;Q6PI48	Q9NVT8;Q9H9J7;A8K4A8;A0A024R8Z9;Q6PI48	Aspartate--tRNA ligase, mitochondrial	DARS2	0	0	0	0	0	0	7429600	0	0	0	5456300	7362000	1	0	0	2	2	0	2	1	0	0	2	3	58755	0	0	136140	145140	0	124880	92356	0	0	93566	198500
A0A024R904;Q9HB71;Q6NVY0;B4DFD3;B2ZWH1	A0A024R904;Q9HB71;Q6NVY0	Calcyclin-binding protein	CACYBP	1100800000	1423200000	1147700000	1219500000	1474800000	1063800000	1341800000	1832500000	1813200000	1263900000	1624800000	1735300000	16	14	15	14	15	15	17	16	17	16	15	15	43722000	55528000	41514000	36732000	52047000	26550000	48060000	62275000	86328000	56362000	64812000	62568000
A0A024R911;Q9UBH6	A0A024R911;Q9UBH6	Xenotropic and polytropic retrovirus receptor 1	XPR1	0	0	0	0	0	0	70237000	69665000	64773000	72270000	67443000	74981000	0	0	0	0	0	1	8	6	7	8	7	7	0	0	0	0	0	36952	1305700	1042500	1231300	1115900	1253000	894410
Q9BZX2;A0A024R912;B4DGD3	Q9BZX2;A0A024R912;B4DGD3	Uridine-cytidine kinase 2;Uridine kinase	UCK2	0	14386000	0	10902000	11005000	0	16403000	25040000	26129000	15143000	14700000	26914000	1	2	0	2	3	0	3	3	5	4	3	2	0	829300	0	182010	283180	0	771540	978660	2067600	1410100	813600	521440
A0A024R913;P56937;Q9NRW5;B4DF79;Q5MGS6;V9GYN3	A0A024R913;P56937;Q9NRW5;B4DF79;Q5MGS6	3-keto-steroid reductase	hCG_2024989;HSD17B7	0	0	0	0	0	0	0	0	0	0	0	20234000	0	0	0	1	0	0	2	2	0	1	1	3	0	0	0	96243	0	0	367920	209660	0	344400	225640	585410
A0A024R914;Q5VT06;H0Y7F7;Q7LGH1;H0Y6Q4;Q5T2X4;Q05D72	A0A024R914;Q5VT06;H0Y7F7;Q7LGH1	Centrosome-associated protein 350	CEP350;KIAA0480	6709600	10215000	0	8943400	9450500	7334500	12922000	13931000	5794500	0	7893700	10591000	2	2	1	3	2	2	4	7	4	1	4	4	8273.7	10696	3106.3	17392	11035	8985.6	38205	75361	39260	9094.4	33918	29851
A0A024R915;B2RAA8;Q9BR61	A0A024R915;B2RAA8;Q9BR61	Acyl-CoA-binding domain-containing protein 6	ACBD6	0	0	0	0	0	0	14999000	14949000	15569000	16384000	0	13149000	1	2	0	0	1	1	2	2	2	3	1	3	122800	98300	0	0	154280	65454	419640	438340	374310	595510	302810	718560
Q53YC7;A0A024R919;P40424;H0YLF5;H0YKH1;A0A087X0P4;B7Z774;H0YLB0;A0A0A0MTI0;H0YLD4;H0YLT4;A8K5V0;F8WA05;H0YLM3;S4R377	Q53YC7;A0A024R919;P40424;H0YLF5;H0YKH1;A0A087X0P4;B7Z774;H0YLB0;A0A0A0MTI0;H0YLD4;H0YLT4;A8K5V0;F8WA05	Pre-B-cell leukemia transcription factor 1	PBX1	37843000	23945000	38591000	39547000	42686000	45932000	37037000	37379000	29006000	41100000	32338000	37002000	3	2	4	4	6	8	3	7	3	5	5	4	1096600	373640	1208400	1089500	1925300	2021400	1496600	2222700	1049400	2452200	1760500	1626400
Q53EV6;A0A024R921;Q9H2G9;A8K6R0;Q5T532;Q5T534	Q53EV6;A0A024R921;Q9H2G9;A8K6R0;Q5T532	Golgin-45	BLZF1	0	15209000	8345900	0	17747000	12803000	0	0	0	0	0	0	0	5	2	1	5	2	0	0	0	0	0	1	0	484800	110670	54520	582150	140210	0	0	0	0	0	56696
A0A024R922;Q9NSG2;B4DGF2;B3KXC4;B4DRP7;A0A1B0GUP7;A0A1B0GV14;B4E0A9	A0A024R922;Q9NSG2;B4DGF2	Uncharacterized protein C1orf112	C1orf112	30123000	16734000	15929000	23442000	17864000	0	0	15161000	15208000	15918000	17903000	21536000	4	3	3	5	3	2	2	3	4	3	5	3	519500	235810	172920	556450	150790	49339	124960	142410	268590	345030	270070	210940
A0A024R932;Q8N0S6	A0A024R932;Q8N0S6	Centromere protein L	C1orf155;CENPL	10965000	12426000	10113000	12401000	20563000	27371000	0	0	0	0	0	0	4	3	2	2	3	2	3	1	1	2	1	1	212150	451840	221070	203030	434260	668640	333390	49875	124840	184320	209580	242400
F8WAG2;B2R8K8;A0A024R964;Q8TDX7	F8WAG2;B2R8K8;A0A024R964;Q8TDX7	Serine/threonine-protein kinase Nek7	NEK7	0	0	0	0	0	0	0	0	9075600	0	0	0	0	0	1	1	1	0	0	1	1	0	1	0	0	0	516360	570450	421230	0	0	978270	866080	0	1133600	0
B1ALM7;B1ALM8;B1ALM4;Q6IAJ3;A0A024R967;Q6FIF9;B1ALM5;B4E1H4;Q9P0T7	B1ALM7;B1ALM8;B1ALM4;Q6IAJ3;A0A024R967;Q6FIF9;B1ALM5;B4E1H4;Q9P0T7	Transmembrane protein 9	TMEM9	0	0	0	0	0	0	0	17261000	23441000	0	15967000	0	0	0	0	0	0	0	1	1	1	1	1	1	0	0	0	0	0	0	549840	1211500	1789800	634850	1294500	550040
A0A024R972;P11047;Q6NVY8;Q8N2D6;Q9Y6N6	A0A024R972;P11047	Laminin subunit gamma-1	LAMC1	105010000	94967000	105190000	172640000	237390000	119170000	38258000	48946000	61355000	52097000	53711000	58109000	13	8	10	12	13	11	6	13	9	7	12	13	770900	641610	891010	1090000	1624800	627930	176790	369050	421830	273770	504080	522920
A0A024R974;P78545;Q5SR36;Q9NZC4	A0A024R974;P78545	ETS-related transcription factor Elf-3	ELF3	156890000	136730000	158980000	190310000	170040000	200380000	0	0	0	0	0	0	6	6	6	6	7	8	0	1	1	0	0	0	4408200	5389200	5237000	4711600	5801700	5041700	0	71309	57343	0	0	0
A0A024R978;Q9BZQ8	A0A024R978;Q9BZQ8	Protein Niban	C1orf24;FAM129A	0	0	0	0	0	0	0	6124600	0	0	7927000	0	0	1	0	0	0	0	1	3	1	1	3	0	0	23278	0	0	0	0	79905	79455	83199	51677	110490	0
A0A024R996;A0A024R980;Q07002;B4DER5;Q59G02;B4DK03;B4DHU6;Q9BWF9;A0A0A0MSJ6;D6RA44;B3KX76;D6R9B0;Q8IWB3;D6RGH0;D6R9X1	A0A024R996;A0A024R980;Q07002;B4DER5;Q59G02;B4DK03;B4DHU6;Q9BWF9;A0A0A0MSJ6	Cyclin-dependent kinase 18	PCTK3;CDK18	0	0	0	0	0	0	18090000	20818000	16676000	13961000	15286000	0	0	0	0	0	0	0	3	5	4	2	6	0	0	0	0	0	0	0	194570	368020	282110	155860	509920	0
A0A024R983;P10155;B3KN94;G5E9R9;D6RE09;H0Y9N5;D6RDN1	A0A024R983;P10155;B3KN94	60 kDa SS-A/Ro ribonucleoprotein	TROVE2	66379000	30558000	27987000	63299000	60632000	56126000	221920000	298060000	263370000	154820000	206190000	229330000	4	2	3	4	4	7	12	16	12	11	13	11	832780	435660	421410	642960	639660	611730	4262900	5577300	5400100	2143200	5626900	4829000
A0A024R994;O75131;Q05DL8;A0A087WYQ3;E5RHZ0;H0YB26;A0A087WXR6;A0A087WUS8;E5RFT7;Q4G168;B3KWK1;B7Z370;Q96A23;O95741;Q9HCH3;Q9UBL6	A0A024R994;O75131;Q05DL8;A0A087WYQ3	Copine-3	CPNE3	314300000	343900000	310510000	268440000	338990000	306480000	450410000	445730000	402530000	443190000	474070000	448250000	15	14	11	13	14	12	15	13	14	13	14	14	8110900	8661200	5414000	5392400	7612100	5417500	11801000	10001000	9609800	12340000	13002000	9566900
A0A024R9A9;Q9NPD8	A0A024R9A9;Q9NPD8	Ubiquitin-conjugating enzyme E2 T	UBE2T	69203000	61672000	66429000	56694000	52784000	67681000	27412000	30077000	30537000	38135000	35793000	40909000	7	7	7	6	7	6	4	4	4	5	6	8	5035300	4611500	5178100	3507500	3869400	4004700	1293500	1476400	1535500	2043900	2259100	3020500
A0A024R9B5;Q15291;B4DMM7;B4DLF8	A0A024R9B5;Q15291;B4DMM7;B4DLF8	Retinoblastoma-binding protein 5	RBBP5	254510000	277740000	266680000	266120000	246400000	268990000	187250000	155960000	199730000	195430000	175130000	166280000	16	14	15	14	12	12	13	13	9	12	14	11	5272500	5415300	6312100	4105500	3874100	4315200	4179200	2750600	3324200	3409300	3817800	3175100
P11940;A0A024R9C1;B4DZW4;E7EQV3;E7ERJ7;A0A087WTT1;B4DQX0;B3KT93;A0A024R9E2;H0YAR2;Q9H361;Q3ZCS4;Q5VX58;Q2VIP3;H0YBN4;H0YAP2;H0YB75;E5RJB9;H0YAS6;H0YB86;E5RGH3;E5RH24;Q4VXU2;H0YAS7;H0YC10;E5RHG7;L0R533;H0YAW6;A8K8J2;B4DM75;E5RGC4;Q96DU9;E5RFD8	P11940;A0A024R9C1;B4DZW4;E7EQV3;E7ERJ7;A0A087WTT1;B4DQX0;B3KT93;A0A024R9E2;H0YAR2	Polyadenylate-binding protein 1;Polyadenylate-binding protein	PABPC1	1154800000	1115000000	949340000	1086600000	1392800000	1144900000	2252100000	3631500000	4422800000	1700000000	2708300000	3686400000	22	24	21	21	21	20	25	26	28	23	25	28	17149000	15021000	14368000	15638000	20004000	11486000	36354000	56786000	84127000	29703000	46454000	55058000
E5RJB8;E5RHU3;E7ESK6;E9PBI9;B7Z5H2;B4DQ56;A0A024R9D1;P34741	E5RJB8;E5RHU3;E7ESK6;E9PBI9;B7Z5H2;B4DQ56;A0A024R9D1;P34741	Syndecan;Syndecan-2	SDC2	0	0	0	0	0	0	0	0	0	0	0	6858600	0	0	0	0	0	0	0	1	1	1	1	1	0	0	0	0	0	0	0	186460	274870	315320	426540	419250
A0A024R9D2;Q86UE4;E5RJU9;H0YBJ8;H0YB56	A0A024R9D2;Q86UE4;E5RJU9	Protein LYRIC	MTDH	19560000	13252000	0	6798600	16470000	0	80061000	154630000	163270000	68185000	155040000	186330000	4	2	1	2	2	1	10	14	16	9	15	16	547600	211270	84928	106640	199120	18461	1841300	3545000	4206400	1578400	3614900	3415900
E5RI99;A0A024R9D3;P62888;A0A0B4J213;E5RJH3;A0A0C4DH44	E5RI99;A0A024R9D3;P62888	60S ribosomal protein L30	RPL30	608200000	632310000	540110000	550620000	530940000	629910000	476590000	583270000	647780000	332400000	421370000	558750000	6	6	6	5	5	5	6	5	5	4	5	5	55661000	57072000	38318000	44245000	46301000	39409000	46339000	48571000	81126000	25663000	46817000	53541000
A0A024R9D9;Q9NPA8;J3KNT2;E5RI00;E5RHT9;E5RJ84;E5RHX8	A0A024R9D9;Q9NPA8;J3KNT2;E5RI00;E5RHT9;E5RJ84;E5RHX8	Transcription and mRNA export factor ENY2	ENY2	85625000	122790000	105610000	93738000	77510000	58900000	55401000	47285000	87285000	77953000	77371000	49807000	3	3	2	3	3	3	2	2	2	3	2	3	14132000	16776000	9298100	12007000	10669000	13450000	3250600	6855300	9431200	14281000	7955800	7875800
A0A024R9G0;P53803;E5RGX2	A0A024R9G0;P53803;E5RGX2	DNA-directed RNA polymerases I, II, and III subunit RPABC4	POLR2K	0	0	24479000	0	24222000	0	25680000	0	0	0	0	21155000	0	0	2	0	2	1	2	0	0	1	1	2	0	0	11607000	0	11619000	9816400	9121000	0	0	1253100	1011500	9799700
A0A024R9G4;Q9NUQ9;Q68D08;A0A1W2PRQ0;E5RI16;A0A087X178;Q3ZTR9;E5RJL8;E5RJE1;E5RIR8;E5RGI7;E5RK61;E5RFS4;E5RHU5	A0A024R9G4;Q9NUQ9;Q68D08;A0A1W2PRQ0	Protein FAM49B	FAM49B;DKFZp686B04128	26881000	22716000	0	37413000	35287000	11034000	90748000	54353000	143820000	82035000	87666000	117590000	6	3	2	5	5	3	11	8	11	8	10	10	573650	265060	51464	659600	652640	245910	2508300	1750400	4684000	2301700	2890600	2902400
Q6PL18;A0A024R9G7;A0A0B4J211	Q6PL18;A0A024R9G7;A0A0B4J211	ATPase family AAA domain-containing protein 2	ATAD2	147870000	143550000	156940000	163420000	151290000	148880000	269730000	257940000	182570000	335180000	307960000	221690000	14	12	12	12	15	10	24	21	19	24	26	21	847410	719590	768950	752010	811030	479770	2508200	2288000	1375000	3259400	3203500	1678200
A0A024R9H2;P52758;H0YBX3;H0YB34	A0A024R9H2;P52758;H0YBX3;H0YB34	Ribonuclease UK114	HRSP12	0	0	0	0	0	0	0	3837900	0	0	4927300	7205000	1	0	0	0	0	0	1	2	1	1	2	2	0	0	0	0	0	0	425950	529530	804770	591470	564530	832500
A0A024R9I0;P21283;E7EV59;B7Z593;A8KA87;A0A0U1RR16;Q8NEY4	A0A024R9I0;P21283;E7EV59;B7Z593	V-type proton ATPase subunit C 1	ATP6V1C1	49619000	67288000	45479000	59901000	75123000	48730000	57955000	74865000	96228000	77653000	69557000	58601000	7	8	9	8	10	6	8	11	9	9	11	9	720070	1409300	707290	795230	1406600	634990	972580	1546800	1980900	1586800	1657800	962090
O14770;U3KQI2;A0A024R9L4;B7Z6F6;B3KPD8;A0A024R9I7;B7Z272;B3KP81;A0A024R9J1;H0YKE5;U3KQ95;H0YKN2;H0YMX5;H0YNY8;O00470;H0YNA8;Q99687;H3BLU4;B2RC57;A6NDR6;U3KPR8;A0A024R0W2;Q6V703;A0A024R0S2;Q8IZZ2;B7Z4B3;F5GYS8;Q8TCW1;B3KUX4;Q59FK5;H0YMV2;Q8IZV9	O14770;U3KQI2;A0A024R9L4;B7Z6F6;B3KPD8;A0A024R9I7;B7Z272;B3KP81;A0A024R9J1;H0YKE5;U3KQ95;H0YKN2;H0YMX5	Homeobox protein Meis2	MEIS2	0	0	13746000	0	0	15946000	0	0	0	0	0	0	1	1	1	1	0	2	0	0	0	0	0	0	0	300040	415300	555970	0	723590	0	0	0	0	0	0
E5RIY9;A0A024R9I8;Q96HA8	E5RIY9;A0A024R9I8;Q96HA8	Protein N-terminal glutamine amidohydrolase	WDYHV1;C8orf32	0	0	0	0	0	0	16710000	14475000	0	0	0	18419000	0	1	1	1	0	0	2	2	1	1	0	2	0	385800	400850	457710	0	0	1883300	1502700	515810	739290	0	2011300
A0A024R9J0;O60216;E5RFZ5;B3KUT8;E5RFV8;E5RIN7;E5RI01;E5RJW1;E5RJK5;E5RG18;F6KSS9;Q9H4I0;A0A140T8W2	A0A024R9J0;O60216	Double-strand-break repair protein rad21 homolog	RAD21	1069500000	1097900000	1090600000	1026600000	1000200000	1088900000	1231400000	1008000000	981920000	1368400000	1130400000	975430000	25	27	27	25	25	25	27	25	32	27	27	23	25841000	29434000	27790000	22602000	20245000	21707000	32535000	24601000	26994000	34866000	28961000	22724000
A0A024R9J6;Q96MF7;E5RFJ1;E5RIM1;A0A087WTZ8;E5RHW9;E5RK09;E5RG00;H0YB96	A0A024R9J6;Q96MF7;E5RFJ1;E5RIM1;A0A087WTZ8;E5RHW9	E3 SUMO-protein ligase NSE2	C8orf36;NSMCE2	80112000	89595000	71809000	84891000	74889000	65035000	60480000	47164000	59553000	75657000	51488000	50580000	8	8	7	6	5	7	7	6	7	9	5	5	3936700	10178000	3916800	3928900	2541600	2785800	3490500	2213900	3133900	4476000	1975300	2345600
A0A024R9J7;Q9BVC3	A0A024R9J7;Q9BVC3	Sister chromatid cohesion protein DCC1	DCC1;DSCC1	29642000	26993000	33242000	23721000	32865000	34377000	20877000	18742000	22175000	18353000	20039000	16485000	4	5	6	2	4	3	2	4	3	5	4	2	641180	645420	702570	273670	718750	468370	240550	474380	385020	544600	489770	184840
A0A024R9K2;Q8TBE0	A0A024R9K2;Q8TBE0	Bromo adjacent homology domain-containing 1 protein	BAHD1	0	0	0	0	0	0	0	0	0	0	0	4347500	0	1	1	1	0	1	0	1	1	1	0	2	0	68063	83421	48602	0	36991	0	36810	62027	69086	0	88403
A0A024R9K4;Q96QD9;H9KVD1;H9KVC6;H9KVC1;H9KVD5	A0A024R9K4;Q96QD9	UAP56-interacting factor	FYTTD1	32863000	39605000	40568000	42128000	38420000	57150000	81675000	50710000	70842000	110690000	81855000	102670000	5	3	4	5	5	4	7	7	6	8	7	9	1390600	450020	927550	1197200	1143800	962360	3354500	1986400	3248700	5211300	2734000	5283200
H0YDT8;A0A024R9K7;Q9NPA0;H0YDX2	H0YDT8;A0A024R9K7;Q9NPA0;H0YDX2	ER membrane protein complex subunit 7	EMC7;C15orf24	24720000	22941000	23495000	29740000	45510000	30670000	22864000	35728000	30055000	22155000	28514000	45193000	2	2	2	2	2	1	2	2	3	1	3	2	1034300	1360800	1150700	1283100	2171700	1052000	1093200	1890000	1943700	1082000	1761100	2359200
A0A024R9L1;O60306;B0AZM4;A8K6F0;H0YH15;H0YLN9	A0A024R9L1;O60306;B0AZM4;A8K6F0	Intron-binding protein aquarius	AQR	1381500000	1432100000	1493300000	1356700000	1427500000	1339100000	908500000	763830000	895030000	920850000	878030000	923670000	42	44	40	41	43	36	39	38	38	45	36	38	10905000	12332000	11405000	9289100	10580000	7865500	6963600	5818600	7484800	8169300	6424800	6912500
Q96JC1;A0A024R9L9;B3KY10	Q96JC1;A0A024R9L9	Vam6/Vps39-like protein	VPS39	14197000	12031000	12585000	20332000	21708000	0	28752000	33095000	32599000	34025000	41149000	28761000	3	1	2	4	4	2	6	10	7	9	8	7	55539	47692	53457	572440	308530	635060	168770	307210	267010	300730	314830	283700
H3BSW0;A0A024R9M3;Q8N9N7	H3BSW0;A0A024R9M3;Q8N9N7	Leucine-rich repeat-containing protein 57	LRRC57	0	0	0	0	0	0	0	5853300	5450000	0	5170000	7132500	1	0	0	1	1	1	1	2	2	1	2	2	86926	0	0	132670	120520	89664	88846	277240	207060	38760	173140	273900
A0A024R9M9;Q99653;H0YLY7;H0YKE7;F5GX29;B4DSB5;H0YLX1	A0A024R9M9;Q99653;H0YLY7;H0YKE7;F5GX29;B4DSB5	Calcineurin B homologous protein 1	CHP;CHP1	11783000	16868000	18058000	18724000	22888000	0	0	0	10710000	0	10720000	0	3	5	5	3	5	1	1	1	2	1	4	2	666700	1232900	1441900	990640	1550600	283670	274840	343080	438350	284650	595230	346850
O43482;A0A024R9N0;H0YKL4	O43482;A0A024R9N0;H0YKL4	Protein Mis18-beta;Protein yippee-like	OIP5	32468000	33234000	32220000	31804000	31822000	27505000	42175000	42444000	0	36794000	38550000	37524000	3	2	2	3	3	3	3	4	1	2	3	3	1930600	1265400	1578900	1759800	1549400	1095600	2635300	2902900	860020	1711000	2274600	1958600
H0YNK8;A0A0S2Z598;A0A024R9N3;Q5J8M3;S4R329;H0YK61;H0YNK0;H0YLP8;H0YMH5	H0YNK8;A0A0S2Z598;A0A024R9N3;Q5J8M3;S4R329;H0YK61;H0YNK0;H0YLP8	ER membrane protein complex subunit 4	EMC4;TMEM85	0	7022700	0	0	0	0	0	5853900	9057300	0	0	0	1	2	2	0	1	1	1	2	2	1	1	1	323550	539940	443370	0	470930	286020	200430	457930	761260	171010	319400	95410
A0A024R9N6;A8K9B9;Q9H223	A0A024R9N6;A8K9B9;Q9H223	EH domain-containing protein 4	EHD4	28432000	34934000	24532000	46521000	54319000	24739000	91704000	133490000	138910000	113710000	140570000	155080000	4	7	3	6	9	4	10	12	14	15	14	11	295610	486300	258370	414080	697610	221370	1761100	2230200	3132000	2349100	2587800	2871300
A0A024R9P0;Q9NVX0;A0A024R9M5;J3QT48;H3BP24;H3BP16;H3BQU2	A0A024R9P0;Q9NVX0;A0A024R9M5	HAUS augmin-like complex subunit 2	CEP27;HAUS2	0	0	0	0	0	10258000	20147000	23565000	15291000	15361000	22982000	16144000	1	1	1	1	0	2	3	3	4	3	4	3	144960	84425	124520	116470	0	128080	571550	851600	545700	530400	882540	400690
A0A024R9P6;Q96TC7;B3KUI4;H0YNE5;H0YLG5;H0YMB1	A0A024R9P6;Q96TC7;B3KUI4;H0YNE5;H0YLG5;H0YMB1	Regulator of microtubule dynamics protein 3	FAM82C;RMDN3	0	0	0	0	0	0	4664800	0	12216000	0	10981000	0	1	0	2	1	1	0	4	1	3	1	2	0	33732	0	119130	63982	58781	0	300700	274410	413980	57637	299680	0
[truncated: 5,956 more rows]
