# Supplementary material for: Integrated multi-omics reveal polycomb repressive complex 2 restricts human trophoblast induction
Source: Nat Cell Biol. 2022 Jun 13;24(6):858–71. doi: 10.1038/s41556-022-00932-w (PMC9203278; doi:10.1038/s41556-022-00932-w)
Supplement: Source Data Fig. 2 — Statistical source data. [file 41556_2022_932_MOESM6_ESM.xlsx]

## Sheet: Fig.2a
hPTM	Average_relative_abundance_Naive	Standard_deviation_Naive	Average_relative_abundance_Primed	Standard_deviation_Primed	Log2 FC (naïve/primed)	p-value
H3K14ac	0.366532	0.0569069	0.350097	0.0591663	0.0661816	0.717724
H3K18	0.968165	0.00369031	0.945316	0.00746021	0.0344563	9.29333e-05
H3K18ac	0.0292363	0.00362551	0.0506372	0.00767299	-0.792435	0.000172456
H3K18me1	0.0025988	0.000258114	0.00404701	0.000670669	-0.639008	0.000778046
H3K23ac	0.301463	0.031925	0.358021	0.0184073	-0.248064	0.00924356
H3K27	0.135155	0.00722078	0.405714	0.0275803	-1.58585	2.255e-09
H3.3K27	0.367465	0.0168223	0.409122	0.0850208	-0.154924	0.310885
H3K27ac	0.0124575	0.00156127	0.03138	0.00249338	-1.33283	9.43e-08
H3.3K27ac	0.0159292	0.00295471	0.0640105	0.0706476	-2.00663	0.146273
H3K27me1	0.301532	0.0253524	0.439068	0.0337364	-0.542134	3.10429e-05
H3.3K27me1	0.285675	0.0274187	0.412463	0.0849617	-0.529891	0.00741715
H3K27me2	0.441109	0.0233927	0.116757	0.0220762	1.91762	2.6896e-09
H3.3K27me2	0.330931	0.0244066	0.114405	0.0483299	1.53238	4.54727e-06
H3K27me3	0.109747	0.00644749	0.00708004	0.00275893	3.95428	3.034e-10
H3K36	0.456876	0.0203522	0.272034	0.0198213	0.748013	1.17363e-07
H3.3K36	0.398447	0.0241302	0.311048	0.0973091	0.357253	0.0700692
H3K36me1	0.358876	0.0165654	0.275017	0.00844745	0.383965	4.54727e-06
H3.3K36me1	0.290236	0.0187734	0.232609	0.0788268	0.319321	0.137701
H3K36me2	0.179392	0.0110665	0.449899	0.0143941	-1.32648	2.0582e-10
H3.3K36me2	0.311317	0.0155177	0.456343	0.0268614	-0.551737	1.43956e-06
H3.3K37	0.843275	0.0159271	0.925098	0.0100989	-0.133603	5.15917e-06
H3.3K37me1	0.0332404	0.0107313	0.0633346	0.0114403	-0.930056	0.00182304
H3K37me2	0.00252264	0.000448824	0.00428325	0.00119443	-0.763773	0.00841864
H3.3K37me2	0.123484	0.0128977	0.011567	0.00731595	3.41624	5.822e-08
H3K4	0.790077	0.127259	0.736702	0.304878	0.100911	0.717724
H3K4ac	0.00401358	0.00250157	0.00200366	0.0012503	1.00225	0.186635
H3K4me1	0.20591	0.127282	0.261294	0.304999	-0.343663	0.717724
H3K79	0.808983	0.0174398	0.867014	0.0130568	-0.0999451	0.000226465
H3K79me1	0.169847	0.0148446	0.125306	0.0136863	0.438784	0.000778046
H3K79me2	0.0211694	0.00314652	0.00768032	0.00115556	1.46274	1.23631e-05
H3K9	0.374637	0.110245	0.347047	0.0893718	0.110363	0.717724
H3K9ac	0.00886989	0.00303366	0.0111941	0.00353171	-0.335757	0.31888
H3K9me1	0.264835	0.100873	0.338599	0.208249	-0.354482	0.53413
H3K9me2	0.209589	0.124133	0.177131	0.109009	0.242748	0.717724
H3K9me3	0.142069	0.086571	0.12603	0.0865077	0.17283	0.777076
H3M120ox	0.959896	0.0345387	0.916884	0.143425	0.0661386	0.549044
H3Q125deam	0.000787487	0.000164632	0.000683461	0.000105747	0.204397	0.31888
H3R40me2	0.00710713	0.00105661	0.0303338	0.00211265	-2.09359	2.255e-09
H3.3R40me2	0.0136456	0.00471382	0.027787	0.00857479	-1.02598	0.00773209
H3K56me1	0.00667111	0.00378089	0.0073292	0.00610748	-0.135729	0.821326
H3S10P	0.00227341	0.000779339	0.00132229	0.00105489	0.781818	0.14814

## Sheet: Fig.2b
hPTM	Average_relative_abundance_Naive	Standard_deviation_Naive	Average_relative_abundance_Primed	Standard_deviation_Primed	Log2 FC (naïve/primed)	p-value
H4K5Ac	1.44419	0.369832	2.66651	0.287483	-0.884695	0.000503897
H4K5me1	0.201381	0.10927	0.110741	0.0600544	0.862743	0.248302
H4K5	98.3544	0.40867	97.2228	0.257932	0.0166961	0.000676748
H4K8Ac	2.50336	0.670386	8.73753	2.85619	-1.80336	0.00060636
H4K8	97.2953	0.697167	91.1517	2.81682	0.0940995	0.00060636
H4K12Ac	7.39579	1.2876	24.8132	4.53375	-1.74633	1.344e-05
H4K16Ac	34.7662	2.78086	65.74	2.82261	-0.919087	5.194e-08
H4N64deam	2.21517	0.398481	2.03967	0.674179	0.11908	0.626397
H4M84ox	94.7239	5.95429	87.7647	18.7467	0.110089	0.434227
H4K20me1	7.19381	1.21104	11.3323	6.84942	-0.655613	0.248302
H4K20me2	74.9336	2.52741	68.0792	11.9393	0.138399	0.255641
H4K20Ac	2.98421	1.75853	1.97211	1.05696	0.597607	0.35788
H4K20	14.8884	3.12846	18.6164	5.94092	-0.32239	0.258843
H4K31me2	3.12046	2.00592	3.02287	2.56631	0.045839	0.942334

## Sheet: Fig.2c
hPTM	Dataset	log2 FC
H3.3K27ac	PXGL medium	-2.00663
H3.3K27ac	t2iLGö medium	-1.32538
H3.3K27ac	ENHSM medium	-0.74
H3.3K27me1	PXGL medium	-0.529891
H3.3K27me1	t2iLGö medium	-0.933524
H3.3K27me1	ENHSM medium	-0.41
H3.3K27me2	PXGL medium	1.53238
H3.3K27me2	t2iLGö medium	0.41516
H3.3K27me2	ENHSM medium	1.64
H3.3K36me1	PXGL medium	0.319321
H3.3K36me1	t2iLGö medium	1.03711
H3.3K36me1	ENHSM medium	-0.12
H3.3K36me2	PXGL medium	-0.551737
H3.3K36me2	t2iLGö medium	-0.661018
H3.3K36me2	ENHSM medium	0.68
H3K14ac	PXGL medium	0.0661816
H3K14ac	t2iLGö medium	0.224179
H3K14ac	ENHSM medium	0.06
H3K18ac	PXGL medium	-0.792435
H3K18ac	t2iLGö medium	-0.241361
H3K18ac	ENHSM medium	-0.2
H3K23ac	PXGL medium	-0.248064
H3K23ac	t2iLGö medium	-0.064665
H3K23ac	ENHSM medium	-0.03
H3K27ac	PXGL medium	-1.33283
H3K27ac	t2iLGö medium	-1.42269
H3K27ac	ENHSM medium	-0.34
H3K27me1	PXGL medium	-0.542134
H3K27me1	t2iLGö medium	-2.01263
H3K27me1	ENHSM medium	-0.17
H3K27me2	PXGL medium	1.91762
H3K27me2	t2iLGö medium	0.806128
H3K27me2	ENHSM medium	1.06
H3K27me3	PXGL medium	3.95428
H3K27me3	t2iLGö medium	2.62301
H3K27me3	ENHSM medium	3.22
H3K36me1	PXGL medium	0.383965
H3K36me1	t2iLGö medium	0.717763
H3K36me1	ENHSM medium	0.18
H3K36me2	PXGL medium	-1.32648
H3K36me2	t2iLGö medium	-0.498932
H3K36me2	ENHSM medium	-0.32
H3K79me1	PXGL medium	0.438784
H3K79me1	t2iLGö medium	0.568428
H3K79me1	ENHSM medium	0.12
H3K79me2	PXGL medium	1.46274
H3K79me2	t2iLGö medium	1.51323
H3K79me2	ENHSM medium	1.31
H3K9ac	PXGL medium	-0.335757
H3K9ac	t2iLGö medium	-1.17727
H3K9ac	ENHSM medium	0.11
H3K9me1	PXGL medium	-0.354482
H3K9me1	t2iLGö medium	-0.313939
H3K9me1	ENHSM medium	0.12
H3K9me2	PXGL medium	0.242748
H3K9me2	t2iLGö medium	0.128236
H3K9me2	ENHSM medium	0.08
H3K9me3	PXGL medium	0.17283
H3K9me3	t2iLGö medium	0.051325
H3K9me3	ENHSM medium	-0.07
H4K12ac	PXGL medium	-1.74633
H4K12ac	t2iLGö medium	-0.0819387
H4K12ac	ENHSM medium	-0.89
H4K16ac	PXGL medium	-0.919087
H4K16ac	t2iLGö medium	-0.991583
H4K16ac	ENHSM medium	-0.44
H4K20ac	PXGL medium	0.597607
H4K20ac	t2iLGö medium	-0.567741
H4K20ac	ENHSM medium	3.18
H4K20me1	PXGL medium	-0.655613
H4K20me1	t2iLGö medium	0.664073
H4K20me1	ENHSM medium	1.17
H4K20me2	PXGL medium	0.138399
H4K20me2	t2iLGö medium	-0.0558201
H4K20me2	ENHSM medium	-0.41
H4K5ac	PXGL medium	-0.884695
H4K5ac	t2iLGö medium	-0.369641
H4K5ac	ENHSM medium	0.24
H4K8ac	PXGL medium	-1.80336
H4K8ac	t2iLGö medium	-0.342372
H4K8ac	ENHSM medium	-0.2

## Sheet: Fig.2d
Edgelist A	Edgelist B	Name	Log2 FC (naive/primed)	Type
H3K14ac	KAT2A	H3K14ac	0.0661816
H3K14ac	KAT6A	H3K18	0.0344563
H3K14ac	MGEA5	H3K18ac	-0.792435
H3K14ac	GTF3C4	H3K18me1	-0.639008
H3K18ac	EP300	H3K23ac	-0.248064
H3K18ac	CREBBP	H3K27	-1.58585
H3K18ac	ELP3	H3.3K27	-0.154924
H3K23ac	KAT6B	H3K27ac	-1.33283
H3K27ac	EP300	H3.3K27ac	-2.00663
H3K27ac	CREBBP	H3K27me1	-0.542134
H3.3K27ac	EP300	H3.3K27me1	-0.529891
H3.3K27ac	CREBBP	H3K27me2	1.91762
H3K27me1	EZH2	H3.3K27me2	1.53238
H3K27me1	EHMT1	H3K27me3	3.95428
H3K27me1	EHMT2	H3K36	0.748013
H3K27me1	EZH1	H3.3K36	0.357253
H3.3K27me1	EZH2	H3K36me1	0.383965
H3.3K27me1	EHMT1	H3.3K36me1	0.319321
H3.3K27me1	EHMT2	H3K36me2	-1.32648
H3.3K27me1	EZH1	H3.3K36me2	-0.551737
H3K27me2	EZH2	H3.3K37	-0.133603
H3K27me2	WHSC1L1	H3.3K37me1	-0.930056
H3K27me2	EZH1	H3K37me2	-0.763773
H3K27me2	PHF8	H3.3K37me2	3.41624
H3K27me2	KDM6B	H3K4	0.100911
H3K27me2	JHDM1D	H3K4ac	1.00225
H3.3K27me2	EZH2	H3K4me1	-0.343663
H3.3K27me2	WHSC1L1	H3K79	-0.0999451
H3.3K27me2	EZH1	H3K79me1	0.438784
H3.3K27me2	PHF8	H3K79me2	1.46274
H3.3K27me2	KDM6B	H3K9	0.110363
H3.3K27me2	JHDM1D	H3K9ac	-0.335757
H3K27me3	EZH2	H3K9me1	-0.354482
H3K27me3	WHSC1L1	H3K9me2	0.242748
H3K27me3	KDM6A	H3K9me3	0.17283
H3K27me3	KDM6B	H3M120ox	0.0661386
H3K36me1	ASH1L	H3Q125deam	0.204397
H3.3K36me1	ASH1L	H3R40me2	-2.09359
H3K36me2	SETMAR	H3.3R40me2	-1.02598
H3K36me2	NSD1	H3R53Cit/Q55deam/K56me1	-0.135729
H3K36me2	ASH1L	H3S10P	0.781818
H3K36me2	KDM2A	KAT2A	0.75361	Writer
H3K36me2	KDM2B	KAT6A	0.363599	Writer
H3K36me2	JMJD5	MGEA5	-0.0835082	Writer
H3.3K36me2	SETMAR	GTF3C4	1.2026	Writer
H3.3K36me2	NSD1	EP300	0.602274	Writer
H3.3K36me2	ASH1L	CREBBP	0.144692	Writer
H3.3K36me2	KDM2A	ELP3	-1.40648	Writer
H3.3K36me2	KDM2B	KAT6B	1.92482	Writer
H3.3K36me2	JMJD5	EZH2	0.486184	Writer
H3.3K37me1	SET7	EHMT1	-0.358251	Writer
H3K37me2	SET7	EHMT2	-0.467227	Writer
H3.3K37me2	SET7	EZH1		Writer
H3K4ac	HDAC3	WHSC1L1	-0.716439	Writer
H3K4me1	KDM1A	PHF8	0.989125	Eraser
H3K4me1	SETD7	KDM6B	1.76379	Eraser
H3K79me1	DOT1L	JHDM1D		Eraser
H3K79me2	DOT1L	KDM6A	1.39894	Eraser
H3K9ac	KAT2A	ASH1L		Writer
H3K9ac	ELP3	SETMAR	-2.60208	Writer
H3K9ac	SIRT1	NSD1	0.597134	Writer
H3K9ac	SIRT6	KDM2A	0.190725	Eraser
H3K9me1	EHMT2	KDM2B	-0.512408	Eraser
H3K9me1	KDM1A	JMJD5		Eraser
H3K9me1	KDM3A	SET7		Writer
H3K9me1	KDM3B	HDAC3	0.425824	Eraser
H3K9me2	EHMT1	KDM1A	0.00546074	Eraser
H3K9me2	EHMT2	SETD7		Writer
H3K9me2	PRDM2	DOT1L	0.473627	Writer
H3K9me2	PHF8	SIRT1	1.53794	Eraser
H3K9me2	KDM1A	SIRT6	0.977991	Eraser
H3K9me2	KDM1B	KDM3A	-0.0966638	Eraser
H3K9me2	KDM3A	KDM3B	-0.000173569	Eraser
H3K9me2	KDM3B	PRDM2	1.14433	Writer
H3K9me2	KDM4C	KDM1B	0.0926647	Eraser
H3K9me2	JHDM1D	KDM4C	2.81058	Eraser
H3K9me2	JMJD2D	JMJD2D		Eraser
H3K9me3	SUV39H1	SUV39H1	-0.836908	Writer
H3K9me3	SUV39H2	SUV39H2	-0.980272	Writer
H3K9me3	SETDB1	SETDB1	0.312654	Writer
H3K9me3	SETDB2	SETDB2		Writer
H3K9me3	KDM4A	KDM4A	2.85863	Eraser
H3K9me3	KDM4B	KDM4B	1.09568	Eraser
H3K9me3	KDM4C	RPS6KA5		Writer
H3K9me3	JMJD2D	AURKB	-0.568775	Writer
H3S10P	RPS6KA5	CHUK	0.109164	Writer
H3S10P	AURKB	TLK1	-0.0822754	Writer
H3S10P	CHUK	PAK2	0.587442	Writer
H3S10P	TLK1	MAP3K8		Writer
H3S10P	PAK2	DUSP1		Eraser
H3S10P	MAP3K8
H3S10P	DUSP1
H3	H3K14ac
H3	H3K18
H3	H3K18ac
H3	H3K18me1
H3	H3K23ac
H3	H3K27
H3	H3.3K27
H3	H3K27ac
H3	H3.3K27ac
H3	H3K27me1
H3	H3.3K27me1
H3	H3K27me2
H3	H3.3K27me2
H3	H3K27me3
H3	H3K36
H3	H3.3K36
H3	H3K36me1
H3	H3.3K36me1
H3	H3K36me2
H3	H3.3K36me2
H3	H3.3K37
H3	H3.3K37me1
H3	H3K37me2
H3	H3.3K37me2
H3	H3K4
H3	H3K4ac
H3	H3K4me1
H3	H3K79
H3	H3K79me1
H3	H3K79me2
H3	H3K9
H3	H3K9ac
H3	H3K9me1
H3	H3K9me2
H3	H3K9me3
H3	H3M120ox
H3	H3Q125deam
H3	H3R40me2
H3	H3.3R40me2
H3	H3R53Cit/Q55deam/K56me1
H3	H3S10P

## Sheet: Fig.2e
Names	p-value human	log2FC human	p-value mouse	log2FC mouse
AAAS	2.02521	-0.204631	0.96034	-0.373013
AARS	3.17762	-0.960012	1.46849	-1.36619
AATF	1.51509	0.842837	0.10516	0.0678062
ABCE1	3.45996	-1.5419	1.61919	0.578702
ABCF1	3.9904	-2.46545	0.149394	0.0890891
ABCF2	2.6682	-0.810706	1.39704	-0.95835
ABHD12	0.615353	-0.486932	0.185728	0.193143
ABI1	0.801374	-1.92415	2.13755	1.02472
ABT1	2	0.691864	0.572481	-0.327727
ACAA2	1.51415	-0.898997	1.86702	0.734334
ACD	0.473945	0.734872	1.77775	0.821481
ACIN1	1.59221	0.557726	3.40923	0.643155
ACLY	1.92939	-1.02411	1.05923	0.93245
ACO2	1.22364	1.05919	1.26272	0.445277
ACSL3	2.44881	0.675234	3.13072	2.4059
ACSL4	3.74044	-4.16968	0.0784836	-0.0780061
ACTL6A	1.86289	-0.237529	0.142073	0.0767288
ACTN1	4.44182	-2.86989	2.48118	-3.13109
ACTN4	2.83956	-1.39287	3.27893	-5.30933
ACTN4	1.38808	-1.04582	3.27893	-5.30933
ACTR1A	1.46852	-1.31042	0.577598	0.777367
ACTR2	2.79882	-1.77318	0.334496	-0.24455
ACTR3	2.54964	-1.7738	0.00144884	-0.00201734
ACTR5	2.51869	0.641247	0.248481	-0.0778446
ACTR6	1.95806	0.951667	1.26332	0.896554
ACTR8	2.88392	1.42121	0.168005	-0.121133
ADD1	2.92582	-2.25884	2.34092	0.494481
ADD3	3.4455	-3.32885	0.846219	0.549474
ADNP	0.392628	-0.154362	0.102955	0.0442575
AEBP2	1.09982	0.433681	1.03958	0.301057
AFF4	2.8515	0.832693	0.0690707	0.0365022
AFG3L2	1.33538	0.653856	1.08381	-0.324544
AGO2	2.03137	-1.13829	0.768962	-0.536667
AGPS	1.3638	-2.16683	0.0200705	0.0203826
AHCTF1	1.07876	0.425133	1.085	-0.609632
AHCY	2.99571	-1.71384	0.0432113	0.0394745
AHDC1	2.07915	-1.22165	1.77761	-0.260862
AHNAK	2.35323	2.8332	0.35277	0.630962
AHSA1	1.52324	-0.32014	0.780954	-0.856591
AIFM1	0.046522	0.0750065	0.692162	0.204206
AK4	2.12161	-0.901146	3.15695	3.06288
AKAP1	1.48806	-1.99001	0.876524	0.434185
AKAP8	3.03206	1.03235	0.494308	0.399632
AKAP8L	3.34426	1.22336	0.0991129	-0.097606
AKAP9	0.836953	-1.73205	1.33594	0.499046
ALDH18A1	2.53222	-5.84936	0.872616	-0.554476
ALDH2	0.747954	1.53279	0.833212	-0.562044
ALDH3A2	0.639647	-0.0668551	1.68393	0.85993
ALKBH5	2.24343	0.729175	2.03728	1.25651
ANAPC1	0.599683	0.144439	2.10774	-1.01113
ANAPC2	1.29913	-0.219649	0.660154	-1.31792
ANAPC4	0.941878	0.194996	1.07537	-1.07219
ANAPC5	0.349364	0.19849	0.876535	-0.823407
ANAPC7	0.436043	0.0910072	1.53221	-0.397205
ANKLE2	1.53198	-2.5354	0.146668	0.210443
ANKRD11	2.13877	0.792514	2.04604	0.493973
ANLN	0.140242	-0.0705681	0.277874	0.0742531
ANP32A	3.52209	-1.12755	0.0853374	0.105179
ANP32B	0.193715	-0.119301	0.766642	-0.761956
ANXA11	2.69244	0.568139	0.921142	-1.69658
ANXA2	4.16361	1.32872	0.300478	0.851575
ANXA6	0.377205	-0.0838509	1.49106	-3.27126
AP1G1	2.4265	-1.81735	0.849455	-1.56582
AP2A1	3.53621	-1.35688	0.511127	-0.376359
AP2A2	3.59608	-1.31049	1.24845	-0.820979
AP2B1	3.1884	-1.29529	1.21708	-0.703149
AP2M1	3.2395	-1.43821	0.90842	-0.478633
AP2S1	1.72514	-1.33776	0.625379	-1.06146
AP3B1	3.0522	-1.9066	2.3635	1.43602
AP3D1	2.54871	-1.32898	0.591181	1.21986
AP3M1	1.99661	-2.0488	0.567309	0.560303
APEX1	3.65267	1.12062	0.171164	-0.146428
API5	2.03171	0.263283	0.304829	0.149231
AQR	3.01381	0.749994	0.22717	0.0901941
ARCN1	2.40695	-1.61944	0.606968	0.743519
ARF5	1.96677	-0.985434	1.48023	-0.594669
ARF6	0.593523	-0.415249	0.797062	-1.34929
ARFGAP2	2.29873	-0.941811	0.813482	1.67729
ARHGAP11A	1.15893	0.260021	1.3663	-1.07598
ARHGAP5	0.909925	-0.890745	0.777537	0.69448
ARHGEF2	3.08907	-2.03201	0.128435	-0.346283
ARID1A	3.30416	-0.487548	0.143638	0.0666173
ARID1B	1.87645	-0.444145	2.14207	1.62851
ARID2	1.70431	-0.529053	0.286665	-0.135219
ARID3A	2.07145	0.753481	2.21874	1.87994
ARID3B	4.51233	-1.06923	0.266089	0.110127
ARID4A	0.181746	0.196675	0.0987352	0.110055
ARID4B	1.28283	-0.477621	0.672425	0.346083
ARIH1	0.145788	-0.0777092	3.34434	-2.39191
ARL14EP	0.991973	0.242241	0.581131	0.226039
ARL6IP5	2.95848	-3.44359	0.360767	0.271068
ARPC1B	5.55481	-3.23238	0.201385	0.136122
ARPC2	3.13464	-1.71232	0.338296	-0.245895
ARPC3	2.07377	-2.45916	0.729876	-0.606397
ARRB2	2.34322	-1.37315	0.561519	-0.815642
ARVCF	3.218	-4.88737	1.66478	0.810809
ASH2L	3.80141	1.29572	0.882558	0.334412
ASNA1	1.73888	-0.745736	0.254261	-0.848713
ASNS	2.40953	-0.626615	0.0704848	0.165998
ASPH	1.64453	-2.61339	1.26008	1.29557
ASUN	0.875381	0.211164	0.961815	0.207132
ATAD2	1.61896	-0.643636	0.104154	-0.11812
ATAD2B	0.72444	-0.267098	0.83461	0.463067
ATAD5	1.32786	0.36951	0.669651	0.247255
ATF7IP	0.75329	0.19443	0.517268	0.710814
ATM	0.36378	0.0814915	0.139162	-0.128306
ATP13A1	1.1354	0.242978	0.166742	0.132793
ATP1A1	2.2388	-2.22994	0.323237	-0.212001
ATP2A2	2.20995	-0.518468	0.363545	0.51195
ATP5B	2.38342	0.807911	0.0176951	0.0297902
ATP5O	0.326568	0.297476	0.0159132	0.0408154
ATP6V1A	0.451137	0.212489	0.105411	-0.130568
ATP6V1B2	0.539667	-0.475349	0.215556	-0.248203
ATR	1.94722	-0.63334	0.841057	1.14877
ATRX	0.721106	0.45601	2.95801	-0.442422
ATXN10	2.85216	-1.01089	0.742387	-1.02623
ATXN2L	1.94508	-1.65011	0.821941	0.819025
AURKA	0.231015	-0.0294336	1.43509	-0.916197
AURKB	2.10803	-0.568775	0.783429	-0.796378
AZI1	0.727445	-0.714096	1.98761	1.36067
BAG1	4.72377	4.078	1.22898	0.626524
BAG3	1.70673	-2.42615	2.03902	2.28747
BAIAP2	1.22115	-2.05233	0.197721	-0.269013
BANF1	0.352391	0.161957	0.282673	0.630625
BANP	1.14247	0.379963	0.277471	0.139337
BAP1	1.27825	0.741324	1.05084	0.478746
BARD1	3.20071	1.38407	0.648473	0.38152
BAZ1A	0.428319	-0.14771	0.8026	-0.471668
BAZ1B	1.05106	0.400241	0.330035	-0.258834
BAZ2A	0.178228	-0.0962289	0.287746	0.117068
BBX	1.27501	-0.105558	0.501852	0.831596
BCAP31	0.576394	-0.404666	2.21099	1.71732
BCAS2	1.254	0.175702	0.985882	0.271235
BCCIP	2.84417	0.461096	1.7382	-0.957909
BCL7C	0.342884	-0.416457	0.345517	0.321935
BCLAF1	2.17848	0.473916	0.705426	0.310698
BCOR	0.728812	0.533001	0.0891236	-0.0760276
BCORL1	1.73349	-1.34836	1.32572	1.32396
BEND3	1.145	0.519371	1.53751	-0.628979
BIRC5	1.48736	-0.705545	0.0414402	-0.0339762
BLM	0.781908	-0.240505	0.822995	0.32051
BMS1	1.05685	0.613034	0.340211	-0.284617
BOP1	2.06914	1.1864	1.29211	-0.527765
BPTF	0.594422	-0.178595	0.183723	0.0532386
BRCA1	2.08021	1.19227	2.16349	1.17933
BRCA2	1.25949	-0.706237	0.344304	0.299195
BRCC3	1.25843	-0.325771	1.58024	1.86987
BRD1	1.17884	0.596457	0.814671	0.586376
BRD2	1.8237	0.381293	0.146224	0.0707302
BRD3	0.0278144	-0.0133673	0.483436	-0.279381
BRD4	0.41942	-0.113194	2.92318	0.927097
BRD7	1.19631	-0.414441	1.49143	0.648429
BRD8	0.896109	-0.216013	1.24714	0.526715
BRD9	2.37394	0.434043	2.51322	0.90566
BRIX1	1.57986	0.923474	0.327835	-0.241264
BRMS1L	2.22227	0.588616	1.15595	0.965263
BRPF1	1.79789	0.702716	2.54662	0.919073
BRPF3	1.24153	0.400503	1.0534	0.990584
BRWD1	0.172804	0.114335	0.142223	0.132956
BTAF1	3.89727	0.760509	0.709652	-0.283911
BTF3	2.649	-3.77142	0.714992	-1.34329
BTF3	1.49049	-1.74658	0.714992	-1.34329
BUB3	1.80937	0.257449	0.583327	-0.116418
BUD13	0.487827	0.21756	0.697153	0.632933
BUD31	1.21971	0.608061	1.68293	0.583308
BYSL	1.9436	0.753893	0.934232	-0.129243
BZW1	4.30155	-1.66912	0.267413	0.303447
BZW2	3.26377	-1.37185	0.880951	-0.872749
C1QBP	1.15793	-0.647283	0.288722	0.259358
CABIN1	0.470588	-0.106146	0.454368	-0.321107
CACTIN	3.09253	1.12468	0.0314567	0.0571893
CACYBP	1.09898	-0.436695	1.02226	-0.454123
CAD	2.63431	-1.48188	0.612246	-0.985079
CALD1	3.9573	-2.46187	0.53777	0.904226
CALU	3.25851	-1.67083	0.2672	0.289221
CAMSAP3	0.0391413	-0.0109425	1.30288	0.532246
CAND1	0.619729	-0.145402	0.126982	-0.174151
CANX	2.39636	0.658822	1.62239	0.679187
CAPRIN1	2.39026	-2.7037	0.563182	0.190707
CAPZA1	1.96361	-0.751906	1.18052	-0.979814
CAPZA2	2.70059	-1.88318	1.56347	-1.33678
CAPZB	2.67767	-1.0148	1.72155	-0.601714
CASP8AP2	1.49798	1.98922	0.556318	0.397741
CBLL1	1.50396	0.247826	1.27634	1.9413
CBX1	1.18749	0.360211	0.0596208	-0.0616449
CBX2	2.81371	-1.43053	1.25973	1.1044
CBX3	2.06656	0.777141	0.573816	0.544898
CBX8	3.20905	4.74058	0.264332	0.277613
CC2D1A	1.8383	-0.764654	0.0726441	0.100469
CCAR1	2.33095	0.597994	0.90335	0.457657
CCDC101	3.30553	0.740717	1.07576	0.993375
CCDC12	3.23935	1.08655	0.469311	0.296415
CCDC137	2.46766	1.71143	1.17795	0.332343
CCDC47	0.324239	-0.103885	1.80389	1.43208
CCDC59	1.04976	0.507282	0.263325	-0.347375
CCDC77	1.40423	-2.3276	0.735801	0.865586
CCDC86	0.0519122	-0.0114021	0.136545	0.0569261
CCDC9	1.09086	-2.03719	0.0922709	-0.211979
CCDC94	4.3651	0.911788	1.89599	1.64982
CCNA2	2.26731	-0.724784	1.98013	-0.628625
CCNB1	2.67818	-1.49873	1.1448	-0.602018
CCNB2	1.57853	-2.37982	0.717322	-0.688046
CCNK	2.45896	1.03427	1.25139	0.343522
CCNL1	2.26843	0.875423	1.72842	-1.03047
CCNL2	3.78881	1.24192	0.379215	-0.769688
CCNT1	1.66413	0.471382	0.703849	0.568345
CCNT2	0.570557	0.191743	0.632716	0.384467
CCT3	0.980781	-0.632882	0.671758	-0.452782
CCT4	0.852958	-0.522862	0.322949	-0.311528
CCT5	1.29771	-0.975462	0.369727	-0.429086
CCT6A	1.02142	-0.795153	0.871692	-0.589221
CCT7	1.15897	-0.87904	0.34461	-0.315322
CCT8	0.888244	-0.622069	0.407327	-0.533517
CD2AP	2.30735	-0.994413	0.222095	0.338599
CD2BP2	6.01385	0.795195	0.581868	0.769987
CD3EAP	2.77527	1.11335	0.453047	0.223593
CDC16	0.111303	-0.0307935	0.756737	-0.706139
CDC20	0.278552	-0.264783	0.899045	-0.969703
CDC23	1.20972	-0.339402	1.70435	-1.24445
CDC27	0.542692	0.126777	0.84922	-0.591646
CDC37	0.08823	0.0320587	0.515012	-0.495257
CDC40	2.99357	0.703241	0.161395	-0.0797615
CDC42	1.73017	-1.10096	0.652858	-0.435354
CDC5L	3.35506	0.5857	1.72557	0.593596
CDC73	1.08664	0.207352	0.64352	-0.207511
CDCA2	1.60739	-0.485494	0.663102	0.317194
CDCA5	1.88124	-0.412783	1.46314	0.366969
CDCA7	1.48352	-0.846681	0.29622	-0.184124
CDCA7L	2.54995	-1.43002	0.00214792	-0.0024732
CDCA8	0.996212	-0.521713	0.0810137	0.0724519
CDH1	1.24387	-3.95671	1.00379	-1.40162
CDK11B	2.40281	0.743277	0.218413	0.109161
CDK12	2.86735	1.1871	2.0727	0.710292
CDK2	4.29964	-1.03738	0.159579	-0.152372
CDK2AP1	0.0220607	-0.0339266	0.0784797	0.107358
CDK5RAP3	1.60758	-0.968182	0.0413113	0.097496
CDK7	3.5369	1.24123	0.178495	-0.200392
CDK9	0.965873	-0.0721931	0.194485	0.19957
CDKN2AIP	0.000854587	-0.000231425	1.29633	0.770526
CDV3	0.381537	-0.236034	0.256752	0.290126
CDYL	3.17417	-0.947947	2.62049	1.26692
CEBPZ	1.98761	1.29404	0.561037	-0.210969
CECR2	1.24191	-0.437154	0.596328	0.236303
CELF1	1.48864	-0.312342	1.03631	0.318972
CENPF	2.58262	-0.919028	0.137626	0.116283
CENPP	0.633853	-0.373035	0.0319776	0.037466
CENPT	0.921801	0.480141	1.04439	0.447606
CENPV	1.50278	-0.682892	0.810414	0.510877
CEP55	0.701737	-1.31777	1.56419	1.92253
CETN2	2.78978	0.312754	0.958675	1.20412
CETN3	0.610772	-0.30124	0.114282	0.117432
CFDP1	1.77784	0.736932	0.421922	0.400049
CGGBP1	2.26695	0.634172	1.73211	0.837945
CGN	1.39278	-0.865962	2.53536	-3.94385
CHAF1A	2.61224	-0.677312	0.017296	-0.00693258
CHAF1B	3.59454	-1.01122	0.659148	-0.272093
CHAMP1	2.28025	-0.873562	0.241893	0.0332139
CHCHD3	0.528329	-1.06375	0.546221	0.339537
CHD1	1.31368	0.458788	1.91689	-0.641755
CHD1	1.00359	0.615405	1.91689	-0.641755
CHD1L	4.33498	0.914255	0.38772	-0.300449
CHD2	2.20066	0.618788	0.543239	2.05458
CHD4	0.619623	-0.18811	0.0216428	-0.00713221
CHD7	4.19583	-3.48375	0.0944264	-0.0685533
CHD8	3.99152	0.533281	0.808468	-0.350478
CHEK1	4.07516	-1.37298	0.807207	0.137656
CHERP	2.14892	0.734496	0.926437	0.376118
CHMP4B	0.558186	-0.248329	0.269431	0.372855
CHTOP	0.347041	0.212557	0.959204	0.558458
CIRBP	0.236411	-0.0504799	1.55587	0.883326
CIRH1A	1.5922	0.554591	1.33848	-0.974772
CIT	1.66483	-0.306894	0.655803	-0.944344
CIZ1	3.24463	-4.18226	0.947121	0.561277
CKAP2	3.89453	-2.59378	1.73126	0.429878
CKAP4	3.32474	-4.27156	1.94998	0.587456
CKAP5	2.84986	-0.894253	0.462058	0.16819
CKS2	1.02894	-0.336225	0.499237	0.414299
CLASP1	3.00213	-2.10728	0.128766	-0.0881284
CLASP2	2.14813	-1.61626	0.700444	0.566119
CLASRP	1.07382	0.426572	0.460865	1.55563
CLK1	3.32948	2.40306	1.05193	-0.824238
CLK3	1.95516	0.588678	0.502853	0.453044
CLP1	2.67128	1.10464	0.606406	0.279996
CLPX	0.470541	-0.813016	0.653715	0.687283
CLTC	4.12432	-1.86319	1.80611	-1.95247
CMAS	4.95156	-3.05054	0.560726	0.291538
CNBP	1.54621	-0.314768	0.376687	0.301426
CNN3	3.29741	-1.48455	1.38593	-1.32842
CNOT1	2.16491	-1.41072	0.311162	-0.304277
COIL	0.00777937	0.00301615	0.993045	0.868642
COPA	1.81678	-1.17051	0.255021	-0.187174
COPB1	2.43749	-1.47349	0.93519	0.939997
COPB2	2.33815	-1.50787	0.0108146	0.0132815
COPS4	1.28452	-0.597935	0.932616	-0.810465
CORO1B	5.01374	-2.20477	0.634067	-1.1146
CORO1C	0.267537	-0.155173	1.50717	-2.91493
CPNE3	2.4313	-0.422578	0.829554	0.838351
CPSF1	3.40305	0.840455	0.140146	0.0820204
CPSF2	3.26875	0.797524	0.241629	0.186832
CPSF3	2.56714	0.628056	0.117459	-0.0576992
CPSF3L	3.22729	0.367483	0.0347453	-0.0249176
CPSF4	1.65621	0.63063	0.676167	0.40173
CPSF6	2.02884	0.511637	0.447775	0.374964
CPSF7	1.6421	0.452936	2.10808	0.768557
CREB1	1.78565	-0.648025	0.61457	-0.36176
CREBBP	1.30037	0.144692	0.825208	1.04363
CROCC	1.24355	-3.91032	0.73164	1.43747
CRTAP	1.32883	-1.42156	0.0929186	-0.0501048
CS	0.786088	0.51253	0.271386	0.278526
CSDE1	4.2068	-1.69295	0.0213412	-0.0177708
CSE1L	1.13758	-0.224038	0.584004	0.672926
CSNK1D	0.404022	-0.178603	0.089516	-0.102329
CSNK2A1	1.44273	0.207828	0.00661196	0.00424703
CSNK2A2	1.258	0.233627	0.41724	-0.353114
CSNK2B	2.33289	0.25772	1.33245	0.600364
CSRP2	3.09662	-5.92635	2.61238	-2.38784
CSRP2BP	0.474105	0.272133	0.16538	0.131527
CSTF1	2.42097	0.617498	1.75735	0.346104
CSTF2	2.53149	0.911902	1.05425	1.16836
CSTF2T	1.21044	0.210297	1.02695	0.865334
CSTF3	3.3973	1.06775	0.480666	0.355433
CTBP1	0.265216	-0.0460224	2.02018	1.27258
CTBP2	2.28526	-0.357658	0.681933	-0.276838
CTCF	0.0832295	-0.0566966	0.447362	0.222333
CTDSPL2	1.84037	-0.546916	0.277207	0.197999
CTNNA1	4.04739	-1.88564	0.869156	-0.376687
CTNNB1	4.85147	-2.1087	0.0781051	-0.0519091
CTNNBL1	1.66157	0.259403	1.48267	0.609097
CTNND1	2.06608	-3.48133	0.0015695	-0.000691732
CTNND1	5.03208	-2.05884	0.0015695	-0.000691732
CTR9	2.8324	0.50103	0.432007	-0.252549
CTTN	1.50631	-0.360196	0.60306	-1.21274
CUL1	2.13829	-0.435661	0.161157	-0.221584
CUL3	2.78206	-0.65436	0.793535	-0.72223
CUL4A	0.673837	0.121468	0.8631	1.4815
CUL4B	5.80393	1.38056	0.125587	-0.081021
CUL5	1.34822	0.269859	0.511752	-0.504429
CWC15	1.74139	0.713711	0.626103	0.506535
CWC25	3.0588	1.42225	0.766631	0.540512
CWC27	0.886381	-0.206425	0.171846	0.205561
CWF19L1	5.03333	1.55027	0.336652	-0.314482
CWF19L2	1.22299	0.205107	0.324446	0.158433
CXXC1	2.41878	0.728239	1.48044	0.725308
CYB5R3	1.18335	-0.523897	0.639682	0.733048
CYFIP1	3.65629	-2.19573	0.451834	-0.0882092
DARS	3.35773	-2.30683	1.05683	0.933727
DAXX	1.36239	0.469581	0.102736	0.095925
DAZAP1	0.869129	-0.113724	1.38785	0.842782
DBN1	3.4071	-4.36979	2.95651	-3.94195
DCAF13	1.0166	0.430861	1.31978	-0.421976
DCAF7	2.22459	-0.395691	1.00194	0.909953
DCAKD	1.82358	-1.30941	0.225409	0.137885
DCUN1D5	3.0387	0.452775	0.0570551	0.0921275
DDB1	2.45297	-0.242861	0.226694	-0.0903969
DDOST	0.504069	-0.366972	0.0287011	0.0222492
DDX1	1.67245	-0.359525	0.101276	-0.0742677
DDX10	1.12456	0.579758	0.907266	-0.378307
DDX17	2.29201	0.687719	0.920688	0.284958
DDX18	0.816781	0.383014	1.55513	-0.707943
DDX19A	2.85649	-0.892874	1.11417	0.490095
DDX20	2.01952	-0.886767	0.0201024	-0.0320085
DDX21	2.15729	1.15955	2.55732	-0.674932
DDX23	2.87018	0.895887	0.764811	0.400291
DDX24	1.44106	0.684493	0.457333	-0.146144
DDX27	1.93504	1.16217	1.2857	-0.348639
DDX31	2.67031	1.76037	0.00379886	0.00334104
DDX39B	0.150543	-0.0442289	0.0946865	0.0617275
DDX3X	4.43702	-0.717255	1.4779	-0.390853
DDX41	3.31586	1.44977	0.443518	0.272814
DDX42	3.08813	0.643466	0.560669	0.224547
DDX46	2.37397	0.736471	1.12001	-0.271599
DDX46	1.16054	1.07341	1.12001	-0.271599
DDX49	1.57879	0.765621	1.10889	-0.636503
DDX5	1.58428	0.518879	0.337011	-0.101757
DDX50	0.976905	-0.562888	0.0378602	-0.0314032
DDX51	2.11836	1.31964	1.11987	-0.372629
DDX52	0.777296	0.499864	0.215822	-0.139932
DDX54	1.75073	1.18312	0.43674	-0.121152
DDX55	5.043	1.59752	1.66538	-0.79668
DDX56	2.367	1.26904	0.304815	-0.2324
DDX6	3.57428	-1.51903	0.376569	-0.308197
DEK	1.64897	-0.708996	0.637572	-0.123947
DENR	2.55816	-0.861831	1.18076	0.520773
DGCR14	3.25569	1.11311	1.28619	0.436953
DGCR8	2.84128	0.74512	0.574629	1.82155
DHCR7	2.12529	-0.878066	2.37916	2.75826
DHX15	4.64382	0.686232	1.31779	-0.722733
DHX30	3.15774	-2.83556	1.30425	-2.08612
DHX35	3.68913	1.36376	0.412405	0.305519
DHX36	3.15093	-0.658858	0.40617	-0.267077
DHX37	2.24173	1.20459	1.06657	-0.435886
DHX38	4.38329	1.01283	1.23622	0.573189
DHX8	3.21402	0.966461	0.459365	-0.225581
DHX9	4.13511	0.904959	0.717755	-0.129164
DIDO1	2.93986	1.06739	2.42919	0.596985
DIEXF	1.3049	0.693535	1.17643	-0.421391
DIMT1	3.13114	0.837273	1.08268	-0.583089
DIS3	3.94096	1.15669	1.60806	-1.00795
DKC1	2.30618	1.24977	0.025276	0.0100988
DLAT	4.28701	1.96712	0.257762	-0.626225
DLG1	0.410267	-0.722918	1.86562	0.724846
DLGAP5	4.93272	-2.61306	0.66452	-0.402276
DMAP1	1.90743	0.556887	1.10777	0.457867
DNAJA1	0.715917	-0.149656	2.00024	0.856206
DNAJA2	1.78475	0.665867	1.91519	0.945841
DNAJB1	4.08489	1.38187	2.12331	2.08873
DNAJB11	0.712998	-1.03715	2.84985	1.35569
DNAJB12	0.091175	-0.0514914	0.617023	0.627553
DNAJB6	1.87128	0.893679	0.171928	0.228813
DNAJC13	1.26424	-4.74825	1.52162	-1.57051
DNAJC17	1.44833	0.556454	0.844906	0.704021
DNAJC2	2.60466	-1.25864	1.9733	0.895583
DNAJC21	3.32717	-2.45903	0.700678	-1.43212
DNAJC7	2.56233	0.795834	1.4627	0.813718
DNAJC8	3.17481	0.715064	0.0821844	0.0709686
DNM2	3.0037	-0.829372	0.390739	0.8002
DNM2	0.957049	-1.59206	0.390739	0.8002
DNMT1	3.0858	-0.832621	0.945914	-0.549834
DNMT3A	1.02135	-0.407159	4.12295	-6.15682
DNMT3B	0.12098	-0.0503133	2.12697	-5.34411
DNMT3L	4.05793	12.117	2.60036	-3.67761
DNTTIP1	0.733068	0.29774	1.047	0.652503
DNTTIP2	0.686762	0.486853	0.460821	-0.273996
DOCK6	1.90917	-0.278959	1.36249	-1.39599
DOCK7	2.33734	-5.02479	0.486779	-0.642846
DOT1L	0.434815	0.473627	0.687582	0.630171
DPF2	1.9258	-0.378944	0.48269	0.288605
DPPA2	2.6047	4.62054	1.60112	-0.609587
DPPA4	0.807328	-0.301947	0.178812	-0.115089
DPY30	0.156082	0.0795937	0.166122	0.251614
DRAP1	1.50641	0.57796	0.330039	0.3602
DRG1	3.27851	-2.09454	0.356506	-0.209589
DROSHA	3.95671	1.21703	0.447258	-0.392678
DSG2	0.34289	-0.110092	0.83278	-1.55645
DSN1	0.742221	0.169382	0.828705	1.29044
DSP	3.18482	1.55684	0.0658544	-0.170228
DST	4.24703	-4.05448	0.216972	0.397015
DYNC1H1	2.4979	-1.11281	0.0637065	-0.0611248
DYNC1I2	2.27278	-1.42131	0.685244	0.727356
DYNC1LI1	2.72741	-1.94409	0.509401	0.618452
DYNLL2	1.47898	-0.463938	3.72583	1.38851
EBNA1BP2	2.47254	1.02633	0.264436	-0.107287
ECHS1	1.13545	-1.08183	2.26907	1.09923
ECT2	2.52314	0.409184	0.239946	-0.121553
EDC3	2.64092	-0.525325	0.272636	-0.268223
EDC4	2.85024	-0.572842	0.187545	-0.213516
EDF1	2.79114	-0.471171	0.944568	0.872494
EED	2.28635	0.280671	0.377288	0.33961
EEF1A1	4.34999	-1.4485	0.182009	-0.0777931
EEF1D	1.86857	-1.80982	1.96952	1.08305
EEF1G	1.36503	-1.14228	0.748191	0.561175
EEF2	3.03813	-1.13044	0.43912	-0.396104
EEFSEC	1.22112	-0.511961	0.325162	0.503604
EFTUD2	2.79589	0.515205	0.326399	0.165653
EHD1	1.03766	-1.4063	0.497318	-0.335225
EHD4	2.96998	-2.04164	0.266991	0.362769
EHMT1	1.12303	-0.358251	1.39365	-0.339225
EHMT2	1.81819	-0.467227	0.366069	-0.156502
EIF1AX	2.30652	0.957509	1.12052	-0.390408
EIF2A	2.7384	-1.20778	0.965639	-0.329121
EIF2B3	0.918622	-1.50573	0.104931	0.322379
EIF2B4	0.0991718	-0.124007	0.952064	1.07036
EIF2D	2.31881	-2.39609	1.40995	1.51064
EIF2S1	0.259411	-0.20721	0.193616	-0.136944
EIF2S2	0.188959	0.110584	0.905561	0.570979
EIF3A	2.26797	-1.76858	0.918844	-0.467584
EIF3C	1.78513	-1.59405	0.304748	-0.345427
EIF3D	1.08414	-0.836844	0.482825	-0.398055
EIF3E	2.08303	-1.54092	1.06629	-0.874989
EIF3F	1.45965	-1.19125	0.628295	-1.39838
EIF3I	1.78721	-1.22074	0.26969	0.514659
EIF3L	1.98326	-1.54875	0.733949	-0.80832
EIF3M	0.457604	-0.241819	0.651431	-0.462142
EIF4A1	3.11451	-0.808812	1.52157	-0.518649
EIF4B	3.0481	-1.44813	0.297202	0.475884
EIF4ENIF1	1.88833	-1.30055	0.760029	0.742638
EIF4G1	2.68733	-1.98215	0.749878	0.498137
EIF4G2	2.49908	-1.16691	1.00824	-0.83462
EIF4H	0.0979809	-0.0352192	0.353698	0.163387
EIF5	3.18897	-1.92193	0.223272	-0.27422
EIF5B	3.77377	-2.69032	0.90222	0.36017
EIF6	2.45503	0.732044	0.135006	-0.0644048
ELAVL1	3.41828	-0.648677	2.61947	0.598868
ELF2	2.03341	0.58732	0.824385	0.854678
ELL	2.08726	0.831636	1.1437	0.639277
ELMSAN1	2.70525	1.61734	1.7763	0.756886
ELP2	2.58324	-3.65158	0.113823	0.240559
ELP3	1.70305	-1.40648	0.216674	-0.178086
EMC1	0.848142	-0.568741	0.0985041	0.145489
EMC2	0.558742	-0.903454	1.33728	0.642308
EMC8	0.351867	-0.300252	0.497887	-0.811522
EMD	1.93304	0.501085	2.39894	0.813219
EMG1	2.64662	0.937229	0.247845	-0.101785
EMSY	0.633724	0.119795	1.47536	0.453444
ENAH	4.07112	-5.50827	0.659156	-1.05678
ENGASE	1.8064	1.27484	0.34305	0.450906
ENO1	2.83277	-1.78252	3.07068	-1.94901
ENY2	1.17177	0.759933	1.18197	1.1483
EP300	2.58661	0.602274	0.849403	0.333545
EP400	1.35252	0.27132	0.691339	0.198207
EP400	1.35252	0.27132	0.717798	0.210267
EPB41L5	0.247709	-0.189215	0.00652264	0.0114193
EPC2	0.340077	-0.144355	0.0129328	-0.00666873
EPPK1	2.76576	1.8603	0.139488	0.296945
EPRS	1.76601	-1.47423	0.404066	-0.350206
ERCC2	3.97874	1.48527	0.0347831	0.0817712
ERCC3	3.9997	1.63484	0.47663	-0.194948
ERCC4	2.98526	0.618771	0.0449038	-0.0562604
ERH	1.87967	0.238733	0.475225	0.524202
ERLIN2	1.24298	-1.86571	2.63154	1.02394
ERMP1	0.714346	-0.422642	0.256392	-0.461344
ERP44	1.97343	-0.646995	1.19985	1.00046
ESCO2	0.293347	-0.25195	0.326492	0.178584
ESF1	1.09807	0.563334	0.389853	0.330256
ETF1	4.96768	-1.53409	0.858497	-0.568611
ETFA	3.56961	-2.20908	0.364322	0.335065
EWSR1	1.60337	0.387611	2.36637	1.38478
EXOC1	1.8632	-1.62156	0.976253	-1.65735
EXOC2	4.51186	-2.88567	0.281587	0.467553
EXOC4	2.96776	-3.37124	0.040963	0.0813573
EXOC7	2.67714	-4.08349	0.494286	0.393029
EXOSC1	1.40544	-0.410824	0.838575	-0.651219
EXOSC10	0.691144	0.247554	1.13898	-0.62588
EXOSC2	0.00666322	0.00294113	1.12125	-0.593655
EXOSC3	1.13501	-0.256142	1.03838	-0.792781
EXOSC4	0.123156	-0.0419687	0.777241	-0.50432
EXOSC5	1.13251	-0.378616	1.00175	-0.466356
EXOSC6	1.35938	-0.382112	0.175365	-0.183509
EXOSC7	0.458105	-0.160322	1.85472	-0.945893
EXOSC8	2.34357	-0.428415	1.85845	-0.508435
EXOSC9	1.47874	0.19135	1.16701	-0.470583
EZH2	1.73328	0.486184	1.36192	0.843515
EZR	2.02949	-1.11654	0.28144	-0.172825
FADS2	2.96203	-1.72467	1.32699	1.49251
FAF2	0.572199	-0.210854	0.158838	0.369408
FAM175A	0.0272855	0.00988007	1.24639	0.623473
FAM207A	1.56467	0.577621	0.24213	0.133495
FAM208A	0.890622	0.303768	0.100023	0.177774
FAM208A	0.890622	0.303768	0.59894	-0.204444
FAM208B	1.79969	0.978522	3.25804	-3.89426
FAM32A	1.11614	2.98942	0.10099	-0.254608
FAM50A	5.05568	2.01937	0.0837195	0.0726687
FAM60A	0.952819	-0.253721	1.3279	-0.475911
FAM76B	0.497971	0.236033	0.728863	0.495184
FAM98B	0.199527	0.0942752	0.919594	0.330975
FANCD2	0.928481	-0.321356	0.0870212	0.0768948
FANCI	0.0739939	-0.036445	0.189635	0.194809
FAR1	1.89227	-1.54768	0.308764	-0.518894
FARSB	1.94601	-1.38333	1.16914	-0.745281
FASN	2.88528	-1.6992	0.949223	-1.72637
FBL	1.28144	1.04678	0.678668	-0.153893
FBLL1	0.467464	1.33756	0.406844	0.409596
FBXL19	0.331041	-0.363963	1.20036	-1.15533
FBXO28	0.980541	1.7715	0.229534	0.140654
FBXO38	0.0986307	0.0814425	0.366699	-1.04485
FCF1	0.242791	0.188261	1.2114	-0.702875
FDFT1	4.48294	-3.29149	0.237944	0.394292
FEN1	4.23913	1.07966	0.697054	0.376519
FH	1.99809	-1.19575	0.101786	-0.272023
FHL1	3.03416	-4.49432	0.119157	0.284313
FHL3	0.0135404	0.0047156	0.638394	0.6039
FIP1L1	1.39199	0.476758	0.616243	0.336989
FKBP3	3.43189	-2.38963	1.87128	0.957869
FKBP4	0.311708	-0.124355	1.6386	-0.99126
FKBP8	2.20919	-3.46503	0.470108	0.445919
FLNA	3.28867	-1.95499	1.67511	-2.511
FLNB	0.810575	0.216164	1.06319	-2.24844
FLOT1	3.06518	-5.46246	1.09506	-0.366109
FMR1	0.765494	-1.99747	0.430061	0.449474
FNBP4	2.68769	1.29619	0.413354	0.439369
FOXK2	1.71747	1.02649	1.15521	1.14443
FRG1	3.76234	1.00141	2.23037	0.508931
FSCN1	2.88726	-1.11319	0.979419	-1.16309
FTSJ3	1.51112	0.970707	0.181511	0.0817362
FUS	2.06282	0.586108	0.329697	0.263129
FXR1	3.21536	-1.74481	0.136196	0.122727
FXR2	1.43982	-1.81971	0.480479	0.434711
FYTTD1	1.66625	-0.82476	0.0422404	0.0177536
G2E3	0.118309	0.0992718	2.65499	-1.85606
G3BP2	2.83107	-2.32433	0.334815	-0.15793
GABPA	1.16442	0.163175	2.1819	0.710481
GABPB1	0.49728	-0.327751	0.117173	-0.229142
GARS	0.390712	-0.251886	0.419637	-0.62914
GART	2.96776	-1.33054	0.975528	-1.35964
GATAD1	1.21709	-0.420862	0.597606	-0.884473
GATAD2A	0.324201	0.0873496	2.21821	0.600737
GATAD2B	2.6506	-0.893412	0.322341	0.334789
GDF3	3.2547	3.04784	0.706889	1.06361
GDI2	4.59543	-2.62681	1.65136	-2.54336
GEMIN4	1.53125	-0.434525	0.699945	-1.13255
GEMIN5	2.09456	-1.6605	0.377411	0.940331
GIGYF2	2.00824	-2.00714	0.493396	0.580576
GINS3	2.66409	0.954227	0.0721409	0.0876357
GJA1	0.725666	0.316645	2.49124	-3.54013
GLDC	1.93754	1.0379	0.0475457	0.0930983
GLE1	0.515178	0.119027	0.842641	0.285636
GLG1	3.30608	-3.91409	1.39625	1.53674
GLTSCR1	0.804378	0.215933	1.09814	1.04468
GLTSCR2	1.83124	1.13357	0.235337	0.104417
GLYR1	0.354264	0.124101	0.257032	0.137625
GMPS	1.56272	-0.316621	1.8987	-0.921075
GNAI2	1.69404	-1.34206	2.26012	-1.31512
GNB1	2.51261	-1.3776	1.8111	-1.6353
GNB2	2.52128	-0.941696	0.646523	-0.788572
GNB2L1	2.11492	-1.41483	1.67779	-0.539327
GNL2	2.12567	1.06053	0.0019952	0.000741323
GNL3	2.34657	1.03325	0.0889369	0.0305697
GNL3L	3.10189	1.46464	0.385575	0.335382
GPATCH1	3.60955	1.91879	0.173968	0.106522
GPATCH11	0.863179	1.55638	0.853919	0.380985
GPATCH4	2.50588	1.07965	0.802607	0.245138
GPATCH8	4.75652	1.02439	1.47741	0.873312
GPD2	0.749278	-0.919477	0.448259	-0.957842
GPKOW	2.48496	1.12758	1.59756	0.988988
GPX4	0.0929207	-0.0250104	0.0578128	-0.0393073
GRB10	1.69895	-0.673569	1.43981	-1.57355
GRB2	2.15755	0.521938	0.444602	0.540592
GRHL2	1.1126	-1.38455	0.722022	-2.10637
GRSF1	0.263326	-0.256478	2.649	0.689112
GRWD1	2.65619	0.513866	0.0123868	0.0061512
GSG2	1.61091	0.339397	0.545626	0.525686
GSK3B	3.18478	-1.13958	1.14661	1.0296
GTF2B	4.25523	1.5462	1.58876	0.991088
GTF2E1	2.23986	0.745819	1.63562	1.01505
GTF2E2	2.61453	0.884925	2.05945	0.951323
GTF2F1	5.55039	1.11675	1.2007	0.304811
GTF2F2	1.80172	1.05825	0.74499	0.294441
GTF2H1	4.94791	1.9293	0.0294273	0.0141239
GTF2H3	1.43626	2.26778	0.0809516	0.0951621
GTF2H4	3.67769	1.14709	0.998358	-0.704448
GTF2I	1.4889	-0.525391	0.0382549	0.0253023
GTF2IRD1	1.27825	-1.40569	0.57123	0.377759
GTF3C1	2.71914	0.693457	0.21892	0.196662
GTF3C2	4.77417	0.971323	1.22985	0.206296
GTF3C3	3.87094	0.533527	0.346492	0.233219
GTF3C4	3.49782	1.2026	0.695328	-0.533453
GTF3C5	3.35327	0.506286	0.113547	0.0685673
GTPBP4	2.05182	1.11221	1.10686	-0.354277
GTSE1	0.490804	-0.257194	2.09539	0.662451
GZF1	0.766125	0.369481	1.1658	0.828684
H1F0	1.59249	0.850025	0.242328	-0.491357
H1FX	0.519253	-0.206804	0.414248	0.547957
H2AFX	0.613733	2.95135	0.073085	-0.0839437
H2AFY	4.0729	-5.60885	0.671346	0.58724
H2AFY2	3.50293	-2.83054	0.362226	0.710539
HADHA	0.690591	-0.838484	0.189968	-0.163433
HAT1	4.08645	1.11222	0.581276	-1.09984
HAUS6	2.54614	-1.18999	0.76924	0.880286
HCFC1	0.0779282	-0.0194556	1.71012	0.387789
HDAC2	2.40022	-0.372484	1.22706	0.329885
HDAC3	0.976383	0.425824	0.0920209	0.0471261
HDGF	1.12132	-0.469445	0.251635	-0.175859
HDGFRP2	0.158435	0.0668914	0.326138	-0.151166
HDLBP	2.984	-1.01022	0.673196	0.159519
HEATR1	0.844666	0.526057	1.45134	-0.623478
HELLS	3.02968	-0.989447	2.13741	-0.520392
HIC2	2.0855	1.77345	0.692313	0.824074
HIP1	2.7081	-4.09552	0.602176	1.78004
HIRA	0.106131	-0.0317796	0.231145	-0.139168
HIRIP3	1.13486	0.425198	1.78795	-1.08872
HIST1H1A	3.26422	6.28536	0.212173	0.352861
HIST1H1B	0.0540841	-0.0269547	0.112133	-0.0568072
HIST1H1C	0.0741524	-0.0453313	0.0508825	0.0532977
HIST1H1D	0.568319	0.41382	0.315435	0.290536
HIST1H1E	0.445076	-0.294908	0.36275	-0.301019
HIST1H1T	4.84401	3.6438	1.4749	-1.5993
HK1	3.06006	-3.08466	0.797699	-1.13898
HK2	4.15865	-2.03498	2.64682	-1.29937
HLTF	3.95882	1.1889	0.488679	-0.558534
HMG20A	1.14164	-0.268422	0.187813	-0.19274
HMG20B	1.50881	-0.360924	0.508074	1.18466
HMGA1	1.16784	-0.276728	1.88039	-1.35146
HMGA1	1.16784	-0.276728	0.472645	-1.82397
HMGA1	2.1341	-0.450837	1.88039	-1.35146
HMGA1	2.1341	-0.450837	0.472645	-1.82397
HMGA2	5.40486	-2.29437	0.910671	0.851755
HMGB1	0.407064	0.0341263	0.142596	0.177771
HMGB2	0.898014	0.238871	0.212974	0.209634
HMGN1	0.169377	-0.137506	0.304958	-0.498385
HMGN5	1.67587	-1.12643	1.20108	1.61421
HMGXB4	0.188009	0.0712598	0.709779	0.333858
HMMR	2.78325	-2.18673	0.921684	0.559827
HMOX1	0.0738322	-0.122948	0.572912	-0.554593
HN1L	2.05738	-0.52108	0.00718922	0.00997543
HNRNPA0	1.24181	0.0866693	0.0272704	0.0232531
HNRNPA2B1	0.24398	0.079895	0.295666	0.187799
HNRNPA3	2.5604	0.604525	0.701515	0.429127
HNRNPAB	0.544213	0.33408	0.650628	0.351486
HNRNPC	1.39588	0.204791	0.252846	0.125104
HNRNPH1	0.38502	-0.0921694	0.17664	-0.147413
HNRNPH2	2.76855	0.621317	0.397311	-0.339987
HNRNPL	0.643916	0.117865	0.75057	0.265209
HNRNPLL	1.06271	0.251158	0.0231759	0.0179717
HNRNPM	2.05829	0.548177	1.84281	0.764684
HNRNPR	0.280636	0.0628777	0.920993	0.453626
HNRNPU	1.36045	0.24784	1.14046	0.177694
HNRNPUL1	0.236503	0.057958	0.0911628	0.0572186
HNRNPUL2	0.261043	0.063453	0.124349	0.0712585
HP1BP3	0.186998	0.133284	0.149267	0.110964
HSD17B10	0.526519	0.18125	0.858652	0.990297
HSD17B12	3.07049	-1.13148	1.12542	0.400621
HSD17B4	2.56617	-2.6452	0.891133	-0.563796
HSP90AB1	2.43672	-0.681721	2.10404	-0.983781
HSPA14	1.2658	-0.630645	0.316567	0.607702
HSPA4	2.14704	-1.18871	0.213211	0.128919
HSPA5	0.557883	0.242657	1.29977	-0.366825
HSPA8	1.04425	-0.559366	0.678655	0.320914
HSPD1	0.102346	0.161837	0.23057	-0.0583623
HSPH1	0.0441813	-0.0247002	0.757488	-0.839877
HTATSF1	1.11994	0.0806897	1.03486	0.6812
HYOU1	2.60645	0.881465	2.40695	1.30803
IARS	2.21266	-1.88018	0.263769	-0.425222
IDH2	2.1384	-2.50033	2.17476	1.63022
IGF2BP1	5.4895	-4.76751	0.413089	-0.185369
IGF2BP2	3.75555	-1.77234	1.37082	1.4827
IGF2BP3	4.84713	-3.05936	2.20023	2.04951
IGF2R	3.34421	-5.21029	0.272824	-0.429648
IKBKAP	2.84284	-2.85794	0.0977496	-0.0818233
ILF2	2.17051	0.367116	0.742532	-0.236598
ILF3	2.85687	0.346666	0.394457	-0.0820719
ILKAP	3.46846	1.0188	0.841598	0.759899
IMMT	0.561945	-0.532227	0.869346	0.134771
IMP3	0.998292	0.780168	0.93973	-0.440929
IMP4	1.98056	0.831182	1.30194	-0.619024
IMPDH2	3.35454	-2.11708	0.0231982	-0.0380363
INA	0.468974	0.131494	2.87662	-4.8376
INCENP	1.17687	-0.52855	0.0648908	-0.0299187
ING1	0.159619	0.126957	0.615959	0.705954
ING3	2.56958	0.749744	0.774211	0.361374
ING4	2.01059	-1.96851	0.710178	1.8445
ING5	0.256909	0.104497	0.615625	0.547105
INO80C	2.201	0.58626	1.55476	0.501362
INTS1	3.04095	0.447732	0.307273	0.177452
INTS10	2.54909	0.483796	0.255537	0.218884
INTS12	1.30372	0.341894	0.824434	1.03272
INTS2	0.721432	0.365089	0.17972	-0.142399
INTS3	1.40789	0.303715	0.0351515	-0.0251516
INTS4	2.50537	0.434621	0.0463226	0.037007
INTS5	1.28166	0.421773	0.719665	0.361454
INTS6	0.474632	0.110793	0.0239495	0.0164909
INTS7	2.57918	0.359824	0.0246987	0.0119254
INTS8	1.03166	0.31417	0.249726	0.141506
INTS9	1.17254	0.37897	0.00473516	-0.00664838
IPO4	4.09141	-1.15906	0.543525	-0.371234
IPO5	2.92154	-1.36341	1.75998	-1.88715
IPO7	2.03241	0.469078	1.35628	-0.915025
IQGAP1	2.09368	-0.963159	0.454053	0.541372
IRF2BP1	1.84216	0.328969	0.554331	-0.452011
IRF2BP2	1.0776	0.183104	2.4906	1.8214
IRF2BPL	2.98757	-0.931741	1.504	0.634034
ISG20L2	2.17727	1.13685	1.08841	-0.392365
ISY1	2.8775	0.608644	1.28557	0.757421
ITCH	0.411129	-0.179849	1.71395	-1.11538
ITGA6	2.88111	-3.13226	0.350544	-0.560351
ITGB1	0.767026	-0.724544	0.0362751	-0.0514507
ITPR3	0.906342	-1.50865	0.335972	-1.15911
IWS1	2.05312	0.522799	0.454616	0.187021
JARID2	2.32463	-0.671033	2.36675	-1.34487
JMJD1C	3.74381	-1.83758	2.16177	-0.916932
JUP	0.148164	0.0637449	0.992116	-1.44252
KANSL2	1.20944	0.342038	0.41613	0.358081
KANSL3	0.32009	-0.0829716	1.4701	0.346313
KARS	1.21512	-1.11713	0.79863	-1.20751
KAT6A	1.11737	0.363599	0.525729	0.569497
KAT6B	1.61223	1.92482	1.72481	0.802332
KAT7	1.48781	0.354413	0.150099	0.104719
KAT8	0.347287	-0.0679156	0.149052	0.235739
KDM1A	0.0169456	0.00546074	0.0582378	0.0292104
KDM1B	0.101562	0.0926647	0.892254	0.83089
KDM2A	0.28762	0.190725	0.180531	-0.0958036
KDM2B	2.21306	-0.512408	0.952424	0.560455
KDM3A	0.927636	-0.0966638	3.0741	1.33246
KDM3B	0.00101505	-0.000173569	1.45422	0.627362
KDM4A	3.84614	2.85863	0.157072	-0.130966
KDM4C	2.0141	2.81058	2.00653	-0.585061
KDM5A	0.314733	0.148097	0.32358	0.221748
KDM5B	1.22887	0.373306	0.875804	-0.301495
KDM6A	4.27982	1.39894	0.247694	-0.116664
KDM6B	1.65504	1.76379	1.0185	1.37438
KHDRBS1	3.09015	-1.14801	0.780605	0.173461
KHDRBS3	1.98753	-0.881679	0.092029	-0.0652994
KHSRP	3.956	1.0912	0.714054	0.689172
KIAA0020	2.268	1.09995	2.05915	-0.596157
KIAA0907	1.46315	0.550234	0.31027	0.443033
KIF11	2.39511	-4.32195	1.49961	-1.1893
KIF18B	0.874365	-1.64609	2.52978	0.846225
KIF20A	0.355771	-0.155659	0.495765	-0.251928
KIF22	0.607857	-0.187738	0.846778	-0.300701
KIF23	2.9798	0.893276	1.14987	-0.691749
KIF2C	0.578425	-0.151618	1.37751	-0.234101
KIFC1	0.710684	0.107871	1.38647	0.243712
KIN	2.15636	0.619196	0.530236	-0.716085
KLF3	0.947054	0.797035	0.327229	-0.447139
KLF4	4.46148	4.01928	1.27339	1.56293
KLF5	3.16378	3.41612	1.54002	-0.324975
KLHL7	3.0636	-1.36708	1.35455	-1.35661
KMT2A	2.5439	-1.60742	0.00189481	0.0012296
KMT2B	1.59595	0.616161	0.520487	0.207263
KMT2D	0.0499469	0.0175044	1.79338	2.12937
KNOP1	1.00371	0.589214	0.81804	-0.315242
KPNA1	1.19432	0.332136	2.36399	0.923157
KPNA2	0.133086	0.0757809	0.827536	0.179902
KPNA3	0.637393	0.134042	1.03978	0.738962
KPNA4	0.717855	-0.164784	0.880233	0.320961
KPNA6	2.7117	0.544157	2.16231	0.554143
KPNB1	0.577598	-0.0808659	0.112084	0.0394007
KRAS	1.43233	-0.549039	1.24978	1.50879
KRI1	2.00184	1.18977	0.471179	0.232309
KRR1	1.44405	0.981253	0.0222795	-0.0117715
KRT18	2.95152	-1.9348	0.0587882	0.299637
KRT19	2.16167	-1.07004	0.49013	1.20747
KTN1	3.14128	-1.74198	3.13137	1.08924
L1TD1	3.07116	-3.35199	2.01089	-1.42187
L3MBTL2	2.57358	0.89043	0.767946	0.368293
L3MBTL3	1.66312	0.427923	2.92633	0.796555
LAD1	2.69101	-2.04786	0.0589342	-0.11334
LAMA1	1.13874	1.25709	0.0135858	0.0642198
LAMB1	0.811298	1.85771	1.24971	-3.16336
LAMC1	2.19979	1.06356	1.56891	-2.14801
LARP1	2.62031	-3.25663	0.298653	0.218857
LARP4	0.882259	-0.935139	0.596094	0.826032
LARP7	3.03281	1.33943	0.900773	0.456452
LARS	2.5199	-1.22423	1.02085	-0.960966
LAS1L	2.98893	0.634073	1.18735	-0.560749
LASP1	2.51196	0.548135	1.16872	-0.981146
LBR	1.85172	0.589646	0.480639	-0.151107
LDHB	2.97637	-2.45653	0.631107	-1.19019
LEMD2	2.3075	0.687241	1.07449	1.12589
LEMD3	0.412757	0.103191	1.70532	0.851911
LENG8	1.95457	0.543702	0.0240226	0.0254949
LEO1	2.27316	0.499907	0.573689	0.337723
LIG1	1.0888	-0.349068	0.11365	0.103042
LIG3	4.07387	0.709954	0.591622	0.318035
LIMA1	0.338016	0.0841478	0.130772	-0.214031
LIMS1	1.47877	-0.670476	0.527805	0.280522
LIN28A	5.58268	-2.07988	3.35625	-1.15204
LIN7C	2.00845	-1.74889	0.608594	0.54061
LLGL2	1.91521	-2.52927	1.28618	1.04069
LMAN1	0.975679	-0.532291	1.08168	0.493486
LMAN2	0.876679	-0.437511	0.540477	0.303321
LMNA	4.51955	2.40517	0.112192	0.0713743
LMNB1	2.31068	0.696346	0.611549	0.308578
LMNB2	1.36887	0.513393	1.15734	0.477618
LMO7	2.61382	-4.04399	1.05669	-1.47687
LONP1	0.0400055	-0.0223834	0.752654	-0.832094
LPCAT1	1.82037	-1.58781	0.374803	-0.603859
LRIF1	2.78597	1.5124	0.384269	-0.387023
LRPAP1	1.56317	0.546108	0.107229	-0.159614
LRPPRC	0.907965	-0.51928	1.34172	-1.00754
LRRC40	6.33749	-1.46512	1.62829	-1.49485
LRRC47	2.9445	-0.897238	2.25537	1.319
LRRC59	0.8194	0.10706	1.04161	0.770086
LRWD1	1.83579	0.482437	2.11125	-0.514131
LSG1	0.713564	-0.221667	0.249512	-0.257933
LSM12	1.96659	-1.10029	0.930315	1.19186
LSM2	0.0220178	-0.00771459	0.582907	0.922806
LSM3	1.37146	-0.639559	2.51969	1.17269
LSM4	0.0189233	0.0135638	0.870006	0.930434
LUC7L	1.41808	0.512547	0.0318566	0.0216935
LUC7L2	2.4623	1.1667	0.75384	0.508209
LUC7L3	2.91231	1.11803	0.303582	0.235864
LUZP1	3.57232	-1.93632	0.211984	0.219402
LYAR	2.27331	1.06428	0.560002	-0.245907
MACF1	3.83082	-6.89888	0.352525	-0.220545
MAD1L1	1.40294	0.486481	0.948977	0.369163
MAD2L1	1.53908	-0.748018	0.120247	0.246405
MAK16	2.255	1.03241	1.59883	0.393187
MAP1B	3.40359	-7.16938	0.745679	-1.58315
MAP1LC3B	4.34457	-3.59567	0.0489401	0.0617358
MAP1S	2.63914	-1.92636	1.40236	1.12488
MAP2K7	1.95132	-0.355669	1.5238	2.21168
MAP4	2.69691	-1.80008	1.57787	1.92367
MAP7	2.84594	-3.89475	0.140058	-0.160916
MAPK1	1.48634	-0.301361	1.96241	1.32874
MAPRE1	1.97138	-0.601034	0.481424	0.296637
MARK2	3.16255	-3.34478	0.658761	0.409559
MARS	2.69207	-2.16674	0.690918	-0.681529
MAT2A	1.46694	-0.628764	1.00141	-0.71995
MATR3	0.520152	-0.172997	0.749808	0.19552
MAU2	0.882997	-0.323956	0.550277	-0.374173
MAX	0.819688	0.209312	1.18667	0.783291
MBD1	2.71219	-1.9573	0.759119	0.499664
MBD3	1.12004	-0.268497	0.971451	-1.45935
MBD3	1.12004	-0.268497	2.16382	0.461418
MBIP	0.482446	-0.487574	0.953373	0.625423
MBTD1	0.561182	-0.215303	0.309297	-0.203724
MCM10	3.2795	2.83697	0.0222315	0.0133317
MCM2	3.92332	0.360671	0.615161	0.230762
MCM3	3.31261	0.360767	0.801238	0.421895
MCM3AP	0.950563	0.358711	0.0283241	-0.0143992
MCM4	3.03316	0.423473	0.351186	0.219508
MCM5	2.59458	0.385581	0.160507	0.0827128
MCM6	3.21248	0.318392	0.304878	0.180074
MCM7	2.47676	0.472476	0.623929	0.256488
MCRS1	1.92391	0.557258	0.629548	0.290504
MCTS1	0.4556	-0.234731	0.350329	-0.215342
MDC1	2.34416	-0.652105	1.36708	0.325647
MDH2	0.211845	-0.342669	0.162214	0.113861
MDN1	1.25228	-0.145432	1.13372	-0.538932
MEAF6	1.12506	0.399518	1.566	1.04458
MECP2	0.669104	0.365093	0.248863	0.414976
MED1	3.51104	1.08598	1.04106	0.513703
MED12	2.45101	-0.691081	1.09819	-0.769372
MED14	2.3984	0.444583	1.17499	-0.554022
MED15	3.23616	1.18062	0.52408	0.546452
MED16	1.8788	0.392521	0.219023	0.239353
MED17	0.543568	0.442293	0.31313	-0.229846
MED20	0.398708	0.21927	0.495487	0.530768
MED23	3.44071	0.594151	0.022222	-0.0256252
MED24	2.39298	0.458902	0.0149815	-0.0111828
MED25	0.531801	0.246861	0.40316	0.293928
MED26	2.36597	0.687737	1.513	1.06551
MED30	0.305903	0.135958	0.36951	0.662224
MED4	1.9287	0.617225	0.857223	0.72508
MED8	1.69549	0.452718	1.00868	0.831509
MELK	1.81556	-0.436014	0.680128	-0.858697
MEN1	0.636854	0.228863	0.735036	-0.188545
METAP1	2.3137	-1.03103	0.941634	0.280159
METAP2	2.91481	-5.43212	0.806521	-0.774568
METTL16	3.23858	2.05457	1.37142	-1.39571
METTL3	1.18031	0.0935472	1.04262	0.54461
MFAP1	0.974102	0.540864	0.884218	0.488343
MGA	2.37637	0.814489	2.7544	0.584995
MGA	2.08695	1.00663	2.7544	0.584995
MIF	0.902837	5.17897	1.4828	-2.30589
MINA	1.04181	0.396369	0.070677	-0.0977542
MIS12	0.115586	0.0506179	0.830449	0.637411
MIS18A	0.261033	-0.227262	0.410952	0.332137
MIS18BP1	0.787927	-0.441128	0.657862	-0.365927
MKI67	0.951807	-0.51958	0.829901	-0.327211
MKI67	1.1337	0.48509	0.829901	-0.327211
MLEC	1.17366	-0.670581	1.48267	1.0383
MLH1	0.599885	-0.0804049	1.38106	0.77729
MLLT1	2.86096	1.08622	0.575992	1.00131
MLLT10	0.186028	0.0804793	2.02292	2.01616
MLLT4	1.46559	-2.32036	0.463991	-0.296425
MLLT4	4.69233	-1.2237	0.463991	-0.296425
MMTAG2	3.35237	1.54969	0.668658	1.6099
MNAT1	3.20571	1.18714	0.88722	1.07277
MND1	0.253944	-0.105798	0.390733	0.578652
MNT	0.728823	0.411538	1.90633	1.0956
MOGS	1.44392	-0.37376	0.185914	0.183856
MORC3	3.66063	1.94991	2.74345	0.406628
MORF4L1	1.99669	0.370678	0.276899	-0.212545
MORF4L2	2.08596	0.829866	0.0363787	0.0585353
MOV10	5.45428	-3.26872	0.145942	-0.0626183
MPG	0.766539	0.232689	1.47376	1.00907
MPHOSPH10	2.05361	0.944759	0.362388	0.0766106
MPHOSPH6	0.040356	-0.0116456	0.243006	-0.162905
MPHOSPH8	1.6057	0.640078	0.735147	-0.206058
MPRIP	2.38869	-0.827223	1.01178	-1.59712
MRE11A	2.69182	0.768842	0.517172	0.326937
MRFAP1	2.03083	0.714333	0.604026	0.495433
MRGBP	1.23548	-0.80561	0.364705	0.22115
MRPS23	0.830627	1.41408	0.532851	0.375536
MRPS9	2.0583	-1.41331	0.228984	0.380183
MRTO4	3.08196	0.833414	1.06993	-0.47447
MSH2	2.88621	0.612152	0.585881	0.366624
MSH3	3.23458	0.568035	1.35738	-0.424462
MSH6	3.60962	0.934802	0.839601	0.372022
MSI1	4.54944	-5.84454	0.77046	0.955165
MSI2	2.87672	-4.10689	0.342139	-0.413813
MTA1	4.2107	-1.84462	1.84295	-0.315893
MTA2	5.09008	-0.746618	2.11655	0.502413
MTA3	3.44239	0.488065	0.635288	-0.37866
MTBP	0.407293	0.219587	0.424697	0.310394
MTDH	2.31171	-3.46602	0.0684829	-0.0834007
MTF2	1.84775	0.825513	2.29675	0.868535
MTHFD1	3.11024	-0.846558	0.988822	-0.643749
MTHFD1L	0.0695222	0.089028	0.395594	-0.423023
MTHFD2	0.651962	0.979822	0.0226345	0.0219345
MUM1	2.10994	2.55421	2.01976	0.84024
MYBBP1A	1.24459	0.580863	1.02829	0.194125
MYBL2	1.63255	1.29781	0.0372771	0.0191822
MYEF2	5.92329	-5.67182	0.0888613	-0.121834
MYH10	3.04772	-1.59039	2.21757	-2.27863
MYH9	2.9365	-1.31441	2.36323	-2.53012
MYL12A	3.89651	-1.49971	1.91948	-3.84003
MYL6	3.23419	-1.5347	1.23217	-0.920073
MYO18A	3.62222	-2.88682	0.196255	-0.262342
MYO1B	2.15208	-3.92712	0.561317	-0.44612
MYO1C	1.88239	-0.99602	1.63442	-1.24399
MYO1E	1.13407	0.381861	1.07303	-1.04169
MYO5A	3.6494	1.16812	0.623016	-1.94904
N4BP3	2.22034	-1.83404	1.78031	-1.03655
NAA15	2.40897	-1.38258	2.08117	-1.14005
NAA25	2.15135	-3.08908	1.78295	-1.10689
NAA50	0.478209	-0.154373	0.490323	0.443222
NACA	2.48882	-1.89979	0.643649	0.117593
NAP1L1	4.09517	-1.82214	0.68121	-1.06677
NAP1L1	2.85475	-1.92917	0.68121	-1.06677
NAPA	0.197686	0.0451215	0.764383	1.08861
NARG2	0.408568	0.14196	0.0279011	-0.0392653
NARS	0.564729	-0.227969	0.521162	-0.954298
NARS	0.37124	0.175694	0.521162	-0.954298
NASP	1.10739	-0.442739	0.660061	-1.13843
NAT10	1.12188	0.587055	1.62637	-0.298801
NAT10	1.47775	0.769501	1.62637	-0.298801
NBN	3.64294	0.948318	0.32548	0.199947
NCAPD2	2.64855	-0.66777	0.555679	0.421982
NCAPD3	4.2649	1.05861	0.0579632	-0.0473175
NCAPG	1.56165	-0.480694	0.216388	0.17982
NCAPG2	2.67671	0.611657	0.598116	0.277811
NCAPH	1.32966	-0.299735	2.1401	0.86323
NCAPH2	3.29625	1.1072	1.68687	0.918497
NCBP1	3.63588	0.696802	0.0751264	0.0227852
NCBP2	2.29793	0.427066	0.948702	0.634397
NCKAP1	3.42659	-2.75052	0.273812	-0.297583
NCL	2.80575	0.917932	0.457573	-0.23326
NCLN	0.67466	-1.27793	0.288939	-0.541533
NCOA5	2.83239	0.695907	0.168272	0.126692
NCOR1	3.3201	0.851018	2.24405	0.407618
NCOR2	2.57667	0.6871	1.39294	1.24071
NDC1	0.18276	-0.125343	0.300403	-0.152126
NDE1	1.82482	-2.47764	0.892686	0.59949
NDNL2	2.14298	0.369816	0.573795	0.471237
NDUFS1	0.642972	-0.850294	1.43031	-0.681242
NEFM	2.38441	-4.61963	0.885997	1.07299
NELFA	2.24104	0.66748	2.66012	1.12152
NELFB	2.99176	0.884846	1.22817	0.785402
NELFCD	4.05004	0.812452	2.05363	0.928886
NELFE	3.80363	1.15726	1.61226	1.33286
NES	2.97399	-8.96683	1.79613	1.39671
NFATC2IP	3.81154	1.89859	2.45602	1.53885
NFRKB	3.59531	0.893232	0.0805048	-0.0626952
NFYC	0.820671	-1.03079	0.0387444	0.122943
NGDN	1.34681	0.729176	0.395032	-0.174865
NHP2	2.52857	1.07178	2.11272	0.816443
NHP2L1	2.20253	0.875724	0.219426	0.116112
NIP7	2.32343	0.809731	0.831261	-0.347085
NIPBL	0.0643641	-0.0292899	0.375973	0.136171
NKAP	3.40039	1.71096	0.956874	0.951362
NKRF	2.66065	0.879571	1.09806	-0.862091
NLE1	1.0417	0.120049	0.419627	-0.230696
NMD3	0.757313	-0.26675	0.476093	-0.916169
NMNAT1	4.98542	2.42979	0.944784	1.13815
NMT1	2.94978	-2.03327	0.0702933	0.0803197
NOB1	0.705836	-0.53556	0.329708	0.425763
NOC2L	1.669	1.1072	1.659	-0.374338
NOC3L	1.11932	0.578661	1.05352	-0.65936
NOC4L	1.79814	1.03653	0.711547	-0.592373
NOL10	1.95736	0.909676	0.810299	-0.386992
NOL11	0.83052	0.408992	2.92345	-0.795991
NOL6	1.64123	0.857468	1.20524	-0.52539
NOL7	1.57463	0.803111	0.84023	0.100267
NOL8	1.66249	1.55265	2.84305	-0.327642
NOL9	1.9615	0.603937	1.55572	-0.661597
NOLC1	0.893608	0.633505	0.870584	-0.855902
NOM1	1.18269	0.679664	0.732253	-0.41345
NOMO1	2.07639	-0.999966	1.8872	0.598749
NONO	2.67675	0.704035	0.755897	0.242536
NOP10	2.40971	1.03763	0.152468	0.237092
NOP14	1.48556	0.899293	0.527134	-0.254808
NOP16	2.48804	1.07313	0.39575	-0.0905558
NOP2	1.75645	0.990936	1.22288	0.323612
NOP56	1.69257	1.29954	0.340744	-0.150548
NOP58	1.59555	1.28516	0.450667	-0.163417
NOP9	3.1159	1.28557	0.869041	-0.410199
NOSIP	4.60586	1.01402	0.0904359	0.0702731
NOVA2	6.66226	-5.61034	0.0358504	-0.0118726
NPAT	1.71775	0.801324	0.591637	0.361729
NPM3	2.00281	0.628005	0.979427	0.302315
NRF1	1.62483	2.43317	1.6401	0.718779
NRM	2.08617	-1.64583	0.186474	0.182192
NSD1	1.32277	0.597134	1.3987	-0.186035
NSF	0.0774191	-0.0513509	1.21339	1.03377
NSFL1C	1.38755	-0.556161	0.0276758	0.0214926
NSMCE1	1.42415	0.419814	0.212746	0.165157
NSMCE4A	2.18251	0.524794	0.230945	0.318607
NSRP1	2.12875	3.38958	1.07331	0.85575
NSUN2	3.64636	1.48793	0.214463	0.0990607
NSUN5	3.49538	1.74151	1.15225	-0.787602
NUCKS1	0.140821	0.0634905	0.525246	-0.83484
NUDC	1.93322	-0.859002	0.495237	-0.674294
NUDT16L1	2.88593	-0.509378	0.826013	0.571429
NUDT21	1.288	0.180559	0.455691	0.28937
NUFIP2	2.30848	-4.59004	0.413161	0.795029
NUMA1	0.653955	-0.205415	0.270006	0.0557365
NUP107	0.79628	0.207268	0.975372	-0.343414
NUP133	0.794498	0.13004	0.249845	-0.130784
NUP153	2.18437	1.01302	0.516802	0.220735
NUP155	0.93914	0.1908	0.0235714	-0.011795
NUP160	0.552261	0.128054	1.40276	-0.385094
NUP188	0.781747	0.224429	1.15969	-0.35499
NUP205	0.86213	0.195019	0.353744	-0.167329
NUP210	5.74936	-6.35458	2.9348	2.15968
NUP214	1.73861	-0.307176	1.5961	0.578801
NUP35	1.38196	-0.36316	0.68748	0.397437
NUP37	0.118657	0.0263748	0.149815	0.125165
NUP43	0.603806	0.13301	0.241774	0.268434
NUP54	0.870118	-0.149745	2.12045	0.432673
NUP85	0.373039	0.112304	0.758405	-0.376977
NUP88	0.754486	-0.133603	0.162808	0.094492
NUP93	0.100274	0.0279477	0.455562	-0.16864
NUP98	0.550229	0.145899	0.252759	0.42182
NUPL1	0.000705092	-0.00025177	1.13434	0.534177
NUPL2	0.0557637	0.0199324	0.0736028	-0.0604197
NUSAP1	0.818446	0.219379	1.56905	0.747213
NUTF2	0.363629	0.15259	0.5665	-0.354027
NVL	3.08366	1.63649	2.15663	-0.540677
NXF1	1.59395	0.292781	0.14119	-0.0606372
OARD1	2.11514	-1.41133	1.07126	0.647009
OGT	1.72398	0.216939	1.70714	-0.884717
OGT	1.72398	0.216939	0.0507789	0.21052
OLA1	3.84544	-2.34603	2.20424	-1.26794
OPA1	1.44475	-2.12828	0.154722	-0.456587
ORC3	1.40923	0.346101	1.19013	-0.55525
ORC4	1.51658	0.324693	0.350998	-0.262822
OXSR1	1.69803	-0.563014	0.159709	-0.111028
P4HB	1.12267	-0.2356	1.5407	0.572173
PA2G4	0.0162656	-0.00652377	1.9082	-0.581981
PABPC1	2.24365	-1.62904	0.421831	-0.186679
PACSIN2	3.04882	-1.43303	0.245094	-0.356216
PAF1	2.5827	0.420211	0.682399	0.385753
PAFAH1B1	4.18304	-1.18577	0.133176	0.111413
PAICS	3.03023	-2.02606	0.880106	0.637187
PAK1IP1	2.49033	1.27054	0.678406	-0.362984
PAK4	1.67543	-1.86496	1.18626	0.852017
PAPD5	1.6612	0.966194	0.230786	0.116707
PAPOLG	2.86576	0.296646	0.919518	1.74272
PARD3	3.25815	-1.4186	0.261748	-0.27918
PARN	2.52094	1.22932	0.759039	0.631503
PARP1	3.21379	1.15959	0.321789	-0.153544
PARP2	3.33007	1.27242	0.210482	-0.215998
PAWR	5.86284	-3.20028	0.38848	0.412589
PAXBP1	2.53656	0.74913	0.815065	0.506868
PAXIP1	2.87915	1.0223	1.66347	0.974044
PBDC1	1.81549	-2.19473	0.503152	0.718693
PBRM1	0.559881	-0.25537	0.282496	0.128195
PCBP1	1.07953	0.106464	0.671473	0.482886
PCBP2	2.33898	-0.518847	0.179055	0.14985
PCF11	3.81801	1.50704	2.06154	0.901094
PCGF2	3.20727	-2.76526	0.183737	-0.2023
PCGF6	2.27525	0.938247	0.739223	0.347841
PCID2	0.25151	0.0866191	0.905928	-0.413334
PCM1	0.741119	-0.478705	2.45423	1.12991
PCNA	0.481912	0.0691948	0.313622	-0.123569
PCNP	2.80915	0.774597	0.359262	0.215031
PCNT	1.23606	1.85819	1.90797	0.55515
PCYOX1	1.52083	0.726407	1.38578	-0.906815
PDAP1	5.14533	-1.53896	0.0720741	-0.0874278
PDCD11	1.48213	0.986558	1.18495	-0.606705
PDCD6	1.40098	-0.254597	0.0462536	0.0487804
PDCD7	4.41921	0.867566	0.492148	0.718095
PDHA1	2.02302	1.16426	1.23842	-1.98413
PDHB	1.61429	0.764603	0.697719	-1.52507
PDIA4	2.35638	-0.898181	1.76168	0.981105
PDIA6	2.28172	-1.15954	0.562079	0.251614
PDLIM5	2.24081	-0.620302	1.21091	-1.24888
PDLIM7	3.37241	-1.11318	1.19355	-2.19669
PDS5A	2.49697	1.1065	0.691082	-0.290928
PDS5A	2.65203	1.26599	0.691082	-0.290928
PDS5B	0.289527	-0.147261	0.487222	0.133347
PDZD11	2.03907	-1.19532	0.274405	-0.424274
PELP1	0.422845	0.134593	0.251308	-0.0978057
PES1	2.2767	1.07388	2.32509	-0.476796
PFDN2	1.0393	-0.614028	0.203409	0.198782
PFKL	0.810113	0.100117	0.511955	-1.21752
PFKP	4.76604	-2.1238	0.368052	-0.874257
PFN1	1.76207	-0.484127	2.50043	-1.7259
PGAM1	3.61725	-0.908971	2.17943	-2.45517
PGD	1.32133	0.334922	0.0904529	0.0945352
PGRMC1	5.35407	-2.12228	0.178141	0.486474
PGRMC2	1.25139	-0.74787	1.54445	0.827766
PHAX	3.30714	1.29775	0.664603	0.835944
PHB2	0.535829	1.239	0.599377	-0.24291
PHC1	3.306	-0.827136	0.648354	0.443845
PHF10	1.38532	-0.513096	2.2561	0.422
PHF12	0.0741646	0.0749785	0.562647	0.551383
PHF14	1.04621	-0.374797	0.629451	-0.21509
PHF16	0.959727	-0.533091	0.718622	0.902276
PHF20	1.32833	-0.645583	0.242274	-0.193851
PHF3	1.95867	0.509121	1.52089	0.429856
PHF5A	0.375563	-0.260157	2.27977	0.672268
PHF6	0.218557	-0.0813491	1.32418	-0.558266
PHF8	2.58236	0.989125	0.298708	0.286578
PHGDH	3.68261	-1.43682	1.61202	-1.78824
PHIP	1.33624	-0.507492	1.11646	-0.555088
PHRF1	2.944	1.20825	0.26538	0.180673
PIAS2	1.92012	0.59979	0.194725	-0.229849
PIAS4	2.44653	0.741257	0.106845	0.130234
PICALM	3.68375	-1.59134	1.162	-0.788741
PIN1	1.16032	0.288538	0.0640655	0.0804342
PIN4	1.86298	0.292134	0.616668	0.524963
PINX1	2.29522	0.894885	1.24872	-0.830125
PKN2	1.39643	-1.7289	0.823122	-1.20578
PKP2	0.643078	1.04969	1.51684	-1.56871
PKP4	3.0748	-4.03393	0.892297	-1.43399
PLCB3	3.42456	-2.09105	0.545951	0.668621
PLEC	3.89462	2.10899	3.55049	-1.65252
PLEC	4.39092	4.60605	3.55049	-1.65252
PLEKHA5	4.01133	-5.65216	0.322184	0.472717
PLEKHA7	2.59901	-1.76271	0.0972295	-0.0805333
PLK1	0.138313	-0.0448049	2.30586	-0.903688
PLRG1	2.63997	0.352717	1.35525	0.120063
PMF1	1.41637	-0.356388	2.81364	1.12091
PML	3.15932	-0.92646	3.41571	-0.896917
PMS1	0.220239	-0.0350323	0.364179	-0.15802
PNKP	3.47801	0.37594	0.0330865	0.0234547
PNN	1.88619	0.51643	2.69573	0.492841
PNO1	0.738829	0.441189	0.263415	-0.165806
PNPT1	0.240931	0.613448	0.0880758	0.126242
POGZ	2.69966	-1.01656	0.714757	-0.405193
POLA1	1.06678	0.193784	0.648889	-0.543246
POLA2	1.92815	0.273624	0.39012	-0.369108
POLB	2.5916	0.510068	0.985291	0.532953
POLD1	3.32953	0.952477	0.260592	-0.338482
POLD3	3.07752	0.754548	0.666623	-0.51443
POLDIP3	3.09979	0.92616	0.607268	0.34083
POLDIP3	1.24664	2.50377	0.607268	0.34083
POLE	2.98903	0.743003	0.561616	0.49693
POLE2	1.12605	0.794761	0.523938	0.760101
POLE3	0.292203	-0.327314	0.638665	1.37757
POLR1A	2.01061	1.26751	0.356198	-0.170009
POLR1B	1.77709	1.1297	0.39454	-0.142773
POLR1C	2.42405	0.640457	2.14598	0.568263
POLR1D	0.601402	0.969745	0.377553	0.211393
POLR1E	1.92819	0.997943	0.358151	-0.110791
POLR1E	0.00821412	-0.0186354	0.358151	-0.110791
POLR2A	3.21593	0.784275	1.55588	0.263142
POLR2B	2.61758	0.729881	0.306754	0.0972182
POLR2C	1.65731	0.343068	2.57721	0.510414
POLR2D	0.398335	0.0914472	1.9382	0.708597
POLR2E	2.93278	0.544652	0.541042	0.25886
POLR2G	1.59892	0.457884	1.09905	0.213041
POLR2H	0.798563	0.190311	0.509939	0.217896
POLR2I	0.737319	1.1094	1.67849	1.14308
POLR3A	0.0125612	-0.00732231	1.1635	-1.02022
POM121	0.317011	-0.651835	0.713821	0.217558
POP1	5.08927	2.06361	1.12199	-0.445936
POP4	2.18305	1.1963	0.268236	0.280487
POR	1.89895	-0.810459	0.142391	0.293177
POU5F1	0.0546386	0.0374095	0.450762	-0.146648
PPA1	0.117775	0.0618382	1.02247	-2.10862
PPHLN1	1.83219	0.59783	0.118412	0.16658
PPIE	2.19881	0.47582	1.34156	0.503649
PPIG	2.1992	0.767551	0.409011	0.266425
PPIH	0.965403	0.198928	1.21448	0.730427
PPIL1	1.63872	0.285921	1.71713	0.922643
PPIL2	5.59206	1.39347	0.511795	0.380831
PPIL3	1.20097	0.135715	1.27139	0.634488
PPIL4	3.62962	1.23631	2.72208	1.26649
PPM1D	4.14398	1.42827	0.149902	-0.202558
PPP1CA	0.739367	-0.105995	0.406551	-0.291668
PPP1CC	0.130939	-0.123613	0.316486	0.340532
PPP1R10	2.95882	0.980176	0.0246051	0.0207837
PPP1R12A	5.38834	-1.82113	0.345554	-0.445032
PPP1R12C	2.90907	-2.21476	0.890327	2.20253
PPP1R7	0.564311	-0.180512	0.378156	-0.184782
PPP1R8	3.65767	0.988876	1.86188	0.388496
PPP2CA	3.25363	-0.645157	0.0255153	0.0164757
PPP2R1A	1.82037	-0.511178	0.177947	0.0768738
PPP2R1B	3.56386	-4.1711	0.543001	-0.302598
PPP2R5C	0.361953	0.110525	0.32972	0.180286
PPP2R5D	1.32012	-0.436352	0.351054	1.34338
PPWD1	3.00924	0.916569	0.513058	-0.256652
PQBP1	5.13904	1.38456	2.71542	1.17074
PRC1	3.12651	0.486757	0.18041	0.0733306
PRCC	1.8921	0.485375	1.06884	0.973264
PRDM15	0.231243	0.360943	1.94262	1.42665
PRDM2	1.10392	1.14433	0.923704	0.285463
PRDX1	2.01931	1.05336	0.0687399	0.111518
PREB	0.434374	0.241194	0.981118	1.12144
PRIM1	1.47273	0.213608	0.27944	-0.300626
PRIM2	0.907966	0.129124	0.39195	-0.579558
PRKAR2A	0.223909	-0.160981	0.541435	-0.531017
PRKDC	2.03551	0.29429	2.01846	1.51985
PRKRIP1	1.61566	0.499846	0.205625	0.15564
PRMT1	2.56363	-3.49722	1.7066	-1.22852
PRMT1	1.03017	0.223845	1.7066	-1.22852
PROSER1	0.161357	0.0868963	2.52453	-1.37211
PRPF19	2.0107	0.261684	0.273392	0.146708
PRPF3	2.67038	0.624011	0.757996	0.360352
PRPF31	3.23385	0.744554	0.925028	0.731751
PRPF38A	1.45875	0.560959	0.0289629	0.0361385
PRPF38B	2.79086	0.835812	0.895231	0.425253
PRPF4	2.13068	0.370147	1.57089	0.353154
PRPF40A	2.88973	0.922983	2.28732	0.403337
PRPF4B	2.10663	0.807502	0.433073	-0.221013
PRPF6	1.96472	0.580394	0.88995	0.230726
PRPF8	2.52827	0.704606	0.0698786	-0.0403951
PRR12	1.52695	-1.38694	1.81683	0.756274
PRRC2C	2.44056	-2.41207	0.387054	0.878696
PSAT1	3.62975	-1.50752	1.91605	-2.26447
PSIP1	2.86782	-1.62582	1.74655	-0.675948
PSIP1	2.57903	-1.79744	1.74655	-0.675948
PSMA6	0.248248	-0.248525	0.717438	-1.25591
PSMC2	0.730335	-0.537537	0.100104	0.257108
PSMC3	0.574488	-0.306817	0.564163	-0.900115
PSMC3IP	0.731148	-0.210395	1.80214	1.07996
PSMC5	0.960921	-0.628337	0.545217	-0.27552
PSMD11	1.9567	-1.06756	0.761998	1.55777
PSMD13	0.831461	-0.622974	0.623655	-0.578089
PSMD2	0.801007	-0.523717	0.272179	-0.464493
PSMD3	1.36575	-0.867723	0.38175	0.191258
PSPC1	1.80616	0.71299	0.443623	0.547754
PSRC1	1.97801	-2.36459	0.974566	0.875143
PTBP2	3.22757	-4.97525	0.467901	-0.695552
PTGES3	0.10442	-0.0298665	0.555676	-1.22597
PTK7	2.34368	-3.91198	0.755126	-0.809184
PTMA	0.264084	-0.117215	0.130655	-0.450267
PTPN2	4.31599	1.92334	0.0469147	-0.0489591
PTPN6	2.166	-1.03813	1.89308	1.81089
PTRH2	1.94157	-0.892068	0.375903	0.267469
PUF60	4.543	0.698773	1.15087	0.128305
PUM1	2.8998	-2.34849	1.82869	1.00367
PUM1	1.12205	-2.56633	1.82869	1.00367
PUM2	2.28827	-1.89477	1.15302	0.979646
PWP1	0.116187	-0.074098	0.418037	-0.26892
PWP2	1.32281	0.654357	1.83073	-0.78787
PWWP2A	1.49634	-0.824827	0.808797	0.721127
PYCR1	1.90164	-3.62751	1.67115	1.14955
PYCR2	1.24906	-2.3515	0.845572	-0.541545
QKI	2.20135	0.349557	1.58842	1.05174
QSER1	2.18536	-1.09196	1.26222	-1.37156
RAB10	1.7928	-0.758679	0.325368	0.185855
RAB14	1.7642	-1.24466	1.12326	-1.23192
RAB5C	0.0415061	-0.039758	1.84336	0.62858
RAB6A	0.146569	-0.0488071	0.82237	-0.481814
RAB8A	0.652968	-0.548237	0.242223	0.430758
RACGAP1	2.10068	0.597425	0.20731	-0.17218
RAD18	0.266941	-0.166121	1.03967	0.666264
RAD21	0.0809171	0.023777	1.21227	0.414536
RAD23B	0.279004	0.12744	0.0143293	-0.0117995
RAD50	3.25114	0.894335	0.963489	0.320749
RAD51	1.33742	0.213331	1.44255	0.421034
RAD54L	0.902266	1.57946	0.531565	0.424739
RAE1	0.496024	-0.228998	0.146764	-0.177711
RAI14	3.67711	-3.85969	0.816964	0.640299
RALY	2.91664	0.73723	0.0595151	0.0315069
RANBP1	2.96169	-1.64904	1.63935	-1.14725
RANBP2	0.828932	0.195386	1.09123	-0.111081
RANGAP1	1.01729	-0.227532	0.537245	-0.12255
RARS	2.00058	-1.07913	0.0267562	-0.0505943
RAVER1	0.93998	-0.201337	1.99813	0.894606
RBBP4	0.518053	-0.105434	0.480403	0.232009
RBBP5	2.12437	0.564125	0.446143	0.206714
RBBP6	1.76921	0.726262	2.52959	0.753804
RBBP7	2.76509	-1.05971	1.17664	0.484872
RBM14	1.287	0.437001	0.0791048	0.0215543
RBM15	1.73323	0.552188	0.735706	0.163856
RBM17	2.82305	0.63239	1.90898	0.52428
RBM19	0.721198	0.881551	0.478015	-0.214344
RBM19	1.31188	0.728208	0.478015	-0.214344
RBM22	2.99081	0.844667	2.50369	0.731845
RBM25	2.32774	0.989446	1.06316	0.455626
RBM26	0.0508792	-0.0252571	0.324597	0.150959
RBM27	3.15916	0.952598	0.695437	0.367978
RBM28	1.59777	1.0025	0.0478545	-0.0151062
RBM3	2.4207	1.90166	0.306398	-0.283911
RBM33	2.57631	0.583129	0.151624	-0.356074
RBM34	1.778	1.02192	0.0444652	-0.0383968
RBM39	2.61938	0.950843	0.0783847	0.0376765
RBM42	0.977138	0.345623	0.992286	0.683149
RBM45	0.165906	0.0597343	0.118223	-0.119931
RBM5	2.79832	1.54636	2.23023	0.901105
RBM6	1.63527	0.555404	0.564279	0.468868
RBM7	4.14893	1.09818	0.96191	0.549351
RBM8A	2.12913	0.6539	1.36053	0.619359
RBMX2	0.808522	0.559317	1.20165	0.670453
RBMXL1	3.67808	2.02447	0.76297	0.461193
RBPMS	3.81484	-2.12981	1.77775	0.663776
RBPMS2	4.42922	-1.8	0.336701	0.328378
RBX1	0.55444	0.203805	1.27288	2.33869
RCC1	3.66289	1.21446	0.369785	-0.242486
RCC2	1.71476	0.543678	1.04561	-0.299206
RCL1	1.34411	0.41648	1.24139	-0.59143
RCOR1	4.19341	1.81778	3.78504	1.71039
RCOR2	5.37075	-3.91561	0.0356647	-0.0156581
RDH11	1.86378	-0.541964	0.299547	0.283311
RDX	2.10686	-3.5561	0.0212187	-0.0217616
RECQL5	1.53947	0.602481	0.902874	0.732972
REEP4	2.06445	1.26204	0.640347	0.490435
REST	2.89943	5.48	0.168552	-0.0732988
REXO4	1.69726	0.920266	0.211537	0.0292562
RFC1	0.0516991	0.0231419	1.43974	0.484823
RFC2	1.1484	0.164929	1.74151	0.640817
RFC3	0.195428	0.069114	0.83306	0.359928
RFC4	1.64185	-0.348972	1.37234	0.578754
RFC5	0.146708	-0.0656007	0.412676	0.200328
RFX1	3.53554	0.54469	0.0619131	-0.0472507
RIF1	2.39836	1.22858	1.76396	-0.493306
RLF	1.57359	-0.391446	0.052651	0.0434392
RMI1	3.29557	0.89208	1.18528	0.928696
RNASEH2A	1.13597	-0.343299	0.837484	0.752523
RNASEH2B	0.212011	0.134106	0.911005	0.785144
RNASEH2C	0.80001	-0.390081	2.05701	1.50361
RNF138	2.51792	0.585876	1.44672	-0.860627
RNF169	1.7982	0.522837	1.62633	1.8155
RNF2	0.049115	-0.0270875	2.28696	0.654578
RNF20	2.06449	0.585534	1.15426	0.684505
RNF213	2.68551	-1.22235	1.8052	1.45545
RNF40	1.90185	0.458112	1.68268	0.664436
RNGTT	2.08035	0.732759	0.0510466	-0.0484645
RNMT	2.30045	0.501556	0.708558	-0.35215
RNPC3	1.55487	0.727922	0.0253076	-0.0181719
RNPS1	3.03555	0.63431	0.0143644	-0.0185057
RPA1	1.74383	0.299845	0.46091	-0.436021
RPA2	1.1067	0.294367	0.0795962	0.0190868
RPA3	0.619588	0.317765	0.110907	-0.140813
RPAP3	0.807745	-0.451338	1.14018	0.749586
RPF1	1.31107	0.889179	0.808078	-0.308011
RPF2	1.55323	0.585967	0.33723	-0.269777
RPL10	1.38001	-0.890214	0.637698	-0.310705
RPL10	0.143441	-0.264367	0.637698	-0.310705
RPL10A	0.15286	-0.0478338	0.415207	-0.230688
RPL12	1.37046	-0.392941	0.636046	0.112287
RPL14	0.388228	-0.169741	1.15408	-0.144738
RPL17	0.220097	-0.0813986	0.371	0.237051
RPL18	2.16811	0.615535	0.0203982	-0.0183996
RPL18A	0.521632	-0.122796	1.3532	-0.369143
RPL19	0.250569	-0.157836	0.723261	-0.230514
RPL22	1.64979	0.636018	1.05605	-0.12538
RPL23	0.640554	0.127388	1.07645	-0.181892
RPL24	1.0975	0.31644	0.0703601	0.0774492
RPL24	1.0975	0.31644	0.0452036	-0.0801544
RPL26	0.0199082	0.00955137	0.47435	-0.347392
RPL27	0.498868	-0.203034	0.334197	0.284529
RPL27A	0.162411	-0.108401	0.102837	-0.0684745
RPL28	0.917572	-0.43811	0.166835	-0.172976
RPL3	0.49185	0.160344	1.524	-0.433586
RPL30	0.177609	0.0686715	0.0143612	0.0168292
RPL31	0.357797	-0.183662	0.242797	-0.369029
RPL32	2.20612	-0.541168	0.460418	-0.316271
RPL34	0.0589036	0.024051	0.0335236	0.0407937
RPL35A	0.0480705	0.0541604	0.523536	-0.273154
RPL37A	1.82454	-0.580619	1.38957	-1.3611
RPL38	0.424757	-0.210257	0.0435965	-0.0213737
RPL4	0.63488	0.149253	0.428682	-0.193916
RPL5	0.589002	-0.146412	0.501785	-0.123683
RPL7	0.591344	-0.243108	0.757814	-0.30352
RPL7L1	1.67944	1.04744	1.80279	-0.712816
RPL8	1.39364	-0.331831	0.326962	-0.0987453
RPLP2	1.10729	-0.743004	0.34883	0.344866
RPN1	1.63862	0.493249	1.35186	0.681713
RPN2	0.670395	-0.405661	0.433957	0.340545
RPP14	0.702684	0.62884	0.341666	-0.294752
RPP30	2.97766	0.899221	0.108224	0.0972226
RPP38	2.75525	2.26865	0.191741	-0.224155
RPP40	1.95255	1.20955	0.0108518	0.0177091
RPRD1B	2.87675	0.579255	2.01387	0.710854
RPRD2	1.17799	0.346078	1.18159	0.576016
RPS10	1.35663	-1.3252	0.0904383	0.0791442
RPS11	1.54893	-0.567216	0.207393	-0.179249
RPS12	2.82175	-1.03043	0.000915968	-0.00087738
RPS13	1.87617	-0.515906	1.36291	-0.808109
RPS14	0.564689	-0.30253	0.0994524	-0.0437597
RPS15	0.338407	-0.776	0.167805	-0.263093
RPS15A	0.58701	-0.346065	0.925413	-0.568983
RPS16	0.575516	-0.265102	0.92713	-0.572217
RPS17	1.01124	-0.940863	0.42707	-0.353477
RPS19	1.59095	-1.32731	1.37592	-0.838898
RPS19BP1	1.01051	0.510139	0.225837	0.157538
RPS20	2.0479	-1.88568	0.653801	0.518862
RPS21	1.11193	-0.874182	0.622604	0.515153
RPS23	0.811701	-0.319401	0.242393	-0.287537
RPS24	1.00952	-0.544549	0.381174	-0.354516
RPS25	0.499568	-0.428082	1.38774	-0.511967
RPS26	2.05693	-1.39742	1.28843	-0.899174
RPS27	1.83484	-1.46299	0.382601	-0.4614
RPS28	1.92789	-0.871604	0.062203	-0.0881907
RPS3	1.71931	-1.70134	0.554633	-0.467297
RPS4X	1.10055	-0.296125	0.584601	-0.358284
RPS5	0.0773631	-0.0395533	0.79119	-0.571309
RPS6	0.262988	-0.159655	0.96231	-0.58307
RPS6KA1	0.760554	-0.193654	0.327812	0.499796
RPS8	0.825267	-0.328328	4.53158	-0.636529
RPS9	0.492584	-0.203249	1.13046	-0.759024
RQCD1	1.08855	-1.82021	0.442657	0.21128
RRBP1	1.95736	-3.8234	0.666926	0.602603
RRBP1	3.38515	-2.472	0.666926	0.602603
RREB1	3.28443	1.27163	2.94979	0.858323
RRM1	2.76868	-1.9131	0.541866	-0.344345
RRP1	2.1601	1.1832	0.58288	-0.333925
RRP12	1.92702	0.996686	1.46206	-0.358283
RRP15	2.46972	1.21407	0.690169	0.271909
RRP1B	0.898671	0.428528	0.775272	-0.263171
RRP36	1.18181	0.517441	0.133842	0.122143
RRP7A	1.50309	0.830079	0.265304	0.133085
RRP8	2.24853	1.17938	1.31059	-0.251155
RRP9	2.34471	0.966864	1.17605	-0.511252
RRS1	1.38348	0.801126	0.0390174	0.0299632
RSBN1L	1.66165	0.533197	0.736226	1.05862
RSF1	1.32747	-0.557522	0.70375	-0.33813
RSL1D1	1.37788	0.644741	0.208146	-0.0296122
RSRC1	1.31571	0.895856	0.899691	0.801992
RSRC2	3.04821	0.579035	0.695373	0.450063
RSU1	0.537636	-0.404759	1.02371	0.416823
RTFDC1	3.37847	1.09763	1.61373	0.807695
RUVBL1	2.13261	0.279889	0.885337	0.387252
RUVBL2	2.72703	0.0946503	0.0907185	0.0295779
RXRB	1.97492	0.295422	0.954191	-0.64941
RYBP	2.84679	0.912518	0.811478	0.602514
S100PBP	0.483837	0.0960598	1.40626	1.21205
SAE1	2.05439	0.58134	0.576886	-0.79715
SAFB	1.69305	0.619926	0.157146	0.259949
SAFB2	2.17058	0.756858	1.3147	0.408489
SALL2	2.56922	-6.44806	0.8116	-0.52146
SALL4	0.100781	-0.0462449	0.50759	-0.348761
SAMD1	3.31326	1.00203	0.967041	0.313885
SAMM50	1.15054	-0.743085	0.914907	-0.647094
SAP130	0.164231	0.0440413	1.34267	0.567231
SAP30	2.38831	-0.411469	0.56893	0.307694
SAP30BP	4.59833	0.859715	0.282265	0.400365
SARNP	2.70878	0.617289	1.0487	0.336576
SART1	1.99654	0.667108	1.60178	0.801257
SART3	2.4236	0.5382	0.62707	-0.870972
SBNO1	5.53576	1.56842	0.220665	0.250408
SCAF11	2.23246	0.732917	0.641688	0.25336
SCAF8	1.62328	0.213962	0.433456	-0.308879
SCFD1	2.80556	-0.886764	0.226612	-0.182251
SCML2	0.977663	0.244432	2.00839	2.78237
SDAD1	3.40406	1.53885	0.112292	0.0346438
SDE2	2.79152	0.804405	2.09849	-0.367792
SEC11A	1.92211	-1.16935	0.195394	0.176941
SEC13	1.75909	-0.555346	0.694366	-0.360113
SEC22B	0.970227	0.538041	2.15646	0.97692
SEC23A	3.0266	-1.72753	1.06897	0.39702
SEC23B	1.52417	-0.584639	1.42661	-0.951817
SEC24C	2.80026	-0.934509	0.440442	0.16221
SEC61A1	0.354556	-0.676	1.5563	1.37837
SEC63	2.55017	0.611785	0.238809	-0.859882
SEH1L	0.319639	-0.0634499	0.685373	-0.312742
SENP1	1.16188	-0.641191	0.0278977	-0.0129458
SENP2	4.28281	1.41918	1.09545	-0.496666
SENP3	1.62895	0.334796	0.994634	-0.489762
SEPHS1	1.55667	-0.763912	0.090428	-0.127324
SERBP1	2.48507	-2.12023	0.977286	1.17062
SERPINH1	3.81874	-1.24276	0.732591	-0.974925
SET	1.36557	0.330504	0.0811851	-0.0751266
SETD1A	1.08874	0.206238	1.93862	0.859528
SETD2	2.43724	0.822948	1.09734	0.504749
SETD5	1.4309	0.981998	1.06423	2.24948
SETDB1	0.823362	0.312654	1.31832	-0.425207
SETX	5.54119	2.38732	0.441248	0.526844
SF1	2.46981	0.721985	0.052886	-0.196005
SF1	2.46981	0.721985	0.38319	0.231244
SF1	1.70914	0.835152	0.052886	-0.196005
SF1	1.70914	0.835152	0.38319	0.231244
SF3A1	1.06146	0.199854	1.12471	0.714925
SF3A2	0.862058	0.237682	0.537294	0.397317
SF3A3	0.309125	0.112533	1.48233	0.575021
SF3B1	2.48739	0.478306	0.313041	-0.086867
SF3B2	1.96545	0.394958	1.23459	0.775211
SF3B3	2.0662	0.352175	0.0489799	-0.0107663
SF3B4	0.422841	1.67326	1.55146	0.74259
SF3B5	0.512741	0.172724	1.19984	0.858986
SFPQ	1.6318	0.421363	0.917773	0.47267
SFSWAP	0.0739424	0.0530821	0.0635266	0.0463715
SGOL2	0.486934	-0.443341	0.0386021	-0.0120195
SGPL1	0.413108	-0.258876	2.75884	1.10437
SH3BP1	1.89353	-2.41049	1.7262	2.71703
SHMT1	0.695517	-0.11778	0.740939	-0.880214
SHMT2	1.40357	-0.602711	0.633524	-0.586165
SHPRH	1.50308	0.352432	0.362224	-0.177867
SHROOM2	1.01933	0.129388	1.12117	-1.67027
SIN3A	1.44789	0.376424	0.312637	0.142564
SIN3B	1.7554	0.411697	0.28598	0.268335
SKIV2L2	2.49425	0.559635	0.999339	-0.748984
SLC16A1	3.6804	-3.60278	1.17352	-0.816003
SLC25A5	2.93167	1.11313	3.93386	-1.76584
SLC27A4	0.701454	0.959393	0.312328	-0.342075
SLC2A1	4.09099	-5.62635	1.05307	-2.20784
SLC2A3	2.79152	-3.59553	0.30135	0.406394
SLC3A2	1.50607	-0.881405	1.66219	-1.26546
SLC4A1AP	3.95752	1.58442	0.249773	-0.240522
SLTM	1.56606	0.429947	0.0979303	0.0838757
SLU7	3.18774	1.00821	1.24554	0.810466
SMAD2	0.619669	-1.13343	0.109388	-0.119319
SMAD4	1.77363	-2.61614	0.0231035	-0.0204652
SMARCA1	4.69191	-2.78687	2.08039	-2.7954
SMARCA1	1.27638	-2.30901	2.08039	-2.7954
SMARCA4	2.93361	-0.5434	0.227057	0.033062
SMARCA5	1.14748	0.30515	0.0950964	-0.0231883
SMARCAD1	4.27578	1.6508	0.468335	-0.204543
SMARCB1	1.15648	-0.321655	0.110799	-0.0904268
SMARCC1	1.07174	-0.252782	1.44756	0.193401
SMARCC2	0.746076	-0.178251	1.9564	1.35096
SMARCD1	2.15508	-0.469562	0.547644	-0.189744
SMARCD2	2.2701	0.280055	1.45885	1.0186
SMARCE1	1.20212	-0.221614	1.38563	0.530216
SMC1A	0.0300431	0.0156555	1.6248	0.479621
SMC3	0.20459	-0.0800883	1.91945	0.284119
SMC4	0.791879	0.153769	1.99758	0.412043
SMC5	2.21351	0.710805	0.0555019	0.0292002
SMC6	1.87029	0.675315	0.213091	0.148462
SMCHD1	1.99944	0.881381	0.254537	-0.139787
SMNDC1	4.06729	0.692115	1.50418	0.49913
SMPD4	0.886795	0.10286	0.15743	0.0844479
SMPD4	0.886795	0.10286	0.616889	-1.0481
SMPD4	0.771216	-0.192649	0.15743	0.0844479
SMPD4	0.771216	-0.192649	0.616889	-1.0481
SMU1	2.5575	0.451072	0.0207492	-0.00826136
SNAP23	0.363432	0.753113	1.72167	-3.06155
SND1	3.59377	-1.72406	1.49177	1.1923
SNIP1	1.01636	0.461292	0.0132757	-0.0168788
SNRNP200	2.24816	0.655632	0.226263	0.146793
SNRPA	1.46805	-0.160859	1.36233	0.425143
SNRPA1	0.23418	0.0871251	1.74579	0.531525
SNRPB	0.0889805	-0.0330086	0.620518	0.356907
SNRPB2	0.270811	0.0964483	1.04864	0.381859
SNRPC	0.359471	0.0975335	1.00155	0.695155
SNRPD1	0.396843	0.106936	0.359206	0.179309
SNRPD3	0.234902	-0.053016	1.31919	0.590902
SNRPE	0.594387	-2.11304	0.44828	0.38409
SNRPF	0.557158	0.151903	2.34991	0.638016
SNRPG	0.0680882	0.0453262	0.83924	-0.908077
SNTB2	3.17888	-1.46651	0.472212	-0.635257
SNW1	4.19069	1.16731	1.58628	0.72813
SOAT1	4.37789	4.58637	0.715036	-1.69264
SON	2.62997	1.0858	2.41502	0.737901
SON	2.83006	0.823112	2.41502	0.737901
SOX2	2.50645	-0.85313	0.305978	0.477477
SP1	1.71323	0.732138	0.174174	0.195479
SPATA5	0.859015	-0.217113	0.278395	-0.219206
SPC24	0.593592	-1.66964	0.353182	0.461601
SPCS1	2.04835	-0.732736	0.353788	-0.792347
SPCS2	2.09509	-0.51218	0.90375	0.804768
SPEN	2.983	0.735824	1.64223	-0.287
SPICE1	1.0818	-1.30173	0.423972	-0.705189
SPIN1	4.31005	1.80241	0.760148	0.422572
SPTAN1	3.96036	-2.12661	0.321892	-0.139737
SPTAN1	0.986936	-2.05723	0.321892	-0.139737
SPTBN1	3.9813	-2.15212	0.0477759	-0.0180829
SPTBN2	4.00511	-4.13612	1.16353	-2.74068
SQSTM1	3.41219	-1.71164	0.442925	0.336179
SRBD1	2.60488	0.616786	0.585689	-0.495506
SRCAP	2.90588	0.749521	1.24865	0.584183
SRFBP1	1.20076	0.392647	0.121555	0.0312347
SRP14	2.03285	-0.358868	0.905139	-1.3403
SRP68	3.02955	-1.61188	1.15387	0.445382
SRPK1	3.83137	-2.13973	1.02619	-1.04435
SRPR	1.1394	0.157358	1.84546	1.14444
SRRM1	0.751766	0.302738	1.39	0.503994
SRRM2	1.46411	0.448306	0.77488	0.252284
SRRT	2.65592	0.837134	0.4549	0.30898
SRSF1	1.63957	0.580667	0.757551	0.418836
SRSF10	1.94222	0.455938	1.13418	0.433675
SRSF11	2.97616	0.975674	0.040514	0.0225741
SRSF2	2.6492	0.747377	0.722997	0.298443
SRSF6	3.05704	1.02495	0.72062	0.347698
SRSF7	2.501	0.439885	0.0553221	-0.170839
SRSF9	1.61796	-0.359201	0.730463	0.253473
SS18	0.469509	-0.16516	1.27795	0.989211
SSB	3.8045	1.16409	1.07865	0.500038
SSBP1	0.940124	-1.48999	1.05481	0.787782
SSR1	0.496497	-0.353804	0.188739	-0.786416
SSR3	0.990511	-1.01034	0.709021	1.28329
SSRP1	1.36742	0.374781	1.6371	-0.903709
SSU72	3.90267	0.895611	0.39044	0.219248
ST13	1.75762	-0.953828	0.150059	0.161385
STAG2	1.01308	-0.194401	1.4286	-0.506598
STAG3	3.87703	4.17057	1.29588	0.88006
STAT3	4.68224	-0.752678	1.90122	0.348497
STAU1	3.11133	-2.10718	0.363213	-0.346197
STK24	1.91092	-0.440083	0.219709	0.175786
STOML2	0.644551	1.12893	0.156601	-0.124358
STRAP	3.1786	-1.16683	2.39106	0.440513
STT3B	0.0355005	-0.0166403	0.0965864	-0.0620575
SUDS3	1.60277	0.329851	0.907419	0.303095
SUGP1	3.40348	0.98171	0.972785	0.419537
SUMO1	0.680687	-0.405789	0.267812	0.30452
SUMO2	1.07957	-0.637484	0.0848474	0.321692
SUPT5H	4.85304	1.04108	0.427581	0.0855764
SUPT6H	3.14813	0.918486	0.363211	-0.10426
SUPV3L1	0.863204	2.64367	0.214614	-0.202641
SURF6	2.3156	1.31864	0.427088	0.301771
SUV39H1	1.88491	-0.836908	0.986977	-1.00157
SUV39H2	1.74338	-0.980272	1.18554	-2.13567
SUZ12	2.10398	0.634354	2.47547	0.700759
SVIL	2.90794	-3.65628	3.20567	-1.83279
SYF2	2.41908	1.19175	0.462285	0.686426
SYMPK	3.41909	1.00801	0.625399	0.283854
SYNCRIP	6.17768	-0.55344	0.596531	-0.0721798
SYNE2	2.01381	-0.983173	3.61592	2.4439
TADA3	1.18532	0.44057	2.62923	1.32156
TAF1	2.39329	0.807507	0.668215	-0.357274
TAF15	0.138924	0.0756315	1.67765	0.94212
TAF1A	0.0615213	0.210343	0.931678	-1.14021
TAF1C	1.94465	0.568122	0.337738	0.679177
TAF1D	0.983168	0.849679	0.210534	-0.335844
TAF2	3.34553	0.818717	0.231212	-0.288602
TAF3	1.70626	0.869684	0.0821626	0.0604808
TAF4B	1.02232	1.60629	0.572174	0.528323
TAF5	1.84419	0.411193	1.09264	-0.522867
TAF5L	2.8336	1.14878	0.0391559	0.0459296
TAF6	3.43548	0.651571	0.409761	-0.0760632
TAF6L	3.59417	1.18371	1.02907	0.494301
TAF7	0.944272	0.282079	2.2757	0.361617
TAF9	1.65993	0.778609	0.0119873	0.00874201
TAGLN2	2.63634	1.46964	1.8621	-0.865054
TALDO1	2.63833	1.12588	0.374388	-0.765675
TAOK1	1.60415	-2.21598	0.79774	0.723775
TARDBP	1.45697	0.221409	1.85127	0.386372
TARS	1.39539	-0.666634	1.22934	-1.36233
TBL1XR1	3.19556	0.562471	1.86143	0.50742
TBL2	1.57727	-2.3731	1.07645	1.18102
TBL3	0.879399	0.490754	1.49461	-0.687138
TCEA1	5.15695	2.93883	0.32291	-0.167161
TCEB1	0.188677	-0.0869649	0.560744	0.257082
TCEB2	1.04436	-0.32206	1.00599	0.598883
TCEB3	2.54626	0.975298	0.356466	-0.85784
TCERG1	3.18866	0.871782	2.32444	0.654457
TCF20	1.67202	-0.461059	0.85397	-0.152524
TCF7L1	3.46377	-4.70842	0.603317	0.748316
TCOF1	1.2219	1.02284	0.122764	0.166243
TCOF1	1.1725	0.982166	0.122764	0.166243
TCP1	0.224631	-0.180534	0.501627	-0.453435
TDP1	1.17582	0.274021	0.703781	0.309971
TEAD4	3.16074	1.5022	2.21376	2.05199
TECR	1.06408	0.315189	0.335746	0.304818
TERF1	0.301851	-0.154915	0.0720293	0.0596415
TERF2	1.02803	-0.262636	1.36589	0.478244
TERF2IP	0.884575	-0.220962	1.25753	1.21522
TET1	2.75434	1.17318	2.25759	-0.719662
TEX10	2.21674	0.327812	1.61226	-0.643448
TFAM	0.859114	-1.95836	0.376312	-0.712557
TFAP2C	2.71401	6.04524	0.200773	0.417512
TFAP4	0.269031	0.161012	1.01987	0.73923
TFCP2L1	0.803216	2.35879	1.58482	3.07734
TFDP1	1.62874	0.4255	1.34758	0.619639
TFIP11	3.56196	0.854413	0.5366	0.268059
TFPT	4.49961	0.867749	0.447527	0.641726
TFRC	0.824973	-1.46827	0.794634	-0.715737
TGIF1	0.357346	0.139167	0.372953	0.448288
THOC1	2.93354	0.269292	1.04484	0.217268
THOC2	3.92214	1.16156	0.271662	-0.246052
THOC3	3.81329	0.551023	0.244062	0.0977434
THOC6	2.2991	0.349258	0.130991	-0.0606645
THRAP3	1.43768	0.446557	0.813163	0.495664
THRAP3	0.995498	0.391517	0.813163	0.495664
THYN1	3.66695	-1.07692	1.98812	1.20686
TIA1	3.10693	0.361099	0.56061	0.673552
TIAL1	0.618379	0.125509	0.631755	0.236229
TICRR	1.84249	0.636148	1.84666	0.871921
TIMELESS	2.2411	0.459812	1.23224	-0.821889
TIMM13	0.239485	0.127549	2.55764	1.09465
TIMM50	3.18284	1.86664	0.396897	0.293581
TINF2	1.88917	0.656823	0.15253	0.101743
TJP1	3.29955	-1.26784	2.21966	-1.94209
TJP2	0.199867	-0.0517216	1.72052	-1.44147
TLE3	3.28012	1.31574	0.294127	0.382779
TLK2	2.13106	1.16474	0.360512	0.223829
TLN1	3.3927	-1.18143	0.265755	-0.665286
TMA16	1.31566	0.676596	1.31546	0.541293
TMED10	1.29719	-0.795884	1.82327	1.19598
TMED9	0.0284727	0.0249081	1.51144	1.71932
TMEM201	1.58339	0.233259	0.351245	0.347504
TMEM209	0.451437	-0.154395	0.0155396	-0.0118815
TMEM214	2.17172	-0.27905	0.253164	0.0986226
TMEM43	0.0749482	0.103188	3.00005	3.39967
TMPO	3.10809	0.98022	2.3083	0.420255
TMPO	3.10809	0.98022	1.1404	0.281948
TMPO	3.10809	0.98022	0.478955	-0.510725
TMPO	2.92644	0.534602	2.3083	0.420255
TMPO	2.92644	0.534602	1.1404	0.281948
TMPO	2.92644	0.534602	0.478955	-0.510725
TMX2	0.36767	0.551534	1.43743	1.44588
TNPO1	0.225794	0.0462799	0.530457	0.259243
TNPO3	0.598385	0.143533	0.43669	0.264805
TOE1	3.30396	0.854954	0.797809	0.300143
TOMM34	2.56727	-1.28071	0.443752	0.127985
TOMM70A	1.59046	-1.02645	0.961821	0.316076
TONSL	1.1964	0.338924	0.000305588	0.000456492
TOP1	1.36656	0.557372	2.06693	-1.29312
TOP2A	1.93545	-0.852962	0.792993	-0.515531
TOP2B	0.830042	-0.397303	0.285331	-0.432963
TOP3A	2.5997	0.93655	0.37731	0.348764
TOPBP1	0.63052	0.181051	0.254471	0.247927
TOR1AIP1	2.02211	0.45164	0.805748	0.439264
TOX4	1.71346	0.52585	0.380998	0.338254
TP53BP1	2.77412	-1.07925	0.838201	0.563974
TPR	0.970373	0.359453	1.45089	0.613251
TPT1	2.13355	-0.606012	1.38337	-1.15024
TRAP1	1.44729	-0.96705	1.03123	-1.40822
TRIM24	0.130051	0.037948	2.93824	0.49004
TRIM25	1.6286	-0.239677	0.313151	-0.702794
TRIM27	0.0863024	0.0519257	0.442972	-0.333932
TRIM28	3.96207	1.09187	1.4214	0.58381
TRIM33	2.04988	0.644382	0.036613	-0.013284
TRIM71	5.11638	-2.60089	0.370287	-0.290026
TRIOBP	4.78879	-2.62303	0.480068	0.664127
TRIP10	0.227638	-0.0965678	1.25533	2.31448
TRIP12	2.15471	0.62454	1.29166	-0.61954
TRMT10C	1.49873	-1.66234	0.351165	-0.466061
TRMT1L	3.39759	0.998277	2.51504	-3.2328
TRNT1	1.08585	0.657651	0.306283	-0.89978
TRRAP	1.43575	0.480869	0.3621	-0.176392
TSR1	2.93167	0.475972	0.380102	-0.251698
TTC14	2.56684	1.28288	1.00327	1.65957
TTF1	1.27527	0.967233	0.432977	0.490479
TTF2	3.79952	-1.50691	0.152798	-0.0982456
TTK	3.42674	-0.906523	0.290913	-0.312653
TUBA1B	2.66663	-1.20606	1.43145	-0.845297
TUBB2B	3.38444	-2.39857	0.0510241	0.0782356
TUBG1	2.09636	-1.21678	0.49987	0.651104
TUBGCP2	2.36508	-1.07519	0.713253	0.942671
TWISTNB	1.89611	1.42339	0.00763108	0.00667763
TXLNA	2.66597	-1.28913	1.03753	0.6341
TXN	0.889877	0.433523	0.991	1.1684
TXNDC12	3.1811	0.460292	1.82035	0.495317
TXNDC5	1.62468	-3.54451	0.931662	1.20873
TXNL4A	1.06994	0.416755	2.13954	-0.358508
U2AF1	1.91686	0.712272	0.226604	-0.0727361
U2AF2	3.20789	0.732293	0.0362236	0.0196813
U2SURP	2.25159	0.784651	1.16637	0.278807
UACA	1.10693	0.521641	0.145148	-0.156898
UBA2	0.759564	0.124232	1.37695	-0.820956
UBAP2	1.43374	-0.811117	0.377716	0.394338
UBAP2L	2.64347	-2.70077	0.484101	0.675901
UBE2I	1.23223	-0.248907	0.802927	-0.537754
UBE2L3	0.159748	-0.0982876	0.317316	0.473862
UBE2S	0.794504	0.195078	2.28452	-1.13886
UBE2V2	1.10813	-0.334864	0.514602	1.11389
UBFD1	1.02044	0.306204	0.297793	-0.767876
UBN2	2.22954	0.670276	0.705655	0.395077
UBP1	0.0585213	0.0521679	1.61186	-0.386803
UBQLN1	3.06256	-0.891588	1.12261	1.51717
UBQLN4	2.69133	-0.392053	0.869974	1.1352
UBTF	1.7773	1.1162	2.90916	-0.453546
UBXN1	0.228428	0.145447	0.405812	-0.680612
UBXN4	1.90774	-0.72931	2.05304	0.608957
UBXN7	2.54751	-0.614822	0.463256	1.02382
UCHL5	1.51717	-0.236515	0.623646	0.26709
UFL1	1.83625	-1.25805	0.63285	0.746901
UHRF1	2.24682	-1.36316	1.92383	-1.29076
UNG	1.58815	0.415534	0.714857	0.284236
UPF1	3.12699	-1.16612	0.485551	0.445643
URB1	1.81073	1.47487	1.2332	-0.777495
URB2	1.97123	1.25276	0.760436	-0.381019
USP10	2.09058	-1.61868	0.773647	0.862756
USP3	3.36245	-3.4206	0.988774	0.886386
USP36	1.61734	1.07994	1.72915	-0.502082
USP39	2.71473	0.695221	0.670193	0.305555
USP48	2.47979	0.797531	0.482018	-0.118455
USP7	4.35769	0.934754	0.6933	-0.387844
UTF1	2.74178	6.47452	2.98661	-1.40344
UTP11L	0.848618	0.447138	1.3624	-0.507942
UTP14A	1.37937	0.735952	0.0757642	-0.0408974
UTP15	1.06464	0.50403	1.40393	-0.588971
UTP18	1.17366	0.465861	1.00837	-0.476929
UTP20	1.23397	0.711114	1.34877	-0.64917
UTP23	1.4628	0.742989	0.167335	-0.119587
UTP3	1.21337	0.690629	0.549894	0.26313
UTP6	0.930203	0.50544	1.03125	-0.462781
UTRN	2.32959	-6.31094	0.238654	-1.18062
VAPA	1.5129	-0.650642	0.0759073	-0.0679951
VAPB	2.95017	-0.810697	0.270861	0.0959415
VARS	2.27458	-1.6305	0.0229827	0.0441405
VASP	3.93612	-3.07515	0.353444	0.344107
VAT1	0.940125	-0.624854	0.700559	-0.593302
VCL	4.43554	-2.218	1.28252	-1.2062
VDAC2	0.995288	-0.72863	2.48977	-1.28578
VIM	0.310797	-0.170718	1.03762	0.590149
VPS25	0.49133	0.419628	0.785232	1.17031
VPS35	2.32823	-0.995241	1.46078	-1.30328
VPS36	1.04654	0.409072	0.691509	1.69508
VPS72	0.360273	0.186203	1.76555	0.712706
VRK1	0.0195093	0.0116603	0.42627	-0.29977
VRK3	2.27994	0.578911	0.432868	0.309795
VWA9	0.749967	0.141401	0.482136	-0.221326
WAC	0.215762	-0.0793616	0.581342	0.419846
WAPAL	2.82591	0.85727	0.0632848	-0.0447413
WARS	2.57114	1.58012	1.37819	-1.20862
WBP11	2.53533	0.772521	1.96955	1.00408
WDHD1	4.92115	2.69633	0.181313	0.169158
WDR12	4.42292	1.19875	1.61843	-0.570391
WDR18	0.565671	0.128213	0.189089	-0.152754
WDR3	1.22984	0.640795	1.60479	-0.775326
WDR33	2.7658	0.870242	0.63536	0.352118
WDR36	1.45866	0.653643	1.9044	-0.817965
WDR43	0.696242	0.482105	1.93541	-1.01145
WDR48	1.88957	-0.376176	0.836127	-1.19757
WDR5	2.73973	1.25642	1.03022	-0.297248
WDR55	4.0457	1.7573	0.41349	-0.463082
WDR61	0.712844	-0.15195	0.35768	-0.407369
WDR70	3.98583	1.29746	1.7389	0.723844
WDR74	3.72008	1.55313	0.314894	-0.152213
WDR75	0.769626	0.393343	1.61995	-0.780855
WDR76	0.857413	0.317355	0.0517849	-0.0380065
WDR83	2.49319	1.79485	0.87454	0.679377
WDR89	1.7869	0.971867	0.295318	-0.120877
WHSC1	4.71287	-5.99949	0.587021	0.52946
WIZ	0.354137	-0.150642	0.318426	0.160732
WRNIP1	2.76404	0.86596	0.417178	0.408207
WTAP	1.47485	0.354982	1.01067	0.837606
WWP2	2.29166	-1.60014	2.66615	1.5142
XAB2	3.33247	0.691606	0.159485	-0.0851765
XPC	2.26153	1.00877	0.871371	0.743853
XPO1	1.53648	0.29764	0.656818	-0.308842
XPO5	2.34049	0.463528	1.12169	-0.98187
XRCC1	2.19665	0.612746	0.989641	0.56437
XRCC5	2.0956	0.411029	0.443105	-0.360917
XRCC6	3.30694	0.542043	0.641643	-0.380739
XRN2	1.97329	0.490665	0.112152	0.0694618
YARS	2.76164	-0.733749	0.034673	-0.0562922
YARS2	0.11091	0.209175	0.26499	0.250781
YBX1	3.52317	-2.20465	0.148514	-0.0857226
YEATS2	0.433418	-0.134162	0.54013	0.300561
YEATS4	1.05396	0.414554	0.451198	0.343249
YES1	2.32066	-2.51998	0.946995	-1.38473
YLPM1	0.887586	-0.380234	1.23442	0.658825
YTHDC1	1.98461	0.696344	0.399993	0.279722
YTHDF1	2.14723	-1.236	0.233976	-0.162483
YWHAG	3.02495	-1.24527	0.107224	-0.176624
YWHAH	1.46893	-0.519061	2.51787	-0.729099
YWHAQ	3.32846	-1.34291	1.00627	-0.777168
YWHAZ	1.91708	-0.592726	1.32151	-0.477976
YY1	0.965033	0.470301	0.159844	-0.161615
ZBTB10	3.68815	3.50476	1.10481	0.798975
ZBTB44	0.743266	-0.854104	2.8629	1.23649
ZC3H11A	3.258	0.8351	0.650228	0.260078
ZC3H13	0.975238	0.384661	1.14276	0.661376
ZC3H14	1.93083	0.565191	2.02866	1.12117
ZC3H15	2.65356	-2.97506	0.174377	0.221614
ZC3H18	1.89234	0.523066	0.830931	0.372704
ZC3H4	3.40902	0.554364	0.527576	0.858783
ZC3H8	0.146596	0.101844	0.425148	0.505049
ZC3HAV1	2.89719	-1.1167	2.7132	2.95173
ZC3HC1	0.0657573	-0.0183919	1.43618	0.856204
ZCCHC7	1.75603	0.89134	0.269007	-0.0886351
ZCCHC8	5.07528	1.46991	0.863729	1.12095
ZCCHC9	0.564334	0.308145	0.585425	-1.54937
ZDBF2	1.89871	-2.47251	0.476726	0.431025
ZFP57	0.662812	0.981726	0.149869	0.127369
ZFP62	2.36351	-1.48134	0.227422	0.235608
ZFR	0.824706	0.19223	0.963998	0.240698
ZGPAT	2.68374	0.558505	1.48119	0.985992
ZMAT2	3.91645	0.937689	2.34574	0.986947
ZMYM3	0.0390604	-0.0228265	0.253075	0.236951
ZMYM4	0.533674	-0.299384	0.332094	0.115685
ZMYND8	1.52847	-0.668631	0.525149	0.328122
ZMYND8	0.44059	-0.190421	0.525149	0.328122
ZNF143	0.454407	-0.185208	0.291823	-0.722097
ZNF22	1.92816	-1.08893	1.75401	-1.33407
ZNF24	1.36239	-0.499079	0.196074	0.413417
ZNF280C	1.95498	-1.51906	0.201237	-0.227001
ZNF281	2.86094	-0.73963	0.414573	-0.269058
ZNF48	0.19728	-0.121214	0.147888	-0.0897554
ZNF496	0.0451395	0.0342687	1.83289	1.1746
ZNF512	3.15512	-2.016	0.638345	-0.367409
ZNF512B	0.44367	0.227738	2.05408	0.742826
ZNF516	0.668866	0.125235	2.12682	1.82237
ZNF518A	1.73245	2.00465	1.11405	-0.441752
ZNF532	2.405	-1.15904	1.88715	-1.0782
ZNF593	1.67524	2.31873	1.96749	0.747901
ZNF609	1.55361	-0.287678	0.390194	0.281417
ZNF687	0.401587	-0.187247	2.09664	1.41872
ZNHIT6	1.71842	1.5828	0.217699	-0.657713
ZRANB2	1.28471	0.370632	1.30599	0.944002
ZRSR2	2.80232	0.610708	1.40273	0.986041
ZSCAN10	1.3564	-0.649799	1.13669	-0.397456
ZSCAN21	0.539716	0.248647	2.01998	0.507344
ZSWIM3	1.86708	1.94681	0.763434	-0.511735
ZWINT	1.28215	0.460129	0.00392305	-0.00399971
ZZZ3	0.424157	-0.606242	1.44852	0.698105

## Sheet: Fig.2f
hPTM	Log2 FC Current study (human)	Log2 FC Van Mierlo et al., 2019 (mouse)
H3.3K36me1	0.319321	2.02008
H3K14ac	0.0661816	0.343681
H3K18ac	-0.792435	-0.0941771
H3K23ac	-0.248064	0.151443
H3K27ac	-1.33283	-1.64654
H3K27me1	-0.542134	-1.23726
H3K27me2	1.91762	-0.297227
H3K27me3	3.95428	0.827547
H3K36me1	0.383965	0.12398
H3K36me2	-1.32648	-0.963853
H3K37me2	-0.763773	-2.54889
H3K79me2	1.46274	1.92839
H3K9ac	-0.335757	0.519982
H3K9me1	-0.354482	0.202575
H3K9me2	0.242748	-0.286874
H3K9me3	0.17283	-0.0574886
H4K12ac	-1.74633	-0.682057
H4K16ac	-0.919087	-0.440197
H4K20me2	0.138399	0.0456327
H4K5ac	-0.884695	-0.572405
H4K5me1	0.862743	1.54844
H4K8	0.0940995	-0.354585

## Sheet: hPTM quantification
Numbers indicate fraction relative to parent ion
Histone	Sequence	PTM	Histone mark	Naïve + inhibitor 1	Naïve + inhibitor 2	Naïve + inhibitor 3	Naïve + inhibitor 4	Naïve + inhibitor 5	Naïve + inhibitor 6	Naïve 1	Naïve 2	Naïve 3	Naïve 4	Naïve 5	Naïve 6	Naïve 7	Primed + inhibitor 1	Primed + inhibitor 2	Primed + inhibitor 3	Primed + inhibitor 4	Primed + inhibitor 5	Primed + inhibitor 6	Primed + inhibitor 7	Primed + inhibitor 8	Primed 1	Primed 2	Primed 3	Primed 4	Primed 5
H3	EIAQDFKTDLR	[7] (K) Bu	H3K79me1	0.207144	0.181775	0.169792	0.15562	0.195238	0.149229	0.15276	0.177735	0.162468	0.189115	0.186676	0.165945	0.154233	0.125673	0.128754	0.113807	0.141942	0.111117	0.120552	0.117617	0.199022	0.127244	0.139926	0.136079	0.116233	0.107047
H3	EIAQDFKTDLR	[7] (KR) Me2	H3K79me2	0.0375766	0.0233869	0.0207791	0.0248302	0.0244778	0.020448	0.0179904	0.0198242	0.0184261	0.025611	0.0237788	0.0238663	0.0186891	0.00737983	0.00765501	0.00755232	0.00833462	0.00687165	0.00730996	0.00758905	0.0148897	0.00650337	0.00800852	0.00645168	0.00901993	0.00841807
H3	EIAQDFKTDLR	Unmodified	H3K79	0.755279	0.794838	0.809429	0.81955	0.780284	0.830323	0.82925	0.802441	0.819106	0.785274	0.789545	0.810189	0.827078	0.866947	0.863591	0.878641	0.849723	0.882011	0.872138	0.874794	0.786088	0.866253	0.852065	0.85747	0.874747	0.884535
H3	KQLATKAAR	[1] (K) Bu	H3K18me1	0.00211805	0.00253127	0.00291154	0.00271196	0.00323549	0.00322151	0.00217354	0.00259872	0.00269437	0.00272156	0.00235052	0.00294767	0.00270523	0.00366332	0.00348282	0.00296855	0.00244056	0.00293559	0.00328471	0.00326425	0.00273531	0.00377634	0.00404967	0.00507609	0.00323214	0.00410079
H3	KQLATKAAR	[1] (K) Ac	H3K18Ac	0.030309	0.0245162	0.0263831	0.0296751	0.0257848	0.0333355	0.0266239	0.0272533	0.0273281	0.0260797	0.0308371	0.0301466	0.0363856	0.0366203	0.0292448	0.051773	0.0642378	0.0447611	0.0567107	0.0436081	0.126678	0.0617477	0.0527127	0.0470445	0.0507812	0.0408996
H3	KQLATKAAR	Unmodified	H3K18	0.967573	0.972952	0.970705	0.967613	0.97098	0.963443	0.971203	0.970148	0.969978	0.971199	0.966812	0.966906	0.960909	0.959716	0.967272	0.945258	0.933322	0.952303	0.940005	0.953128	0.870586	0.934476	0.943238	0.947879	0.945987	0.955
H3	KQLATKAAR	[6] (K) Ac	H3K23Ac	0.311671	0.279416	0.270699	0.278173	0.272804	0.329107	0.273962	0.288852	0.270555	0.294616	0.30847	0.308275	0.365511	0.342141	0.227376	0.37391	0.435216	0.389941	0.384219	0.357507	0.523174	0.37515	0.367581	0.344857	0.370044	0.332474
H3	KSAPATGGVKKPHR	[1] (KR) Me2	H3K27me2	0.165644	0.148172	0.139267	0.133936	0.143731	0.14145	0.417285	0.444112	0.465725	0.46097	0.406186	0.461289	0.432194	0.0663843	0.0689611	0.059634	0.0634439	0.0684921	0.044574	0.0599519	0.0620116	0.134086	0.0977795	0.135276	0.12837	0.0882754
H3	KSAPATGGVKKPHR	[1] (K) Ac	H3K27Ac	0.0230199	0.0232121	0.0157936	0.0193238	0.0194592	0.0241146	0.00935984	0.0141294	0.0121062	0.0128851	0.013667	0.0130047	0.0120501	0.0326064	0.033625	0.0305477	0.0647596	0.036067	0.0785677	0.0426814	0.0907371	0.02854	0.0303106	0.0346832	0.0331937	0.0301725
H3	KSAPATGGVKKPHR	[1] (K) Bu	H3K27me1	0.255006	0.230747	0.255324	0.246316	0.184044	0.21775	0.332393	0.295881	0.269764	0.284064	0.334559	0.28243	0.311633	0.0950498	0.122792	0.114453	0.119855	0.122008	0.135092	0.1112	0.150056	0.401242	0.493921	0.430978	0.432652	0.436549
H3	KSAPATGGVKKPHR	[1] (K) Me3	H3K27me3	0.0142106	0.0112664	0.0100825	0.0104041	0.0111369	0.0088454	0.111402	0.104372	0.116089	0.118186	0.104394	0.112433	0.101352	0.00240141	0.00228458	0.00235429	0.00193421	0.00201821	0.0015803	0.0029831	0.00197176	0.0102696	0.00490536	0.00868691	0.00795152	0.00358681
H3	KSAPATGGVKKPHR	Unmodified	H3K27	0.54212	0.586603	0.579532	0.59002	0.641628	0.607839	0.129559	0.141506	0.136316	0.123894	0.141194	0.130844	0.14277	0.803558	0.772337	0.793011	0.750007	0.771415	0.740186	0.783184	0.695224	0.425862	0.373084	0.390376	0.397833	0.441417
H3	KSAPATGGVKKPHR	[10] (KR) Me2	H3K36me2	0.360178	0.335741	0.357438	0.32249	0.415542	0.345637	0.167662	0.166604	0.180218	0.198016	0.18284	0.18624	0.174165	0.406059	0.475684	0.435208	0.463058	0.475199	0.247359	0.427901	0.276424	0.450571	0.462954	0.434152	0.436629	0.46519
H3	KSAPATGGVKKPHR	[10] (K) Bu	H3K36me1	0.295622	0.303664	0.292008	0.291123	0.239008	0.280724	0.348895	0.364675	0.331956	0.356914	0.376862	0.379596	0.353232	0.283478	0.246089	0.253025	0.245716	0.246075	0.271678	0.250675	0.253456	0.269086	0.285084	0.277644	0.263917	0.279353
H3	KSAPATGGVKKPHR	Unmodified	H3K36	0.3442	0.360596	0.350554	0.386387	0.34545	0.373639	0.483443	0.468721	0.487826	0.44507	0.440298	0.434164	0.472604	0.310464	0.278228	0.311767	0.291226	0.278726	0.480963	0.321424	0.47012	0.280344	0.251963	0.288204	0.299455	0.255457
H3	KSAPATGGVKKPHR	[11] (KR) Me2	H3K37me2	0.00261555	0.00167076	0.000788214	0.00107762	0.00310669	0.00131055	0.00208852	0.00259695	0.00235033	0.00294451	0.00294442	0.00290566	0.00182808	0.000703332	0.00087129	0.000812015	0.000936115	0.000689612	0.00109946	0.00124	0.00852069	0.00334234	0.00594069	0.0041006	0.00304205	0.00499059
H3	KSAPATGGVKKPHR	[14] (KR) Me2	H3R40me2	0.0400821	0.030746	0.0373163	0.0334608	0.0295415	0.0394539	0.00870278	0.00617293	0.00674583	0.00713918	0.00592701	0.0066956	0.00836656	0.0565697	0.0288575	0.0577764	0.0627513	0.0466218	0.0678388	0.0700478	0.0493581	0.0312112	0.0300801	0.0267706	0.0318405	0.0317664
H3.3	KSAPSTGGVKKPHR	[1] (KR) Me2	H3.3K27me2	0.233913	0.176821	0.187014	0.168146	0.18817	0.201141	0.288879	0.341537	0.330829	0.33875	0.314624	0.367753	0.334145	0.0920833	0.0949921	0.0865425	0.0877993	0.0848751	0.0708341	0.0840258	0.144411	0.147622	0.11278	0.158101	0.118554	0.0349661
H3.3	KSAPSTGGVKKPHR	[1] (K) Ac	H3.3K27Ac	0.0234861	0.0201182	0.0168288	0.0243417	0.017663	0.0184779	0.0109855	0.0168682	0.0131872	0.01527	0.0184241	0.0190258	0.0177439	0.0382419	0.0269335	0.0298803	0.0461997	0.0329283	0.057463	0.0376142	0.0226948	0.0268433	0.189794	0.0246844	0.0390027	0.0397284
H3.3	KSAPSTGGVKKPHR	[1] (K) Bu	H3.3K27me1	0.167818	0.186198	0.182317	0.179525	0.130049	0.144578	0.315917	0.259703	0.272079	0.288619	0.327139	0.254109	0.282157	0.0855906	0.114045	0.132737	0.0975101	0.176698	0.117338	0.10173	0.151895	0.364217	0.41581	0.375713	0.348761	0.557813
H3.3	KSAPSTGGVKKPHR	Unmodified	H3.3K27	0.574782	0.616862	0.61384	0.627987	0.664118	0.635803	0.384219	0.381892	0.383905	0.357361	0.339812	0.359112	0.365954	0.784084	0.764029	0.75084	0.768491	0.705498	0.754365	0.77663	0.680999	0.461318	0.281616	0.441502	0.493682	0.367493
H3.3	KSAPSTGGVKKPHR	[10] (KR) Me2	H3.3K36me2	0.443984	0.436853	0.440702	0.395144	0.509152	0.458436	0.296421	0.289184	0.315233	0.333782	0.324903	0.306375	0.31332	0.445856	0.508177	0.462975	0.474314	0.518072	0.474273	0.463635	0.513997	0.450485	0.479776	0.473716	0.465235	0.412504
H3.3	KSAPSTGGVKKPHR	[10] (K) Bu	H3.3K36me1	0.242217	0.223764	0.221026	0.217554	0.189314	0.215384	0.27539	0.286649	0.268417	0.282052	0.297538	0.325619	0.295985	0.117541	0.133003	0.129814	0.129234	0.139257	0.142361	0.124016	0.189414	0.212933	0.370402	0.216206	0.186137	0.177366
H3.3	KSAPSTGGVKKPHR	Unmodified	H3.3K36	0.313799	0.339383	0.338271	0.387301	0.301534	0.32618	0.428189	0.424167	0.416349	0.384167	0.377559	0.368006	0.390695	0.436603	0.35882	0.407211	0.396452	0.342671	0.383366	0.412348	0.296588	0.336582	0.149822	0.310078	0.348628	0.41013
H3.3	KSAPSTGGVKKPHR	[11] (KR) Me2	H3.3K37me2	0.021506	0.0174303	0.0220332	0.0189223	0.0246034	0.0177096	0.139201	0.12543	0.139281	0.127019	0.110972	0.10743	0.115059	0.0167904	0.0100613	0.0118578	0.0128998	0.00821148	0.00809432	0.0168973	0.00909157	0.0191604	0.00400646	0.0160167	0.0152174	0.003434
H3.3	KSAPSTGGVKKPHR	[11] (K) Bu	H3.3K37me1	0.0535856	0.0848737	0.0789298	0.0963779	0.0532421	0.064494	0.049465	0.0300932	0.0241434	0.0232308	0.0381732	0.0440341	0.0235434	0.129867	0.0922834	0.100415	0.103132	0.109824	0.110489	0.103662	0.00796977	0.0656503	0.0588343	0.0577193	0.0524706	0.0819987
H3.3	KSAPSTGGVKKPHR	Unmodified	H3.3K37	0.924908	0.897696	0.899037	0.8847	0.922155	0.917796	0.811334	0.844477	0.836576	0.84975	0.850855	0.848536	0.861398	0.853342	0.897655	0.887727	0.883968	0.881965	0.881417	0.879441	0.982939	0.915189	0.937159	0.926264	0.932312	0.914567
H3.3	KSAPSTGGVKKPHR	[14] (KR) Me2	H3.3R40me2	0.0387951	0.0319922	0.0335411	0.0326413	0.0370505	0.0405294	0.0226036	0.010634	0.0112913	0.0154372	0.0119245	0.00823771	0.0153906	0.053875	0.0598639	0.0467694	0.0501424	0.0320782	0.0480875	0.0549524	0.030667	0.0222173	0.0235693	0.0234181	0.0269275	0.0428027
H3	KSTGGKAPR	[1] (KR) Me2	H3K9me2	0.322909	0.148644	0.343803	0.00674436	0.311119	0.297202	0.268337	0.332887	0.309466	0.299566	0.0319065	0.163943	0.0610145	0.305978	0.252198	0.209872	0.256336	0.242192	0.248212	0.0576817	0.0160167	0.250762	0.16259	0.314604	0.12175	0.0359467
H3	KSTGGKAPR	[1] (K) Ac	H3K9Ac	0.00950131	0.00693629	0.00373365	0.0105007	0.00860905	0.00679064	0.00588244	0.00806018	0.00767592	0.00869564	0.00845431	0.015431	0.00788969	0.0119548	0.0103086	0.0106658	0.0160283	0.011847	0.00959626	0.0168993	0.0459234	0.0108723	0.0074686	0.00832208	0.0160177	0.01329
H3	KSTGGKAPR	[1] (K) Bu	H3K9me1	0.162045	0.271174	0.136501	0.430157	0.201887	0.183128	0.210288	0.177182	0.185347	0.189303	0.432262	0.298788	0.360677	0.132127	0.179036	0.196988	0.191931	0.191877	0.240048	0.285783	0.365155	0.178973	0.340966	0.164732	0.326774	0.681549
H3	KSTGGKAPR	[1] (K) Me3	H3K9me3	0.253454	0.206933	0.293845	0.00430913	0.21786	0.228509	0.198934	0.209716	0.214045	0.210498	0.0147431	0.101709	0.0448397	0.227275	0.196093	0.17884	0.205584	0.187992	0.189587	0.0488813	0.00812671	0.204942	0.116639	0.222651	0.0584768	0.0274404
H3	KSTGGKAPR	Unmodified	H3K9	0.252091	0.366313	0.222118	0.548289	0.260526	0.284371	0.316558	0.272155	0.283466	0.291938	0.512634	0.420129	0.525579	0.322666	0.362365	0.403634	0.330121	0.366091	0.312557	0.590754	0.564778	0.354451	0.372337	0.289691	0.476981	0.241774
H3	KSTGGKAPR	[2] (ST)Ph	H3S10P	0.00270873	0.00133	0.00112232	0.000924564	0.00252789	0.00171583	0.00198984	0.00175593	0.00255284	0.00326108	0.00205964	0.00318767	0.00110685	0.000887099	0.000565296	0.000720031	0.000990987	0.000917588	0.00034694	0.00042196	0.00036664	0.00257411	0.000257609	0.0013421	0.000289084	0.00214855
H3	KSTGGKAPR	[6] (K) Ac	H3K14Ac	0.37806	0.311992	0.356782	0.373348	0.360967	0.375447	0.280707	0.459383	0.315135	0.387108	0.365749	0.384965	0.372675	0.384482	0.345195	0.33938	0.404765	0.342747	0.374912	0.354055	0.583721	0.343845	0.27913	0.313518	0.430598	0.383396
H3	TKQTAR	[2] (K) Bu	H3K4me1	0.183819	0.156503	0.228141	0.76322	0.15416	0.1465	0.137099	0.168354	0.139874	0.153784	0.123243	0.237108	0.481905	0.157847	0.166987	0.144998	0.179249	0.150515	0.146349	0.71928	0.797727	0.135178	0.116201	0.112037	0.806539	0.136515
H3	TKQTAR	[2] (K) Ac	H3K4Ac	0.00642597	0.00121054	0.00733706	0	0.00560015	0.00406818	0.00277874	0.00738117	0.00454984	0.00412578	0	0.00656797	0.00269154	0.00183774	0.00150653	0.00268637	0.0027346	0.00133719	0.00261906	0.00163491	2.98e-05	0.00289957	0.00210753	0.00318422	0.001827	0
H3	TKQTAR	Unmodified	H3K4	0.809755	0.842286	0.764522	0.23678	0.84024	0.849432	0.860122	0.824264	0.855576	0.842091	0.876757	0.756324	0.515403	0.840315	0.831507	0.852316	0.818016	0.848147	0.851032	0.279085	0.202244	0.861922	0.881692	0.884779	0.191634	0.863485
H3	VTIMPKDIQLAR	[4] (M) Ox	H3M120ox	0.964666	0.96524	0.988855	0.966127	0.192782	0.974743	0.907524	0.975593	0.988316	0.958163	0.984595	0.916211	0.988866	0.985652	0.98956	0.991689	0.909905	0.990046	0.945131	0.984162	0.946417	0.986547	0.660693	0.985624	0.967592	0.983964
H3	VTIMPKDIQLAR	[9] (NQR) Deam	H3Q125deam	0.000715192	0.000956495	0.000856722	0.000521935	0.000330293	0.000918747	0.000918542	0.000619185	0.000710377	0.000961316	0.000717653	0.000597697	0.00098764	0.000762061	0.000877812	0.000677166	0.000744843	0.000686266	0.00112063	0.00103318	0.000284765	0.00062453	0.000674385	0.000840305	0.000559581	0.000718504
H4	GKGGKGLGKGGAKR	[2] (K) Ac	H4K5Ac	0.0234303	0.0183504	0.0115569	0.013248	0.0350222	0.014642	0.00862856	0.0145776	0.0130646	0.0179978	0.0147044	0.0198287	0.0122914	0.0218729	0.0289767	0.0281695	0.0394965	0.0222457	0.0383747	0.036774	0.0700352	0.0244597	0.0261491	0.0260975	0.031641	0.024978
H4	GKGGKGLGKGGAKR	[2] (K) Bu	H4K5me1	0.000918087	0.00323519	0.00146201	0.00165323	0.00274097	0.0012967	0.00168783	0.00197554	0.0015706	0.00381273	0.00316519	0.000910131	0.00097466	0.000982979	0.00177081	0.00134962	0.000750897	0.00145715	0.000697771	0.00159835	0.000559351	0.00166861	0.000453751	0.000892765	0.00070997	0.00181194
H4	GKGGKGLGKGGAKR	Unmodified	H4K5	0.975652	0.978414	0.986981	0.985099	0.962237	0.984061	0.989684	0.983447	0.985365	0.97819	0.98213	0.979261	0.986734	0.977144	0.969252	0.970481	0.959753	0.976297	0.960928	0.961628	0.929405	0.973872	0.973397	0.97301	0.967649	0.97321
H4	GKGGKGLGKGGAKR	[5] (K) Ac	H4K8Ac	0.0440248	0.0352402	0.0259537	0.0342371	0.059737	0.0353894	0.0126992	0.0266761	0.023663	0.0312063	0.024303	0.0334616	0.0232255	0.0625521	0.0978168	0.0918983	0.127873	0.0740985	0.118884	0.100196	0.203369	0.0684857	0.0941066	0.0731997	0.134552	0.0665325
H4	GKGGKGLGKGGAKR	Unmodified	H4K8	#ERROR!	#ERROR!	#ERROR!	#ERROR!	#ERROR!	#ERROR!	#ERROR!	#ERROR!	#ERROR!	#ERROR!	#ERROR!	#ERROR!	#ERROR!	#ERROR!	#ERROR!	#ERROR!	#ERROR!	#ERROR!	#ERROR!	#ERROR!	#ERROR!	#ERROR!	#ERROR!	#ERROR!	#ERROR!	#ERROR!
H4	GKGGKGLGKGGAKR	[9] (K) Ac	H4K12Ac	0.130516	0.111675	0.10182	0.140671	0.128874	0.134418	0.0506783	0.0805654	0.0776885	0.0808064	0.0652052	0.0903675	0.0723944	0.20875	0.283041	0.27484	0.34441	0.233932	0.310972	0.264525	0.399903	0.214098	0.266936	0.215248	0.319471	0.224906
H4	GKGGKGLGKGGAKR	[13] (K) Ac	H4K16Ac	0.47958	0.455455	0.427672	0.484347	0.45837	0.488051	0.301253	0.382042	0.373954	0.344782	0.328193	0.341884	0.361523	0.643513	0.690066	0.705662	0.726509	0.633161	0.714527	0.682012	0.79687	0.650053	0.671431	0.63911	0.698798	0.627606
H4	GVLKVFLENVIR	[9] (NQR) Deam	H4N64deam	0.016681	0.0247129	0.0276772	0.0178306	0.0255898	0.0220978	0.0163224	0.0188765	0.027768	0.0216766	0.0207003	0.0238513	0.0258666	0.0161916	0.0224465	0.023037	0.0153706	0.0366851	0.0199472	0.0242019	0.0278617	0.0289905	0.0241345	0.021514	0.0147439	0.0126006
H4	KTVTAMDVVYALKR	[6] (M) Ox	H4M84ox	0.956983	0.966872	0.982024	0.964594	0.196009	0.988033	0.986461	0.949568	0.981304	0.915019	0.983212	0.826666	0.988444	0.977772	0.989689	0.988256	0.756321	0.976491	0.914429	0.984304	0.912514	0.983232	0.548482	0.981015	0.897952	0.977552
H4	KVLRDNIQGITKPAIR	[1] (K) Bu	H4K20me1	0.0443568	0.0828235	0.0624746	0.155728	0.0780283	0.103518	0.085896	0.0868891	0.0561472	0.063296	0.0795405	0.0677479	0.0640501	0.147706	0.0583143	0.0676343	0.167695	0.0664971	0.0956231	0.0428586	0.0478191	0.0534863	0.080801	0.0575579	0.192265	0.182504
H4	KVLRDNIQGITKPAIR	[1] (KR) Me2	H4K20me2	0.828038	0.769089	0.793703	0.644296	0.766863	0.719112	0.77926	0.715217	0.778829	0.727962	0.735864	0.743638	0.764584	0.622377	0.765969	0.776386	0.580216	0.785269	0.687535	0.803418	0.730147	0.817054	0.733987	0.743157	0.558401	0.551361
H4	KVLRDNIQGITKPAIR	[1] (K) Ac	H4K20Ac	0.0141125	0.018904	0.010057	0.00355897	0.0177734	0.00975518	0.0201464	0.0391943	0.0613716	0.0183655	0.0392855	0.0111397	0.0193916	0.00759351	0.0288473	0.0181607	0.00248017	0.00782937	0.022303	0.0250549	0.034102	0.0209846	0.0188054	0.0354878	0.00591921	0.0174086
H4	KVLRDNIQGITKPAIR	Unmodified	H4K20	0.113493	0.129183	0.133765	0.196417	0.137336	0.167616	0.114697	0.158699	0.103652	0.190376	0.14531	0.177475	0.151975	0.222323	0.146869	0.137819	0.249609	0.140404	0.194539	0.128669	0.187932	0.108476	0.166407	0.163797	0.243415	0.248726
H4	KVLRDNIQGITKPAIR	[12] (KR) Me2	H4K31me2	0.0174077	0.0280013	0.0230637	0.00378611	0.020608	0.0155428	0.0165109	0.0258273	0.0744408	0.0286336	0.0341049	0.0173318	0.0215831	0.00925449	0.0550888	0.0366	0.00304953	0.0189192	0.0303298	0.0556967	0.0374981	0.0493553	0.0221776	0.0641556	0.00324951	0.0122057
