# Supplementary material for: Integrated multi-omics reveal polycomb repressive complex 2 restricts human trophoblast induction
Source: Nat Cell Biol. 2022 Jun 13;24(6):858–71. doi: 10.1038/s41556-022-00932-w (PMC9203278; doi:10.1038/s41556-022-00932-w)
Supplement: Source Data Fig. 3 — Statistical source data. [file 41556_2022_932_MOESM7_ESM.xlsx]

## Sheet: Fig.3b
Raw read counts
	Primed 1 H3K27me3	Primed 2 H3K27me3	Naive 1 H3K27me3	Naive 2 H3K27me3
LINE	1846833	2208286	7170094	6317415
SINE	906517	1113024	3433647	3387189
LTR	849317	1011338	3296382	3192518
DNA	380239	462418	1499655	1383544
Satellite	267912	315779	1477399	1399203
Simple_repeat	174610	166720	241293	243468
Low_complexity	110917	105094	122827	117051
tRNA	632	594	813	840
rRNA	16165	14321	16740	20605
RC	2148	2494	7703	6692
RNA	266	338	1123	1089
scRNA	1568	1877	5750	5311
snRNA	1257	1422	3887	3488
srpRNA	8037	9816	32604	32356
telomere	202	307	693	971
Total	31029921	29113343	44151358	41367314
As a percentage of total reads
	Primed 1 H3K27me3	Primed 2 H3K27me3	Naive 1 H3K27me3	Naive 2 H3K27me3
LINE	5.95178	7.58513	16.2398	15.2715
SINE	2.92143	3.82307	7.77699	8.18808
LTR	2.73709	3.4738	7.46609	7.71749
DNA	1.22539	1.58834	3.39662	3.34453
Satellite	0.863399	1.08465	3.34621	3.38239
Simple_repeat	0.562715	0.572658	0.546513	0.588552
Low_complexity	0.357452	0.360982	0.278195	0.282955
tRNA	0.00203674	0.0020403	0.00184139	0.00203059
rRNA	0.0520949	0.0491905	0.037915	0.0498099
RC	0.00692235	0.00856652	0.0174468	0.016177
RNA	0.000857237	0.00116098	0.00254352	0.00263251
scRNA	0.00505319	0.00644722	0.0130234	0.0128386
snRNA	0.00405093	0.00488436	0.00880381	0.00843178
srpRNA	0.0259008	0.0337165	0.073846	0.0782163
telomere	0.000650985	0.0010545	0.0015696	0.00234726

## Sheet: Fig.3e
Sample	Fraction of Reads in Peaks
Naïve noUNC Rep4	15.55
Naïve noUNC Rep5	11
Primed noUNC Rep4	35.3
Primed noUNC Rep5	35.3
Naïve UNC Rep4	6.6
Naïve UNC Rep5	6.1
Primed UNC Rep4	7
Primed UNC Rep5	8

## Sheet: Calibrated_CUTandRUN_normalisat
	Naïve Replicate 1				Primed Replicate 1				Naïve Replicate 2			Primed Replicate 2
	Untreated		UNC1999 treated		Untreated		UNC1999 treated		Untreated	UNC1999 treated		Untreated		UNC1999 treated
	H3K27me3	IgG	H3K27me3	IgG	H3K27me3	IgG	H3K27me3	IgG	H3K27me3	H3K27me3	IgG	H3K27me3	IgG	H3K27me3	IgG
Total Sequencing Depth	44151357	29187899	32932711	26442057	31029920	25716561	28708907	20861008	41367313	25564183	26485856	29113342	53117571	29028716	39497759
Human alignment rate (%)	77.78	65.73	60.23	59.62	33.83	25.08	63.35	63.36	75.91	59.06	55.84	42.87	66.4	61.71	29.18
Human mapped read number	34340879	19185171	19836636	15781308	10497295	6450381	18188326	13217374	31401218	15098439	14790160	12480137	35268030	17915036	11524160
Drosophila alignment rate (%)	18.35	30.78	34.86	32.88	58.01	65	33.34	32.8	20.45	36.29	39.01	47.84	27.62	34.61	61.71
Drosophila mapped read number	8101060	8982884	11479926	8694062	18000029	16714891	9571749	6842581	8459750	9278216	10331664	13927640	14669432	10047679	24375796
Normalisation factor	0.844653	0.761735	0.596047	0.787041	0.380143	0.40937	0.714873	1	0.80884	0.737489	0.662292	0.491295	0.466452	0.681011	0.280712

## Sheet: No. of genes
	Naïve	Primed	Common	Naïve-called	Primed-called
No. of genes	989	3523	2384	2723	6742

## Sheet: Naïve within + - 10kb TSS
Genes (TSS) within 10kb of a naïve-enriched peak (p < 0.05)
ZSWIM6
ZRANB2-AS2
ZNF853
ZNF671
ZNF648
ZNF595
ZNF460
ZNF440
ZNF385A
ZNF341-AS1
ZNF192P1
ZKSCAN7
ZIM2-AS1
ZFYVE28
ZFP64
ZDHHC2
ZCCHC3
ZCCHC24
ZCCHC18
ZBTB20-AS3
ZBTB20
XPNPEP2
XKR7
WWC3
WNK3
WFDC3
WDR64
VWCE
VWA5A
VTRNA1-1
VRK2
VIM
VGLL1
VBP1
VAT1L
VASP
UTRN
USP44
UNC13C
UHRF2
UCHL1
UBE2J1
TXNIP
TUSC7
TUBB1
TTN
TTC29
TSPYL5
TSPOAP1-AS1
TSPAN8
TSPAN7
TSPAN15
TSHZ2
TRPV4
TRPM3
TRPC4
TRPC3
TRERF1
TREM1
TRAPPC3
TRAF5
TNMD
TNFRSF10D
TNFAIP8
TNF
TNC
TMSB15A
TMPRSS11GP
TMEM47
TMEM35A
TMEM255A
TMEM229A
TMEM216
TMEM212
TMEM200A
TMEM150B
TMEM139
TMEM132D-AS1
TMEM132D
TMEM132B
TMEM123
TLR4
THY1
THRA1/BTR
THBS1
TGIF2
TEX13D
TENM2
TENM1
TCP11L1
TCHP
TCF7L1
TCF4
TCEAL6
TCEAL5
TCEAL4
TCAF1
TBXAS1
TBL2
TBC1D9
TBC1D4
TBC1D21
TAF1L
TACC2
SUN2
SULF2
SULF1
SUCLG2-AS1
STOX2
STOX1
STON1-GTF2A1L
STEAP2-AS1
STAMBPL1
ST8SIA3
ST8SIA2
ST7-AS2
ST7-AS1
SSUH2
SSR3
SRPX2
SPSB4
SPRY4-IT1
SPRY3
SPRR4
SPRR1A
SPRED2
SPRED1
SPINT4
SPATS2L
SPATA48
SOX6
SOX2-OT
SOX11
SORD
SORCS3-AS1
SOCS2
SNX12
SNRPB2
SNORD156
SNORD147
SNORA88
SNORA40C
SNORA25B
SNORA11C
SMPX
SMIM9
SMIM17
SMG6
SMCP
SMC3
SLMO2-ATP5E
SLCO3A1
SLC9A7
SLC8A3
SLC7A2
SLC6A15
SLC6A12
SLC66A1L
SLC5A8
SLC5A12
SLC4A4
SLC46A1
SLC38A1
SLC26A9
SLC1A1
SLC19A2
SLC16A2
SLC14A2-AS1
SLC14A2
SLC11A1
SKAP2
SIRPB2
SIK2
SIGLEC7
SIGLEC15
SIAH2
SHISA9
SHC3
SH3KBP1
SFRP2
SERPINE2
SERPINB9P1
SERPINB8
SERPINB10
SERF2
SEPTIN9
SEPTIN7-AS1
SEMG2
SEMA5A-AS1
SEMA5A
SELP
SELE
SDR42E1
SCYL3
SCOC-AS1
SCOC
SCN9A
SATB1
SASH3
SARS
S100A9
S100A6
S100A3
S100A16
RTRAF
RTL5
RTL3
RPS6KA3
RPS26P11
RPL7L1
RPL13AP20
RORB
ROBO4
ROBO3
ROBO1
RNF175
RNF145
RNF144A
RNF128
RND3
RLN2
RIMS1
RIC3
RHOJ
RHOBTB1
RGS7BP
RGMB
REXO1L2P
RERG-AS1
REREP3
RBMXL2
RBM46
RBBP7
RBAK-RBAKDN
RASGRF1
RARA
RALY-AS1
RAB31
RAB28
RAB14
QRFPR
PYDC5
PTPRZ1
PTPRR
PTPRG
PTPRE
PTPRD-AS1
PTPRB
PTP4A2
PTH2R
PTAFR
PRSS58
PRR9
PRDM5
PPFIBP2
PPFIA2-AS1
POLR2M
POLA1
PMAIP1
PLEKHS1
PLEKHG3
PLEKHA7
PLCL2
PLCH1
PLAC1
PLA2G4D
PKNOX2-AS1
PKDCC
PISRT1
PIP4P2
PIK3R1
PIH1D3
PICALM
PHLDB2
PHACTR2
PGAP1
PFKFB1
PEAK1
PDK3
PDE4D
PDE3B
PDE3A
PCYT1B
PCP4
PCLAF
PCDHGC5
PCDHGA5
PCDHGA3
PCDHGA11
PCDHB19P
PCDHB17P
PCDHB14
PCDHB11
PCDHB10
PCDHB1
PCDHAC2
PCDHAC1
PCDHA3
PCDHA10
PCAT18
PALMD
PALM2-AKAP2
PAK3
PAGE4
P3R3URF
P3H4
P2RY1
P2RX4
OXTR
OXR1
OVCH2
OTOL1
OSBPL6
ORAI3
ORAI2
OR9A4
OR9A2
OR7E14P
OR7A10
OR6S1
OR6N2
OR6K6
OR56A4
OR56A1
OR52K1
OR52H1
OR52D1
OR52B2
OR51I1
OR51B5
OR51B2
OR4Q3
OR4N2
OR4M1
OR4K5
OR4K3
OR4K1
OR4D11
OR2K2
OR2D2
OR2AJ1
OR14J1
OR12D2
OR11A1
OR10T2
OR10R2
OR10J1
OR10H3
OR10H2
OR10C1
OLFML1
OLFM5P
OGFRL1
OBP2B
OBI1
NTM
NRXN3
NR6A1
NR1H4
NPY6R
NPS
NPR2
NOVA1
NOS1AP
NLRP6
NLGN4X
NLGN3
NLGN1
NKRF
NHSL2
NFASC
NEUROD6
NEGR1
NECTIN3-AS1
NDRG2
NCR2
NCKAP5-AS2
NCKAP5-AS1
NAV2-AS5
NAP1L2
NAB1
MYO18A
MYO16
MYH7
MYH4
MYH1
MTRNR2L1
MTNR1A
MTMR1
MTHFD2L
MST1R
MSRB3
MSL2
MSI2
MSI1
MRPS15
MRPL3
MRGPRX2
MOS
MOBP
MMP15
MLYCD
MLANA
MIRLET7A2
MIR934
MIR8068
MIR802
MIR766
MIR6828
MIR6512
MIR618
MIR604
MIR575
MIR570
MIR5692C1
MIR5692A1
MIR556
MIR5195
MIR5002
MIR488
MIR4768
MIR4759
MIR4755
MIR4671
MIR4519
MIR4485
MIR4432
MIR4329
MIR3978
MIR3976HG
MIR3919
MIR3683
MIR3612
MIR326
MIR3161
MIR30A
MIR218-1
MIR216B
MIR148A
MIR129-1
MIR128-2
MIR1275
MIR125B1
MIR1182
MIR106A
MIR105-2
MIR10396A
MICALCL
MICAL2
MGAT3
MFSD12
MEX3A
MED12
MECP2
MDFIC
MCHR2-AS1
MCC
MC3R
MBOAT2
MBNL3
MATN4
MAS1
MAPRE3
MAP7
MAMLD1
MAGIX
MAGI1-IT1
MAGEA1
LYPD6B
LRRN2
LRRN1
LRRFIP1
LRRC58
LRRC55
LRRC53
LPP
LPIN3
LOXL3
LOR
LOC729968
LOC728743
LOC728485
LOC442028
LOC401478
LOC389705
LOC389641
LOC388780
LOC285762
LOC149373
LOC112268354
LOC112268173
LOC112268117
LOC105377480
LOC105374960
LOC105370586
LOC105370457
LOC105370401
LOC105369971
LOC105369509
LOC105369438
LOC102724604
LOC102724579
LOC101929653
LOC101929473
LOC101928516
LOC101928336
LOC101928333
LOC101928131
LOC101928009
LOC101927884
LOC101927588
LOC101059948
LOC100506682
LOC100506274
LOC100506258
LOC100505736
LOC100129620
LIPM
LINCR-0001
LINC02735
LINC02702
LINC02696
LINC02605
LINC02569
LINC02568
LINC02567
LINC02548
LINC02499
LINC02423
LINC02355
LINC02345
LINC02299
LINC02258
LINC02221
LINC02201
LINC02180
LINC02149
LINC02098
LINC02085
LINC02057
LINC02029
LINC02028
LINC02012
LINC02010
LINC02003
LINC01981
LINC01980
LINC01960
LINC01898
LINC01857
LINC01852
LINC01847
LINC01814
LINC01799
LINC01797
LINC01776
LINC01727
LINC01629
LINC01626
LINC01608
LINC01591
LINC01585
LINC01566
LINC01519
LINC01497
LINC01495
LINC01490
LINC01489
LINC01441
LINC01432
LINC01392
LINC01363
LINC01349
LINC01303
LINC01282
LINC01238
LINC01179
LINC01069
LINC00958
LINC00927
LINC00892
LINC00880
LINC00862
LINC00691
LINC00645
LINC00626
LINC00609
LINC00467
LINC00456
LINC00437
LINC00430
LINC00428
LINC00402
LINC00332
LINC00330
LINC00323
LINC00229
LINC00111
LILRA1
LHFPL6
LHFPL1
LGALS14
LETM1
LEPR
LELP1
LEKR1
LAMB1
KRTDAP
KRTAP7-1
KRTAP4-2
KRTAP3-2
KRTAP3-1
KRTAP17-1
KRTAP15-1
KRT9
KRT8
KRT73
KRT33B
KRT2
KPRP
KLK2
KLHL34
KLHL32
KITLG
KIF5C
KCTD16
KCTD1
KCNB2
JPH1
JAML
JADE1
IZUMO1R
IVL
ITPKB-IT1
ITPKB
IQCJ
INSL6
INSIG2
INSC
IL33
IL26
IL22RA1
IL22
IL1RL2
IL1RAPL1
IL19
IL18RAP
IL15
IGSF9
IGF2R
IGDCC4
IGDCC3
ID3
HTR1A
HSD17B14
HOMEZ
HNF1A-AS1
HMGA2-AS1
HLA-V
HLA-DOB
HES1
HEPACAM
HECW1-IT1
HEAT2
HDGFL1
HBD
H2BFWT
H2AFY
GZMB
GUCY2GP
GUCY2F
GUCY2D
GSR
GSN
GS1-594A7.3
GS1-24F4.2
GRXCR2
GRM7-AS3
GRM5-AS1
GRIA3
GRB14
GRAMD1B
GPRIN2
GPR173
GPC6-AS1
GPC6
GPC4
GOLGA6C
GNPDA2
GNG2
GNA14
GLYATL1
GLTP
GLRX2
GLRA1
GLIS3-AS1
GLB1L3
GJC3
GHR
GFRAL
GCNT4
GCG
GATA1
GAS2
GAGE10
GABRQ
FZD7
FZD2
FUOM
FST
FSHR
FRMPD3
FOXO1
FOXB1
FOSL2
FLT1
FLJ42393
FKBP1A-SDCBP2
FJX1
FIBIN
FHL1
FGFR1
FGF14-IT1
FGB
FER1L6-AS1
FCRL6
FCRL3
FCAR
FCAMR
FBXO15
FBLN2
FAT3
FARP1
FANK1
FAM9A
FAM83F
FAM71C
FAM24A
FAM201A
FAM181B
FAM131C
FAM111A
F8
EXT1
EVA1B
ETV4
ERVV-1
ERICH3-AS1
ERAP1
EPHA8
EPHA2
EPB41L3
EMILIN1
EMCN
EIF2S2
EID1
EFNA5
EEPD1
EDNRB-AS1
EDNRB
ECRG4
ECE1
DUSP6
DUSP5
DUSP22
DTNA
DTHD1
DRP2
DPYSL3
DPYSL2
DPYS
DPYD-AS1
DPT
DPPA2P3
DPP6
DPP10
DOCK11
DNAH17-AS1
DNAH17
DMKN
DLGAP1
DLG2
DLC1
DHX36
DHRS9
DHRS3
DGUOK-AS1
DGKD
DEFB132
DEFB121
DEFB116
DEFB115
DEFA11P
DCDC2C
DCDC1
DCAF5
DCAF12L1
DAOA-AS1
DAB2IP
D2HGDH
CYTH1
CYSLTR1
CYP4F3
CYP4A22
CYP19A1
CYB5R2
CYB5A
CYB561
CXXC1P1
CXorf58
CXCR1
CXCL8
CXCL5
CTTNBP2
CTSH
CTSG
CTB-178M22.2
CTAGE11P
CTAGE1
CT55
CT47A3
CSRP3
CSNK2A3
CSK
CSH1
CSF1R
CSAD
CRCT1
CRB1
CPSF4L
CPLX1
CORO2B
COMMD7
COLEC10
COL5A2
COL4A6
COL4A1
CNTN3
CNKSR3
CMTM5
CLYBL-AS2
CLRN1-AS1
CLK4
CLIC5
CLEC4F
CLEC4E
CLDN19
CLCA4-AS1
CIZ1
CHRNA2
CHRDL1
CHEK2
CFL2
CERS6
CEP68
CEP126
CENPVL3
CEBPE
CDK6
CDK14
CDH2
CDH18-AS1
CDH12
CDC73
CDC42EP3
CDC42EP1
CDC14B
CD99
CD40LG
CD40
CD300H
CD247
CD1E
CD1C
CD1B
CD1A
CD14
CCR2
CCNYL1
CCNJL
CCN3
CCDC73
CCDC33
CCDC198
CCDC185
CCDC105
CBLN4
CBFA2T2
CAV3
CAST
CASP14
CARS
CARMIL1
CAPN6
CAPN2
CALM2
CALCB
CADM3
CACNA1S
CACHD1
CABS1
C9orf170
C8A
C7
C6orf141
C6
C5orf30
C5
C4orf54
C22orf39
C20orf203
C1QC
C1orf87
C1orf21
C1orf198
C16orf47
C11orf53
BTBD16
BSND
BRS3
BPIFB4
BPIFB3
BPIFB1
BPIFA2
BOLL
BMX
BMERB1
BLID
BCRP2
BCL2L14
BCL2L10
BCAT2
BBOX1
BANK1
BAGE2
ATP1B4
ASZ1
ASXL1
ASIP
ASIC1
ASAP1
ART4
ARSJ
ARPP21
ARL4C
ARL14EP
ARHGEF6
ARHGAP6
ARHGAP4
ARAP2
AR
APOC3
APOBEC1
APOB
APH1B
ANTXR1
ANOS1
ANO4
ANO3
ANKS1B
ANKRD66
ANK3
AMOTL2
AMOT
ALPK3
ALOX12P2
ALKBH3
ALK
ALDOB
AKR1B15
AKAP9
AK5
AGAP3
ADGRF5
ADCY6
ADCY5
ADAMTS19
ACTN1-AS1
ACTA1
ACSL5
ACRV1
ACE
ABRA
ABCB5
ABALON
AARD
A4GNT
A2MP1
A1CF

## Sheet: Primed within + - 10kb TSS
Genes (TSS) within 10kb of a primed-enriched peak (p < 0.05)
ZYG11A
ZW10
ZSWIM5
ZSCAN4
ZPLD1
ZNF860
ZNF804B
ZNF804A
ZNF800
ZNF746
ZNF704
ZNF703
ZNF692
ZNF672
ZNF521
ZNF518B
ZNF516
ZNF503
ZNF467
ZNF423
ZNF395
ZNF385D
ZNF385B
ZNF343
ZNF324B
ZNF32
ZNF311
ZNF292
ZNF287
ZNF250
ZNF232
ZNF212
ZNF141
ZNF133
ZMYND15
ZIC4
ZHX1
ZFYVE28
ZFPM2
ZFPM1
ZFHX4
ZFHX3
ZEB2
ZEB1
ZDHHC23
ZDHHC11B
ZCCHC2
ZCCHC12
ZBTB9
ZBTB7C
ZBTB7A
ZBTB46
ZBTB42
ZBTB38
ZBTB33
ZBTB24
ZBTB16
ZBED9
ZBED4
ZAR1
ZADH2
YPEL2
XYLT2
XYLT1
XKR6
XKR4
WT1-AS
WNT9B
WNT9A
WNT7B
WNT7A
WNT5B
WNT5A
WNT4
WNT3A
WNT2B
WNT2
WNT16
WNT11
WNT10A
WNT1
WNK4
WNK2
WLS
WIPI1
WHRN
WHAMMP3
WHAMMP2
WDYHV1
WDR19
WASHC2C
VWC2
VWA5B2
VWA5B1
VWA3B
VWA2
VSX2
VSX1
VSTM2B
VSTM2A
VSIR
VSIG2
VPS37B
VPREB1
VLDLR
VIPR2
VIPR1
VGLL4
VGLL2
VEGFC
VAV3
VASH1
VAMP8
VAC14
UTS2R
UTF1
USP43
USP30
USP2
USP18
UPK3A
UPB1
UNCX
UNC80
UNC79
UNC5C
UNC5B
UNC5A
UNC13C
ULBP1
UGT3A1
UCP1
UCN
UBTD1
UBE2QL1
UBE2Q2
UBE2E2
UBE2D4
UBD
UAP1L1
TYMP
TXNRD3
TXNRD1
TWSG1
TWIST1
TUBB6
TUBB4A
TUBA8
TUBA4A
TTYH2
TTYH1
TTPA
TTLL8
TTLL6
TTLL11
TTC39C
TTC39A
TTBK1
TSPO
TSPEAR
TSPAN33
TSPAN19
TSPAN11
TSLP
TSHZ3
TSHR
TSC22D3
TRPM4
TRPC6
TRPC5
TRPC3
TRPA1
TRMT9B
TRMT61B
TRMT10C
TRIM9
TRIM7
TRIM67
TRIM47
TRIM40
TRIM36
TRIM31
TRIM25
TRIM2
TRIM17
TRIL
TRIB3
TRHDE
TRH
TRANK1
TRAF3IP2
TRAF3
TRABD2B
TRABD2A
TPSD1
TPPP3
TPPP
TPH1
TPD52L1
TPBGL
TP73
TP53INP2
TP53INP1
TOX2
TOX
TOP1
TNXB
TNRC6A
TNRC18
TNNI3K
TNK1
TNFSF9
TNFSF8
TNFRSF9
TNFRSF19
TNFRSF11A
TNFRSF10C
TNFAIP8L3
TNFAIP3
TMTC4
TMTC2
TMTC1
TMPRSS2
TMOD1
TMIE
TMEM9
TMEM88
TMEM74B
TMEM65
TMEM62
TMEM61
TMEM54
TMEM45B
TMEM38B
TMEM38A
TMEM275
TMEM271
TMEM26
TMEM255B
TMEM243
TMEM239
TMEM235
TMEM233
TMEM229B
TMEM221
TMEM215
TMEM202
TMEM200C
TMEM200B
TMEM196
TMEM191A
TMEM181
TMEM179
TMEM178B
TMEM178A
TMEM171
TMEM170B
TMEM163
TMEM155
TMEM154
TMEM151B
TMEM151A
TMEM150C
TMEM145
TMEM132C
TMEM130
TMEM121B
TMEM121
TMEM117
TMEM114
TMEM109
TMEM108
TMEM106C
TMEFF2
TMED9
TMED3
TMCC3
TMC6
TMC5
TM6SF1
TLX3
TLX1
TLR5
TLR2
TLL2
TLL1
TLE6
TLE4
TLE2
TJP1
TINCR
TIMP3
TIGD3
TIGD2
TIFA
TIAM1
THSD7B
THSD1
THRB
THPO
THEM6
THEGL
THBS4
TH2LCRR
TGFBR3L
TGFBR3
TGFBI
TGFB3
TGFB2
TFR2
TFDP2
TFCP2L1
TFAP2E
TFAP2D
TFAP2C
TFAP2A-AS2
TEX45
TEX37
TEX26
TEX2
TET2
TESK2
TESC
TEPP
TENT5C
TENT5A
TENM4
TENM3
TEKT3
TEKT1
TDRD7
TCTEX1D1
TCTE1
TCHH
TCF24
TCF21
TCF20
TCF15
TCERG1L
TC2N
TBXT
TBXAS1
TBX4
TBX3
TBX21
TBX20
TBX2
TBX18
TBX15
TBX1
TBR1
TBL1X
TBCD
TBC1D8B
TBC1D8
TBC1D3B
TBC1D30
TBC1D12
TBC1D1
TAS1R1
TAOK3
TANGO2
TANC2
TANC1
TAL2
TAL1
TAGLN3
TAFA5
TAFA4
TAFA3
TAFA2
TADA1
TACSTD2
TACR1
TACC1
TAC4
TAC1
SYTL4
SYTL3
SYTL2
SYT7
SYT5
SYT3
SYT2
SYT17
SYT16
SYT15
SYT14
SYT13
SYT10
SYPL2
SYNPR
SYNPO
SYNM
SYNGR3
SYNE2
SYNE1
SYNDIG1L
SYNDIG1
SYN3
SYK
SYCP1
SYBU
SVIL
SVEP1
SV2C
SV2B
SUSD6
SUSD5
SUSD4
SUSD1
STXBP6
STXBP2
STXBP1
STX11
STOX2
STON2
STOM
STMND1
STMN3
STMN2
STK32C
STK32B
STK32A
STK17B
STEAP4
STC2
STBD1
STAT5A
STAT4
STAT1
STARD9
STAC2
ST8SIA6
ST8SIA5
ST8SIA4
ST8SIA1
ST6GALNAC2
ST6GAL2
ST5
ST3GAL6
ST3GAL5
ST3GAL1
ST18
ST14
SSTR5
SSTR2
SSTR1
SSBP4
SSBP2
SRRM4
SRRM3
SRPX
SRGAP2
SRD5A2
SPTBN4
SPTB
SPSB1
SPRN
SPR
SPON2
SPON1
SPOCK3
SPOCK2
SPOCK1
SPNS2
SPIRE1
SPINT1
SPINK2
SPHKAP
SPHK1
SPEF2
SPEF1
SPECC1
SPDYA
SPATA18
SPART
SPACA9
SP9
SP8
SP6
SP100
SOX9
SOX7
SOX6
SOX5
SOX3
SOX18
SOX17
SOX10
SOX1-OT
SOX1
SOWAHD
SOWAHB
SORCS3
SORCS2
SORCS1
SORBS3
SOGA1
SOD3
SOBP
SOAT1
SNX33
SNX31
SNX22
SNX19
SNTG2
SNTG1
SNTB1
SNTA1
SNORD112
SNORC
SNHG28
SNED1
SNCAIP
SNAP91
SNAP25
SNAI3
SNAI2
SNAI1
SMTNL2
SMPDL3A
SMPD5
SMPD3
SMOX
SMOC2
SMO
SMKR1
SMIM32
SMIM12
SMARCD3
SMARCA2
SMAGP
SMAD9
SMAD6
SMAD3
SLITRK5
SLITRK4
SLITRK3
SLITRK2
SLITRK1
SLIT3
SLIT2
SLIT1
SLFN12L
SLFN11
SLCO5A1
SLCO2A1
SLC9B2
SLC9A3
SLC9A2
SLC8B1
SLC8A1
SLC7A4
SLC7A2
SLC7A10
SLC6A7
SLC6A5
SLC6A4
SLC6A3
SLC6A20
SLC6A2
SLC6A17
SLC6A11
SLC6A1
SLC66A2
SLC5A7
SLC5A5
SLC5A2
SLC4A4
SLC4A11
SLC4A10
SLC49A4
SLC47A1
SLC46A3
SLC46A2
SLC46A1
SLC45A1
SLC44A5
SLC44A3
SLC43A1
SLC41A2
SLC40A1
SLC38A4
SLC38A3
SLC37A2
SLC36A2
SLC35G1
SLC35F4
SLC35F3
SLC35F1
SLC35D3
SLC35C1
SLC34A2
SLC32A1
SLC31A2
SLC30A4
SLC30A3
SLC30A2
SLC30A10
SLC2A2
SLC2A13
SLC29A4
SLC27A6
SLC27A2
SLC27A1
SLC26A5
SLC26A4
SLC25A48
SLC25A42
SLC25A30
SLC25A27
SLC24A4
SLC24A2
SLC22A4
SLC22A31
SLC22A3
SLC1A6
SLC1A4
SLC1A2
SLC18A3
SLC18A2
SLC17A7
SLC17A6
SLC16A9
SLC16A3
SLC16A14
SLC16A12
SLC16A11
SLC16A10
SLC15A1
SLC13A5
SLC13A3
SLC12A2
SLC10A7
SLC10A6
SLAIN1
SKOR2
SKOR1
SKAP1
SIX6
SIX3
SIX2
SIRT6
SIM2
SIM1
SIKE1
SIGLEC8
SIGLEC6
SIGIRR
SIDT1
SIAH3
SHROOM1
SHQ1
SHOX2
SHOX
SHKBP1
SHISAL2A
SHISA8
SHISA7
SHISA6
SHISA2
SHH
SHFL
SHF
SHE
SHD
SHC4
SHC2
SHANK1
SH3RF3
SH3RF1
SH3PXD2A
SH3GL2
SH3BP5
SH3BP4
SH2D5
SH2D4A
SH2D3C
SGPP1
SGMS2
SGK3
SGK1
SGIP1
SGCZ
SGCB
SFTPC
SFTA3
SFRP5
SFRP1
SFMBT2
SFMBT1
SEZ6
SETD7
SETBP1
SESN1
SERTM1
SERTAD2
SERINC2
SEPTIN9
SEPTIN8
SEPTIN3
SEMA6D
SEMA6C
SEMA4F
SEMA3F
SELENOM
SEL1L3
SECTM1
SEC31B
SEC14L6
SEC14L2
SDR42E2
SDK2
SDCBP
SCUBE3
SCUBE2
SCUBE1
SCTR
SCT
SCRT2
SCRT1
SCP2
SCNN1G
SCNN1B
SCN5A
SCN4B
SCN3B
SCN1B
SCMH1
SCIN
SCGN
SCGB1D4
SCFD2
SCD5
SCARF2
SCAPER
SCAMP5
SBSPON
SATB2
SARM1
SARAF
SAP130
SAMHD1
SAMD5
SAMD11
SALL3
SALL1
SAA3P
RYR3
RXRG
RXFP3
RUNX3
RUNX2
RUNX1
RUNDC3B
RUNDC3A
RUFY4
RUBCNL
RTN4RL2
RTN4RL1
RTN1
RTKN2
RTBDN
RSPO3
RSPO1
RSPH4A
RRN3P2
RRAD
RPS7P5
RPS6KA2
RPRML
RPP25
RPH3A
RORB
RORA
ROR2
ROPN1L
ROPN1B
ROPN1
ROBO2
ROBO1
RNPEPL1
RNFT1
RNF4
RNF39
RNF220
RNF217
RNF207
RNF19B
RNF182
RNF180
RNF165
RNF157
RNF152
RNF150
RNF128
RNF103
RNA5S16
RMC1
RIPPLY3
RIPPLY2
RIPOR1
RIPK4
RIPK3
RING1
RIN3
RIMS4
RIMKLA
RIMBP2
RILPL2
RIIAD1
RIBC2
RHOXF1P1
RHOU
RHOBTB3
RHBDL3
RHBDD2
RGS9BP
RGS9
RGS7BP
RGS7
RGS6
RGS3
RGS22
RGS20
RGS17
RGS12
RGS10
RGL3
RGL1
RGCC
RFX8
RFX6
RFX4
RFX2
RFTN1
RFPL2
RFLNA
RETREG1
RET
RESP18
REPS2
REM2
RELN
REEP6
REEP1
RDH8
RDH13
RDH10
RCSD1
RCAN1
RBP7
RBP4
RBM24
RBFOX3
RBFOX1
RAX
RASSF6
RASSF5
RASSF4
RASSF2
RASSF1
RASL11A
RASL10B
RASL10A
RASIP1
RASGRP2
RASGRP1
RASGRF2
RASGRF1
RASGEF1C
RASGEF1B
RASGEF1A
RASEF
RASD2
RASD1
RASAL3
RASA4CP
RARRES2
RARRES1
RARB
RAPGEF5
RAPGEF4
RAPGEF2
RAP1GAP2
RAMP3
RAMP2
RAMP1
RALYL
RALGPS1
RALGDS
RALB
RAI2
RAI1
RAET1E
RADX
RAD21L1
RAD21
RAB9B
RAB6D
RAB6C
RAB6B
RAB40B
RAB3IL1
RAB3C
RAB37
RAB29
RAB11FIP4
RAB11FIP3
PYGO1
PYDC1
PXMP2
PXK
PXDC1
PVALB
PTTG1IP
PTPRU
PTPRT
PTPRO
PTPRN2
PTPRM
PTPRE
PTPRD-AS2
PTPN5
PTPN3
PTPN18
PTK2B
PTHLH
PTH2
PTH1R
PTGS2
PTGS1
PTGFR
PTGER4
PTGER2
PTGDR
PTF1A
PTCHD1
PTCH2
PTCH1
PSMD1
PSMB8
PSMB2
PSKH2
PSD2
PSD
PRUNE2
PRTN3
PRTG
PRSS56
PRSS23
PRSS22
PRSS16
PRSS12
PRRX2
PRRX1
PRRT4
PRRT1B
PRRT1
PRRG4
PRR5L
PRR36
PRR35
PRR29
PRR18
PRR16
PRR15
PRPH
PROZ
PROX1
PROSER2
PROS1
PROM1
PROKR2
PROKR1
PROK2
PROC
PROB1
PRMT8
PRLHR
PRKG2
PRKG1
PRKD3
PRKCH
PRKCG
PRKCE
PRKCA
PRKAG2
PRIMA1
PRICKLE4
PRG2
PRELID3A
PRDM8
PRDM6
PRDM16-DT
PRDM13
PRDM12
PRDM11
PRCD
PPP3CC
PPP2R2C
PPP2R2B
PPP1R9B
PPP1R3G
PPP1R36
PPP1R16B
PPP1R14C
PPM1N
PPM1M
PPM1L
PPM1E
PPIAL4F
PPFIA4
PPFIA3
PPFIA2
PPARGC1B
PPARGC1A
PPARG
PPARD
PPARA
POU6F2
POU4F3
POU4F2
POU3F4
POU3F3
POU3F2
POU3F1
POP5
POMK
POMGNT2
POMC
POM121L2
PODXL2
PODN
PNMA8B
PNMA6F
PMP22
PM20D2
PLXND1
PLXNC1
PLXNA4
PLXNA2
PLXDC1
PLPPR4
PLPPR1
PLPP4
PLPP2
PLLP
PLK5
PLIN4
PLEKHN1
PLEKHH2
PLEKHG5
PLEKHG1
PLEKHF2
PLEKHD1
PLEKHA2
PLEKHA1
PLEC
PLD5
PLD4
PLD1
PLCXD3
PLCL1
PLCG2
PLCE1
PLCD1
PLCB1
PLAUR
PLAU
PLAGL1
PLAC9
PLA2R1
PLA2G7
PKP2
PKP1
PKIB
PKHD1L1
PKD2L1
PKD2
PITX2
PITPNM3
PIP5KL1
PIK3R5
PIK3R3
PIK3IP1
PIK3CD-AS2
PIK3CD
PIGZ
PIGA
PIEZO2
PIEZO1
PID1
PIANP
PHYHIP
PHOX2B
PHOX2A
PHOSPHO1
PHLPP2
PHLDB3
PHLDB1
PHLDA3
PHLDA2
PHF24
PHACTR3
PHACTR1
PGR
PGM5P3
PGM5P2
PGM5
PGM2
PGF
PGBD5
PFKFB3
PEX5L
PELI2
PEG13
PDZRN4
PDZRN3
PDZD2
PDXK
PDX1
PDP1
PDLIM7
PDLIM3
PDLIM2
PDK4
PDGFRL
PDGFRA
PDGFC
PDE8B
PDE8A
PDE4D
PDE4C
PDE4B
PDE4A
PDE3A
PDE2A
PDE1C
PDE11A
PDE10A
PCSK6
PCSK5
PCSK2
PCSK1N
PCSK1
PCP4L1
PCOLCE2
PCOLCE
PCGF5
PCGF1
PCDH9
PCDH8
PCDH7
PCDH20
PCDH19
PCDH17
PCDH15
PCBP3
PCAT6
PAX9
PAX8
PAX7
PAX6
PAX5
PAX3
PAX2
PAX1
PARP6
PARP15
PARP12
PARM1
PARD3B
PARD3
PAQR8
PAQR5
PAPLN
PAOX
PANX2
PALM2-AKAP2
PALLD
PAK5
PAK3
PAH
PADI2
PABPC1L2B
PABPC1L2A
P4HA3
P4HA2
P2RY6
P2RY2
P2RX5-TAX1BP3
OXGR1
OXCT1
OVOL2
OVOL1
OTX2
OTX1
OTULINL
OTUD7A
OTUD1
OTP
OTOP3
OTOP1
OSTM1
OSR2
OSR1
OSMR
OSBPL3
OSBP2
OR6B2
OR1N2
OR1L3
OR1L1
OR1I1
OR1F12
OR1F1
OPTN
OPRM1
OPRK1
OPRD1
OPCML
ONECUT3
ONECUT2
ONECUT1
OLIG3
OLIG2
OLIG1
OLFML2B
OLFM3
OLFM1
OGFRP1
ODF2
OCA2
OAS3
NYAP1
NXPH4
NXPH2
NXPH1
NXNL2
NWD2
NUTM2B
NTSR2
NTSR1
NTRK2
NTNG2
NTN4
NTN3
NTN1
NTF4
NTF3
NT5M
NT5E
NT5DC1
NSMF
NSG1
NRXN3
NRXN2
NRXN1
NRROS
NRP1
NRN1
NRK
NRIP3
NRG3
NRG2
NRG1
NRDE2
NRCAM
NRARP
NR5A2
NR5A1
NR4A3
NR4A2
NR4A1
NR3C2
NR2E1
NR0B1
NPY5R
NPY2R
NPY1R
NPY
NPW
NPTX2
NPTX1
NPR3
NPPC
NPPB
NPNT
NPM2
NPL
NPHS2
NPHS1
NPFFR1
NPDC1
NPBWR2
NPBWR1
NPB
NPAS4
NPAS3
NPAS2
NPAS1
NOXO1
NOTUM
NOTO
NOTCH4
NOS2
NOS1
NOL4L
NOL4
NOG
NOD2
NMUR1
NMU
NMNAT3
NMNAT2
NME6
NLRC5
NKX6-3
NKX6-2
NKX6-1
NKX3-2
NKX3-1
NKX2-8
NKX2-6
NKX2-5
NKX2-4
NKX2-2
NKX1-2
NKX1-1
NKD2
NKD1
NKAIN3
NKAIN2
NIPAL1
NIN
NIM1K
NID2
NID1
NIBAN1
NHS
NHLH2
NGFR
NGF
NGEF
NGB
NFKB2
NFIX
NFIL3
NFIC
NFIB
NFIA
NFATC4
NFATC2
NFATC1
NFAM1
NEXMIF
NEUROG3
NEUROG1
NEUROD4
NEUROD2
NEUROD1
NEURL1B
NELL1
NEK5
NEIL1
NEFL
NEFH
NECAB2
NECAB1
NEBL
NDUFA4L2
NDRG4
NDRG2
NDRG1
NDFIP2
NCR3LG1
NCOA7
NCOA1
NCMAP
NCF4
NCCRP1
NCAN
NCAM2
NCALD
NBPF8
NBL1
NAV2
NAV1
NAT8L
NAT16
NALCN
NAGS
NACC2
N4BP2L1
MYT1L
MYT1
MYRIP
MYPOP
MYORG
MYOD1
MYO5B
MYO5A
MYO15B
MYLK
MYH11
MYCL
MYCBP2
MYBL1
MYB
MXRA8
MXRA7
MXRA5
MXI1
MXD1
MX1
MTUS2
MTUS1
MTURN
MTSS1
MTFR1
MT3
MT2A
MT1L
MT1A
MSX2P1
MSX2
MSC
MROH6
MROH1
MRAP2
MPZL1
MPPED1
MPP7
MPP3
MPP2
MPP1
MPO
MOXD1
MOGAT1
MNX1
MN1
MMP28
MMP25
MMP24
MMP23B
MMP17
MMEL1
MMD2
MLXIPL
MLXIP
MLPH
MLNR
MLLT3
MKX
MITF
MIR9718
MIR9-3HG
MIR7846
MIR769
MIR7-3HG
MIR6821
MIR6777
MIR670HG
MIR663AHG
MIR6080
MIR4708
MIR4687
MIR4683
MIR4638
MIR4634
MIR4540
MIR4488
MIR4478
MIR4477A
MIR4454
MIR3936HG
MIR3649
MIR3621
MIR34AHG
MIR3189
MIR3169
MIR3132
MIR203A
MIR196B
MIR183
MIR181C
MIR155HG
MIR149
MIR147A
MIR146B
MIR137
MIR124-3
MIR124-2
MIR1199
MIR10522
MIR10226
MIR1-1HG
MINAR1
MID2
MICB
MICAL3
MICA
MIAT
MGLL
MGC2889
MGAT5B
MGAT4D
MGAT4A
MGAT3
MGARP
MGA
MFSD6L
MFSD6
MFSD4A
MFSD1
MFAP3L
MEX3B
METRNL
MEST
MESP1
MERTK
MEOX2
MELTF
MEIS3
MEIS2
MEIS1
MEIOC
MEIOB
MEGF9
MEGF8
MEGF11
MEGF10
MEF2B
MECOM
MDGA2
MDGA1
MDFI
MCTP1
MCOLN3
MCOLN2
MCIDAS
MCHR2
MCC
MCAM
MC5R
MBP
MBNL1
MATN2
MATK
MAST4
MARVELD3
MARK1
MARCKS
MAPT-IT1
MAPRE3
MAPRE2
MAPKAPK3
MAPKAPK2
MAPK8IP2
MAPK4
MAPK11
MAP7D2
MAP6
MAP3K8
MAP3K6
MAP3K5
MAP3K21
MAP3K14
MAP3K1
MAP2K4
MAP2K3
MAP2
MAP1A
MANSC1
MANEAL
MANBA
MAN1C1
MAN1A2
MAMLD1
MALL
MALINC1
MAL2
MAL
MAK
MAGI3
MAGEL2
MAFB
MAFA
MAF
MADCAM1
MACROD2
MACF1
MAB21L2
MAB21L1
MAATS1
LZTS1
LYST
LYSMD2
LYPD5
LYPD4
LYPD3
LYPD1
LYNX1
LYL1
LY75-CD302
LY6L
LY6H
LY6G5C
LUZP2
LUZP1
LTBP4
LTBP2
LSM11
LRTM2
LRRTM3
LRRTM1
LRRN4
LRRK2
LRRK1
LRRC8C
LRRC75A
LRRC73
LRRC71
LRRC7
LRRC63
LRRC61
LRRC56
LRRC4C
LRRC4B
LRRC43
LRRC3B
LRRC38
LRRC32
LRRC1
LRPAP1
LRP4
LRP2
LRP1B
LRIT2
LRFN5
LRFN1
LRCOL1
LRATD1
LRAT
LPO
LPL
LPIN1
LPGAT1
LPAR3
LPAR1
LOX
LONRF3
LONRF2
LOC780529
LOC729870
LOC729732
LOC728739
LOC728392
LOC692247
LOC648987
LOC646548
LOC643201
LOC642648
LOC574538
LOC441052
LOC440896
LOC403312
LOC401463
LOC401021
LOC400622
LOC392232
LOC390937
LOC389765
LOC339192
LOC339166
LOC283856
LOC283665
LOC283045
LOC145845
LOC143666
LOC107985820
LOC107984974
LOC107984507
LOC107984265
LOC105378577
LOC105378269
LOC105377716
LOC105377372
LOC105377342
LOC105376453
LOC105375800
LOC105375401
LOC105373878
LOC105372440
LOC105371855
LOC105371031
LOC105370708
LOC105370295
LOC105369507
LOC102724804
LOC102724404
LOC102724156
LOC102724153
LOC101929901
LOC101929538
LOC101929536
LOC101929439
LOC101929415
LOC101929353
LOC101929295
LOC101929269
LOC101929268
LOC101929234
LOC101929122
LOC101928782
LOC101928370
LOC101928191
LOC101928177
LOC101928058
LOC101928002
LOC101927811
LOC101927809
LOC101927789
LOC101927708
LOC101927296
LOC101927248
LOC101927053
LOC101926935
LOC100507437
LOC100507351
LOC100506885
LOC100505588
LOC100499489
LOC100288866
LOC100288175
LOC100287837
LOC100287387
LOC100132249
LOC100131289
LOC100130992
LOC100130987
LOC100129917
LOC100129697
LOC100129484
LOC100129434
LOC100129129
LOC100128276
LOC100128253
LOC100126784
LNPEP
LMX1A
LMTK3
LMOD1
LMO7
LMO3
LMO2
LMO1
LMF1
LLGL2
LKAAEAR1
LIX1L
LIPE
LINGO2
LINGO1
LINC02774
LINC02763
LINC02731
LINC02618
LINC02609
LINC02571
LINC02538
LINC02520
LINC02418
LINC02361
LINC02287
LINC02268
LINC02249
LINC02197
LINC02135
LINC02116
LINC02106
LINC02079
LINC02075
LINC02043
LINC02011
LINC01990
LINC01987
LINC01976
LINC01972
LINC01962
LINC01948
LINC01945
LINC01918
LINC01877
LINC01869
LINC01856
LINC01838
LINC01806
LINC01798
LINC01783
LINC01718
LINC01703
LINC01686
LINC01685
LINC01668
LINC01622
LINC01607
LINC01586
LINC01551
LINC01529
LINC01511
LINC01509
LINC01410
LINC01398
LINC01397
LINC01359
LINC01311
LINC01299
LINC01276
LINC01267
LINC01210
LINC01201
LINC01163
LINC01143
LINC01141
LINC01140
LINC01120
LINC01116
LINC01101
LINC01070
LINC01058
LINC01018
LINC00963
LINC00954
LINC00943
LINC00937
LINC00900
LINC00877
LINC00824
LINC00683
LINC00682
LINC00674
LINC00673
LINC00643
LINC00637
LINC00629
LINC00628
LINC00620
LINC00605
LINC00602
LINC00526
LINC00489
LINC00485
LINC00475
LINC00461
LINC00367
LINC00354
LINC00261
LINC00237
LINC00112
LINC00092
LINC-PINT
LIMS2
LIMA1
LILRB3
LIFR
LHX9
LHX8
LHX6
LHX5
LHX4
LHX3
LHX1
LHFPL4
LHFPL3
LHCGR
LGR6
LGR5
LGI2
LGALS3
LGALS16
LFNG
LETM2
LEPR
LEF1
LDLRAD4
LCORL
LCNL1
LBX1
LBHD2
LBH
LAYN
LANCL3
LAMP5
LAMP3
LAMP1
LAMA4
LAMA3
LAMA1
LAG3
LAD1
LACC1
L3MBTL1
KY
KSR2
KRTAP5
KRT87P
KRT7
KRT28
KRT1
KREMEN1
KMT5A
KLRG2
KLK4
KLK15
KLK10
KLHL35
KLHL29
KLHL22
KLHL20
KLHL2
KLHL17
KLHDC1
KLF5
KLF4
KLF2
KLF15
KLF14
KLF1
KLC3
KL
KIT
KISS1R
KISS1
KIRREL3
KIF5A
KIF1A
KIF19
KIF12
KIAA1755
KIAA1549L
KIAA1324L
KIAA1257
KIAA1217
KIAA0895L
KIAA0895
KIAA0040
KHDRBS2
KDR
KDM7A-DT
KDM6B
KDF1
KCTD8
KCTD12
KCTD1
KCP
KCNV1
KCNT1
KCNS3
KCNS2
KCNS1
KCNQ5
KCNQ4
KCNQ3
KCNQ1DN
KCNQ1
KCNN4
KCNN3
KCNN2
KCNN1
KCNMA1
KCNK9
KCNK7
KCNK6
KCNK4
KCNK3
KCNK2
KCNK17
KCNK15
KCNK13
KCNK12
KCNK10
KCNK1
KCNJ8
KCNJ6
KCNJ5
KCNJ4
KCNJ3
KCNJ2
KCNJ12
KCNJ10
KCNIP4
KCNIP3
KCNIP2
KCNIP1
KCNH8
KCNH7
[truncated: 1,524 more rows]

## Sheet: Common within + - 10kb TSS
Genes (TSS) within 10kb of a common peak (p > 0.05)
ZUP1
ZSWIM2
ZSCAN9
ZSCAN5C
ZSCAN5A
ZSCAN12
ZRANB2-AS1
ZPBP2
ZP2
ZNRF1
ZNF862
ZNF836
ZNF823
ZNF807
ZNF799
ZNF792
ZNF780A
ZNF777
ZNF767P
ZNF75D
ZNF709
ZNF671
ZNF648
ZNF641
ZNF600
ZNF584
ZNF551
ZNF543
ZNF514
ZNF462
ZNF385B
ZNF334
ZNF333
ZNF324
ZNF322
ZNF318
ZNF304
ZNF295-AS1
ZNF292
ZNF280B
ZNF276
ZNF275
ZNF263
ZNF223
ZNF184
ZNF175
ZNF148
ZNF132
ZMYND11
ZMYM1
ZMAT4
ZKSCAN8
ZKSCAN3
ZIC5
ZG16
ZFYVE27
ZFR2
ZFR
ZFP92
ZFP90
ZFP30
ZFAND6
ZDHHC22
ZDHHC14
ZDBF2
ZCCHC14
ZC3HAV1
ZC3H12C
ZBTB45
ZBTB34
ZBTB32
ZBTB20-AS5
ZBTB18
ZBTB14
ZBTB10
ZBED9
YWHAQ
YWHAB
YPEL5
YPEL1
YBX3
YBX2
YAF2
XYLB
XPNPEP1
XPA
XKRX
XKR9
XK
XAGE5
XAGE3
WTIP
WSCD2
WSCD1
WNT9A
WNT8B
WNT3A
WNT3
WNT2B
WIPF3
WIPF1
WIF1
WFS1
WFIKKN2
WFDC6
WFDC2
WFDC12
WEE2
WDR91
WDR86
WDR72
WDR6
WDR43
WDR41
WDR19
WBP2NL
WASF3
VWDE
VWC2L
VTRNA1-3
VSTM4
VSNL1
VSIG10L
VSIG1
VRK1
VPS37D
VPS26B
VPS18
VOPP1
VNN3
VILL
VGLL3
VEGFB
VDR
VBP1
VASH2
VAPA
VAMP7
VAMP5
UVRAG
UTP25
UTP20
USP30
USP3-AS1
USP2-AS1
USP2
USP17L2
USP14
USP1
USH1C
URM1
URI1
URGCP
UQCRC2
UPK2
UPK1B
UPK1A-AS1
UPF1
UNC79
UNC5D
UNC13C
UNC13A
UMPS
ULK2
ULBP3
UGT8
UGT3A1
UGT1A7
UGT1A3
UGT1A10
UBXN2B
UBLCP1
UBE4A
UBE2L6
UBE2E4P
UBASH3B
UAP1
UACA
TXNDC5
TWISTNB
TVP23B
TUT7
TUT4
TUNAR
TUB-AS1
TUB
TTYH2
TTYH1
TTLL9
TTLL7
TTLL6
TTLL3
TTLL10
TTC9B
TTC8
TTC7B
TTC4
TTC39C
TTC39B
TTC3
TTC29
TTC28
TTC22
TTC14
TTC12
TTBK2
TSPAN2
TSPAN18
TSPAN17
TSPAN13
TSNARE1
TSLP
TSHZ2
TSC22D3
TRY2P
TRPM6
TRPM4
TRPM3
TRO
TRMT12
TRIM68
TRIM54
TRIM40
TRIM33
TRIM3
TRIM29
TRIM2
TRIM15
TREML5P
TREML2
TRAPPC9
TRANK1
TRAF3IP3
TRAF3IP2
TRAF3IP1
TRAF1
TPRA1
TPPP2
TPM3
TPM1
TPH2
TPGS1
TPD52L3
TPBG
TP73
TP63
TP53TG5
TP53I11
TOX3
TOR2A
TOMM5
TOMM34
TOMM20L
TNS2
TNR
TNN
TNMD
TNK2-AS1
TNIP3
TNIP1
TNIK
TNFSF4
TNFSF15
TNFSF12-TNFSF13
TNFSF11
TNFRSF18
TNFAIP8L1
TNFAIP8
TMX4
TMSB15A
TMSB10
TMPRSS6
TMIGD1
TMEM92
TMEM9
TMEM86A
TMEM74
TMEM71
TMEM51
TMEM40
TMEM37
TMEM31
TMEM30B
TMEM268
TMEM266
TMEM249
TMEM242
TMEM218
TMEM217
TMEM207
TMEM200A
TMEM190
TMEM185B
TMEM185A
TMEM161A
TMEM158
TMEM141
TMEM131L
TMEM114
TMEM106B
TMCO4
TMCC2
TMC3-AS1
TM9SF4
TLNRD1
TLE2
TLCD4-RWDD3
TLCD4
TLCD3B
TJP3
TJP2
TJP1
TIPARP
TIMM10
TIFAB
TICAM1
TIAM1
THSD7A
THRA
THORLNC
THNSL2
THEM5
THCAT158
THBS2
THBD
TGM7
TGM5
TGM2
TGFBR2
TGFBR1
TGFB1
TGFA
TFG
TEX48
TEX33
TEX15
TET3
TEKT2
TECTB
TDRP
TDRKH-AS1
TDGF1P3
TCP11
TCP10L
TCFL5
TCF7L1
TCEAL9
TCEAL8
TCEAL7
TCEAL3
TCEAL2
TCAM1P
TBX10
TBRG4
TBRG1
TBPL1
TBC1D3J
TBC1D31
TBC1D20
TBC1D15
TBC1D14
TBC1D1
TASP1
TASOR2
TASOR
TAS2R40
TAPBP
TANC2
TAMM41
TAL2
TAFA1
TACSTD2
TACC1
TAAR3P
SYVN1
SYT9
SYT6
SYT12
SYT11
SYP-AS1
SYNPR
SYNPO
SYNM
SYNJ2
SYNGR1
SYNDIG1L
SYNC
SYN2
SYN1
SYCP2
SYCE3
SYBU
SVOP
SVIP
SUSD3
SURF4
SUN5
SUN2
SULF1
SUGCT
STXBP5L
STXBP3
STX7
STX6
STX1B
STX1A
STX17-AS1
STUM
STRIP2
STMN4
STK17A
STIM2-AS1
STEAP3
STEAP1
STARD8
STARD13
STAG3
STAC
ST6GALNAC5
ST6GALNAC4
ST6GALNAC3
ST6GAL1
SSU72
SSTR2
SST
SSPN
SSH2
SRSF8
SRSF12
SRRM1
SRPRB
SRP19
SRGAP3
SRGAP1
SREBF1
SQSTM1
SQOR
SPX
SPTSSB
SPTLC1
SPTBN4
SPTBN2
SPTBN1
SPRYD7
SPRYD3
SPOP
SPON2
SPINT3
SPINK8
SPINK7
SPINK4
SPINK1
SPEGNB
SPC25
SPATS1
SPATA7
SPATA6L
SPATA22
SPATA13
SPAG4
SPACA3
SP7
SOX6
SOX5
SOX4
SOWAHC
SOST
SORL1
SOGA3
SOCS7
SOCS3
SNX7
SNX25
SNX24
SNX18
SNRK
SNPH
SNORD141A
SNORD13
SNORD114-21
SNORA75B
SNHG31
SNHG30
SNHG12
SNCA
SNAR-F
SNAR-B2
SMYD5
SMURF2
SMUG1
SMPD2
SMOC1
SMIM38
SMIM20
SMIM10L2B
SMIM10L2A
SMIM10
SMCR5
SMARCD3
SMARCA5
SMAD5
SMAD1
SLK
SLFN14
SLFN13
SLFN12L
SLCO4C1
SLCO4A1
SLCO1B7
SLC9A5
SLC9A3R1
SLC7A14
SLC66A3
SLC5A4
SLC52A1
SLC4A5
SLC4A10
SLC48A1
SLC45A3
SLC43A3
SLC39A8
SLC39A3
SLC38A7
SLC38A2
SLC38A11
SLC37A1
SLC35G2
SLC35F3
SLC35F2
SLC35E4
SLC35B4
SLC35A1
SLC34A1
SLC33A1
SLC2A9
SLC2A4RG
SLC2A4
SLC29A3
SLC26A8
SLC25A53
SLC25A51P4
SLC25A43
SLC25A41
SLC25A39
SLC25A37
SLC25A36
SLC25A26
SLC25A24
SLC25A19
SLC24A3
SLC22A31
SLC22A17
SLC1A3
SLC19A3
SLC16A7
SLC16A2
SLC16A13
SLC15A3
SLC13A5
SLC12A8
SLAMF8
SKIDA1
SIX4
SIRT2
SIRPA
SIGLEC17P
SIGLEC12
SIGLEC1
SIAE
SHTN1
SHISAL2B
SHISA4
SHFL
SHB
SHANK2
SH3YL1
SH3RF2
SH3GL3
SH3BP2
SH3BGRL2
SH2D7
SH2D2A
SH2B2
SGSM1
SGO2
SGMS1
SGCA
SFXN3
SFXN1
SFTPA2
SFTPA1
SFT2D3
SFN
SF3B5
SEZ6L
SESN3
SERTAD4
SERPINB6
SERPINA7
SERP2
SERHL2
SERGEF
SERAC1
SEPTIN6
SEPTIN4
SEMA6A-AS1
SEMA5B
SEMA3C
SELENOV
SELENOK
SEC61A1
SEC14L5
SEC14L3
SDR16C5
SDK1
SDCBP2
SDC3
SDC2
SDAD1P1
SDAD1
SCRG1
SCPEP1
SCOC
SCNN1G
SCN8A
SCN7A
SCN2B
SCN10A
SCML2
SCML1
SCHIP1
SCGB3A1
SCGB1D4
SCGB1D2
SCGB1C2
SCG3
SCCPDH
SCARF1
SCARA3
SCAPER
SCAND2P
SBK3
SATB1
SASH1
SARDH
SAP30L-AS1
SAP30
SAMD4A
SAMD14
SAMD12
SAGE2P
SACS
SAA4
S1PR5
S100A9
S100A8
S100A7A
S100A12
RYR2
RYBP
RXYLT1
RUVBL1-AS1
RUSC1
RUNX1T1
RUFY4
RTL8B
RTF2
RTCB
RSPO4
RSPO2
RSAD1
RREB1
RRAGD
RPS6KL1
RPS6KA5
RPS6KA2
RPS4X
RPS19
RPP25L
RPL6
RPL38
RPL31P11
RPL26L1
RPL23AP82
RPGR
RPA2
RP9
ROCK1P1
ROCK1
RNY5
RNY3
RNVU1-8
RNVU1-1
RNU6-7
RNU5E-1
RNU1-4
RNPEP
RNF6
RNF43
RNF225
RNF223
RNF222
RNF212
RNF208
RNF2
RNF144A-AS1
RNF130
RNF13
RNF125
RNF122
RNF111
RNASE7
RNASE3
RMST
RMRP
RMDN2
RLF
RIPOR3
RIPOR2
RIPK1
RIMBP2
RHPN2
RHOG
RHOC
RHEBL1
RHCG
RHBG
RHBDF2
RGS9
RGS8
RGS3
RGS22
RGS2
RGS14
RGN
RGMA
RGL1
RFX8
RFWD3
RFC3
RFC1
RET
RERG
REN
REM1
REL
REG4
REEP5
RECK
RD3L
RCL1
RCAN3
RCAN2
RCAN1
RBP1
RBMX2
RBMS1
RBM43
RBM28
RBM20
RBM11
RASGRP4
RASGRP3
RASA3
RARB
RAPGEF5
RAP1GAP
RANBP17
RAMP3
RAMP2
RALGPS2
RALA
RAG1
RAET1E
RADIL
RAD9B
RACGAP1
RABGAP1L-DT
RABGAP1L
RAB9A
RAB42
RAB40C
RAB40A
RAB39A
RAB33A
RAB27B
RAB23
RAB15
RAB12
RAB11FIP4
R3HCC1
QSOX1
QPCT
PZP
PYY
PYROXD1
PYGL
PYGB
PXYLP1
PXDN
PWWP3B
PWP1
PVRIG
PURG
PTX3
PTS
PTPRS
PTPRR
PTPRN
PTPRF
PTPRA
PTPN13
PTPDC1
PTP4A1
PTN
PTGR1
PTGES2-AS1
PTGES
PTCHD4
PTCH1
PSMG4
PSME3
PSMD11
PSMC1
PSEN2
PSD3
PSD
PRXL2A
PRUNE2
PRSS44P
PRSS36
PRSS35
PRSS22
PRSS16
PRRT3-AS1
PRRG3
PRR5-ARHGAP8
PRR5
PRR30
PRR25
PRR23B
PRR15L
PRR14
PRPS2
PRPF40B
PRPF18
PROX2
PRMT9
PRMT8
PRLR
PRLHR
PRKD1
PRKCZ
PRKCQ
PRKCD
PRKAR2B
PRKAR2A
PRKAG2-AS1
PRKAG2
PRKAA2
PRICKLE2-AS1
PRICKLE2
PRICKLE1
PREX1
PRELID2
PRDM7
PRDM2
PRDM14
PRDM1
PRCD
PRAMENP
PRAME
PPT1
PPP4R4
PPP2R5C
PPP2R2D
PPP1R3C
PPP1R2
PPP1R1B
PPP1R1A
PPP1R14A
PPM1K-DT
PPM1D
PPIH
PPIC
PPDPF
PPARGC1A
PPARD
PPA2
POU2F3
PON1
POLR2K
POLM
POLB
POGZ
PNMT
PNMA5
PNMA3
PNMA1
PNLIPRP2
PMPCB
PMAIP1
PLSCR4
PLPPR2
PLOD2
PLK3
PLK2
PLIN5
PLGRKT
PLEKHO1
PLEKHG6
PLEKHF1
PLEKHB1
PLEKHA6
PLD4
PLCXD2-AS1
PLBD1-AS1
PLAC9P1
PLAC8
PLA2G4A
PLA2G1B
PLA2G15
PKM
PKDREJ
PKD1L3
PITPNM1
PIRT
PIP5K1B
PIP4P2
PIP4K2A
PIP
PIK3R4
PIK3IP1
PIK3C2B
PIK3AP1
PIGS
PIGM
PIGH
PIFO
PIAS1
PI3
PHYH
PHPT1
PHF7
PHF3
PHF20L1
PHF13
PHF10
PHETA1
PHC2
PHACTR3
PGM5P4
PGLYRP4
PGF
PGBD2
PGAM4
PFKM
PFKFB3
PET117
PES1
PERP
PERM1
PEAR1
PEAK3
PDZRN3
PDZK1P1
PDZK1IP1
PDZD8
PDYN-AS1
PDYN
PDPN
PDLIM4
PDLIM1
PDIK1L
PDIA6
PDIA5
PDGFB
PDE6D
PDE5A
PDE4C
PDE4B
PDE1B
PDE1A
PDCD5
PCYT2
PCSK9
PCMTD2
PCED1B
PCDHGC3
PCDHGB6
PCDH10
PCDH1
PCAT29
PC
PBX4
PAX4
PATE4
PATE2
PATE1
PASK
PARP8
PARP16
PARP14
PARD6G
PAQR9
PAQR7
PAMR1
PAM
PALM3
PALM2-AKAP2
PALLD
PAIP2B
PAH
PAG1
PACSIN3
PACSIN1
PACS2
P2RY8
P2RX7
OXT
OTUD4
OTOG
OTOF
OTOA
OTC
OSBPL6
OSBPL5
OS9
OR9A4
OR7E47P
OR7E37P
OR7E2P
OR6Y1
OR6K3
OR6F1
OR6C4
OR6B3
OR5P3
OR5B21
OR5B17
OR5AU1
OR5AN1
OR52M1
OR51D1
OR3A1
OR2Y1
OR2W5
OR2W1
OR2S2
OR2J2
OR1Q1
OR1L6
OR1K1
OR1E2
OR1D2
OR1B1
OR13J1
OR10V2P
OR10V1
OR10Q1
OR10G6
OR10AC1
OPTC
OPN1LW
OLFML2A
OLFM2
OLFM1
OGDHL
OGDH
ODF2L
OCLN
OC90
OBSL1
OAF
NYNRIN
NXT2
NXPE3
NXNL1
NUTM2B
NUP58
NUP210
NUGGC
NUDT19
NUCKS1
NUCB2
NUBPL
NTRK3
NTRK1
NTNG1
NTN5
NTM
NSG2
NRXN3
NRSN2
NRSN1
NRP2
NRIP3
NRG1
NRDC
NR4A1
NR3C1
NR1D2
NR1D1
NPTXR
NPSR1
NPR1
NPHP1
NPFFR2
NOXA1
NOX5
NOVA2
NOL4L
NOD2
NOC3L
NMT2
NMS
NLRP14
NLRP1
NLRC4
NLGN1
NKAPL
NKAP
NIT2
NIPSNAP3B
NIPAL2
NINJ1
NHP2
NGLY1
NGDN
NFKB1
NFIA
NFE2L3
NFE2
NFATC2
NEURL3
NEURL1
NETO1
NENF
NELL2
NEK3
NEIL2
NEFM
NEDD4
NDUFAF6
NDUFAF2
NDP
NDNF
NDFIP2
NDFIP1
NCRNA00250
NCOA7
NCOA2
NCKAP5-AS1
NCKAP5
NCK2
NCEH1
NBPF3
NBPF1
NBEA
NAV1
NAP1L5
NANP
NAGLU
NAGA
NAE1
NADK2
NACAD
NACA4P
NACA2
NABP1
NAALAD2
NAAA
NAA38
N6AMT1
MYRF
MYOM3
MYOM2
MYOCD
MYOC
MYO7B
MYO6
MYO3B-AS1
MYO1E
MYO1B
MYO1A
MYO16
MYO10
MYLK4
MYLIP
MYH14
MYF6
MYD88
MYCBPAP
MYBPC2
MYADML2
MXI1
MVB12A
MUC12
MTUS2
MTMR9
MTMR7
MTMR6
MTIF3
MTA2
MT1G
MSL3
MSI2
MRPS33
MRPS22
MROH5
MROH2A
MRGPRX4
MRGPRX3
MRGBP
MRFAP1L1
MRAS
MPPED2
MPP6
MPP5
MPP3
MPL
MPHOSPH6
MOXD2P
MOV10
MOSMO
MORN5
MORC4
MON1B
MOK
MOGAT2
MOCS1
MOBP
MOB3C
MNAT1
MMP9
MMP2
MMP14
MMP11
MMEL1
MME
MLYCD
MLLT1
MKRN2
MIXL1
MIR944
MIR8087
MIR7975
MIR7153
MIR7-3
MIR6891
MIR6872
MIR6865
MIR6794
MIR6746
MIR6715A
MIR642B
MIR6131
MIR575
MIR5584
MIR5571
MIR5093
MIR5092
MIR500B
MIR488
MIR4795
MIR4785
MIR4737
MIR4729
MIR4704
MIR4692
MIR4678
MIR4666A
MIR4527HG
MIR4493
MIR4486
MIR4477A
MIR4448
MIR4325
MIR4314
MIR4291
MIR4285
MIR4277
MIR4259
MIR3928
MIR378B
MIR3613
MIR3605
MIR31HG
MIR3197
MIR3178
MIR219B
MIR2114
MIR193B
MIR193A
MIR1915HG
MIR1537
MIR153-2
MIR130A
MIR1299
MIR1289-2
MIR125B1
MIR12133
MIR12118
MIR1208
MIR1182
MINDY3
MINCR
MIER3
MIEF1
MICU2
MICAL2
MIA3
MFSD2A
MFSD13A
MFHAS1
METTL24
METTL18
METTL14-DT
METAP1D
MET
MELTF-AS1
MEIS3
MEI1
MEG9
MEF2C
MED9
MED6
MED12L
MEAF6
ME3
MDM1
MDH1B
MCUB
MCTS1
MCMDC2
MCFD2
MCF2L2
MCEMP1
MBP
MBOAT1
MBNL3
MBNL2
MBLAC1
MATN3
MATK
MAST4
MASP1
MARK3
MARCOL
MAPK8IP1
MAPK8
MAPK1IP1L
MAPK13
MAP9
MAP3K7CL
MAP3K7
MAP3K20
MAP3K15
MAP3K10
MAP2K3
MAOB
MAOA
MAN1A1
MAMDC2
MAGI2-AS3
MAGI2-AS2
MAGEE1
MAGEA11
MAGEA1
MAFTRR
MAFG-DT
MAFF
MACO1
M1AP
LZTS3
LZTFL1
LYST
LYSMD4
LYRM9
LYPD6B
LYPD6
LYPD3
LYN
LURAP1L
LTBR
LTBP1
LSG1
LSAMP
LRRFIP1
LRRCC1
LRRC8D
LRRC7
LRRC6
LRRC55
LRRC53
LRRC52
LRRC4B
LRRC4
LRRC37B
LRRC37A3
LRRC36
LRRC23
LRRC20
LRRC15
LRP4
LRP3
LRP12
LRIT1
LRIG1
LRIF1
LRGUK
LRFN1
LRCH2
LRCH1
LPIN1
LPCAT3
LPAR5
LPA
LOXHD1
LOC730100
LOC729966
LOC729815
LOC729732
LOC729080
LOC653653
LOC644762
LOC643327
LOC642943
LOC642846
LOC442497
LOC441204
LOC440084
LOC414300
LOC400867
LOC400553
LOC399975
LOC389895
LOC375196
LOC340090
LOC339539
LOC286437
LOC283387
LOC283194
LOC283028
LOC158434
LOC155060
LOC148709
LOC114841040
LOC112268068
LOC107986845
LOC107985033
LOC107984703
LOC107984399
LOC107984341
LOC105378614
LOC105378137
LOC105377967
LOC105375423
LOC105375304
LOC105375218
LOC105374620
LOC105374378
LOC105373764
LOC105373496
LOC105373031
LOC105372631
LOC105372068
LOC105371824
LOC105371763
LOC105371458
LOC105370802
LOC105370697
LOC105370361
LOC105369945
LOC105369595
LOC102724770
LOC101930094
LOC101929798
LOC101929633
LOC101929431
LOC101929297
LOC101929237
LOC101929229
LOC101929188
LOC101929154
LOC101929073
LOC101928985
LOC101928882
LOC101928847
LOC101928730
LOC101928661
LOC101928596
LOC101928414
LOC101928386
LOC101928306
LOC101928303
LOC101928118
LOC101928075
LOC101927851
LOC101927824
LOC101927666
LOC101927502
LOC101927476
LOC101927402
LOC101926948
LOC100996447
LOC100507634
LOC100507002
LOC100506682
LOC100506406
LOC100506388
LOC100506384
LOC100499489
LOC100422781
LOC100289473
LOC100288728
LOC100192426
LOC100132781
LOC100131107
LOC100130027
LOC100128310
LNPK
LNCNEF
LIPJ
LIPG
LINGO3
LINC02809
LINC02749
LINC02746
LINC02743
LINC02724
LINC02716
LINC02702
LINC02687
LINC02679
LINC02613
LINC02609
LINC02605
LINC02579
LINC02574
LINC02529
LINC02527
LINC02478
LINC02447
LINC02432
LINC02419
LINC02412
LINC02381
LINC02376
LINC02375
LINC02366
LINC02351
LINC02325
LINC02299
LINC02298
LINC02288
LINC02268
LINC02217
LINC02212
LINC02204
LINC02198
LINC02175
LINC02136
LINC02092
LINC02072
LINC02036
LINC02029
LINC02028
LINC02022
LINC02004
LINC01993
LINC01987
LINC01979
LINC01969
LINC01950
LINC01940
LINC01932
LINC01902
LINC01893
LINC01864
LINC01801
LINC01800
LINC01796
LINC01792
LINC01758
LINC01757
LINC01756
LINC01734
LINC01725
LINC01672
LINC01671
LINC01654
LINC01637
LINC01588
LINC01574
LINC01571
LINC01518
LINC01511
LINC01508
LINC01498
LINC01494
LINC01486
LINC01422
LINC01415
LINC01396
LINC01342
LINC01331
LINC01322
LINC01285
LINC01282
LINC01281
LINC01280
LINC01231
LINC01197
LINC01149
LINC01141
LINC01136
LINC01124
LINC01117
LINC01097
LINC01044
LINC01043
LINC00963
LINC00920
LINC00917
LINC00908
LINC00907
LINC00903
LINC00899
LINC00887
LINC00882
LINC00867
LINC00853
LINC00693
LINC00690
LINC00680
LINC00652
LINC00638
LINC00606
LINC00593
LINC00582
LINC00574
LINC00557
LINC00551
LINC00544
LINC00535
LINC00517
LINC00491
LINC00469
LINC00456
LINC00396
LINC00379
LINC00368
LINC00359
LINC00350
LINC00327
LINC00269
LINC00265
LINC00251
LINC00242
LINC00029
LIN54
LIMCH1
LILRA5
LGR6
LGALS8
LGALS13
LEUTX
LETMD1
LENG9
LENG1
LEMD3
LEMD1
LEFTY2
LDLRAP1
LDLRAD3
LCLAT1
LBR
LARP6
LARGE2
LAPTM4A
LAMC3
LAIR2
LAIR1
LACTBL1
L3MBTL4
L3MBTL3
L1CAM
KSR1
KRTAP9-9
KRTAP5-5
KRTAP5-3
KRT86
KRT81
KRT76
KRT75
KRT72
KRT7
KRT33A
KRT27
KRT13
KRBA1
KRAS
KNL1
KLK7
KLK3
KLHL6
KLHL38
KLHL36
KLHL23
KLHL15
KLHL14
KLHL13
KLHL12
KLHDC7B
KLF9
KLF3
KLF13
KLF12
KIR3DL2
KIF3B
KIF2A
KIF26B-AS1
KIF26B
KIF21B
KIF17
KIF13B
KIAA1614
KIAA1549
KIAA1211L
KIAA1210
KIAA0513
KIAA0319
KHNYN
KHDRBS3
KDM7A-DT
KDM6B
KDM4E
KDM4B
KDM3A
KDELR3
KCTD21
KCTD19
KCTD14
KCNQ3
KCNQ2
KCNQ1OT1
KCNMB4
KCNMB3
KCNMB2
KCNK5
KCNK13
KCNJ1
KCNIP4
KCNH6
KCNE5
KCNC2
KCNAB2
KCNAB1
KCNA6
KCNA10
KCCAT198
KAZN
KAZALD1
KAT7
KAT5
KAT2B
KANK1
JHY
JCHAIN
JAM3
JAM2
JAKMIP1
JAK1
JADE3
ITPRIPL2
ITPRID2
ITPR3
ITPR2
ITPK1
ITGAV
ITGA9-AS1
ITGA6
ITGA3
ISOC1
ISG15
IRX6
IRS4
IRGM
IRF2BPL
IRF1
IRAK2
IQSEC1
IQCJ-SCHIP1-AS1
IQCC
INSYN2B
INSYN1
INSR
INPP5D
INPP1
INKA2-AS1
INCA1
INAFM2
IMPDH1
IMPAD1
ILKAP
IL5
IL36RN
IL36G
IL36A
IL27RA
IL20
IL1RN
IL1F10
IL17RC
IL17C
IL13RA2
IL12B
IL12A
IL10RB-DT
IGSF22
IGSF21
IGSF10
IGLL5
IGIP
IGFL4
IGFL1
IGFBP6
IGFBP4
IFT57
IFNK
IFNA5
IFITM10
IFI30
IFFO2
IDUA
IDH3B
IDH2
ICAM2
ICA1
HYLS1
HYI
HUNK
HTR7
HTR5A
HTR3E
HTD2
HTATIP2
HSPB6
HSPB1
HSPA12A
HSD52
HSD3B2
HSD17B10
HSD11B1-AS1
HSD11B1
HRH2
HRH1
HRCT1
HRC
HPR
HPF1
HORMAD2-AS1
HORMAD2
HOOK1
HOMER3
HNRNPAB
HNF1B
HMSD
HMGN2P46
HMGCLL1
HMGB3P1
HMCN1
HLCS
HLA-F
HLA-DQA2
HLA-DOA
HLA-DMB
HLA-C
HIVEP2
HIVEP1
HIST3H3
HIPK1-AS1
HIP1
HINT3
HIGD1A
HIF3A
HHIPL1
HGH1
HGF
HERC6
HEPN1
HEPACAM
HECW2
HECW1
HDAC5
HDAC11
HCRTR2
HCP5B
HCP5
HCG4B
HCG21
HCG15
HBEGF
HAUS7
HAR1B
HAPLN3
HADH
HACD4
HABP2
HAAO
H2BFWT
H2BFM
GXYLT2
GXYLT1
GUF1
GUCY2EP
GUCA2B
GTF2IRD1P1
GTF2F2
GSTM4
GSDMA
GSC
GSAP
GRPR
GRPEL1
GRN
GRK6P1
GRIP1
GRIN2B
GRIK4
GRIK2
GRIA1
GRB10
GRAMD2B
GRAMD1C
GPX6
GPX5
GPX3
GPT2
GPRIN3
GPRIN1
GPR85
GPR65
GPR63
GPR6
GPR19
GPR162
GPR155
GPR148
GPR142
GPHA2
GPAT4
GP5
GOSR2
GORAB
GOLGB1
GOLGA8B
GOLGA8A
GOLGA7
GNL2
GNG11
GNB4
GNAS
GNAL
GNAI2
GLYCAM1
GLUL
GLUD2
GLRA4
GLRA2
GLIS2
GLI3
GLDC
GJA3
GJA10
GINS2
GIMAP8
GIMAP6
GFI1B
GFAP
GEMIN6
GDF9
GDAP1L1
GDAP1
GCSAML
GCNT1
GCA
GBA
GAS2L2
GAREM1
GAMT
GALP
GALNT17
GALNT15
GALE
GAL
GADD45B
GAD1
[truncated: 835 more rows]

## Sheet: Naïve called within + - 10kb TS
Genes (TSS) within 10kb of Naïve noUNC peaks (pre-DESEQ2)
ZRANB2-AS2
ZRANB2
ZPBP2
ZNF853
ZNF804B
ZNF804A
ZNF777
ZNF767P
ZNF746
ZNF671
ZNF648
ZNF595
ZNF543
ZNF536
ZNF521
ZNF518B
ZNF467
ZNF460
ZNF440
ZNF385B
ZNF385A
ZNF341
ZNF322
ZNF192P1
ZMYND15
ZKSCAN7
ZIM2
ZIC5
ZIC4
ZIC1
ZHX2
ZFYVE28
ZFPM2
ZFP64
ZFHX4
ZFHX3
ZEB2
ZEB1
ZDHHC22
ZDHHC2
ZDHHC14
ZCCHC3
ZCCHC24
ZCCHC18
ZCCHC12
ZBTB7C
ZBTB20-AS3
ZBTB20
ZBTB16
ZAR1
YTHDC2
YAF2
XPNPEP2
XPNPEP1
XKR7
XKR6
XAGE3
WWC3
WT1-AS
WNT8B
WNT7B
WNT7A
WNT6
WNT5A
WNT3A
WNT2B
WNT2
WNT11
WNT10A
WNT1
WNK3
WLS
WIPF1
WIF1
WFDC6
WFDC3
WFDC2
WDYHV1
WDR72
WDR64
WDR19
VWCE
VWC2L
VWC2
VWA5B2
VWA5A
VWA2
VTRNA1-1
VSX2
VSX1
VSTM4
VSTM2B
VSIG1
VRK2
VPREB1
VIPR2
VIM
VGLL3
VGLL2
VGLL1
VGF
VEGFC
VDR
VBP1
VAV3
VAT1L
VASP
VAMP8
UTRN
USP44
UNCX
UNC5D
UNC5C
UNC13C
ULBP2
UHRF2
UCP1
UCHL1
UBXN8
UBE2QL1
UBE2J1
UBD
TXNIP
TUSC7
TUNAR
TUBA4A
TUB
TTPA
TTN
TTLL9
TTLL7
TTC29
TTBK1
TSPYL5
TSPOAP1
TSPAN8
TSPAN7
TSPAN17
TSPAN15
TSPAN11
TSLP
TSHZ3
TSHZ2
TSHR
TSC22D3
TRPV4
TRPM8
TRPM3
TRPC7
TRPC5
TRPC4
TRPC3
TRPA1
TRMT12
TRMO
TRIM9
TRIM67
TRIM36
TRIM2
TRIL
TRHDE
TRERF1
TREM1
TRAPPC3
TRAF5
TRABD2A
TPH1
TP63
TOX3
TNRC6B
TNR
TNMD
TNIK
TNFSF8
TNFSF11
TNFRSF11A
TNFRSF10D
TNFAIP8L3
TNFAIP8
TNF
TNC
TMSB15A
TMPRSS11GP
TMEM99
TMEM65
TMEM47
TMEM35A
TMEM26
TMEM255A
TMEM252
TMEM243
TMEM233
TMEM229A
TMEM218
TMEM216
TMEM215
TMEM212
TMEM200A
TMEM185A
TMEM178B
TMEM178A
TMEM163
TMEM158
TMEM150B
TMEM139
TMEM132D
TMEM132C
TMEM132B
TMEM123
TMEM114
TMEM106C
TMEFF2
TMED3
TM9SF4
TLX3
TLX2
TLX1
TLR4
TLR2
TLL1
TLE2
TLCD4-RWDD3
TKTL1
TJP1
THY1
THSD7B
THSD7A
THRB
THRA1/BTR
THPO
THBS4
THBS1
THBD
TGIF2
TGFBI
TGFB2
TGFA-IT1
TGFA
TFAP2E
TFAP2D
TFAP2B
TFAP2A
TEX13D
TET2
TENM4
TENM3
TENM2
TENM1
TEKT1
TCP11L1
TCHP
TCHH
TCF7L1
TCF4
TCF24
TCF21
TCEAL6
TCEAL5
TCEAL4
TCEAL3
TCEAL2
TCAM1P
TCAF1
TBXT
TBXAS1
TBX5
TBX4
TBX21
TBX20
TBX2
TBX18
TBX1
TBR1
TBL2
TBC1D9
TBC1D4
TBC1D30
TBC1D21
TBC1D1
TAL1
TAGLN3
TAFA4
TAFA2
TAFA1
TAF1L
TACR1
TACC2
TAC1
SYTL3
SYTL2
SYT9
SYT6
SYT2
SYT16
SYT14
SYT13
SYT12
SYT10
SYNPR
SYNDIG1
SYN2
SYBU
SVEP1
SV2C
SV2B
SUSD5
SUSD4
SUN5
SUN2
SULF2
SULF1
SUCLG2
STXBP6
STXBP5L
STX11
STUM
STOX2
STOX1
STON1-GTF2A1L
STMN4
STK32B
STK32A
STEAP2
STAMBPL1
STAC
ST8SIA3
ST8SIA2
ST8SIA1
ST7-OT3
ST7-AS2
ST7
ST6GALNAC5
ST6GAL2
ST14
SSUH2
SSTR2
SSTR1
SST
SSR3
SSPN
SRSF12
SRPX2
SRPX
SRD5A2
SQOR
SPX
SPTSSB
SPTA1
SPSB4
SPRY4-IT1
SPRY3
SPRR4
SPRR1A
SPRED2
SPRED1
SPON1
SPOCK3
SPOCK1
SPINT4
SPATS2L
SPATA9
SPATA48
SPAG8
SPAG6
SP9
SP6
SP100
SOX9
SOX7
SOX6
SOX3
SOX2-OT
SOX17
SOX11
SOX1-OT
SOX1
SOWAHB
SOWAHA
SORD
SORCS3
SORCS1
SOGA3
SOD3
SOCS3
SOCS2
SNX31
SNX12
SNTG2
SNTB1
SNRPB2
SNORD156
SNORD147
SNORA88
SNORA40C
SNORA25B
SNORA11C
SNCB
SNCAIP
SNCA
SNAP91
SMPX
SMOC2
SMOC1
SMIM9
SMIM17
SMG6
SMCR2
SMCP
SMC3
SMAD9
SLPI
SLMO2-ATP5E
SLITRK5
SLITRK3
SLIT3
SLIT2
SLFN13
SLFN12L
SLFN12
SLFN11
SLCO4A1
SLCO3A1
SLCO1B7
SLC9A7
SLC9A5
SLC9A3
SLC9A2
SLC8A3
SLC8A1
SLC7A2
SLC7A14
SLC6A5
SLC6A4
SLC6A2
SLC6A17
SLC6A15
SLC6A12
SLC6A11
SLC6A1
SLC66A1L
SLC5A8
SLC5A7
SLC5A12
SLC4A4
SLC4A10
SLC46A1
SLC44A5
SLC40A1
SLC39A8
SLC38A4
SLC38A1
SLC37A2
SLC36A2
SLC35F4
SLC35F3
SLC35D3
SLC34A2
SLC32A1
SLC30A4
SLC30A3
SLC27A2
SLC26A9
SLC26A5
SLC26A4
SLC24A4
SLC24A3
SLC24A2
SLC22A3
SLC22A17
SLC1A4
SLC1A2
SLC1A1
SLC19A2
SLC17A8
SLC17A6
SLC16A7
SLC16A2
SLC16A11
SLC14A2
SLC12A5
SLC11A1
SLC10A4
SKOR2
SKOR1
SKAP2
SKAP1
SIX6
SIX3
SIX2
SIX1
SIRPB2
SIRPA
SIM2
SIM1
SIK2
SIGLEC7
SIGLEC6
SIGLEC15
SIDT1
SIAH2
SHOX2
SHOX
SHISA9
SHISA8
SHISA6
SHISA3
SHISA2
SHH
SHE
SHC4
SHC3
SH3RF3
SH3RF2
SH3KBP1
SH3GL2
SH2D2A
SGIP1
SGCZ
SFXN3
SFTPA2
SFTA3
SFRP2
SFRP1
SEZ6L
SEZ6
SETD7
SERTM1
SERTAD4
SERPINE2
SERPINB9P1
SERPINB8
SERPINB10
SERGEF
SERF2
SEPTIN9
SEPTIN8
SEPTIN7
SEMG2
SEMG1
SEMA5B
SEMA5A
SELP
SELE
SDR42E1
SDR16C5
SDC2
SCYL3
SCUBE3
SCTR
SCRG1
SCP2
SCOC
SCN9A
SCN4B
SCN2B
SCML2
SCIN
SCGN
SCD5
SCARF2
SBSPON
SATB2
SATB1
SASH3
SARS
SAMD4A
SAMD11
SALL3
SALL1
SAGE2P
S100A9
S100A6
S100A3
S100A16
S100A12
RYR3
RYR2
RXRG
RUNX3
RUNX2
RUNX1
RUFY4
RUBCNL
RTRAF
RTN4RL1
RTN1
RTL9
RTL5
RTL3
RSPO3
RSPO2
RSPO1
RRAGD
RPS6KA3
RPS26P11
RPL7L1
RPL23AP82
RPL13AP20
RPGR
RPF1
RORB
ROPN1
ROBO4
ROBO3
ROBO2
ROBO1
RNF220
RNF182
RNF175
RNF157
RNF150
RNF145
RNF144A
RNF128
RND3
RNASE3
RLN2
RIPPLY3
RIPPLY2
RIPOR2
RIPK4
RIPK3
RIMS1
RIC3
RHOJ
RHOG
RHOBTB1
RGS7BP
RGS20
RGS17
RGMB
RGMA
RFX6
RFX4
RFTN1
RETREG1
RERG
REREP3
RELN
RCSD1
RBP4
RBMXL2
RBMX2
RBM46
RBM28
RBM24
RBM20
RBFOX3
RBBP7
RBAK-RBAKDN
RAX
RASSF5
RASL10B
RASGRP1
RASGRF1
RASGEF1B
RASGEF1A
RASEF
RARB
RARA
RALY
RAI2
RAI1
RAET1G
RAB9B
RAB33A
RAB31
RAB28
RAB14
QRFPR
PYGO1
PYDC5
PWWP3B
PTX3
PTPRZ1
PTPRT
PTPRR
PTPRG
PTPRE
PTPRD-AS2
PTPRD
PTPRB
PTPN5
PTPN3
PTP4A2
PTHLH
PTH2R
PTGIR
PTGFR
PTGER4
PTGER2
PTGDR
PTF1A
PTCHD4
PTAFR
PSMB9
PSMB8
PSD2
PRTG
PRSS58
PRRX1
PRRT4
PRRG4
PRR9
PRR5L
PRR18
PRPH
PROX1
PROKR2
PROK2
PRMT8
PRKG2
PRKG1
PRKD1
PRKCE
PRKCB
PRKCA
PRKAG2
PRKAA2
PRICKLE1
PRG2
PREX1
PRDM8
PRDM6
PRDM5
PRDM2
PRDM13
PRDM12
PPP4R4
PPP2R2C
PPP2R2B
PPP1R1A
PPP1R14C
PPM1L
PPFIBP2
PPFIA2
PPARG
POU4F3
POU4F2
POU3F2
POLR2M
POLA1
PODN
PMAIP1
PLXNC1
PLXNA4
PLPPR4
PLPPR1
PLPP4
PLP2
PLEKHS1
PLEKHG3
PLEKHG1
PLEKHA7
PLEKHA6
PLD5
PLCXD3
PLCXD2
PLCL2
PLCL1
PLCH1
PLAGL1
PLAC1
PLA2G7
PLA2G4D
PITX2
PITX1
PISRT1
PIP5K1B
PIP4P2
PIK3R1
PIH1D3
PIGM
PIGH
PIEZO2
PICALM
PHOX2B
PHOX2A
PHOSPHO1
PHLDB2
PHLDB1
PHF24
PHACTR3
PHACTR2
PHACTR1
PGR
PGM1
PGLYRP4
PGAP1
PGAM4
PFN3
PFKFB3
PFKFB1
PEX5L
PENK
PELI2
PEAR1
PEAK1
PDZRN4
PDZD8
PDYN
PDX1
PDK4
PDK3
PDGFRA
PDGFB
PDE8B
PDE4D
PDE4B
PDE3B
PDE3A
PDE1C
PDE1A
PDE10A
PCYT1B
PCSK2
PCP4
PCLAF
PCGF5
PCED1B
PCDHGC5
PCDHGA5
PCDHGA3
PCDHGA11
PCDHB7
PCDHB5
PCDHB19P
PCDHB17P
PCDHB14
PCDHB11
PCDHB10
PCDHB1
PCDHAC2
PCDHAC1
PCDHA7
PCDHA3
PCDHA13
PCDHA11
PCDHA10
PCDH7
PCDH20
PCDH19
PCDH17
PCDH15
PCDH10
PCDH1
PCAT19
PCAT18
PAX9
PAX8
PAX7
PAX6
PAX5
PAX4
PAX3
PAX2
PAX1
PARM1
PAQR9
PAPPA
PANTR1
PANCR
PAM
PALMD
PALM2-AKAP2
PAK5
PAK3
PAH
PAGE4
PAG1
PADI2
P3R3URF
P3H4
P2RY1
P2RX4
OXTR
OXR1
OXGR1
OVCH2
OTX2
OTX1
OTP
OTOP1
OTOL1
OTOG
OSTM1
OSR2
OSR1
OSBPL6
OSBPL3
ORAI3
ORAI2
OR9A4
OR9A2
OR7E47P
OR7E14P
OR7A10
OR6Y1
OR6S1
OR6N2
OR6K6
OR6F1
OR6B2
OR5P3
OR56A4
OR56A1
OR52K1
OR52H1
OR52D1
OR52B2
OR51I1
OR51B5
OR51B2
OR4Q3
OR4N2
OR4M1
OR4K5
OR4K3
OR4K1
OR4D2
OR4D11
OR4D1
OR2W1
OR2K2
OR2D2
OR2AJ1
OR1J2
OR1I1
OR14J1
OR12D2
OR11A1
OR10T2
OR10R2
OR10J1
OR10H3
OR10H2
OR10G6
OR10C1
OR10AD1
OPRM1
OPHN1
OPCML
ONECUT3
ONECUT2
ONECUT1
OLIG3
OLIG2
OLIG1
OLFML2B
OLFML1
OLFM5P
OGFRL1
ODF2L
OBP2B
OBI1
OAF
NXPH4
NXPH2
NXPH1
NXNL1
NWD2
NUDT9P1
NTRK3
NTRK2
NTNG2
NTNG1
NTN1
NTM
NTF4
NTF3
NT5E
NRXN3
NRXN1
NRSN1
NRP2
NRP1
NRN1
NRK
NRGN
NRG3
NRG2
NRG1
NRCAM
NR6A1
NR4A3
NR4A1
NR3C2
NR2F2
NR2F1
NR2E1
NR2C2AP
NR1H4
NR1D1
NR0B1
NPY6R
NPY5R
NPY2R
NPY1R
NPY
NPTXR
NPTX1
NPS
NPR3
NPR2
NPR1
NPNT
NPHS2
NPBWR1
NPAS4
NPAS3
NPAS2
NOVA1
NOS1AP
NOL4
NOG
NLRP6
NLGN4X
NLGN3
NLGN1
NKX6-1
NKX3-1
NKX2-8
NKX2-6
NKX2-5
NKX2-4
NKX2-2
NKX1-1
NKRF
NKAIN3
NKAIN2
NID2
NID1
NHSL2
NHLH2
NGFR
NGF
NFIC
NFATC2
NFASC
NEUROG3
NEUROG2
NEUROD6
NEUROD4
NEUROD2
NEUROD1
NEURL1
NETO1
NELL2
NELL1
NEGR1
NEFM
NEFL
NECTIN3
NDRG2
NDNF
NCR3LG1
NCR2
NCKAP5-AS2
NCKAP5
NBPF1
NAV2-AS5
NAV2
NAT8L
NAP1L2
NALCN
NAB1
MYRIP
MYORG
MYOCD
MYO18A
MYO16
MYO10
MYLIP
MYH7
MYH4
MYH11
MYH1
MYF5
MYEF2
MXI1
MUC12
MTRNR2L1
MTNR1A
MTMR1
MTHFD2L
MTAP
MT1JP
MSX2
MSX1
MST1R
MSRB3
MSL3
MSL2
MSI2
MSI1
MSC
MRPS15
MRPL3
MRGPRX2
MPZL3
MPZL2
MPPED2
MPPED1
MPP1
MPHOSPH6
MOXD2P
MOXD1
MOS
MORC4
MOBP
MNX1
MMP28
MMP2
MMP15
MLYCD
MLPH
MLNR
MLLT3
MLANA
MKX
MITF
MIRLET7A2
MIR934
MIR9-3HG
MIR8070
MIR8068
MIR802
MIR766
MIR7153
MIR6872
MIR6828
MIR6827
MIR6715A
MIR670
MIR6512
MIR618
MIR604
MIR575
MIR5707
MIR570
MIR5692C1
MIR5692A1
MIR5584
MIR556
MIR5195
MIR500B
MIR5002
MIR488
MIR4788
MIR4768
MIR4759
MIR4755
MIR4694
MIR4671
MIR4634
MIR4519
MIR4488
MIR4486
MIR4485
MIR4329
MIR4259
MIR3978
MIR3976HG
MIR3919
MIR3683
MIR3612
MIR3605
MIR326
MIR3197
MIR3185
MIR3161
MIR3131
MIR30A
MIR2682
MIR2277
MIR219A2
MIR218-1
MIR216B
MIR2114
MIR1915HG
MIR181C
MIR148A
MIR137HG
MIR1299
MIR129-2
MIR129-1
MIR128-2
MIR1275
MIR125B1
MIR124-2HG
MIR124-1
MIR1182
MIR106A
MIR105-2
MIR10396A
MINDY3
MINAR1
MIEF1
MICALCL
MICAL2
MGC12916
MGAT4D
MGAT3
MFSD6
MFSD4A
MFSD12
MEX3A
METTL24
MET
MEOX2
MEIS2
MEIS1-AS3
MEIS1-AS2
MEGF11
MEF2C
MED12
MECP2
MECOM
ME3
MDS2
MDGA2
MDGA1
MDFIC
MCTP1
MCOLN3
MCOLN2
MCIDAS
MCHR2
MCF2L2
MCC
MC3R
MBOAT2
MBNL3
MBNL2
MATN4
MAST4
MAS1
MARCOL
MARCKS
MAPT-IT1
MAPRE3
MAPRE2
MAPK4
MAP7
MAP6
MAP3K5
MAP3K13
MAP2K3
MAN1A1
MAMLD1
MALL
MAL2
MAL
MAGIX
MAGI2-AS3
MAGI1-IT1
MAGEA1
MAFB
MAEL
MACF1
MAB21L1
LZTFL1
LYSMD2
LYPD6B
LYPD6
LYPD1
LURAP1L
LTK
LSAMP
LRRTM1
LRRN4
LRRN2
LRRN1
LRRK1
LRRFIP1
LRRC8C
LRRC71
LRRC7
LRRC58
LRRC55
LRRC53
LRRC3B
LRRC38
LRP2
LRP1B
LRP12
LRATD1
LRAT
LPP
LPL
LPIN3
LPAR3
LPAR1
LOXL3
LOR
LONRF3
LONRF2
LOC780529
LOC729968
LOC728743
LOC728739
LOC728485
LOC646548
LOC643327
LOC642648
LOC442028
LOC441052
LOC440982
LOC403312
LOC401478
LOC401463
LOC401442
LOC401176
LOC389705
LOC389641
LOC388780
LOC285762
LOC283665
LOC149373
LOC145845
LOC112268354
LOC112268173
LOC112268117
LOC107984507
LOC107984399
LOC105378933
LOC105378052
LOC105377967
LOC105377716
LOC105377480
LOC105374960
LOC105373764
LOC105373496
LOC105372068
LOC105371485
LOC105371031
LOC105370586
LOC105370457
LOC105370401
LOC105369971
LOC105369509
LOC105369507
LOC105369438
LOC102724604
LOC102724579
LOC102724404
LOC102724084
LOC102724050
LOC101929653
LOC101929633
LOC101929473
LOC101929384
LOC101929295
LOC101929234
LOC101929154
LOC101929122
LOC101928937
LOC101928847
LOC101928661
LOC101928516
LOC101928370
LOC101928336
LOC101928333
LOC101928174
LOC101928131
LOC101928009
LOC101927969
LOC101927884
LOC101927824
LOC101927811
LOC101927588
LOC101927583
LOC101927502
LOC101059948
LOC100506682
LOC100506406
LOC100506274
LOC100506258
LOC100505736
LOC100505588
LOC100505585
LOC100289473
LOC100286906
LOC100192426
LOC100131604
LOC100131289
LOC100131107
LOC100129620
LOC100129434
LOC100128253
LOC100126784
LMX1A
LMO2
LMO1
LMNA
LIPM
LIPK
LIPG
LINCR-0001
LINC02809
LINC02735
LINC02729
LINC02702
LINC02696
LINC02605
LINC02569
LINC02568
LINC02567
LINC02548
LINC02499
LINC02447
LINC02423
LINC02400
LINC02355
LINC02351
LINC02345
LINC02299
LINC02268
LINC02258
LINC02221
LINC02202
LINC02201
LINC02180
LINC02149
LINC02106
LINC02098
LINC02085
LINC02057
LINC02029
LINC02028
LINC02012
LINC02011
LINC02010
LINC02003
LINC01981
LINC01980
LINC01960
LINC01948
LINC01932
LINC01913
LINC01904
LINC01898
LINC01857
LINC01852
LINC01847
LINC01814
LINC01800
LINC01799
LINC01798
LINC01797
LINC01776
LINC01758
LINC01734
LINC01727
LINC01726
LINC01686
LINC01654
LINC01629
LINC01626
LINC01608
LINC01591
LINC01585
LINC01566
LINC01551
LINC01519
LINC01507
LINC01497
LINC01495
LINC01490
LINC01489
LINC01475
LINC01441
LINC01432
LINC01397
LINC01396
LINC01392
LINC01389
LINC01363
LINC01349
LINC01307
LINC01303
LINC01285
LINC01282
LINC01276
LINC01238
LINC01231
LINC01210
LINC01201
LINC01197
LINC01179
LINC01159
LINC01143
LINC01136
LINC01133
LINC01124
LINC01116
LINC01069
LINC00960
LINC00958
LINC00943
LINC00927
LINC00900
LINC00892
LINC00880
LINC00862
LINC00693
LINC00691
LINC00682
LINC00645
LINC00643
LINC00637
LINC00628
LINC00626
LINC00609
LINC00606
LINC00602
LINC00554
LINC00551
LINC00489
LINC00467
LINC00461
LINC00456
LINC00430
LINC00428
LINC00402
LINC00368
LINC00332
LINC00330
LINC00323
LINC00261
LINC00229
LINC00111
LINC00092
LIMCH1
LILRA1
LHX9
LHX6
LHX5
LHX4
LHX3
LHX1
LHFPL6
LHFPL3
LHFPL1
LGR5
LGALS14
LGALS13
LETM1
LEPR
LEMD3
LELP1
LEKR1
LEF1
LBX1
LAYN
LAMP5
LAMB1
LAMA4
LAMA3
L3MBTL4
KY
KRTDAP
KRTAP9-9
KRTAP7-1
KRTAP4-2
KRTAP3-2
KRTAP3-1
KRTAP17-1
KRTAP15-1
KRT9
KRT81
KRT8
KRT75
KRT73
KRT7
KRT33B
KRT27
KRT2
KRT18
KRT14
KRT10
KRT1
KPRP
KLK2
KLHL6
KLHL35
KLHL34
KLHL32
KLHL15
KLHL14
KLHL1
KLF14
KLF12
KL
KITLG
KIT
KISS1
KIRREL3
KIF5C
KIF5B
KIF1A
KIAA1614
KIAA1549L
KIAA1217
KIAA1211L
KHDRBS2
KCTD8
KCTD19
KCTD16
KCTD12
KCTD1
KCNV1
KCNS3
KCNS2
KCNQ1
KCNMA1
KCNK9
KCNK2
KCNK17
KCNK10
KCNJ9
KCNJ6
KCNJ5
KCNJ3
KCNJ2
KCNJ10
KCNIP4
KCNIP1
KCNH7
KCNH5
KCNH3
KCNH1-IT1
KCND3
KCNC2
KCNC1
KCNB2
KCNAB1
KCNA5
KCNA4
KCNA3
KCNA2
KCNA1
KANK4
KALRN
JPH1
JAML
JAM2
JADE3
JADE1
IZUMO1R
IVL
ITPRIPL2
ITPRIPL1
ITPRID2
ITPKB-IT1
ITPKB
ITGB7
ITGA8
ITGA4
ITGA2
ITGA11
ISLR2
ISL2
IRX6
IRX5
IRX4
IRX3
IRX1
IRS4
IRS2
IRF5
IRF4
IQSEC3
IQCJ
INTU
INSYN1
INSRR
INSM2
INSL6
INSIG2
INSC
INPP4B
INHBB
IMPDH1
ILKAP
ILDR2
IL7
IL33
IL26
IL24
IL22RA1
IL22
IL20RA
IL1RL2
IL1RAPL2
IL1RAPL1
IL19
IL18RAP
IL15RA
IL15
IL13RA2
IL13RA1
IKZF1
IGSF9
IGSF21
IGSF10
IGFBP7
IGFBP3
IGFBP1
IGF2R
IGF2
IGDCC4
IGDCC3
IFNL4
IFNL3
IFNL2
IFNA22P
IER5
ID3
ICAM5
ICA1
HUNK
HTRA4
HTRA1
HTR7
HTR6
HTR5A
HTR4
HTR1F
HTR1E
HTR1A
HSPA12A
HSD17B14
HSD11B1
HS6ST3
HS6ST2
HS3ST4
HS3ST3B1
HS3ST2
HS3ST1
HRH1
HR
HPSE2
HPCAL4
HOXD3
HOXD11
HOXD-AS2
HOXC9
HOXC4
HOXC12
HOXB6
HOXA7
HOXA3
HOXA2
HOXA1
HOTTIP
HOOK1
HOMEZ
HNF1B
HNF1A
HMX3
HMX1
HMSD
HMGA2
HLX
HLF
HLCS
HLA-V
HLA-DOB
HJV
HIVEP3
HIVEP2
HIC1
HHIP
HHEX
HGF
HEYL
HEXB
HES1
HEPACAM2
HEMGN
HELT
HECW2
HECW1-IT1
HECW1
HEAT2
HDGFL1
HDAC9
HCRTR1
HCN4
HCK
HBD
HAP1
HAND1
HAGLR
HABP2
H2BFWT
H2AFY2
H2AFY
GZMB
GXYLT2
GUCY2GP
GUCY2F
GUCY2D
GUCY1A2
GUCY1A1
GSX2
GSX1
GSR
GSN
GSC2
GSC
GS1-594A7.3
GS1-24F4.2
GRXCR2
GRP
GRM8
GRM7-AS3
GRM7
GRM5
GRM1
GRIN3A
GRIN2B
GRIN2A
GRIK3
GRIK2
GRIK1
GRID1
GRIA4
GRIA3
GRIA2
GREM1
GREB1L
GRB14
GRAMD1B
GPRIN3
GPRIN2
GPRC5A
GPR88
GPR83
GPR65
GPR62
GPR6
GPR50
GPR37
GPR26
GPR173
GPR150
GPR149
GPR139
GPR101
GPC6
GPC5
GPC4
GORAB
GOLGA6C
GNPDA2
GNG8
GNG2
GNAS
GNA14
GMPR
GLYCAM1
GLYATL1
GLUD2
GLTP
GLRX2
GLRA1
GLP1R
GLIS3
GLIS1
GLIPR2
GLI3
GLDN
GLB1L3
GJC3
GJB6
GJB2
GJA3
GIMAP5
GHSR
GHR
GGTA1P
GFRAL
GFRA2
GFRA1
GFI1
GDNF
GDF7
GDF6
GDF10
GCNT4
GCGR
GCG
GBX2
GBX1
GATM
GATA6
GATA4
GATA3
GATA2
GATA1
GAST
GAS2
GAREM1
GALR2
GALR1
GALNT16
GALNT14
GALNT13
GAGE10
GAD1
GABRQ
GABRG3
GABRB2
GABRA5
GABRA4
GABRA2
GABBR2
GAB3
FZD7
FZD2
FZD10
FZD1
FUT9
FUOM
FST
FSHR
FRZB
FRMPD4
FRMPD3
FRMPD1
FRMD5
FRMD4B
FRMD3
FREM3
FREM2
FOXS1
FOXR2
FOXQ1
FOXP4
FOXP2
FOXO1
FOXN4
FOXL2
FOXL1
FOXI2
FOXG1
FOXF2
FOXE3
FOXE1
FOXD4
FOXD3
FOXD1
FOXCUT
FOXC2
FOXB2
FOXB1
FOXA1
FOSL2
FOSL1
FNDC1
FMN2
FLT3
FLT1
FLRT2
FLJ42393
FLI1
FKBP1A-SDCBP2
FJX1
FIGLA
FIBIN
FHOD3
FHL1
FGR
FGFR1
FGF9
FGF5
FGF3
FGF20
FGF16
FGF14-IT1
FGF14
FGF12-AS2
FGF12
FGF10
FGB
FFAR4
FEZF2
FEZF1
FER1L6
FENDRR
FCRL6
FCRL3
FCAR
FCAMR
FBXO32
FBXO15
FBXL21P
[truncated: 723 more rows]

## Sheet: Primed called within + - 10kb T
Genes (TSS) within 10kb of Primed noUNC peaks (pre-DESEQ2)
ZYG11A
ZW10
ZUP1
ZSWIM6
ZSWIM5
ZSWIM2
ZSCAN9
ZSCAN5C
ZSCAN5A
ZSCAN4
ZSCAN26
ZSCAN23
ZSCAN12
ZPLD1
ZPBP2
ZP2
ZNRF1
ZNHIT3
ZNF862
ZNF860
ZNF836
ZNF827
ZNF823
ZNF807
ZNF804B
ZNF804A
ZNF800
ZNF799
ZNF792
ZNF780A
ZNF777
ZNF767P
ZNF75D
ZNF746
ZNF709
ZNF704
ZNF703
ZNF692
ZNF672
ZNF671
ZNF664-RFLNA
ZNF648
ZNF641
ZNF600
ZNF595
ZNF584
ZNF551
ZNF543
ZNF536
ZNF521
ZNF518B
ZNF516
ZNF514
ZNF503
ZNF467
ZNF462
ZNF436
ZNF423
ZNF395
ZNF385D
ZNF385B
ZNF343
ZNF33B
ZNF334
ZNF333
ZNF324B
ZNF324
ZNF322
ZNF32
ZNF318
ZNF311
ZNF304
ZNF295
ZNF292
ZNF287
ZNF280B
ZNF276
ZNF275
ZNF263
ZNF250
ZNF232
ZNF223
ZNF214
ZNF212
ZNF184
ZNF175
ZNF148
ZNF141
ZNF133
ZNF132
ZMYND15
ZMYND11
ZMYND10
ZMYM1
ZMAT4
ZKSCAN8
ZKSCAN7
ZKSCAN3
ZIC5
ZIC4
ZIC2
ZHX2
ZHX1
ZG16
ZFYVE28
ZFYVE27
ZFR2
ZFR
ZFPM2
ZFPM1
ZFP92
ZFP90
ZFP64
ZFP30
ZFHX4
ZFHX3
ZFAND6
ZEB2
ZEB1
ZDHHC23
ZDHHC22
ZDHHC14
ZDHHC11B
ZDBF2
ZCCHC3
ZCCHC24
ZCCHC2
ZCCHC18
ZCCHC14
ZCCHC12
ZC3HAV1
ZC3H12C
ZBTB9
ZBTB7C
ZBTB7A
ZBTB46
ZBTB45
ZBTB42
ZBTB38
ZBTB34
ZBTB33
ZBTB32
ZBTB24
ZBTB21
ZBTB20-AS5
ZBTB18
ZBTB16
ZBTB14
ZBTB10
ZBED9
ZBED4
ZAR1
ZADH2
YWHAQ
YWHAB
YPEL5
YPEL4
YPEL2
YPEL1
YIPF4
YBX3
YBX2
YAF2
XYLT2
XYLT1
XYLB
XPNPEP1
XPA
XKRX
XKR9
XKR7
XKR6
XKR4
XK
XAGE5
XAGE3
WTIP
WT1-AS
WSCD2
WSCD1
WNT9B
WNT9A
WNT8B
WNT7B
WNT7A
WNT6
WNT5B
WNT5A
WNT4
WNT3A
WNT3
WNT2B
WNT2
WNT16
WNT11
WNT10A
WNT1
WNK4
WNK2
WLS
WIPI1
WIPF3
WIPF1
WIF1
WHRN
WHAMMP3
WHAMMP2
WFS1
WFIKKN2
WFDC6
WFDC2
WFDC12
WEE2
WDYHV1
WDR91
WDR86
WDR72
WDR6
WDR43
WDR41
WDR31
WDR24
WDR19
WBP2NL
WASHC2C
WASF3
VWDE
VWCE
VWC2L
VWC2
VWA5B2
VWA5B1
VWA3B
VWA2
VTRNA1-3
VTRNA1-1
VSX2
VSX1
VSTM4
VSTM2L
VSTM2B
VSTM2A
VSNL1
VSIR
VSIG10L
VRK1
VPS37D
VPS37B
VPS26B
VPS18
VPREB1
VOPP1
VNN3
VLDLR
VIPR2
VIPR1
VILL
VGLL4
VGLL3
VGLL2
VGF
VEGFC
VEGFB
VDR
VBP1
VAX1
VAV3
VAT1L
VASH2
VASH1
VAPA
VAMP8
VAMP7
VAMP5
VAC14
UVRAG
UTS2R
UTRN
UTP25
UTP20
UTF1
USP43
USP30
USP3
USP2
USP18
USP17L2
USP14
USP1
USH1C
URM1
URI1
URGCP
UQCRC2
UPK3A
UPK2
UPK1B
UPK1A
UPF1
UPB1
UNCX
UNC80
UNC79
UNC5D
UNC5C
UNC5B
UNC5A
UNC13C
UNC13A
UMPS
ULK2
ULBP3
ULBP2
ULBP1
UHRF2
UGT8
UGT3A1
UGT1A7
UGT1A3
UGT1A10
UCP1
UCN
UBXN2B
UBTD1
UBLCP1
UBE4A
UBE2QL1
UBE2Q2
UBE2L6
UBE2L5
UBE2J1
UBE2E4P
UBE2E2
UBE2D4
UBD
UBASH3B
UAP1L1
UAP1
UACA
TYMP
TXNRD3
TXNRD1
TXNDC5
TWSG1
TWISTNB
TWIST1
TVP23B
TUT7
TUT4
TUNAR
TUBB6
TUBB4A
TUBA8
TUBA4A
TUB
TTYH2
TTYH1
TTPA
TTLL8
TTLL7
TTLL6
TTLL3
TTLL11
TTLL10
TTC9B
TTC8
TTC7B
TTC4
TTC39C
TTC39B
TTC39A
TTC3
TTC28
TTC22
TTC14
TTC12
TTBK2
TTBK1
TSSK3
TSPOAP1
TSPO
TSPEAR
TSPAN7
TSPAN33
TSPAN2
TSPAN19
TSPAN18
TSPAN15
TSPAN13
TSPAN11
TSNARE1
TSLP
TSHZ3
TSHZ2
TSHR
TSC22D3
TRY2P
TRPM6
TRPM4
TRPM3
TRPC6
TRPC5
TRPC4
TRPC3
TRPA1
TRO
TRMT9B
TRMT61B
TRMT12
TRMT10C
TRIM9
TRIM7
TRIM68
TRIM67
TRIM62
TRIM54
TRIM47
TRIM44
TRIM40
TRIM36
TRIM33
TRIM31
TRIM3
TRIM29
TRIM25
TRIM2
TRIM17
TRIM15
TRIL
TRIB3
TRHDE
TRH
TREML5P
TREML2
TREM1
TRAPPC9
TRAPPC3
TRANK1
TRAF3IP3
TRAF3IP2
TRAF3IP1
TRAF3
TRAF1
TRABD2B
TRABD2A
TPSD1
TPRA1
TPPP3
TPPP2
TPPP
TPM3
TPM1
TPH2
TPH1
TPGS1
TPD52L3
TPD52L1
TPBGL
TPBG
TP73
TP63
TP53TG5
TP53INP2
TP53INP1
TP53I11
TP53BP1
TP53AIP1
TOX3
TOX2
TOX
TOR2A
TOP1
TOMM5
TOMM34
TOMM20L
TNXB
TNS2
TNRC6B
TNRC6A
TNRC18
TNR
TNNI3K
TNN
TNMD
TNK2
TNK1
TNIP3
TNIP1
TNIK
TNFSF9
TNFSF8
TNFSF4
TNFSF15
TNFSF12-TNFSF13
TNFSF11
TNFRSF9
TNFRSF19
TNFRSF18
TNFRSF13C
TNFRSF11A
TNFRSF10C
TNFRSF10A
TNFAIP8L3
TNFAIP8L1
TNFAIP8
TNFAIP3
TNC
TMX4
TMTC4
TMTC2
TMTC1
TMSB15B
TMSB15A
TMSB10
TMPRSS6
TMPRSS2
TMOD1
TMIGD1
TMIE
TMEM99
TMEM92
TMEM9
TMEM88
TMEM86A
TMEM74B
TMEM74
TMEM71
TMEM65
TMEM62
TMEM61
TMEM54
TMEM51
TMEM45B
TMEM40
TMEM38B
TMEM38A
TMEM37
TMEM35A
TMEM31
TMEM30B
TMEM275
TMEM271
TMEM268
TMEM266
TMEM26
TMEM255B
TMEM255A
TMEM249
TMEM243
TMEM242
TMEM239
TMEM235
TMEM233
TMEM229B
TMEM229A
TMEM221
TMEM217
TMEM215
TMEM210
TMEM207
TMEM202
TMEM200C
TMEM200B
TMEM200A
TMEM198
TMEM196
TMEM191A
TMEM190
TMEM185B
TMEM185A
TMEM181
TMEM179
TMEM178B
TMEM178A
TMEM171
TMEM170B
TMEM163
TMEM161A
TMEM158
TMEM155
TMEM154
TMEM151B
TMEM151A
TMEM150C
TMEM145
TMEM141
TMEM132E
TMEM132D
TMEM132C
TMEM132B
TMEM131L
TMEM130
TMEM121B
TMEM121
TMEM117
TMEM114
TMEM109
TMEM108
TMEM106C
TMEM106B
TMEFF2
TMED9
TMED3
TMCO4
TMCC3
TMCC2
TMC6
TMC5
TMC3
TMC2
TM9SF4
TM6SF1
TLX3
TLX2
TLX1
TLR5
TLR2
TLNRD1
TLL2
TLL1
TLE6
TLE4
TLE2
TLCD4-RWDD3
TLCD4
TLCD3B
TJP3
TJP2
TJP1
TIPARP
TINCR
TIMP3
TIMM10
TIGD3
TIGD2
TIFAB
TIFA
TICAM1
TIAM1
THY1
THSD7B
THSD7A
THSD1
THRB
THRA
THORLNC
THNSL2
THEM6
THEM5
THEGL
THCAT158
THCAT155
THBS4
THBS2
THBD
TH2LCRR
TGM7
TGM5
TGM2
TGFBR3L
TGFBR3
TGFBR2
TGFBR1
TGFBI
TGFB3
TGFB2
TGFB1I1
TGFB1
TGFA
TFR2
TFG
TFDP2
TFCP2L1
TFAP2E
TFAP2D
TFAP2C
TFAP2A
TEX48
TEX45
TEX37
TEX33
TEX26
TEX2
TEX15
TET3
TET2
TESK2
TESC
TEPP
TENT5C
TENT5A
TENM4
TENM3
TENM2
TEKT4
TEKT3
TEKT2
TEKT1
TECTB
TDRP
TDRKH
TDRD7
TDRD10
TDGF1P3
TCTEX1D1
TCTE1
TCP11
TCP10L
TCHP
TCHH
TCFL5
TCF7L1
TCF24
TCF21
TCF20
TCF15
TCERG1L
TCEAL9
TCEAL8
TCEAL7
TCEAL4
TCEAL3
TCEAL2
TCEA3
TCAM1P
TC2N
TBXT
TBXAS1
TBX5
TBX4
TBX3
TBX21
TBX20
TBX2
TBX18
TBX15
TBX10
TBX1
TBRG4
TBRG1
TBR1
TBPL1
TBL2
TBL1X
TBCD
TBC1D9
TBC1D8B
TBC1D8
TBC1D4
TBC1D3J
TBC1D3B
TBC1D31
TBC1D30
TBC1D24
TBC1D20
TBC1D15
TBC1D14
TBC1D12
TBC1D1
TAT
TASP1
TASOR2
TASOR
TAS2R40
TAS1R1
TARID
TARBP1
TAPBP
TAP2
TAOK3
TANGO2
TANC2
TANC1
TAMM41
TAL2
TAL1
TAGLN3
TAFA5
TAFA4
TAFA3
TAFA2
TAFA1
TADA1
TACSTD2
TACR1
TACC1
TAC4
TAC1
TAAR3P
SYVN1
SYTL4
SYTL3
SYTL2
SYT9
SYT7
SYT6
SYT5
SYT3
SYT2
SYT17
SYT16
SYT15
SYT14
SYT13
SYT12
SYT11
SYT10
SYPL2
SYP
SYNPR
SYNPO
SYNM
SYNJ2
SYNGR3
SYNGR1
SYNE2
SYNE1
SYNDIG1L
SYNDIG1
SYNC
SYN3
SYN2
SYN1
SYK
SYCP2L
SYCP2
SYCP1
SYCE3
SYBU
SVOP
SVIP
SVIL
SVEP1
SV2C
SV2B
SUSD6
SUSD5
SUSD4
SUSD3
SUSD1
SURF4
SUPT20HL1
SULF2
SULF1
SUGCT
STXBP6
STXBP5L
STXBP3
STXBP2
STXBP1
STX7
STX6
STX1B
STX1A
STX17
STX11
STUM
STRIP2
STOX2
STOX1
STON2
STOM
STMND1
STMN4
STMN3
STMN2
STK32C
STK32B
STK32A
STK17B
STK17A
STIM2
STEAP4
STEAP3
STEAP2
STEAP1
STC2
STBD1
STAT5A
STAT4
STAT1
STARD9
STARD8
STARD13
STAMBPL1
STAG3
STAC2
STAC
ST8SIA6
ST8SIA5
ST8SIA4
ST8SIA3
ST8SIA2
ST8SIA1
ST6GALNAC5
ST6GALNAC4
ST6GALNAC3
ST6GALNAC2
ST6GAL2
ST6GAL1
ST5
ST3GAL6
ST3GAL5
ST3GAL1
ST18
ST14
SSU72
SSTR5
SSTR4
SSTR2
SSTR1
SST
SSPO
SSPN
SSH2
SSBP4
SSBP2
SRSF8
SRSF12
SRRM4
SRRM3
SRRM1
SRPX
SRPRB
SRPK1
SRP19
SRGAP3
SRGAP2
SRGAP1
SREBF1
SRD5A2
SQSTM1
SQOR
SPX
SPTSSB
SPTLC1
SPTBN4
SPTBN2
SPTBN1
SPTB
SPSB4
SPSB1
SPRYD7
SPRYD3
SPRY3
SPRN
SPRED2
SPR
SPOP
SPON2
SPON1
SPOCK3
SPOCK2
SPOCK1
SPNS2
SPIRE1
SPINT3
SPINT1
SPINK8
SPINK7
SPINK4
SPINK2
SPINK1
SPICE1
SPHKAP
SPHK1
SPEGNB
SPEG
SPEF2
SPEF1
SPECC1
SPDYA
SPDL1
SPC25
SPATS2L
SPATS1
SPATC1
SPATA7
SPATA6L
SPATA22
SPATA18
SPATA13
SPART
SPAG6
SPAG4
SPACA9
SPACA3
SP9
SP8
SP7
SP6
SP5
SP100
SOX9
SOX7
SOX6
SOX5
SOX4
SOX3
SOX18
SOX17
SOX14
SOX10
SOX1-OT
SOX1
SOWAHD
SOWAHC
SOWAHB
SOWAHA
SOST
SORL1
SORCS3
SORCS2
SORCS1
SORBS3
SOGA3
SOGA1
SOD3
SOCS7
SOCS3
SOBP
SOAT1
SNX7
SNX33
SNX31
SNX25
SNX24
SNX22
SNX19
SNX18
SNTG2
SNTG1
SNTB1
SNTA1
SNRK
SNPH
SNORD147
SNORD141A
SNORD13
SNORD114-21
SNORD112
SNORC
SNORA75B
SNHG31
SNHG30
SNHG28
SNHG12
SNED1
SNCB
SNCAIP
SNCA
SNAR-F
SNAR-B2
SNAP91
SNAP25
SNAI3
SNAI2
SNAI1
SMYD5
SMURF2
SMUG1
SMTNL2
SMPDL3A
SMPD5
SMPD3
SMPD2
SMOX
SMOC2
SMOC1
SMO
SMKR1
SMIM38
SMIM32
SMIM20
SMIM12
SMIM10L2B
SMIM10L2A
SMIM10
SMCR5
SMCR2
SMARCD3
SMARCD2
SMARCA5
SMARCA2
SMAGP
SMAD9
SMAD6
SMAD5
SMAD3
SMAD1
SLPI
SLK
SLITRK5
SLITRK4
SLITRK3
SLITRK2
SLITRK1
SLIT3
SLIT2
SLIT1
SLFN14
SLFN13
SLFN12L
SLFN11
SLCO5A1
SLCO4C1
SLCO4A1
SLCO3A1
SLCO2A1
SLC9B2
SLC9A5
SLC9A3R2
SLC9A3R1
SLC9A3
SLC9A2
SLC8B1
SLC8A3
SLC8A1
SLC7A4
SLC7A2
SLC7A14
SLC7A10
SLC6A7
SLC6A5
SLC6A4
SLC6A3
SLC6A20
SLC6A2
SLC6A17
SLC6A12
SLC6A11
SLC6A1
SLC66A3
SLC66A2
SLC66A1L
SLC5A7
SLC5A5
SLC5A4
SLC5A2
SLC52A1
SLC4A5
SLC4A4
SLC4A11
SLC4A10
SLC49A4
SLC48A1
SLC47A1
SLC46A3
SLC46A2
SLC46A1
SLC45A3
SLC45A1
SLC44A5
SLC44A3
SLC43A3
SLC43A1
SLC41A2
SLC40A1
SLC39A8
SLC39A3
SLC38A7
SLC38A4
SLC38A3
SLC38A2
SLC38A11
SLC37A2
SLC37A1
SLC36A2
SLC35G2
SLC35G1
SLC35F4
SLC35F3
SLC35F2
SLC35F1
SLC35E4
SLC35D3
SLC35C1
SLC35B4
SLC35A1
SLC34A2
SLC34A1
SLC33A1
SLC32A1
SLC31A2
SLC30A4
SLC30A3
SLC30A2
SLC30A10
SLC2A9
SLC2A4RG
SLC2A4
SLC2A2
SLC2A13
SLC29A4
SLC29A3
SLC27A6
SLC27A2
SLC27A1
SLC26A9
SLC26A8
SLC26A5
SLC26A4
SLC25A53
SLC25A51P4
SLC25A48
SLC25A43
SLC25A42
SLC25A41
SLC25A39
SLC25A37
SLC25A36
SLC25A30
SLC25A27
SLC25A26
SLC25A24
SLC25A19
SLC24A4
SLC24A3
SLC24A2
SLC22A4
SLC22A31
SLC22A3
SLC22A23
SLC22A17
SLC1A6
SLC1A4
SLC1A3
SLC1A2
SLC1A1
SLC19A3
SLC18A3
SLC18A2
SLC17A7
SLC17A6
SLC16A9
SLC16A7
SLC16A3
SLC16A2
SLC16A14
SLC16A13
SLC16A12
SLC16A11
SLC16A10
SLC15A3
SLC15A1
SLC13A5
SLC13A3
SLC12A8
SLC12A2
SLC11A1
SLC10A7
SLC10A6
SLAMF8
SLAIN1
SKOR2
SKOR1
SKIDA1
SKAP2
SKAP1
SIX6
SIX4
SIX2
SIRT6
SIRT2
SIRPB2
SIRPA
SIM2
SIM1
SIKE1
SIK2
SIGLEC8
SIGLEC6
SIGLEC17P
SIGLEC12
SIGLEC10
SIGLEC1
SIGIRR
SIDT1
SIAH3
SIAH2
SIAE
SHTN1
SHROOM1
SHQ1
SHOX2
SHOX
SHKBP1
SHISAL2B
SHISAL2A
SHISA9
SHISA8
SHISA7
SHISA6
SHISA4
SHISA3
SHISA2
SHH
SHFL
SHF
SHD
SHC4
SHC3
SHC2
SHB
SHANK2
SHANK1
SH3YL1
SH3RF3
SH3RF2
SH3RF1
SH3PXD2A
SH3GL3
SH3GL2
SH3GL1
SH3BP5
SH3BP4
SH3BP2
SH3BGRL2
SH2D7
SH2D5
SH2D4A
SH2D3C
SH2B2
SGSM1
SGPP2
SGPP1
SGO2
SGMS2
SGMS1
SGK3
SGK1
SGIP1
SGCZ
SGCB
SGCA
SFXN3
SFXN1
SFTPC
SFTPA2
SFTPA1
SFTA3
SFT2D3
SFRP5
SFRP4
SFRP2
SFRP1
SFN
SFMBT2
SFMBT1
SF3B5
SEZ6L
SEZ6
SETD7
SETBP1
SESN3
SESN1
SERTM1
SERTAD4
SERTAD2
SERPINE2
SERPINB8
SERPINB6
SERPINA7
SERP2
SERINC2
SERHL2
SERGEF
SERAC1
SEPTIN9
SEPTIN8
SEPTIN6
SEPTIN5
SEPTIN4
SEPTIN3
SEMG2
SEMA6D
SEMA6C
SEMA6A
SEMA5B
SEMA5A
SEMA4F
SEMA3F
SEMA3C
SELENOV
SELENOM
SELENOK
SEL1L3
SECTM1
SEC61A1
SEC31B
SEC14L6
SEC14L5
SEC14L3
SEC14L2
SEC11C
SDR42E2
SDR16C5
SDK2
SDK1
SDHAF1
SDCBP2
SDCBP
SDC3
SDC2
SDAD1P1
SDAD1
SCUBE3
SCUBE2
SCUBE1
SCTR
SCT
SCRT2
SCRT1
SCRG1
SCPEP1
SCP2
SCOC
SCNN1G
SCNN1B
SCN9A
SCN8A
SCN7A
SCN5A
SCN4B
SCN3B
SCN2B
SCN1B
SCN10A
SCML2
SCML1
SCMH1
SCIN
SCHIP1
SCGN
SCGB3A1
SCGB1D4
SCGB1D2
SCGB1C2
SCG3
SCFD2
SCD5
SCCPDH
SCARF2
SCARF1
SCARA3
SCAPER
SCAND2P
SCAMP5
SBSPON
SBK3
SATB2
SATB1
SASH1
SARM1
SARDH
SARAF
SAP30L
SAP30
SAP130
SAMHD1
SAMD5
SAMD4A
SAMD14
SAMD12
SAMD11
SALL3
SALL1
SAGE2P
SACS
SAA4
SAA3P
S1PR5
S100A9
S100A8
S100A7A
S100A12
RYR3
RYR2
RYBP
RXYLT1
RXRG
RXFP3
RUVBL1
RUSC1
RUNX3
RUNX2
RUNX1T1
RUNX1
RUNDC3B
RUNDC3A
RUFY4
RUBCNL
RTN4RL2
RTN4RL1
RTN1
RTL9
RTL8B
RTL5
RTKN2
RTF2
RTCB
RTBDN
RSPO4
RSPO3
RSPO2
RSPO1
RSPH4A
RSPH1
RSAD1
RRN3P2
RREB1
RRAGD
RRAD
RPS7P5
RPS6KL1
RPS6KA5
RPS6KA3
RPS6KA2
RPS4X
RPS19
RPRML
RPP25L
RPP25
RPL6
RPL38
RPL31P11
RPL26L1
RPL23AP82
RPL11
RPH3A
RPGR
RPF1
RPA2
RP9P
RP9
RORB
RORA
ROR2
ROPN1L
ROPN1B
ROPN1
ROCK1P1
ROCK1
ROBO4
ROBO2
ROBO1
RNY5
RNY3
RNVU1-8
RNVU1-1
RNU6-7
RNU5E-1
RNU1-4
RNPEPL1
RNPEP
RNFT1
RNF6
RNF43
RNF4
RNF39
RNF227
RNF225
RNF223
RNF222
RNF220
RNF217
RNF212
RNF208
RNF207
RNF2
RNF19B
RNF182
RNF180
RNF175
RNF165
RNF157
RNF152
RNF150
RNF144A
RNF130
RNF13
RNF128
RNF125
RNF122
RNF111
RNF103
RND3
RNASE7
RNASE3
RNA5S16
RNA28SN2
RMST
RMRP
RMDN2
RMC1
RLF
RIPPLY3
RIPPLY2
RIPOR3
RIPOR2
RIPOR1
RIPK4
RIPK3
RIPK1
RING1
RIN3
RIMS4
RIMS1
RIMKLA
RIMBP2
RILPL2
RIIAD1
RIC3
RIBC2
RHPN2
RHOXF1P1
RHOU
RHOJ
RHOC
RHOBTB3
RHOBTB1
RHEBL1
RHCG
RHBG
RHBDL3
RHBDF2
RHBDD2
RGS9BP
RGS9
RGS8
RGS7BP
RGS7
RGS6
RGS3
RGS22
RGS20
RGS2
RGS17
RGS14
RGS12
RGS10
RGN
RGMB
RGMA
RGL3
RGL1
RGCC
RFX8
RFX6
RFX4
RFX2
RFWD3
RFTN1
RFPL2
RFLNA
RFC3
RFC1
REXO1L2P
RETREG1
RET
RESP18
RERG
REPS2
REN
REM2
REM1
RELN
REL
REG4
REEP6
REEP5
REEP1
RECK
RDH8
RDH13
RDH10
RD3L
RCSD1
RCL1
RCAN3
RCAN2
RCAN1
RBP7
RBP4
RBP1
RBMXL2
RBMX2
RBMS1
RBM43
RBM28
RBM24
RBM20
RBM11
RBFOX3
RBFOX1
RBBP7
RAX
RASSF6
RASSF5
RASSF4
RASSF2
RASSF10
RASSF1
RASL11A
RASL10B
RASL10A
RASIP1
RASGRP4
RASGRP3
RASGRP2
RASGRP1
RASGRF2
RASGRF1
RASGEF1C
RASGEF1B
RASGEF1A
RASEF
RASD2
RASD1
RASAL3
RASA4CP
RASA3
RARRES2
RARRES1
RARB
RARA
RAPGEF5
RAPGEF4
RAPGEF2
RAP1GAP2
RAP1GAP
RANBP17
RAMP3
RAMP2
RAMP1
RALYL
RALGPS2
RALGPS1
RALGDS
RALB
RALA
RAI2
RAI1
RAG1
RAET1K
RAET1E
RADX
RADIL
RAD9B
RAD21L1
RAD21
RACGAP1P
RACGAP1
RABGAP1L-DT
RABGAP1L
RAB9B
RAB9A
RAB6D
RAB6C
RAB6B
RAB42
RAB40C
RAB40B
RAB40A
RAB3IL1
RAB3C
RAB39A
RAB37
RAB33A
RAB31
RAB29
RAB27B
RAB23
RAB15
RAB12
RAB11FIP4
RAB11FIP3
R3HCC1
QSOX1
QRFPR
QPCT
PZP
PYY
PYROXD1
PYGO1
PYGL
PYGB
PYDC1
PXYLP1
PXMP2
PXK
PXDN
PXDC1
PWWP3B
PWP1
PVRIG
PVALEF
PVALB
PURG
PTX3
PTTG1IP
PTS
PTPRU
PTPRT
PTPRS
PTPRR
PTPRO
PTPRN2
PTPRN
PTPRM
PTPRF
PTPRE
PTPRD-AS2
PTPRD
PTPRB
PTPRA
PTPN5
PTPN3
PTPN18
PTPN13
PTPDC1
PTP4A1
PTN
PTK2B
PTHLH
PTH2
PTH1R
PTGS2
PTGS1
PTGR1
PTGFR
PTGES2
PTGES
PTGER4P2-CDK2AP2P2
PTGER4
PTGER3
PTGER2
PTGDR
PTF1A
PTCHD4
PTCHD1
PTCH2
PTCH1
PSTPIP2
PSTK
PSMG4
PSME3
PSMD11
PSMD1
PSMC1
PSMB9
PSMB8
PSMB2
PSKH2
PSEN2
PSD3
PSD2
PSD
PRXL2A
PRUNE2
PRTN3
PRTG
PRSS56
PRSS44P
PRSS36
PRSS35
PRSS23
PRSS22
PRSS16
PRSS12
PRRX2
PRRX1
PRRT4
PRRT3
PRRT1B
PRRT1
PRRG4
PRRG3
PRR5L
PRR5-ARHGAP8
PRR5
PRR36
PRR35
PRR30
PRR29
PRR25
PRR23B
PRR18
PRR16
PRR15L
PRR15
PRR14
PRPS2
PRPH
PRPF40B
PRPF19
PRPF18
PROZ
PROX2
PROX1
PROSER2
PROS1
PROM1
PROKR2
PROKR1
PROK2
PROC
PROB1
PRMT9
PRMT8
PRLR
PRLHR
PRKG2
PRKG1
PRKD3
PRKD1
PRKCZ
PRKCQ
PRKCH
PRKCG
PRKCE
PRKCD
PRKCB
PRKCA
PRKAR2B
PRKAR2A
PRKAG2
PRKAA2
PRIMA1
PRICKLE4
PRICKLE2
PRICKLE1
PRG3
PRG2
PREX1
PRELID3A
PRELID2
PRDM8
PRDM7
PRDM4
PRDM2
PRDM16-DT
PRDM14
PRDM13
PRDM12
PRDM11
PRDM1
PRCD
PRAMENP
PRAME
PPT1
PPP4R4
PPP3CC
PPP2R5C
PPP2R2D
PPP2R2C
PPP2R2B
PPP1R9B
PPP1R3G
PPP1R3D
PPP1R3C
PPP1R36
PPP1R2
PPP1R1B
PPP1R1A
PPP1R16B
PPP1R14C
PPP1R14A
PPP1R13B
PPM1N
PPM1M
PPM1L
PPM1K-DT
PPM1J
PPM1E
PPM1D
PPIL4
PPIH
PPIC
PPIAL4F
PPFIBP2
PPFIBP1
PPFIA4
PPFIA3
PPFIA2
PPDPF
PPARGC1B
PPARGC1A
PPARG
PPARD
PPARA
PPA2
POU6F2
POU4F3
POU4F2
POU3F4
POU3F3
POU3F2
POU3F1
[truncated: 4,743 more rows]
