# Supplementary material for: Integrated multi-omics reveal polycomb repressive complex 2 restricts human trophoblast induction
Source: Nat Cell Biol. 2022 Jun 13;24(6):858–71. doi: 10.1038/s41556-022-00932-w (PMC9203278; doi:10.1038/s41556-022-00932-w)
Supplement: Source Data Fig. 5 — Statistical source data. [file 41556_2022_932_MOESM9_ESM.xlsx]

## Sheet: Fig.5b
gene	sample	experiment	value
GATA3	day0_naïve	EXP1	0.0260050424801762
GATA3	day0_naïve_PRC2i	EXP1	0.018908182746495
GATA3	day4_naïve_naïve	EXP1	0.0132898498923381
GATA3	day4_naïve_naïve_PRC2i	EXP1	0.0124098736519131
GATA3	day4_naïve_PRC2i_naïve	EXP1	0.016542414177051
GATA3	day4_naïve_PRC2i_naïve_PCR2i	EXP1	0.0296348325856259
GATA3	day4_naïve_TSC	EXP1	0.256886886546203
GATA3	day4_naïve_TSC_PRC2i	EXP1	0.532307518052307
GATA3	day4_naïve_PRC2i_TSC	EXP1	0.282079171559931
GATA3	day4_naïve_PRC2i_TSC_PRC2i	EXP1	1
GATA3	day0_naïve	EXP2	0
GATA3	day0_naïve_PRC2i	EXP2	0.0434369013478748
GATA3	day4_naïve_naïve	EXP2	0.301997215458709
GATA3	day4_naïve_naïve_PRC2i	EXP2	0.0433141936612504
GATA3	day4_naïve_PRC2i_naïve	EXP2	0.074897698361092
GATA3	day4_naïve_PRC2i_naïve_PCR2i	EXP2	0.0280593058955333
GATA3	day4_naïve_TSC	EXP2	0.309273532021474
GATA3	day4_naïve_TSC_PRC2i	EXP2	0.456495869534554
GATA3	day4_naïve_PRC2i_TSC	EXP2	0.354636544548071
GATA3	day4_naïve_PRC2i_TSC_PRC2i	EXP2	1
GATA3	day0_naïve	EXP3	0.437287493362699
GATA3	day0_naïve_PRC2i	EXP3	0.518968364938603
GATA3	day4_naïve_naïve	EXP3	0.307120278652206
GATA3	day4_naïve_naïve_PRC2i	EXP3	0.40588627143492
GATA3	day4_naïve_PRC2i_naïve	EXP3	0.231525215977267
GATA3	day4_naïve_PRC2i_naïve_PCR2i	EXP3	0.458308106283339
GATA3	day4_naïve_TSC	EXP3	0.318770436004982
GATA3	day4_naïve_TSC_PRC2i	EXP3	0.689059109694465
GATA3	day4_naïve_PRC2i_TSC	EXP3	0.987678781562519
GATA3	day4_naïve_PRC2i_TSC_PRC2i	EXP3	1
GATA2	day0_naive	EXP1	8.70204e-06
GATA2	day0_naive_PRC2i	EXP1	0.000126298
GATA2	day4_naive_naive	EXP1	5.04744e-06
GATA2	day4_naive_naive_PRC2i	EXP1	0.000160726
GATA2	day4_naive_PRC2i_naive	EXP1	0.000821298
GATA2	day4_naive_PRC2i_naive_PCR2i	EXP1	0.000409313
GATA2	day4_naive_TSC	EXP1	0.00290259
GATA2	day4_naive_TSC_PRC2i	EXP1	0.265721
GATA2	day4_naive_PRC2i_TSC	EXP1	0.00977377
GATA2	day4_naive_PRC2i_TSC_PRC2i	EXP1	1
GATA2	day0_naive	EXP2	0.342693
GATA2	day0_naive_PRC2i	EXP2	0
GATA2	day4_naive_naive	EXP2	0.149249
GATA2	day4_naive_naive_PRC2i	EXP2	0
GATA2	day4_naive_PRC2i_naive	EXP2	0.13703
GATA2	day4_naive_PRC2i_naive_PCR2i	EXP2	0
GATA2	day4_naive_TSC	EXP2	0.35321
GATA2	day4_naive_TSC_PRC2i	EXP2	0.591283
GATA2	day4_naive_PRC2i_TSC	EXP2	0.614716
GATA2	day4_naive_PRC2i_TSC_PRC2i	EXP2	1
GATA2	day0_naive	EXP3	0.132504
GATA2	day0_naive_PRC2i	EXP3	0.0629313
GATA2	day4_naive_naive	EXP3	0.0266207
GATA2	day4_naive_naive_PRC2i	EXP3	0.0254094
GATA2	day4_naive_PRC2i_naive	EXP3	0.0404044
GATA2	day4_naive_PRC2i_naive_PCR2i	EXP3	0.0256337
GATA2	day4_naive_TSC	EXP3	0.289484
GATA2	day4_naive_TSC_PRC2i	EXP3	0.715097
GATA2	day4_naive_PRC2i_TSC	EXP3	0.962492
GATA2	day4_naive_PRC2i_TSC_PRC2i	EXP3	1
KRT7	day0_naive	EXP1	0.0213436
KRT7	day0_naive_PRC2i	EXP1	0.0281667
KRT7	day4_naive_naive	EXP1	0.0307902
KRT7	day4_naive_naive_PRC2i	EXP1	0.0244401
KRT7	day4_naive_PRC2i_naive	EXP1	0.0429088
KRT7	day4_naive_PRC2i_naive_PCR2i	EXP1	0.0157694
KRT7	day4_naive_TSC	EXP1	0.269736
KRT7	day4_naive_TSC_PRC2i	EXP1	0.903649
KRT7	day4_naive_PRC2i_TSC	EXP1	0.490192
KRT7	day4_naive_PRC2i_TSC_PRC2i	EXP1	1
KRT7	day0_naive	EXP2	0.0288634
KRT7	day0_naive_PRC2i	EXP2	0
KRT7	day4_naive_naive	EXP2	0.0204794
KRT7	day4_naive_naive_PRC2i	EXP2	0.00184709
KRT7	day4_naive_PRC2i_naive	EXP2	0
KRT7	day4_naive_PRC2i_naive_PCR2i	EXP2	0.00138449
KRT7	day4_naive_TSC	EXP2	0.147724
KRT7	day4_naive_TSC_PRC2i	EXP2	0.708043
KRT7	day4_naive_PRC2i_TSC	EXP2	0.731028
KRT7	day4_naive_PRC2i_TSC_PRC2i	EXP2	1
KRT7	day0_naive	EXP3	0.052109
KRT7	day0_naive_PRC2i	EXP3	0.0752979
KRT7	day4_naive_naive	EXP3	0.0208481
KRT7	day4_naive_naive_PRC2i	EXP3	0.0326052
KRT7	day4_naive_PRC2i_naive	EXP3	0.0429842
KRT7	day4_naive_PRC2i_naive_PCR2i	EXP3	0.0422944
KRT7	day4_naive_TSC	EXP3	0.343798
KRT7	day4_naive_TSC_PRC2i	EXP3	0.801293
KRT7	day4_naive_PRC2i_TSC	EXP3	0.831479
KRT7	day4_naive_PRC2i_TSC_PRC2i	EXP3	1

## Sheet: Fig.5c
average (%)	GATA3+	GATA3-, NANOG-	NANOG+
Naive, TSC	33.52	24.96	41515
Naive, TSC + inhibitor	58485	13975	27.54
Naive + inhibitor, TSC	29525	26835	43.65
Naive + inhibitor, TSC + inhibitor	68625	21805	9575
Experiment1 (%)
Naive, TSC	43.56	20.79	35.64
Naive, TSC + inhibitor	81.58	10.53	7.89
Naive + inhibitor, TSC	18.19	18.19	63.64
Naive + inhibitor, TSC + inhibitor	72.54	26.94	0.52
Experiment2 (%)
Naive, TSC	23.48	29.13	47.39
Naive, TSC + inhibitor	35.39	17.42	47.19
Naive + inhibitor, TSC	40.86	35.48	23.66
Naive + inhibitor, TSC + inhibitor	64.71	16.67	18.63
Experiment1 (total counts)
Naive, TSC	44	21	36
Naive, TSC + inhibitor	62	8	6
Naive + inhibitor, TSC	2	2	7
Naive + inhibitor, TSC + inhibitor	140	52	1
Experiment2 (total counts)
Naive, TSC	54	67	109
Naive, TSC + inhibitor	63	31	84
Naive + inhibitor, TSC	38	33	33
Naive + inhibitor, TSC + inhibitor	132	34	38

## Sheet: Number_of_cells
	Nr. cells
d0 Naive	2903
d0 Naive + inhibitor	3338
d4 TSC	615
d4 TSC + inhibitor	773
total	7629
C0	6244
C1	1118
C2	2903
		Nr. cells	% d0 Naive
d0 Naive	C0	2903	100
	C1	0	0
	C2	0	0
		Nr. cells	% d0 Naive + inhibitor
d0 Naive + inhibitor	C0	3336	99.9401
	C1	0	0
	C2	2	0.0599161
		Nr. cells	% d4 TSC
d4 TSC	C0	5	0.813008
	C1	544	88.4553
	C2	66	10.7317
		Nr. cells	% d4 TSC + inhibitor
d4 TSC + inhibitor	C0	0	0
	C1	574	74.2561
	C2	199	25.7439

## Sheet: Antibodies
Application	Primary antibody	Source	Dilution	Identifier	Secondary antibody	Source	Dilution	Identifier
Immunostaining	Anti-NANOG	Mouse	1 in 50	BD Pharmingen, 560482	Anti-mouse-Alexa Fluor 488; 555; 647	Donkey	1 in 500	Invitrogen, A21202; A31570; A31571
Immunostaining	Anti-KLF17	Rabbit	1 in 333	Abcam, HPA0246329	Anti-rabbit-Alexa Fluor 647	Donkey	1 in 500	Invitrogen, A31573
Immunostaining	Anti-GATA3	Rabbit	1 in 250	Abcam, ab199428	Anti-rabbit-Alexa Fluor 647	Donkey	1 in 500	Invitrogen, A31573
Immunostaining	Anti-GATA3	Rat	1 in 100	Thermo Fisher, 14-9966-82	Anti-rat-Alexa Fluor 488	Donkey	1 in 500	Invitrogen, A21208
Immunostaining	Anti-AQP3	Rabbit	1 in 200	Antibodies-online.com, ABIN863208	Anti-rabbit-Alexa Fluor 488	Donkey	1 in 500	Invitrogen, A21206
Immunostaining	Anti-FOXA2	Goat	1 in 40	r&D Systems biotechne, AF2400	Anti-goat-Alexa 546	Donkey	1 in 500	Invitrogen, A11056
Immunostaining	Ant-GATA4	Rat	1 in 400	eBioscience, 14-9980-82	Anti-rat-Alexa Fluor 488	Donkey	1 in 500	Invitrogen, A21208
Flow Cytometry	Anti-TROP2	Mouse	1 in 100	R&D Systems, MAB650	Anti-mouse-Alexa Fluor 488	Donkey	1 in 500	Invitrogen, A21202
Flow Cytometry	Anti-TROP2-488	Mouse	1 in 25	R&D systems, FAB650G
Flow Cytometry	Anti-SUSD2-APC	Mouse	1 in 50	Miltenyi Biotec, 130-121-134
Flow Cytometry	Anti-SUSD2-PE	Mouse	1 in 100	Miltenyi Biotec, 130-111-641
Flow Cytometry	Anti-CD75-eF660	Mouse	1 in 20	eBioscience, 15519896
Flow Cytometry	Anti-SSEA4-APC	Mouse	1 in 40	R&D Systems, FAB1435A
Flow Cytometry	Anti-CD24-BUV395	Mouse	1 in 40	BD Bioscience, 563818
Calibrated CUT&RUN and Western Blotting	Tri-Methyl-Histone H3 Lysine 27	Rabbit	1 in 50	Cell Signaling Technology, 9733
Calibrated CUT&RUN	Anti-IgG	Rabbit	1 in 50	Invitrogen, 31188
Calibrated CUT&RUN	Anti-Histone H2Av spike-in antibody		1 in 50	Active Motif, 61686
Western Blotting	Anti-Tri-Methyl-Histone H3 Lysine 27	Rabbit	1 in 1,000	Cell Signaling Technology, 9733	Anti-Rabbit IgG (H+L)-DyLight-800	Donkey	1 in 10,000	Invitrogen, SA5-10044
Western Blotting					Anti-Rabbit IgG (H+L)-HRP	Goat	1 in 10,000	Bio-Rad, 1706515
Western Blotting	Anti-Histone H2B	Mouse	1 in 1,000	Abcam, ab64165	Anti-Mouse IgG (H+L)-DyLight-680	Donkey	1 in 10,000	Invitrogen, SA5-10170
Western Blotting					Anti-Mouse IgG (H+L)-HRP	Goat	1 in 10,000	Bio-Rad, 1706516

## Sheet: RTqPCR_primers
Gene	Forward primer	Reverse primer	Reference
GAPDH	5’-AGCCACATCGCTCAGACAC-3’	5’-GCCCAATACGACCAAATCC-3’	Linneberg-Agerholm et al., 2019 Development
GATA3	5’-TGCAGGAGCAGTATCATGAAGCCT-3’	5’-GCATCAAACAACTGTGGCCAGTGA-3’	Dong et al., 2020 eLife
GATA2	5’-ACTGACGGAGAGCATGAAGAT-3’	5’-CCGGCACATAGGAGGGGTA-3’	Liu et al., 2020 Nature
KRT7	5’-AGGATGTGGATGCTGCCTAC-3’	5’-CACCACAGATGTGTCGGAGA-3’	Dong et al., 2020 eLife
VGLL1	5’-CTCCCGGCTCAGTTCACTATAA-3’	5’-CCCAGTGGTTTGGTGGTGTA-3’	Soncin et al., 2018 Development
NANOG	5’-GGGAAAAAGCCAGAAGTCG-3’	5’-CTTTGGGGACAAGCTGGA-3’	Linneberg-Agerholm et al., 2019 Development
KLF17	5’-CTCCTGCTGCTGGTCCTTAG-3’	5’-CAGTTGCCACGTCCAGTG-3’	Linneberg-Agerholm et al., 2019 Development
DPPA5	5’-AAGTGGATGCTCCAGTCCAT-3’	5’-ATCCAAGGGCCTAGTTCGAG-3’	Giulitti et al., 2019 Nat Cell Biol
SOX2	5’-CCAGCAGACTTCACATGTCC-3’	5’-ACATGTGTGAGAGGGGCAGT-3’	Giulitti et al., 2019 Nat Cell Biol
