# Supplementary material for: Integrated multi-omics reveal polycomb repressive complex 2 restricts human trophoblast induction
Source: Nat Cell Biol. 2022 Jun 13;24(6):858–71. doi: 10.1038/s41556-022-00932-w (PMC9203278; doi:10.1038/s41556-022-00932-w)
Supplement: Source Data Fig. 6 — Statistical source data. [file 41556_2022_932_MOESM10_ESM.xlsx]

## Sheet: Fig.6e
sample	cluster	Nr. cells	% d4 TSC
d4 TSC	C2	66	10.7317
		Nr. cells	% d4 TSC + inhibitor
d4 TSC + inhibitor	C2	199	25.7439
