# Supplementary material for: Integrated multi-omics reveal polycomb repressive complex 2 restricts human trophoblast induction
Source: Nat Cell Biol. 2022 Jun 13;24(6):858–71. doi: 10.1038/s41556-022-00932-w (PMC9203278; doi:10.1038/s41556-022-00932-w)
Supplement: Source Data Fig. 7 — Statistical source data. [file 41556_2022_932_MOESM11_ESM.xlsx]

## Sheet: Fig.7b
Experiment	condition	values
1	36h -PRC2i	2022-06-12
1	36h +PRC2i	2022-09-17
1	60h -PRC2i	2022-03-30
1	60h +PRC2i	43.8
2	36h -PRC2i	5.75
2	36h +PRC2i	2022-12-09
2	60h -PRC2i	2022-08-16
2	60h +PRC2i	38.4
3	36h -PRC2i	2022-05-09
3	36h +PRC2i	2022-05-14
3	60h -PRC2i	2022-02-25
3	60h +PRC2i	41.6

## Sheet: Fig.7c
condition	percentage_cells
36h_NANOG	64.5833
36h_NANOG	64.6018
36h_NANOG	49.0566
36h_NANOG	45.9016
36h_NANOG	51.9231
36h_NANOG	61.0169
36h_NANOG	71.1111
36h_NANOG	68.1818
36h_NANOG	70.5882
36h_NANOG	67.1233
36h_NANOG	56.5217
36h_NANOG	51.0204
36h_NANOG	62.1053
36h_NANOG	58.4906
36h_NANOG	60.9756
36h_NANOG	29.6296
36h_NANOG	80.4348
36h_NANOG	83.3333
36h_NANOG	72.9167
36h_NANOG	71.2963
36h_NANOG	47.8992
36h_GATA3	14.5833
36h_GATA3	19.469
36h_GATA3	18.8679
36h_GATA3	32.7869
36h_GATA3	26.9231
36h_GATA3	13.5593
36h_GATA3	15.5556
36h_GATA3	27.2727
36h_GATA3	11.7647
36h_GATA3	21.9178
36h_GATA3	21.7391
36h_GATA3	2.04082
36h_GATA3	14.7368
36h_GATA3	15.0943
36h_GATA3	14.6341
36h_GATA3	20.3704
36h_GATA3	8.69565
36h_GATA3	16.6667
36h_GATA3	18.75
36h_GATA3	24.0741
36h_GATA3	14.2857
36h_FOXA2	0
36h_FOXA2	1.76991
36h_FOXA2	0
36h_FOXA2	0
36h_FOXA2	0
36h_FOXA2	0
36h_FOXA2	0
36h_FOXA2	0
36h_FOXA2	1.17647
36h_FOXA2	0
36h_FOXA2	0
36h_FOXA2	0
36h_FOXA2	0
36h_FOXA2	1.88679
36h_FOXA2	0
36h_FOXA2	0
36h_FOXA2	0
36h_FOXA2	0
36h_FOXA2	0
36h_FOXA2	0
36h_FOXA2	0
36h_PRC2i_NANOG	31.6456
36h_PRC2i_NANOG	41.3793
36h_PRC2i_NANOG	48.8095
36h_PRC2i_NANOG	24.6914
36h_PRC2i_NANOG	75.4386
36h_PRC2i_NANOG	55.5556
36h_PRC2i_NANOG	37.0968
36h_PRC2i_NANOG	35.2941
36h_PRC2i_NANOG	31.6456
36h_PRC2i_NANOG	29.4964
36h_PRC2i_NANOG	57.3333
36h_PRC2i_NANOG	50
36h_PRC2i_NANOG	23.2558
36h_PRC2i_NANOG	45.8333
36h_PRC2i_NANOG	54.0541
36h_PRC2i_NANOG	50.9434
36h_PRC2i_NANOG	68.0851
36h_PRC2i_NANOG	58.1395
36h_PRC2i_NANOG	37.7778
36h_PRC2i_NANOG	50
36h_PRC2i_NANOG	46.9565
36h_PRC2i_NANOG	42.2222
36h_PRC2i_NANOG	45.679
36h_PRC2i_GATA3	67.0886
36h_PRC2i_GATA3	43.6782
36h_PRC2i_GATA3	61.9048
36h_PRC2i_GATA3	60.4938
36h_PRC2i_GATA3	14.0351
36h_PRC2i_GATA3	30.5556
36h_PRC2i_GATA3	45.1613
36h_PRC2i_GATA3	50
36h_PRC2i_GATA3	50.6329
36h_PRC2i_GATA3	58.9928
36h_PRC2i_GATA3	46.6667
36h_PRC2i_GATA3	49.0196
36h_PRC2i_GATA3	44.186
36h_PRC2i_GATA3	33.3333
36h_PRC2i_GATA3	37.8378
36h_PRC2i_GATA3	43.3962
36h_PRC2i_GATA3	21.2766
36h_PRC2i_GATA3	39.5349
36h_PRC2i_GATA3	37.7778
36h_PRC2i_GATA3	38.6364
36h_PRC2i_GATA3	35.6522
36h_PRC2i_GATA3	53.3333
36h_PRC2i_GATA3	40.7407
36h_PRC2i_FOXA2	0
36h_PRC2i_FOXA2	1.14943
36h_PRC2i_FOXA2	0
36h_PRC2i_FOXA2	0
36h_PRC2i_FOXA2	0
36h_PRC2i_FOXA2	0
36h_PRC2i_FOXA2	0
36h_PRC2i_FOXA2	0
36h_PRC2i_FOXA2	1.26582
36h_PRC2i_FOXA2	1.43885
36h_PRC2i_FOXA2	0
36h_PRC2i_FOXA2	0
36h_PRC2i_FOXA2	0
36h_PRC2i_FOXA2	0
36h_PRC2i_FOXA2	0
36h_PRC2i_FOXA2	0
36h_PRC2i_FOXA2	0
36h_PRC2i_FOXA2	0
36h_PRC2i_FOXA2	0
36h_PRC2i_FOXA2	0
36h_PRC2i_FOXA2	0
36h_PRC2i_FOXA2	0
36h_PRC2i_FOXA2	2.46914
60h_NANOG	9.85915
60h_NANOG	25.4237
60h_NANOG	32.6531
60h_NANOG	25
60h_NANOG	15.2174
60h_NANOG	39.7849
60h_NANOG	11.5385
60h_NANOG	28.3333
60h_NANOG	1.31579
60h_NANOG	14.4928
60h_NANOG	18
60h_NANOG	27.6596
60h_NANOG	17.9104
60h_NANOG	40.4762
60h_NANOG	22.3684
60h_NANOG	47.1698
60h_NANOG	24.2424
60h_NANOG	8.19672
60h_NANOG	18.75
60h_NANOG	28.2828
60h_NANOG	19.6078
60h_NANOG	62
60h_NANOG	18.2796
60h_NANOG	5.94059
60h_NANOG	14
60h_NANOG	7.5
60h_NANOG	29.703
60h_FOXA2	1.40845
60h_FOXA2	0
60h_FOXA2	0
60h_FOXA2	0
60h_FOXA2	0
60h_FOXA2	1.07527
60h_FOXA2	0
60h_FOXA2	0
60h_FOXA2	0
60h_FOXA2	0
60h_FOXA2	0
60h_FOXA2	0
60h_FOXA2	0
60h_FOXA2	0
60h_FOXA2	0
60h_FOXA2	0
60h_FOXA2	0.606061
60h_FOXA2	1.63934
60h_FOXA2	0
60h_FOXA2	0
60h_FOXA2	0
60h_FOXA2	0
60h_FOXA2	0
60h_FOXA2	0
60h_FOXA2	0
60h_FOXA2	0
60h_FOXA2	0
60h_GATA3	69.0141
60h_GATA3	16.9492
60h_GATA3	54.0816
60h_GATA3	56.25
60h_GATA3	45.6522
60h_GATA3	27.957
60h_GATA3	51.9231
60h_GATA3	33.3333
60h_GATA3	30.2632
60h_GATA3	36.2319
60h_GATA3	34
60h_GATA3	23.4043
60h_GATA3	53.7313
60h_GATA3	19.0476
60h_GATA3	36.8421
60h_GATA3	35.8491
60h_GATA3	27.2727
60h_GATA3	31.1475
60h_GATA3	20.3125
60h_GATA3	34.3434
60h_GATA3	39.2157
60h_GATA3	28
60h_GATA3	35.4839
60h_GATA3	48.5149
60h_GATA3	36
60h_GATA3	55
60h_GATA3	42.5743
60h_PRC2i_NANOG	11.194
60h_PRC2i_NANOG	12.987
60h_PRC2i_NANOG	14.6341
60h_PRC2i_NANOG	10.8696
60h_PRC2i_NANOG	3.22581
60h_PRC2i_NANOG	2.46914
60h_PRC2i_NANOG	11.0345
60h_PRC2i_NANOG	16.4062
60h_PRC2i_NANOG	12.8205
60h_PRC2i_NANOG	14.4444
60h_PRC2i_NANOG	18.5841
60h_PRC2i_NANOG	6.52174
60h_PRC2i_NANOG	13.242
60h_PRC2i_NANOG	11.9048
60h_PRC2i_NANOG	16.6667
60h_PRC2i_NANOG	7.29927
60h_PRC2i_NANOG	7.84314
60h_PRC2i_FOXA2	0
60h_PRC2i_FOXA2	0
60h_PRC2i_FOXA2	0
60h_PRC2i_FOXA2	0
60h_PRC2i_FOXA2	0
60h_PRC2i_FOXA2	0
60h_PRC2i_FOXA2	1.37931
60h_PRC2i_FOXA2	0
60h_PRC2i_FOXA2	4.10256
60h_PRC2i_FOXA2	0
60h_PRC2i_FOXA2	0
60h_PRC2i_FOXA2	0
60h_PRC2i_FOXA2	0.456621
60h_PRC2i_FOXA2	4.16667
60h_PRC2i_FOXA2	4.54545
60h_PRC2i_FOXA2	0
60h_PRC2i_FOXA2	0
60h_PRC2i_GATA3	57.4627
60h_PRC2i_GATA3	75.3247
60h_PRC2i_GATA3	58.5366
60h_PRC2i_GATA3	83.6957
60h_PRC2i_GATA3	87.0968
60h_PRC2i_GATA3	48.1481
60h_PRC2i_GATA3	62.069
60h_PRC2i_GATA3	75.3906
60h_PRC2i_GATA3	58.9744
60h_PRC2i_GATA3	55.5556
60h_PRC2i_GATA3	65.4867
60h_PRC2i_GATA3	74.4565
60h_PRC2i_GATA3	47.9452
60h_PRC2i_GATA3	58.3333
60h_PRC2i_GATA3	59.0909
60h_PRC2i_GATA3	77.3723
60h_PRC2i_GATA3	74.5098

## Sheet: Fig.7f
condition	experiment	value_to_36h
36h_PRC2i	exp1	5.3665
36h_PRC2i	exp2	2.42105
36h_PRC2i	exp3	2.47378
60h	exp1	10.011
60h_PRC2i	exp1	10.5356
60h	exp2	8.7147
60h_PRC2i	exp2	7.12055
60h	exp3	2.53419
60h_PRC2i	exp3	2.34274

## Sheet: Blastoids
	Blastoid Cells/Single Cells/Trop2_high | Freq. of Parent	Blastoid cells/Single Cells/Trop2_mid | Freq. of Parent
36hrs_blastoid_PRCi_Control_004.fcs	10.6 %	61.7 %
36hrs_blastoid_PRCi_PretreatedwithPRCi_002.fcs	15.9 %	66.6 %
36hrs_blastoid_PRCi_unstained_001.fcs	0 %	1.56 %
60hrs_blastoid_PRCi_001_NoPretreatment_withoutPRCi_003.fcs	25.3 %	56.4 %
60hrs_blastoid_PRCi_001_Pretreated_withPRCi_005.fcs	42.5 %	48.0 %
60hrs_blastoid_PRCi_001_unstained_001.fcs	0 %	1.05 %

## Sheet: Blastoids_2
36h		PRC2i -	PRC2i -	PRC2i +	PRC2i +
		plate 1	plate 2	plate 1	plate 2
	Nr. Microwells	386	347	383	274
	Nr. Cavities	32	30	151	141
	#Cavities/#Microwells (%)	8.29016	8.64553	39.4256	51.4599
	Average(%)	8.46784		45.4427
60h		PRC2i -	PRC2i -	PRC2i +	PRC2i +
		plate 1 (H)	plate 2	plate 1	plate 2
	Nr. Microwells	354	337	330	347
	Nr. Cavities	284	301	294	310
	#Cavities/#Microwells (%)	80.226	89.3175	89.0909	89.3372
	Average (%)	84.7717		89.214

## Sheet: Antibodies
Application	Primary antibody	Source	Dilution	Identifier	Secondary antibody	Source	Dilution	Identifier
Immunostaining	Anti-NANOG	Mouse	1 in 50	BD Pharmingen, 560482	Anti-mouse-Alexa Fluor 488; 555; 647	Donkey	1 in 500	Invitrogen, A21202; A31570; A31571
Immunostaining	Anti-KLF17	Rabbit	1 in 333	Abcam, HPA0246329	Anti-rabbit-Alexa Fluor 647	Donkey	1 in 500	Invitrogen, A31573
Immunostaining	Anti-GATA3	Rabbit	1 in 250	Abcam, ab199428	Anti-rabbit-Alexa Fluor 647	Donkey	1 in 500	Invitrogen, A31573
Immunostaining	Anti-GATA3	Rat	1 in 100	Thermo Fisher, 14-9966-82	Anti-rat-Alexa Fluor 488	Donkey	1 in 500	Invitrogen, A21208
Immunostaining	Anti-AQP3	Rabbit	1 in 200	Antibodies-online.com, ABIN863208	Anti-rabbit-Alexa Fluor 488	Donkey	1 in 500	Invitrogen, A21206
Immunostaining	Anti-FOXA2	Goat	1 in 40	r&D Systems biotechne, AF2400	Anti-goat-Alexa 546	Donkey	1 in 500	Invitrogen, A11056
Immunostaining	Ant-GATA4	Rat	1 in 400	eBioscience, 14-9980-82	Anti-rat-Alexa Fluor 488	Donkey	1 in 500	Invitrogen, A21208
Flow Cytometry	Anti-TROP2	Mouse	1 in 100	R&D Systems, MAB650	Anti-mouse-Alexa Fluor 488	Donkey	1 in 500	Invitrogen, A21202
Flow Cytometry	Anti-TROP2-488	Mouse	1 in 25	R&D systems, FAB650G
Flow Cytometry	Anti-SUSD2-APC	Mouse	1 in 50	Miltenyi Biotec, 130-121-134
Flow Cytometry	Anti-SUSD2-PE	Mouse	1 in 100	Miltenyi Biotec, 130-111-641
Flow Cytometry	Anti-CD75-eF660	Mouse	1 in 20	eBioscience, 15519896
Flow Cytometry	Anti-SSEA4-APC	Mouse	1 in 40	R&D Systems, FAB1435A
Flow Cytometry	Anti-CD24-BUV395	Mouse	1 in 40	BD Bioscience, 563818
Calibrated CUT&RUN and Western Blotting	Tri-Methyl-Histone H3 Lysine 27	Rabbit	1 in 50	Cell Signaling Technology, 9733
Calibrated CUT&RUN	Anti-IgG	Rabbit	1 in 50	Invitrogen, 31188
Calibrated CUT&RUN	Anti-Histone H2Av spike-in antibody		1 in 50	Active Motif, 61686
Western Blotting	Anti-Tri-Methyl-Histone H3 Lysine 27	Rabbit	1 in 1,000	Cell Signaling Technology, 9733	Anti-Rabbit IgG (H+L)-DyLight-800	Donkey	1 in 10,000	Invitrogen, SA5-10044
Western Blotting					Anti-Rabbit IgG (H+L)-HRP	Goat	1 in 10,000	Bio-Rad, 1706515
Western Blotting	Anti-Histone H2B	Mouse	1 in 1,000	Abcam, ab64165	Anti-Mouse IgG (H+L)-DyLight-680	Donkey	1 in 10,000	Invitrogen, SA5-10170
Western Blotting					Anti-Mouse IgG (H+L)-HRP	Goat	1 in 10,000	Bio-Rad, 1706516
