# Supplementary material for: Integrated multi-omics reveal polycomb repressive complex 2 restricts human trophoblast induction
Source: Nat Cell Biol. 2022 Jun 13;24(6):858–71. doi: 10.1038/s41556-022-00932-w (PMC9203278; doi:10.1038/s41556-022-00932-w)
Supplement: Source Data Extended Data Fig. 1 — Statistical source data. [file 41556_2022_932_MOESM12_ESM.xlsx]

## Sheet: Ext.Fig.1c
Gene names	log2 FC (naïve/primed)	SEM	p-value	Function
ARID1A	-0.48755	0.0357876	3.30416	ATP-dependent chromatin remodeling
SMARCD1	-0.46956	0.045493	2.15508	ATP-dependent chromatin remodeling
ARID1B	-0.444147	0.03114	1.87645	ATP-dependent chromatin remodeling
CECR2	-0.437157	0.0888119	1.24191	ATP-dependent chromatin remodeling
BCL7C	-0.416453	0.399465	0.342884	ATP-dependent chromatin remodeling
BRD7	-0.41444	0.0632062	1.19631	ATP-dependent chromatin remodeling
SMARCB1	-0.321653	0.0356121	1.15648	ATP-dependent chromatin remodeling
SMARCC1	-0.252783	0.0587575	1.07174	ATP-dependent chromatin remodeling
ACTL6A	-0.237533	0.0386032	1.86289	ATP-dependent chromatin remodeling
SMARCE1	-0.221613	0.0108848	1.20212	ATP-dependent chromatin remodeling
BRD8	-0.216017	0.0448593	0.896109	ATP-dependent chromatin remodeling
CHD4	-0.18811	0.0537935	0.619623	ATP-dependent chromatin remodeling
BPTF	-0.178593	0.0176152	0.594422	ATP-dependent chromatin remodeling
SMARCC2	-0.178247	0.0758716	0.746076	ATP-dependent chromatin remodeling
SS18	-0.165163	0.0521405	0.469509	ATP-dependent chromatin remodeling
BAZ1A	-0.14771	0.100731	0.428319	ATP-dependent chromatin remodeling
BRD4	-0.113197	0.0664277	0.41942	ATP-dependent chromatin remodeling
BAZ2A	-0.0962267	0.0654835	0.178228	ATP-dependent chromatin remodeling
CHD6	-0.0386333	0.0430976	0.3252	ATP-dependent chromatin remodeling
BRD3	-0.0133733	0.0471348	0.0278144	ATP-dependent chromatin remodeling
SMARCD2	0.280053	0.00564251	2.2701	ATP-dependent chromatin remodeling
SMARCA5	0.30515	0.0475534	1.14748	ATP-dependent chromatin remodeling
BRD2	0.381293	0.0484679	1.8237	ATP-dependent chromatin remodeling
BAZ1B	0.40024	0.0337482	1.05106	ATP-dependent chromatin remodeling
BRD9	0.434043	0.0536432	2.37394	ATP-dependent chromatin remodeling
RCOR2	-3.9156	0.0627002	5.37075	LSD1-CoREST
CTBP2	-0.357657	0.0176312	2.28526	LSD1-CoREST
CTBP1	-0.0460233	0.0475584	0.265216	LSD1-CoREST
RCOR3	0.846393	0.0593417	1.92759	LSD1-CoREST
RCOR1	1.81778	0.0434048	4.19341	LSD1-CoREST
PPP1CC	-0.12362	0.332657	0.130939	MLL5-L
PPP1CA	-0.106	0.040806	0.739367	MLL5-L
HCFC1	-0.0194533	0.0106084	0.0779282	MLL5-L
OGT	0.216943	0.052133	1.72398	MLL5-L
MTA1	-1.84462	0.0481632	4.2107	NuRD
RBBP7	-1.05971	0.0928826	2.76509	NuRD
CHD3	-1.04786	0.536796	0.820825	NuRD
GATAD2B	-0.89341	0.080392	2.6506	NuRD
MTA2	-0.74662	0.0175867	5.09008	NuRD
HDAC2	-0.372483	0.0279391	2.40022	NuRD
MBD3	-0.268497	0.0705978	1.12004	NuRD
CHD4	-0.18811	0.0537935	0.619623	NuRD
RBBP4	-0.105433	0.0833305	0.518053	NuRD
GATAD2A	0.08735	0.030377	0.324201	NuRD
MTA3	0.488063	0.0316888	3.44239	NuRD
HDAC1	1.1064	0.055659	2.98063	NuRD
WDR61	-0.151953	0.0409559	0.712844	PAF1 complex
CDC73	0.20735	0.0396589	1.08664	PAF1 complex
PAF1	0.420213	0.0594433	2.5827	PAF1 complex
LEO1	0.499907	0.0418003	2.27316	PAF1 complex
CTR9	0.501033	0.0613441	2.8324	PAF1 complex
RTF1	0.63518	0.0487228	3.35255	PAF1 complex
SAP30	-0.41147	0.0295591	2.38831	SIN3 complex
HDAC2	-0.372483	0.0279391	2.40022	SIN3 complex
SAP130	0.0440433	0.0305057	0.164231	SIN3 complex
SUDS3	0.32985	0.0590345	1.60277	SIN3 complex
SIN3A	0.376423	0.0369194	1.44789	SIN3 complex
SIN3B	0.4117	0.0382593	1.7554	SIN3 complex
SAP18	0.652963	0.0555379	2.7325	SIN3 complex
SAP30BP	0.85971	0.0206189	4.59833	SIN3 complex
HDAC1	1.1064	0.055659	2.98063	SIN3 complex

## Sheet: Ext.Fig.1d
		mC			hmC
	Values	Mean	SD	Values	Mean	SD
Naïve	2022-09-02	2.9	0	0.078	0.077	0.002
	2022-09-02			0.078
	2022-09-02			0.072
Primed	2022-05-04	4.6	0.173	0.088	0.086	0.003
	2022-08-04			0.088
	2022-05-04			0.082

## Sheet: Supp_Table8_Diff_expressed_gene
Differential gene expression analysis was conducted using DESeq2 with a Wald test for significance testing.
gene	baseMean	log2FoldChange	lfcSE	stat	pvalue	padj
LINC00836	580.429	-12.4952	1.25554	-9.95208	2.46976e-23	2.10917e-22
NMNAT1P3	213.197	-11.0492	1.1922	-9.26792	1.89811e-20	1.44184e-19
IGSF21	183.298	-10.8312	1.19237	-9.08381	1.0484e-19	7.69356e-19
PTPRZ1	7225.33	-10.7737	0.314265	-34.2824	1.43772e-257	3.60197e-255
GRPR	629.631	-10.759	1.10824	-9.70815	2.78352e-22	2.27563e-21
LINC01487	172.56	-10.7464	1.19704	-8.97748	2.77044e-19	2.00235e-18
KLHL4	903.622	-10.7187	0.840784	-12.7485	3.17767e-37	4.33285e-36
AC003112.1	166.811	-10.6958	1.19289	-8.96628	3.06691e-19	2.20888e-18
APLN	901.503	-10.6921	1.19173	-8.97194	2.91348e-19	2.10233e-18
PRKAA2	590.934	-10.69	1.02867	-10.392	2.69576e-25	2.48078e-24
FAM110C	164.764	-10.6798	1.20003	-8.89965	5.60213e-19	3.98557e-18
AC022140.2	163.572	-10.6684	1.19369	-8.93733	3.98682e-19	2.85914e-18
THY1	4357.33	-10.666	0.384624	-27.731	2.95284e-169	3.27094e-167
SMIM24	153.653	-10.5768	1.19342	-8.86259	7.81799e-19	5.53411e-18
ZDHHC22	527.625	-10.5246	1.02741	-10.2438	1.26206e-24	1.13113e-23
AC022140.1	283.49	-10.4995	1.19585	-8.77995	1.63553e-18	1.14504e-17
P3H2-AS1	281.407	-10.4892	1.20835	-8.6806	3.93681e-18	2.70809e-17
LINC01139	142.438	-10.4698	1.19982	-8.7261	2.63616e-18	1.82745e-17
MGAT4C	128.577	-10.3205	1.19508	-8.63583	5.83046e-18	3.96793e-17
IDO1	126.113	-10.291	1.21198	-8.49107	2.04734e-17	1.35984e-16
FUT9	243.643	-10.2791	1.18937	-8.64245	5.50179e-18	3.75284e-17
AP000459.2	641.598	-10.2255	0.843544	-12.1221	8.06906e-34	9.92691e-33
DTNA	586.51	-10.0955	0.84671	-11.9232	8.96535e-33	1.07011e-31
AP000943.2	962.74	-10.0709	0.684144	-14.7205	4.76262e-49	8.82319e-48
ADAMTS19	373.69	-10.0252	1.02908	-9.74187	1.99839e-22	1.64278e-21
SPRY4	4743.46	-9.99353	0.298377	-33.493	6.09773e-246	1.35092e-243
ST6GAL2	363.855	-9.98998	1.02913	-9.7072	2.80942e-22	2.2961e-21
FAT3	1611.99	-9.96758	0.495287	-20.1249	4.4687e-90	1.83731e-88
FEZF1	100.658	-9.96567	1.21135	-8.22694	1.92062e-16	1.21544e-15
FHOD3	191.762	-9.93379	1.18984	-8.34888	6.89129e-17	4.46111e-16
SLC1A1	347.736	-9.92175	1.02894	-9.64273	5.27639e-22	4.26422e-21
STC1	860.93	-9.91356	0.66368	-14.9373	1.88589e-50	3.62923e-49
P3H2	834.689	-9.86074	0.656934	-15.0103	6.29074e-51	1.22733e-49
DGKB	91.2929	-9.82643	1.19979	-8.19009	2.61024e-16	1.64178e-15
SLC15A3	91.1345	-9.82312	1.20103	-8.17893	2.86368e-16	1.79739e-15
B3GALT1	177.101	-9.81922	1.1905	-8.248	1.61066e-16	1.02364e-15
EDNRB	1772.22	-9.81547	0.462651	-21.2157	6.84013e-100	3.24537e-98
CCNJL	321.666	-9.81157	1.03259	-9.5019	2.06094e-21	1.63503e-20
LIN7A	316.518	-9.78856	1.03023	-9.50134	2.07211e-21	1.64292e-20
KHDRBS2	86.7448	-9.75315	1.20102	-8.12074	4.63335e-16	2.88248e-15
DUSP6	5083.81	-9.75273	0.275982	-35.3383	1.51523e-273	4.5639e-271
BCHE	86.012	-9.7419	1.20418	-8.09004	5.96459e-16	3.69523e-15
NEGR1	85.3954	-9.72879	1.21443	-8.01101	1.13766e-15	6.93908e-15
ATP1A2	1269.24	-9.62039	0.492392	-19.5381	5.21031e-85	1.98681e-83
JAKMIP2-AS1	74.1157	-9.52546	1.20646	-7.8954	2.89394e-15	1.7301e-14
KCNJ2	72.5958	-9.49562	1.20692	-7.86765	3.61351e-15	2.15069e-14
PLA2G3	382.569	-9.47555	0.845725	-11.2041	3.89488e-29	4.0865e-28
AC078993.1	253.607	-9.46228	1.0403	-9.09575	9.39357e-20	6.91795e-19
TRPC4	70.0487	-9.44368	1.2069	-7.82472	5.08773e-15	3.00742e-14
CHRDL1	353.379	-9.35636	0.846898	-11.0478	2.24649e-28	2.30029e-27
C1orf94	64.994	-9.33592	1.20805	-7.72809	1.0917e-14	6.35098e-14
LINC01612	64.2704	-9.32228	1.21865	-7.64969	2.01464e-14	1.15794e-13
SFRP2	4325.21	-9.31059	0.251054	-37.086	4.72928e-301	1.83736e-298
HPCAL4	63.5487	-9.30342	1.21753	-7.64123	2.15164e-14	1.23483e-13
GLYATL1	62.012	-9.26773	1.20968	-7.66131	1.84043e-14	1.05984e-13
BTBD17	61.9728	-9.26592	1.21459	-7.62885	2.36862e-14	1.35588e-13
RAB17	744.008	-9.25776	0.72208	-12.821	1.25121e-37	1.7334e-36
KLHDC7A	218.252	-9.24836	1.03265	-8.95595	3.36818e-19	2.42002e-18
GRIN2B	61.1571	-9.2478	1.22379	-7.55668	4.13485e-14	2.33698e-13
HMX2	214	-9.22838	1.03519	-8.91463	4.89463e-19	3.49522e-18
KCND2	214.11	-9.2235	1.0388	-8.87903	6.7445e-19	4.78687e-18
SYT9	57.1648	-9.15006	1.21439	-7.53467	4.89576e-14	2.75368e-13
SORBS2	892.02	-9.11092	0.49315	-18.475	3.28507e-76	1.07133e-74
AL354821.1	106.948	-9.09132	1.19929	-7.58058	3.44013e-14	1.95298e-13
AL353052.1	50.4041	-8.96738	1.22554	-7.31706	2.53455e-13	1.37066e-12
PDGFB	805.179	-8.96544	0.51794	-17.3098	3.9683e-67	1.06805e-65
SLC6A15	358.702	-8.96521	0.735215	-12.194	3.34622e-34	4.16445e-33
INSYN1-AS1	50.1701	-8.96155	1.21767	-7.35962	1.8444e-13	1.00514e-12
SLITRK3	50.133	-8.96109	1.21772	-7.3589	1.85436e-13	1.01036e-12
UGT3A1	50.1505	-8.96031	1.22427	-7.31887	2.50065e-13	1.35287e-12
JAKMIP2	534.734	-8.95705	0.603365	-14.8452	7.47725e-50	1.41756e-48
CCDC177	49.5356	-8.94292	1.22282	-7.31337	2.60525e-13	1.40776e-12
SPTSSB	170.474	-8.89433	1.03702	-8.57685	9.75082e-18	6.57089e-17
PDE4B	256.137	-8.88927	0.851038	-10.4452	1.54102e-25	1.43091e-24
ID3	90.7134	-8.85217	1.19962	-7.37915	1.59309e-13	8.71905e-13
EMX1	163.939	-8.84533	1.04091	-8.49768	1.93417e-17	1.28595e-16
VWC2	46.0559	-8.83781	1.22229	-7.23055	4.81027e-13	2.56258e-12
GPRIN2	89.1315	-8.826	1.21257	-7.27873	3.36984e-13	1.81069e-12
TCEAL2	233.266	-8.75963	0.849422	-10.3125	6.18915e-25	5.61654e-24
FAM167B	43.2544	-8.74775	1.22817	-7.12257	1.0593e-12	5.53974e-12
AP002856.2	40.6664	-8.65938	1.22528	-7.0673	1.57981e-12	8.17724e-12
NKAIN3-IT1	40.3804	-8.64696	1.25978	-6.86388	6.7017e-12	3.3269e-11
MAP2	223.062	-8.64611	0.992765	-8.70911	3.06264e-18	2.11489e-17
SPATC1L	39.9563	-8.63374	1.22465	-7.04994	1.78997e-12	9.22586e-12
TMEM26	39.8503	-8.62832	1.24005	-6.95802	3.45092e-12	1.74512e-11
GPRIN3	77.7552	-8.62715	1.22737	-7.02895	2.08093e-12	1.06661e-11
CADM2	212.054	-8.62699	0.853283	-10.1103	4.97068e-24	4.35881e-23
STEAP2	419.889	-8.61022	0.603817	-14.2596	3.90507e-46	6.6933e-45
GFRA1	74.5593	-8.56844	1.23936	-6.91357	4.72591e-12	2.36887e-11
HEPH	1079.7	-8.55412	0.383031	-22.3327	1.77795e-110	9.7467e-109
ETV5	1344.1	-8.54957	0.33735	-25.3433	1.06479e-141	8.57171e-140
CNTN1	73.4335	-8.54596	1.21558	-7.03035	2.06019e-12	1.05698e-11
TFF3	37.2522	-8.53081	1.2665	-6.73575	1.63092e-11	7.87606e-11
FAM111A-DT	36.8461	-8.51667	1.22831	-6.93366	4.10092e-12	2.06099e-11
ITGB8	71.6192	-8.51047	1.21436	-7.0082	2.414e-12	1.23284e-11
BHLHE41	326.727	-8.50819	0.761169	-11.1778	5.23744e-29	5.46457e-28
LRRC55	71.2017	-8.50308	1.20511	-7.05583	1.71568e-12	8.85485e-12
PLPPR5	36.1903	-8.49105	1.22861	-6.9111	4.80905e-12	2.4101e-11
ETV1	1539.08	-8.48529	0.312838	-27.1235	5.19672e-162	5.31712e-160
LINC00458	1122.29	-8.44026	0.366503	-23.0292	2.37816e-117	1.44234e-115
FREM1	68.0205	-8.43357	1.22943	-6.85972	6.89938e-12	3.41996e-11
ZIC5	984.047	-8.43237	0.386366	-21.8248	1.34798e-105	6.98941e-104
AL591030.1	66.1924	-8.3969	1.20783	-6.95203	3.6006e-12	1.8167e-11
INMT	33.7641	-8.38963	1.23713	-6.78151	1.18926e-11	5.80276e-11
TLR5	65.4698	-8.37971	1.2094	-6.92884	4.24306e-12	2.12963e-11
PRKD1	64.7358	-8.36413	1.21197	-6.90128	5.1536e-12	2.57988e-11
AC005753.3	32.8287	-8.35079	1.23327	-6.77128	1.27646e-11	6.20904e-11
KCTD8	63.3512	-8.33289	1.21919	-6.8348	8.212e-12	4.04816e-11
TNIK	1768.41	-8.3129	0.279683	-29.7226	3.92286e-194	5.68433e-192
RNF175	62.2681	-8.30621	1.21346	-6.84507	7.64371e-12	3.77914e-11
GAL3ST3	61.4249	-8.28704	1.21286	-6.83264	8.3365e-12	4.10727e-11
GRIK2	60.9946	-8.27717	1.20965	-6.84259	7.77716e-12	3.84016e-11
ROR1	1552.69	-8.27687	0.292322	-28.3142	2.30955e-176	2.7274e-174
PKIA	271.509	-8.24485	0.662826	-12.4389	1.60648e-35	2.08749e-34
DNAH17-AS1	30.2617	-8.23512	1.24965	-6.58993	4.40028e-11	2.06836e-10
AC107884.1	30.211	-8.22891	1.246	-6.60427	3.99481e-11	1.88338e-10
PCLAF	215.329	-8.22493	0.744786	-11.0433	2.36087e-28	2.41465e-27
ZIC2	2772.93	-8.22264	0.227355	-36.1665	2.051e-286	7.14042e-284
GRM8	29.9637	-8.2184	1.24151	-6.61967	3.60004e-11	1.70145e-10
PWWP3B	57.0401	-8.18332	1.21164	-6.75393	1.4389e-11	6.97765e-11
TRPM3	56.6202	-8.16884	1.21627	-6.71633	1.86357e-11	8.97536e-11
CYYR1	411.905	-8.15925	0.525451	-15.5281	2.23948e-54	4.65378e-53
SATB1	614.123	-8.15861	0.443925	-18.3784	1.95826e-75	6.25687e-74
RIPOR2	460.652	-8.14824	0.51347	-15.869	1.03917e-56	2.26849e-55
AL512358.2	28.3533	-8.14018	1.272	-6.39951	1.55878e-10	7.08627e-10
AL157778.1	342.768	-8.12717	0.676265	-12.0177	2.86711e-33	3.46522e-32
TMSB15A	348.402	-8.12619	0.569354	-14.2727	3.24025e-46	5.57877e-45
P2RY1	2036.91	-8.09147	0.249457	-32.4363	8.45857e-231	1.69216e-228
CD300A	53.519	-8.09128	1.22939	-6.58153	4.65619e-11	2.18596e-10
RCAN2	96.1806	-8.0668	1.04686	-7.70568	1.30144e-14	7.54331e-14
RMST	141.811	-8.05624	0.875853	-9.19816	3.64119e-20	2.72423e-19
PTPRD	671.021	-8.05515	0.410443	-19.6255	9.36249e-86	3.59571e-84
ANG	26.4957	-8.04102	1.246	-6.45348	1.09308e-10	5.01751e-10
CSMD2	378.194	-8.03964	0.530716	-15.1487	7.732e-52	1.53991e-50
AL357562.1	51.6861	-8.0392	1.21501	-6.61659	3.67582e-11	1.73665e-10
CCDC144NL-AS1	331.526	-8.03243	0.566124	-14.1885	1.08013e-45	1.83028e-44
AC092919.2	26.2893	-8.02912	1.25105	-6.41789	1.3818e-10	6.30178e-10
AC104257.1	745.103	-8.01053	0.391456	-20.4634	4.56233e-93	1.96944e-91
NHSL2	735.496	-8.00324	0.383318	-20.8789	8.33552e-97	3.7745e-95
TOX3	315.901	-7.98194	0.573031	-13.9293	4.2029e-44	6.87834e-43
PCDH11X	317.675	-7.9792	0.565898	-14.1001	3.79367e-45	6.34812e-44
DAZL	25.1076	-7.96209	1.26947	-6.27197	3.56497e-10	1.57674e-09
HTR7	222.542	-7.96019	0.675875	-11.7776	5.09207e-32	5.91434e-31
SNCA	88.3324	-7.95336	1.04998	-7.57474	3.59844e-14	2.04069e-13
SORCS3	88.7329	-7.9494	1.07115	-7.42139	1.15896e-13	6.3861e-13
SLC38A4	48.3689	-7.94442	1.21629	-6.53171	6.5024e-11	3.02726e-10
CCDC141	48.0134	-7.931	1.23451	-6.42439	1.32398e-10	6.04426e-10
RNU6-1109P	24.4679	-7.92369	1.28578	-6.16257	7.15737e-10	3.10365e-09
AC073071.1	24.2723	-7.91746	1.26794	-6.24437	4.25515e-10	1.87119e-09
LRRC3B	47.455	-7.91389	1.24315	-6.36602	1.93997e-10	8.75206e-10
PLD5	24.1043	-7.90564	1.2533	-6.30784	2.82961e-10	1.26065e-09
FLT1	1405.68	-7.8958	0.270218	-29.2201	1.07694e-187	1.48812e-185
EPHA6	23.9288	-7.89307	1.25613	-6.28362	3.30785e-10	1.46543e-09
ADAMTS19-AS1	23.9299	-7.89231	1.26508	-6.2386	4.41508e-10	1.93902e-09
TSPOAP1	212.429	-7.88478	0.670872	-11.753	6.81234e-32	7.8647e-31
NOS1	127.701	-7.87714	1.05453	-7.4698	8.03185e-14	4.46794e-13
CLVS2	23.6394	-7.87654	1.26046	-6.24893	4.13263e-10	1.8194e-09
PCYT1B	1162.92	-7.85918	0.294647	-26.6732	9.63412e-157	9.19082e-155
RIMS1	23.286	-7.85645	1.2584	-6.24319	4.28734e-10	1.88504e-09
TGFA	123.381	-7.85481	0.868166	-9.04759	1.4616e-19	1.06789e-18
AL359764.2	23.0717	-7.84248	1.26298	-6.2095	5.31544e-10	2.32449e-09
CELF2-AS1	22.8036	-7.8284	1.27242	-6.15237	7.63322e-10	3.30251e-09
SEMA5A	245.381	-7.82736	0.621099	-12.6024	2.0469e-36	2.72788e-35
GABRA2	120.717	-7.81196	0.861044	-9.07267	1.16141e-19	8.51582e-19
DUSP4	282.653	-7.80911	0.566307	-13.7895	2.9464e-43	4.69865e-42
OLIG1	43.9049	-7.80368	1.2199	-6.39697	1.58495e-10	7.19643e-10
AC069148.1	43.3938	-7.78659	1.22597	-6.35136	2.13415e-10	9.60385e-10
SP110	42.7089	-7.76285	1.22424	-6.34093	2.28379e-10	1.02446e-09
AL009179.2	21.7902	-7.75651	1.28562	-6.0333	1.60644e-09	6.77742e-09
AL353052.2	21.5518	-7.74311	1.27349	-6.08021	1.20022e-09	5.1168e-09
PLA2G4C	76.2933	-7.74257	1.05466	-7.34127	2.11574e-13	1.14974e-12
COL9A1	307.199	-7.7373	0.544111	-14.2201	6.87574e-46	1.16953e-44
GOLT1A	21.4138	-7.73506	1.26185	-6.12992	8.79231e-10	3.78932e-09
IQSEC3	75.2888	-7.7285	1.08214	-7.14187	9.20681e-13	4.8261e-12
KCNT2	265.812	-7.72757	0.569771	-13.5626	6.67376e-42	1.03233e-40
TRG-AS1	41.3084	-7.71634	1.22316	-6.30851	2.81741e-10	1.25584e-09
STAMBPL1	75.9083	-7.71537	1.04747	-7.36569	1.76228e-13	9.61758e-13
NECAB2	187.654	-7.71098	0.673517	-11.4488	2.3837e-30	2.59967e-29
TMEM132D	415.669	-7.70768	0.452945	-17.0168	6.16289e-65	1.59161e-63
AP004608.1	20.9688	-7.70193	1.31437	-5.85978	4.63493e-09	1.88943e-08
DGKG	20.8777	-7.7004	1.27023	-6.06223	1.34248e-09	5.69788e-09
COL4A6	862.925	-7.69919	0.328862	-23.4117	3.25157e-121	2.08031e-119
TCTEX1D1	20.5974	-7.67585	1.27653	-6.01305	1.82062e-09	7.64853e-09
BDKRB2	20.5955	-7.67572	1.27474	-6.0214	1.7291e-09	7.27432e-09
AL008633.1	40.0191	-7.66953	1.22912	-6.23983	4.38045e-10	1.92471e-09
CD40	145.262	-7.66061	0.74678	-10.2582	1.08726e-24	9.77078e-24
MACC1	356.912	-7.63279	0.477005	-16.0015	1.24719e-57	2.78611e-56
ADGRL4	19.8739	-7.62914	1.2736	-5.99021	2.09575e-09	8.76045e-09
CTNND2	173.881	-7.6104	0.67325	-11.304	1.25408e-29	1.33618e-28
LINC00678	1155.11	-7.60986	0.27841	-27.3333	1.70549e-164	1.81425e-162
AL049874.3	19.5757	-7.60334	1.28012	-5.93954	2.85817e-09	1.18221e-08
NTS	243.262	-7.60277	0.568406	-13.3756	8.39654e-41	1.2601e-39
SNHG18	104.275	-7.60046	0.86184	-8.81887	1.15621e-18	8.13294e-18
CCR10	19.366	-7.58968	1.26851	-5.98315	2.18868e-09	9.12756e-09
NDNF	37.836	-7.58718	1.23135	-6.1617	7.19688e-10	3.12028e-09
FZD2	628.351	-7.57806	0.639074	-11.8579	1.95866e-32	2.30997e-31
RARRES2	1129.17	-7.56958	0.271942	-27.8352	1.62513e-170	1.83818e-168
ZMAT4	136.181	-7.55558	0.7466	-10.12	4.5053e-24	3.95849e-23
SHISA2	956.14	-7.5361	0.41017	-18.3731	2.15708e-75	6.86755e-74
SLC7A14	18.5078	-7.52388	1.28459	-5.85704	4.7119e-09	1.91847e-08
LRATD1	98.7352	-7.51452	0.861952	-8.71803	2.83085e-18	1.95836e-17
CALCB	18.2801	-7.50688	1.27419	-5.89151	3.82687e-09	1.56789e-08
PIEZO2	557.998	-7.50577	0.370926	-20.2352	4.79573e-91	1.99316e-89
ADCY2	450.599	-7.49421	0.414403	-18.0844	4.23229e-73	1.27192e-71
TMEM130	63.5646	-7.48195	1.0778	-6.94187	3.86946e-12	1.94869e-11
AC076968.2	17.9167	-7.47861	1.27809	-5.85137	4.87534e-09	1.9817e-08
VSIG1	34.749	-7.46279	1.23126	-6.0611	1.35193e-09	5.73527e-09
AC005592.1	17.7807	-7.46272	1.32019	-5.65274	1.57906e-08	6.15886e-08
SLC8A3	17.5998	-7.45475	1.32966	-5.60651	2.06447e-08	7.98245e-08
FAM201A	34.4748	-7.45366	1.23218	-6.04915	1.45612e-09	6.16751e-09
FREM2	1273.36	-7.45003	0.422047	-17.6521	9.79946e-70	2.79462e-68
GRAMD1B	377.944	-7.44477	0.436224	-17.0664	2.63969e-65	6.85016e-64
AC010198.2	62.3013	-7.44013	1.06229	-7.00389	2.48957e-12	1.26902e-11
EGFEM1P	17.3362	-7.42782	1.28443	-5.78296	7.33995e-09	2.93982e-08
CCDC144NL	17.2835	-7.42391	1.28189	-5.79137	6.98132e-09	2.80288e-08
SLC6A1	17.2732	-7.42318	1.28175	-5.79145	6.97812e-09	2.80201e-08
PTGIS	923.634	-7.41958	0.288203	-25.7443	3.73622e-146	3.1999e-144
GJC3	17.1336	-7.41147	1.28783	-5.755	8.6642e-09	3.45365e-08
AL445309.1	33.4255	-7.40812	1.23691	-5.98922	2.10846e-09	8.81085e-09
SLC5A4-AS1	33.3908	-7.4027	1.23786	-5.98025	2.22792e-09	9.28255e-09
CA11	848.494	-7.40243	0.309525	-23.9154	2.11651e-126	1.48917e-124
LHFPL1	58.9457	-7.37176	1.06839	-6.89985	5.2057e-12	2.60402e-11
FABP6	16.6433	-7.36838	1.29265	-5.70019	1.19671e-08	4.71423e-08
AC091951.4	16.6	-7.36383	1.30596	-5.63864	1.714e-08	6.67253e-08
RASSF10	16.5626	-7.36376	1.28326	-5.73833	9.5612e-09	3.80052e-08
AC024909.1	16.2558	-7.33693	1.28547	-5.70759	1.14589e-08	4.5252e-08
GUCY1A2	31.8529	-7.33513	1.23815	-5.92427	3.13689e-09	1.2947e-08
CA7	31.7011	-7.33068	1.23719	-5.92528	3.11766e-09	1.28735e-08
PALM2	16.1525	-7.32553	1.29271	-5.66678	1.45506e-08	5.6918e-08
SLFN11	31.5964	-7.32531	1.24593	-5.87941	4.11736e-09	1.68407e-08
AQP4	31.3537	-7.31097	1.24398	-5.87705	4.17631e-09	1.7074e-08
AC148477.4	15.9411	-7.30715	1.29262	-5.65299	1.57684e-08	6.15111e-08
GALR1	31.1171	-7.3055	1.25553	-5.81868	5.93146e-09	2.39573e-08
PKNOX2	56.736	-7.30132	1.07386	-6.79913	1.05252e-11	5.15528e-11
GRIA4	396.118	-7.29163	0.412635	-17.6709	7.02687e-70	2.01035e-68
WSCD2	15.7353	-7.28747	1.29872	-5.61125	2.0087e-08	7.77465e-08
TRBC2	15.702	-7.28501	1.30849	-5.56749	2.58428e-08	9.91509e-08
MED15P9	15.6188	-7.27974	1.28944	-5.64565	1.64563e-08	6.41196e-08
AC007991.2	15.6426	-7.27761	1.33057	-5.46956	4.51145e-08	1.69857e-07
SLA	30.4279	-7.27204	1.25227	-5.8071	6.35634e-09	2.56155e-08
CYTL1	30.3025	-7.26679	1.24055	-5.8577	4.69312e-09	1.9114e-08
CLDN16	15.4571	-7.26657	1.29829	-5.59702	2.18067e-08	8.41595e-08
AC069120.1	15.4748	-7.26633	1.2909	-5.62887	1.81396e-08	7.04531e-08
CXCL5	190.481	-7.2555	0.598009	-12.1328	7.08203e-34	8.72464e-33
CCSER1	15.3641	-7.25543	1.29525	-5.60158	2.12405e-08	8.20572e-08
CER1	15.324	-7.25357	1.33262	-5.4431	5.23607e-08	1.96175e-07
AHSP	15.3328	-7.25291	1.29128	-5.61685	1.94466e-08	7.53766e-08
TCEAL7	136.556	-7.25059	0.674334	-10.7522	5.78549e-27	5.61723e-26
ALKAL2	15.233	-7.24289	1.29176	-5.60698	2.05887e-08	7.96193e-08
IL20RA	15.1447	-7.23222	1.30706	-5.53321	3.14418e-08	1.19827e-07
ASTN1	244.206	-7.22763	0.546472	-13.226	6.21237e-40	9.15531e-39
RSPO4	134.259	-7.22649	0.682146	-10.5937	3.18569e-26	3.02832e-25
SYT16	80.3749	-7.22388	0.877414	-8.23316	1.82342e-16	1.15611e-15
KCNK17	14.9638	-7.2168	1.29407	-5.57684	2.44931e-08	9.40801e-08
MFGE8	9213.51	-7.21042	0.13253	-54.4061	0	0
DACH2	29.0449	-7.20568	1.23936	-5.81402	6.09905e-09	2.4612e-08
GHRHR	14.7602	-7.19607	1.30974	-5.49426	3.92344e-08	1.48469e-07
AL512358.1	14.6462	-7.18604	1.30214	-5.51865	3.41623e-08	1.29789e-07
NETO1	131.719	-7.18535	0.677492	-10.6058	2.80047e-26	2.66686e-25
FZD7	2242.99	-7.15807	0.181356	-39.4698	0	0
C14orf132	562.513	-7.14744	0.330517	-21.625	1.04516e-103	5.2764e-102
CDH4	51.2416	-7.13887	1.06564	-6.69915	2.09635e-11	1.00585e-10
TSPAN2	150.894	-7.12082	0.629178	-11.3176	1.07313e-29	1.14611e-28
AL356052.1	14.0021	-7.11991	1.30738	-5.44596	5.15275e-08	1.93188e-07
AC009446.1	779.115	-7.11914	0.282937	-25.1615	1.05677e-139	8.23514e-138
SEMA5B	346.466	-7.09645	0.409856	-17.3145	3.6584e-67	9.86626e-66
C22orf15	13.6727	-7.08771	1.33091	-5.32545	1.00705e-07	3.69606e-07
CTTNBP2	293.953	-7.08646	0.448871	-15.7873	3.8065e-56	8.18947e-55
SEC14L6	26.5224	-7.07286	1.24681	-5.67275	1.40527e-08	5.50262e-08
AIF1	13.4902	-7.07083	1.31722	-5.36801	7.96086e-08	2.94639e-07
NTM	219.418	-7.06126	0.512207	-13.7859	3.09663e-43	4.92942e-42
UCMA	13.3853	-7.05717	1.31145	-5.38121	7.39888e-08	2.74445e-07
AC073172.2	13.3098	-7.04469	1.34766	-5.22736	1.7195e-07	6.19137e-07
NXPH2	13.0993	-7.02582	1.30969	-5.3645	8.11741e-08	3.00308e-07
CAMK1G	13.0581	-7.01969	1.31132	-5.35316	8.64332e-08	3.18753e-07
SCD5	13.0169	-7.01371	1.32081	-5.31018	1.09519e-07	4.00639e-07
C1orf21	326.419	-7.01191	0.416085	-16.8521	1.01267e-63	2.54182e-62
OLFML2B	47.0292	-7.00996	1.07391	-6.52754	6.68575e-11	3.1083e-10
SAMD3	12.9128	-7.00162	1.32866	-5.26968	1.36665e-07	4.96287e-07
CHRNA9	12.8637	-6.99868	1.31167	-5.3357	9.51764e-08	3.50129e-07
AL356094.1	12.8749	-6.99784	1.3292	-5.2647	1.40415e-07	5.09075e-07
RHOH	161.776	-6.98466	0.596534	-11.7087	1.14996e-31	1.31515e-30
NRK	90.3689	-6.98032	0.762615	-9.15314	5.52997e-20	4.11212e-19
SCN9A	44.0409	-6.95143	1.08208	-6.42414	1.32618e-10	6.05329e-10
SLC45A1	24.3448	-6.94428	1.25378	-5.53866	3.04796e-08	1.16275e-07
TRERF1	684.807	-6.94044	0.283879	-24.4486	5.21328e-132	3.88201e-130
AC100861.1	12.3568	-6.93935	1.3269	-5.22974	1.69753e-07	6.11965e-07
AC027763.1	12.3273	-6.93633	1.3287	-5.2204	1.78539e-07	6.41999e-07
AL139005.1	12.2952	-6.93129	1.34287	-5.16156	2.449e-07	8.70465e-07
NRXN1	262.261	-6.92542	0.458381	-15.1084	1.42498e-51	2.81706e-50
INHBE	88.2282	-6.92391	0.780777	-8.86798	7.44851e-19	5.27535e-18
EPDR1	65.6702	-6.91007	0.872593	-7.91901	2.39414e-15	1.43772e-14
SIX6	12.092	-6.90758	1.32805	-5.20131	1.97891e-07	7.09111e-07
PSMB8	23.6096	-6.90456	1.25239	-5.5131	3.52572e-08	1.33816e-07
VRTN	1320.24	-6.90177	0.212943	-32.4114	1.89886e-230	3.71554e-228
NOG	11.9706	-6.89896	1.34776	-5.11884	3.07417e-07	1.08248e-06
AC016705.2	23.4798	-6.88977	1.27163	-5.41806	6.02477e-08	2.24657e-07
RASGRF2-AS1	11.8921	-6.88234	1.34567	-5.11442	3.14711e-07	1.10628e-06
THSD7B	11.8112	-6.87189	1.36174	-5.0464	4.50215e-07	1.5607e-06
APOL2	296.039	-6.87085	0.411612	-16.6925	1.48508e-62	3.64232e-61
AL353747.2	11.7809	-6.87009	1.33073	-5.16265	2.43479e-07	8.65643e-07
SCN1A	22.9339	-6.86429	1.25624	-5.46417	4.65074e-08	1.75003e-07
TRHDE-AS1	11.7263	-6.8642	1.32642	-5.17497	2.27942e-07	8.12667e-07
CYP26A1	83.6931	-6.86038	0.783741	-8.75337	2.07078e-18	1.4426e-17
C5	22.9202	-6.85624	1.27036	-5.39707	6.77377e-08	2.52026e-07
AMBP	11.6216	-6.85303	1.3409	-5.11079	3.20821e-07	1.12731e-06
C10orf105	11.6284	-6.85132	1.3327	-5.14094	2.7336e-07	9.66624e-07
BMERB1	22.6173	-6.84303	1.25542	-5.4508	5.01434e-08	1.88236e-07
HMSD	11.5259	-6.84029	1.34081	-5.10161	3.36778e-07	1.18199e-06
TIE1	41.2201	-6.83908	1.07206	-6.3794	1.77784e-10	8.03959e-10
SLC2A12	122.528	-6.82541	0.62404	-10.9374	7.63193e-28	7.67689e-27
SPIN2A	11.3798	-6.8218	1.33898	-5.09475	3.49194e-07	1.22348e-06
AC018653.3	11.3669	-6.82026	1.32844	-5.13406	2.83561e-07	1.0015e-06
NALCN	11.3091	-6.8115	1.33729	-5.0935	3.51512e-07	1.23112e-06
OTOG	41.1516	-6.80929	1.09517	-6.21757	5.04909e-10	2.21053e-09
PREX2	1686.95	-6.80926	0.188377	-36.147	4.14668e-286	1.42513e-283
CCBE1	120.874	-6.80548	0.633965	-10.7348	6.98876e-27	6.76834e-26
CALN1	261.794	-6.80373	0.428491	-15.8783	8.95222e-57	1.96385e-55
AL365361.1	11.2134	-6.80309	1.33763	-5.08591	3.65871e-07	1.2789e-06
AC012512.1	11.1425	-6.78834	1.36383	-4.97741	6.44403e-07	2.20704e-06
SOX11	1491.68	-6.7867	0.215059	-31.5574	1.4209e-218	2.52252e-216
STK32A	21.7772	-6.78632	1.26185	-5.37808	7.52836e-08	2.79133e-07
APOB	39.7911	-6.78598	1.12024	-6.0576	1.38167e-09	5.85866e-09
WIF1	11.0727	-6.78239	1.33555	-5.07835	3.80722e-07	1.32856e-06
TNFRSF10A-AS1	11.0525	-6.78236	1.34619	-5.03818	4.69968e-07	1.62686e-06
CACNA1G	79.1614	-6.78033	0.792016	-8.56084	1.12048e-17	7.53366e-17
LYPD1	11.0263	-6.77707	1.33193	-5.08815	3.61582e-07	1.26491e-06
ATP10B	39.2793	-6.76744	1.08259	-6.25116	4.07426e-10	1.79547e-09
LINC01252	10.902	-6.75784	1.34757	-5.01485	5.30737e-07	1.82943e-06
AL035425.4	10.8854	-6.75589	1.34292	-5.03073	4.8861e-07	1.68856e-06
MAGI2-AS3	294.791	-6.75356	0.41033	-16.4588	7.24799e-61	1.72402e-59
GLI2	411.283	-6.75343	0.344711	-19.5916	1.82378e-85	6.98431e-84
GLI3	442.763	-6.75157	0.334446	-20.1873	1.26514e-90	5.23375e-89
AC022424.1	57.6902	-6.74333	0.886956	-7.60278	2.89835e-14	1.65205e-13
CCDC181	56.7227	-6.73847	0.899004	-7.49549	6.60532e-14	3.69201e-13
ALOX12P2	212.473	-6.73795	0.471452	-14.2919	2.45721e-46	4.23333e-45
SGIP1	10.6773	-6.73153	1.33995	-5.02372	5.06798e-07	1.74894e-06
AC010378.2	20.8619	-6.72116	1.26198	-5.32588	1.00466e-07	3.68778e-07
GLIPR1L1	10.5305	-6.7163	1.43095	-4.69359	2.68446e-06	8.69532e-06
AC148477.2	10.5352	-6.71197	1.35585	-4.95037	7.40706e-07	2.5243e-06
ABCC3	10.5279	-6.70858	1.34569	-4.98523	6.18884e-07	2.1229e-06
AC025809.2	20.5619	-6.69863	1.26458	-5.29711	1.17648e-07	4.29495e-07
AC093673.2	10.3092	-6.67697	1.35646	-4.92233	8.55188e-07	2.89933e-06
MAPK10	99.8741	-6.67026	0.945726	-7.05306	1.75025e-12	9.02635e-12
AC072026.2	10.2315	-6.6673	1.34964	-4.94006	7.80985e-07	2.65515e-06
LINC02128	20.1257	-6.66725	1.26797	-5.2582	1.45476e-07	5.2714e-07
STXBP6	73.5654	-6.66278	0.763971	-8.72124	2.75168e-18	1.90655e-17
AC092198.1	10.1939	-6.6627	1.34572	-4.95101	7.38293e-07	2.51703e-06
FAM111A	253.555	-6.65157	0.414593	-16.0436	6.33586e-58	1.42368e-56
MARCH4	54.0841	-6.65127	0.893698	-7.44241	9.88628e-14	5.47791e-13
LINC00683	10.0237	-6.64155	1.35231	-4.91127	9.049e-07	3.06168e-06
TCEAL3	73.0012	-6.64053	0.76498	-8.68067	3.93459e-18	2.70725e-17
GABRP	107.707	-6.63132	0.626076	-10.5919	3.25028e-26	3.08753e-25
AC010896.1	35.2142	-6.62837	1.08815	-6.09139	1.11933e-09	4.78336e-09
AC061992.1	19.499	-6.62755	1.27101	-5.2144	1.84412e-07	6.62317e-07
AC097520.2	19.5588	-6.62555	1.27939	-5.17868	2.23463e-07	7.97334e-07
RORB	53.1377	-6.62513	0.886943	-7.46963	8.04235e-14	4.47285e-13
AC091820.2	9.90071	-6.6233	1.35297	-4.89538	9.81163e-07	3.3101e-06
AC073050.1	9.8489	-6.61382	1.35516	-4.88045	1.05842e-06	3.5582e-06
SLC5A4	9.80691	-6.60845	1.35524	-4.87621	1.08142e-06	3.63325e-06
SHISA6	70.9531	-6.60662	0.778355	-8.48794	2.10338e-17	1.39499e-16
SULF1	479.204	-6.60412	0.315789	-20.9131	4.06789e-97	1.85141e-95
MAN1A2P1	9.73439	-6.5963	1.35328	-4.87431	1.09192e-06	3.66668e-06
AC007375.2	9.70825	-6.59037	1.37041	-4.80906	1.5164e-06	5.02785e-06
ASB12	9.68641	-6.59022	1.3654	-4.82658	1.38898e-06	4.62196e-06
AACSP1	34.72	-6.58924	1.08116	-6.09462	1.09697e-09	4.69302e-09
PPFIA2	9.68506	-6.5872	1.36333	-4.83168	1.35386e-06	4.50956e-06
AC099499.1	9.60128	-6.58135	1.38575	-4.7493	2.04126e-06	6.68618e-06
SLC5A2	18.6413	-6.56456	1.28392	-5.11289	3.1726e-07	1.11494e-06
LINC01415	34.6027	-6.56378	1.08028	-6.07602	1.23202e-09	5.2465e-09
TSPAN7	33.7825	-6.54966	1.08291	-6.04822	1.46459e-09	6.2024e-09
RPS20P22	50.3066	-6.54638	0.909498	-7.1978	6.1194e-13	3.24259e-12
FAM189A2	320.477	-6.53843	0.362016	-18.0612	6.44441e-73	1.92378e-71
AL445623.2	18.4365	-6.53712	1.28726	-5.07832	3.8079e-07	1.32863e-06
OCIAD2	556.705	-6.53569	0.293113	-22.2975	3.9058e-110	2.12379e-108
BEX1	353.06	-6.5319	0.344404	-18.9658	3.26892e-80	1.14699e-78
F13A1	9.32869	-6.53177	1.39434	-4.68448	2.80674e-06	9.07056e-06
CST1	9.25851	-6.52973	1.39481	-4.68144	2.8486e-06	9.19918e-06
ZNF521	165.451	-6.51413	0.493254	-13.2064	8.05454e-40	1.18311e-38
IGSF5	32.9333	-6.51255	1.08423	-6.00664	1.89403e-09	7.9445e-09
SNTG2-AS1	179.941	-6.50601	0.473266	-13.7471	5.30453e-43	8.38435e-42
SLC8A1	129.067	-6.49626	0.552665	-11.7544	6.70102e-32	7.73952e-31
ZHX2	403.01	-6.49221	0.319437	-20.3239	7.9057e-92	3.36394e-90
AC026992.2	9.04096	-6.4917	1.37274	-4.72902	2.25611e-06	7.35939e-06
RNF165	214.206	-6.49074	0.433653	-14.9676	1.19569e-50	2.31261e-49
RNF144A-AS1	9.02164	-6.48334	1.39465	-4.64872	3.34008e-06	1.07192e-05
KCNB2	8.9671	-6.47541	1.38326	-4.68126	2.8512e-06	9.20648e-06
CMTM5	8.95018	-6.4729	1.37925	-4.69306	2.6915e-06	8.716e-06
PLA2G7	32.5786	-6.46999	1.10046	-5.87933	4.11939e-09	1.68465e-08
FAM131B	640.589	-6.46321	0.254529	-25.3928	3.02668e-142	2.47367e-140
LINC00599	8.8528	-6.46216	1.37797	-4.68961	2.7372e-06	8.85328e-06
LINC02301	8.85146	-6.45879	1.36959	-4.71585	2.40702e-06	7.82217e-06
GLP1R	32.191	-6.45115	1.09707	-5.88033	4.09438e-09	1.67519e-08
NKAIN1	599.729	-6.45091	0.264523	-24.3869	2.3527e-131	1.74706e-129
CSMD1	17.2377	-6.44342	1.28125	-5.029	4.93051e-07	1.70325e-06
FER1L5	17.116	-6.43654	1.28987	-4.99008	6.03544e-07	2.07289e-06
FGFBP3	1158.87	-6.43035	0.195356	-32.9161	1.29491e-237	2.77701e-235
EDNRB-AS1	8.66986	-6.42968	1.37796	-4.6661	3.06973e-06	9.87641e-06
MDFIC	266.416	-6.42902	0.384214	-16.7329	7.54613e-63	1.86099e-61
HAS3	470.613	-6.42443	0.314122	-20.452	5.76446e-93	2.48437e-91
AC005753.1	8.63497	-6.42143	1.38422	-4.63904	3.5003e-06	1.12173e-05
AC005908.3	16.9561	-6.4209	1.29177	-4.97061	6.67419e-07	2.28324e-06
CNTNAP1	261.046	-6.4201	0.384309	-16.7056	1.1937e-62	2.93037e-61
DNAH5	120.786	-6.41324	1.08147	-5.93013	3.02696e-09	1.2501e-08
RDH8	8.55534	-6.40983	1.38999	-4.61142	3.99928e-06	1.27447e-05
AL358613.2	8.55618	-6.40722	1.41152	-4.53924	5.64568e-06	1.77675e-05
SLC44A4	8.51637	-6.40122	1.40941	-4.54177	5.57838e-06	1.75701e-05
DCX	90.2012	-6.39518	0.677353	-9.44143	3.67728e-21	2.88321e-20
TBC1D26	8.41841	-6.38931	1.38481	-4.61385	3.95273e-06	1.26039e-05
B3GALT5	1359.57	-6.38217	0.397345	-16.062	4.70865e-58	1.06071e-56
LINC01780	8.37317	-6.37927	1.38069	-4.62035	3.83094e-06	1.22345e-05
BX322562.1	8.3514	-6.37329	1.41551	-4.50247	6.71683e-06	2.09663e-05
AP001636.3	8.34674	-6.37215	1.3974	-4.56	5.1153e-06	1.6161e-05
TMEM132B	1964.84	-6.36736	0.165009	-38.5879	0	0
PCDHAC2	75.2329	-6.36682	0.691084	-9.2128	3.17733e-20	2.38585e-19
ADCY8	149.989	-6.35739	1.19431	-5.32305	1.02042e-07	3.74256e-07
ALCAM	592.528	-6.35218	0.26782	-23.7181	2.34783e-124	1.58935e-122
AR	277.329	-6.35158	0.38504	-16.4959	3.9262e-61	9.43098e-60
PRELID2	133.783	-6.34996	0.517944	-12.2599	1.48638e-34	1.87244e-33
AC087623.1	59.2845	-6.34616	0.773389	-8.20566	2.29332e-16	1.44482e-15
AC074290.2	8.17466	-6.34584	1.38207	-4.59154	4.39988e-06	1.39649e-05
AC254629.1	16.0193	-6.33819	1.29772	-4.88408	1.03911e-06	3.49679e-06
MSRB3	15.9499	-6.33813	1.30451	-4.85863	1.18202e-06	3.95733e-06
DOK5	88.0809	-6.33695	0.636451	-9.9567	2.35753e-23	2.01654e-22
LINC01844	191.393	-6.33584	0.666996	-9.49907	2.11768e-21	1.67756e-20
STARD8	219.503	-6.33177	0.660911	-9.58037	9.66952e-22	7.7492e-21
MEF2C	8.09178	-6.32973	1.39854	-4.52596	6.01207e-06	1.88498e-05
CPNE5	15.8721	-6.32539	1.29489	-4.88487	1.03496e-06	3.48415e-06
BMP3	15.9257	-6.32298	1.31782	-4.79804	1.60224e-06	5.30001e-06
TRIM9	157.924	-6.31229	0.48246	-13.0835	4.08918e-39	5.87453e-38
LRFN2	8.00207	-6.31211	1.39533	-4.52374	6.07564e-06	1.90446e-05
APOM	7.97396	-6.3112	1.39105	-4.537	5.7061e-06	1.79471e-05
AIM2	15.6465	-6.30898	1.29262	-4.88076	1.05679e-06	3.55317e-06
UNC5D	1726.22	-6.30614	0.16673	-37.8224	0	0
MAGEA4	15.7034	-6.30466	1.32139	-4.77122	1.83116e-06	6.02454e-06
PCSK2	7.96936	-6.30406	1.4237	-4.42794	9.51365e-06	2.93309e-05
AC002456.1	15.6343	-6.30034	1.29265	-4.87395	1.09387e-06	3.67277e-06
AC098656.1	15.6436	-6.29929	1.29456	-4.86598	1.13893e-06	3.82022e-06
NEFM	594.239	-6.29923	0.268084	-23.4972	4.3558e-122	2.85491e-120
EEPD1	128.669	-6.29678	0.52432	-12.0094	3.17025e-33	3.82642e-32
MTHFD2L	114.504	-6.2948	0.551085	-11.4225	3.22633e-30	3.49588e-29
CTNNA2	126.584	-6.28873	0.54908	-11.4532	2.26589e-30	2.47219e-29
AC106897.1	7.8562	-6.2856	1.40296	-4.48023	7.45617e-06	2.31501e-05
PRKG1	278.732	-6.28238	0.365138	-17.2055	2.41635e-66	6.39438e-65
SLCO6A1	7.81693	-6.27619	1.42853	-4.39345	1.11568e-05	3.41922e-05
NBEA	1075.93	-6.27308	0.199418	-31.4569	3.37305e-217	5.87152e-215
HOMEZ	98.059	-6.27189	0.59897	-10.4711	1.1724e-25	1.09355e-24
AC083805.1	7.77191	-6.27183	1.39685	-4.48999	7.12261e-06	2.2158e-05
AC105383.1	7.75007	-6.27178	1.40691	-4.45785	8.27865e-06	2.55999e-05
CCDC184	15.3025	-6.2695	1.29198	-4.85262	1.21842e-06	4.0736e-06
SNTG2	41.0394	-6.26877	0.914766	-6.85286	7.23879e-12	3.58291e-11
TNFRSF10A	96.9856	-6.26547	0.595392	-10.5233	6.74979e-26	6.3466e-25
LINC00707	42.5279	-6.26358	0.919459	-6.81224	9.60904e-12	4.71689e-11
COL4A5	1209.36	-6.26342	0.351964	-17.7957	7.63667e-71	2.21554e-69
CX3CL1	27.5895	-6.25438	1.10009	-5.68535	1.30543e-08	5.12819e-08
FEZ1	279.564	-6.25363	0.357825	-17.4768	2.1536e-68	5.98875e-67
PHYHIP	108.756	-6.24735	0.556214	-11.2319	2.84226e-29	2.99971e-28
MAP6	82.2157	-6.24572	0.64394	-9.69923	3.0378e-22	2.47973e-21
AC012459.1	40.5766	-6.23881	0.918273	-6.79407	1.09012e-11	5.33458e-11
AL355338.2	15.0028	-6.23868	1.29212	-4.82826	1.37733e-06	4.58604e-06
C10orf142	7.60151	-6.23693	1.4177	-4.39933	1.08586e-05	3.33013e-05
CRABP1	733.008	-6.23427	0.229527	-27.1614	1.85705e-162	1.91469e-160
SLC18A2	27.7667	-6.2297	1.12267	-5.54901	2.87287e-08	1.0983e-07
TMEM233	7.52596	-6.22415	1.40304	-4.4362	9.15607e-06	2.82512e-05
SHC3	121.964	-6.21967	0.539888	-11.5203	1.04254e-30	1.15532e-29
AC007463.1	7.49326	-6.21541	1.4296	-4.34764	1.37608e-05	4.1819e-05
CD177	7.45669	-6.21256	1.39979	-4.43819	9.07165e-06	2.79972e-05
AC148477.3	14.7515	-6.21157	1.30529	-4.75878	1.94765e-06	6.3921e-06
AC002407.1	26.2085	-6.20994	1.13871	-5.45346	4.93979e-08	1.8549e-07
LINP1	7.43569	-6.20903	1.40059	-4.43316	9.2861e-06	2.86459e-05
PAM	823.801	-6.20305	0.371202	-16.7107	1.09468e-62	2.69468e-61
TMC3-AS1	14.598	-6.19662	1.3081	-4.73711	2.16786e-06	7.08359e-06
UNC79	14.5112	-6.18887	1.31894	-4.69232	2.70128e-06	8.74451e-06
ABCB4	26.3333	-6.18487	1.13228	-5.46233	4.69929e-08	1.76731e-07
LINC02334	14.366	-6.18102	1.35918	-4.5476	5.42611e-06	1.71046e-05
MMP16	889.516	-6.17863	0.21775	-28.375	4.12011e-177	4.93071e-175
AL356489.2	39.4028	-6.17473	0.89746	-6.88023	5.97558e-12	2.98023e-11
AL034550.3	7.20772	-6.16614	1.41726	-4.35075	1.35674e-05	4.12405e-05
SEMG1	7.22766	-6.16589	1.41885	-4.3457	1.3883e-05	4.21713e-05
AL163636.1	7.22577	-6.16585	1.45071	-4.25023	2.13554e-05	6.37924e-05
EPPIN	7.22442	-6.16264	1.47577	-4.17587	2.96856e-05	8.72854e-05
PTPN5	144.092	-6.15356	0.491529	-12.5192	5.86188e-36	7.72563e-35
FEZF1-AS1	127.028	-6.15174	0.521923	-11.7867	4.57225e-32	5.33137e-31
LRAT	536.819	-6.14831	0.4656	-13.2051	8.19369e-40	1.20289e-38
AC069306.1	7.12019	-6.14682	1.42517	-4.31305	1.61015e-05	4.86153e-05
SLC5A12	114.282	-6.14418	0.532555	-11.5372	8.57061e-31	9.52934e-30
CHRND	7.10357	-6.14403	1.41217	-4.35079	1.35649e-05	4.12377e-05
LCK	891.481	-6.13894	0.2046	-30.0046	8.55852e-198	1.28172e-195
NOS1AP	139.345	-6.13401	0.479806	-12.7843	2.00544e-37	2.76258e-36
AC025809.1	7.00568	-6.1226	1.41688	-4.32119	1.55193e-05	4.69185e-05
SLITRK6	7.01716	-6.121	1.43693	-4.25977	2.0464e-05	6.12252e-05
AP003390.1	6.97214	-6.11663	1.41516	-4.32223	1.54462e-05	4.67184e-05
AL353593.2	6.96995	-6.11617	1.42061	-4.3053	1.66759e-05	5.0296e-05
AC019294.1	6.98989	-6.11596	1.42988	-4.27725	1.89219e-05	5.68207e-05
GPC6	875.622	-6.11455	0.217559	-28.1052	8.45687e-174	9.89971e-172
AC091138.1	6.94895	-6.11238	1.42198	-4.29849	1.71963e-05	5.18132e-05
MYEF2	1627.09	-6.10386	0.158582	-38.4903	0	0
ONECUT1	197.173	-6.10141	0.406555	-15.0076	6.5495e-51	1.27689e-49
PDE3A	49.3554	-6.09195	0.821811	-7.41283	1.23628e-13	6.80372e-13
EPHA2	365.028	-6.08531	0.517164	-11.7667	5.79499e-32	6.71332e-31
SLC25A27	98.2727	-6.08453	0.562011	-10.8264	2.58215e-27	2.53367e-26
GRIK5	601.993	-6.08191	0.24072	-25.2655	7.64695e-141	6.04696e-139
SBK3	13.3344	-6.06452	1.31088	-4.6263	3.72257e-06	1.18969e-05
SLC16A7	36.4362	-6.05984	0.903233	-6.70905	1.95895e-11	9.42454e-11
AC027031.2	59.5584	-6.05885	0.709623	-8.53813	1.36413e-17	9.13752e-17
PRDM5	352.228	-6.05803	0.306283	-19.7792	4.49611e-87	1.75952e-85
C14orf39	23.6477	-6.05732	1.12518	-5.38342	7.30853e-08	2.71244e-07
SPN	24.0771	-6.0541	1.11477	-5.4308	5.61016e-08	2.09663e-07
TTC39C	192.314	-6.05403	0.404294	-14.9743	1.08049e-50	2.09131e-49
B3GAT1	453.13	-6.05247	0.272413	-22.218	2.30162e-109	1.24144e-107
B3GALT5-AS1	264.605	-6.05218	0.350132	-17.2854	6.05696e-67	1.61883e-65
FAM95C	6.67249	-6.04924	1.4369	-4.20991	2.55467e-05	7.56384e-05
PTGER2	6.66622	-6.04806	1.43645	-4.21042	2.54898e-05	7.5495e-05
SPATA12	6.64438	-6.04804	1.44119	-4.19656	2.71003e-05	8.00437e-05
AL118523.1	6.62746	-6.04484	1.43266	-4.21932	2.45044e-05	7.27507e-05
NELL2	679.554	-6.04045	0.222615	-27.1341	3.90486e-162	4.01063e-160
JPH4	841.718	-6.03746	0.205056	-29.4431	1.54504e-190	2.16847e-188
MAGEB17	6.6054	-6.03654	1.43651	-4.20223	2.64294e-05	7.81484e-05
AC138207.2	6.59695	-6.03488	1.43106	-4.21707	2.47496e-05	7.34244e-05
AC015908.3	13.0202	-6.03196	1.30742	-4.61363	3.95691e-06	1.26157e-05
SYT10	12.9173	-6.0263	1.31439	-4.58486	4.5429e-06	1.44086e-05
ADGRD2	12.9644	-6.02422	1.31276	-4.58896	4.45451e-06	1.4135e-05
IKBKE	70.9118	-6.01987	0.642922	-9.36331	7.72799e-21	5.97187e-20
HMCN1	394.749	-6.01468	0.617115	-9.74646	1.91017e-22	1.5717e-21
RPS6KA6	263.87	-6.00939	0.350282	-17.1559	5.68082e-66	1.49154e-64
AC097520.1	46.505	-6.00742	0.79542	-7.55251	4.26961e-14	2.4101e-13
OPTC	12.7472	-6.00248	1.31514	-4.56416	5.0151e-06	1.58575e-05
PAQR9	12.7049	-6.00094	1.32343	-4.53438	5.77733e-06	1.81605e-05
FOXJ1	46.8034	-6.00005	0.78538	-7.63968	2.17766e-14	1.24927e-13
PCP4	6.43796	-5.99984	1.45061	-4.13607	3.5331e-05	0.000103082
USP3	367.499	-5.99929	0.30177	-19.8804	6.0195e-88	2.40843e-86
NKAIN3	6.44536	-5.99763	1.47254	-4.07298	4.64152e-05	0.000133503
NPR1	299.197	-5.98822	0.322895	-18.5454	8.87847e-77	2.9239e-75
ARMC4	79.9853	-5.98464	0.598204	-10.0044	1.45845e-23	1.26037e-22
SPATA46	6.33515	-5.97965	1.44252	-4.14527	3.39417e-05	9.92445e-05
HES1	439.794	-5.97782	0.290048	-20.6098	2.24226e-94	9.80557e-93
ME3	6.34036	-5.97633	1.44235	-4.14347	3.42088e-05	9.99931e-05
PLCL1	6.31852	-5.97632	1.45628	-4.10382	4.0638e-05	0.000117619
SPRY4-AS1	6.33409	-5.97511	1.4423	-4.14275	3.43165e-05	0.000100286
MPZL2	12.503	-5.97125	1.31479	-4.5416	5.58293e-06	1.75824e-05
ADRA2A	23.4079	-5.96786	1.16796	-5.10963	3.22792e-07	1.13409e-06
TMSB15B-AS1	12.4285	-5.96333	1.31428	-4.53735	5.69646e-06	1.79189e-05
RND3	604.495	-5.96322	0.234963	-25.3794	4.26246e-142	3.46254e-140
BX322635.1	6.29074	-5.96257	1.47847	-4.03292	5.50877e-05	0.000157034
PTPRD-AS1	6.26672	-5.96158	1.44467	-4.1266	3.68167e-05	0.00010716
Z83745.1	12.4255	-5.96085	1.32331	-4.50452	6.65241e-06	2.07773e-05
AL365229.1	6.25826	-5.95986	1.45406	-4.09876	4.15374e-05	0.000120099
SUCLG2-AS1	67.9973	-5.95642	0.646103	-9.219	2.99894e-20	2.25569e-19
PADI3	6.23973	-5.9563	1.46467	-4.06666	4.76927e-05	0.000136957
LNCPRESS2	215.169	-5.95381	0.380408	-15.6511	3.2641e-55	6.8844e-54
BTN3A2	67.6388	-5.94989	0.644084	-9.23775	2.51747e-20	1.90101e-19
U91319.1	6.20153	-5.94833	1.46247	-4.06731	4.75591e-05	0.000136603
GALNT13	146.298	-5.94481	0.441775	-13.4566	2.81486e-41	4.27766e-40
ZDHHC2	359.619	-5.94425	0.287887	-20.6479	1.02004e-94	4.49002e-93
NTSR1	22.7547	-5.94356	1.10406	-5.38337	7.31044e-08	2.71278e-07
TNFSF11	45.0344	-5.94121	0.794977	-7.47343	7.81288e-14	4.35155e-13
LCP2	6.16693	-5.93697	1.44545	-4.10735	4.0022e-05	0.000115936
AL365181.2	6.16256	-5.93607	1.46129	-4.06221	4.86108e-05	0.000139475
ETNPPL	6.1522	-5.93395	1.4447	-4.10738	4.00167e-05	0.000115933
AC027763.2	6.15085	-5.92996	1.49835	-3.95767	7.56839e-05	0.000212313
SPRED1	1341.67	-5.92525	0.172702	-34.3091	5.73716e-258	1.45091e-255
CAPN11	55.6764	-5.92476	0.705946	-8.39266	4.75266e-17	3.09987e-16
SLCO4A1-AS1	6.0818	-5.92332	1.48891	-3.97829	6.94131e-05	0.000195581
AL596214.1	6.08074	-5.91929	1.44832	-4.08699	4.36999e-05	0.000126059
ZNF663P	6.0565	-5.90972	1.45722	-4.05547	5.00343e-05	0.000143359
RGS7BP	21.2127	-5.90655	1.16087	-5.08801	3.61833e-07	1.26561e-06
EPHB1	217.408	-5.90368	0.363763	-16.2295	3.12129e-59	7.20071e-58
SLIT2	257.511	-5.90352	1.02336	-5.76875	7.98607e-09	3.19418e-08
SOX3	280.723	-5.90074	0.319698	-18.4572	4.56288e-76	1.47904e-74
FGF16	6.00604	-5.89912	1.45357	-4.05837	4.94173e-05	0.000141667
SNX18P3	5.97877	-5.89342	1.45066	-4.06259	4.85319e-05	0.000139263
SLC38A8	5.9744	-5.89245	1.47858	-3.98521	6.74194e-05	0.000190203
SORCS1	96.7572	-5.8853	0.555326	-10.5979	3.0467e-26	2.89723e-25
DCDC1	5.91169	-5.87933	1.46335	-4.0177	5.87677e-05	0.000166849
AL713852.1	5.92944	-5.87864	1.47709	-3.97988	6.89505e-05	0.000194318
AC007001.1	5.91471	-5.87539	1.47023	-3.99624	6.43577e-05	0.000182025
PARP8	304.901	-5.87269	0.30795	-19.0703	4.4601e-81	1.59842e-79
AP001972.3	5.90188	-5.87252	1.47159	-3.9906	6.59059e-05	0.000186188
PDE10A	54.3489	-5.87123	0.71182	-8.24821	1.60788e-16	1.02211e-15
ADAM28	5.87461	-5.86662	1.4637	-4.00808	6.12153e-05	0.000173596
AL353747.3	5.86616	-5.86482	1.47163	-3.98524	6.74107e-05	0.000190199
ABI3	11.5531	-5.86155	1.34428	-4.36035	1.29853e-05	3.95521e-05
ARNT2	138.863	-5.8543	0.449095	-13.0358	7.65989e-39	1.08991e-37
RNASEH1P1	5.80344	-5.85143	1.47141	-3.97676	6.986e-05	0.000196675
LINC00698	41.702	-5.84767	0.818318	-7.14596	8.93668e-13	4.68634e-12
AL353747.4	186.03	-5.84065	0.391546	-14.9169	2.55908e-50	4.90008e-49
AZGP1	5.77074	-5.8397	1.48334	-3.93687	8.25511e-05	0.00023066
AC007991.3	5.7601	-5.83714	1.47115	-3.96773	7.25609e-05	0.000204
CYP2B6	71.9611	-5.83707	0.643879	-9.06547	1.24069e-19	9.08969e-19
ENC1	385.187	-5.83639	0.276257	-21.1267	4.52509e-99	2.11331e-97
KIF25-AS1	20.7252	-5.83394	1.12536	-5.18405	2.17118e-07	7.75521e-07
IRS4	62.4801	-5.83284	0.647791	-9.0042	2.17237e-19	1.57519e-18
MOXD1	94.2794	-5.83177	0.535703	-10.8862	1.34134e-27	1.3372e-26
ADGRB2	205.399	-5.83169	0.388757	-15.0009	7.24716e-51	1.41085e-49
RHOBTB3	370.723	-5.83136	0.291278	-20.0199	3.6957e-89	1.50107e-87
AP005265.1	5.72874	-5.83038	1.47584	-3.95055	7.79727e-05	0.000218413
DDX60	113.974	-5.82808	0.481429	-12.1058	9.84153e-34	1.20412e-32
STAC	61.7646	-5.82745	0.653913	-8.91165	5.02782e-19	3.58841e-18
KRTDAP	5.70118	-5.82411	1.47086	-3.95965	7.50591e-05	0.000210714
RASD2	61.64	-5.82339	0.657961	-8.85066	8.70025e-19	6.14566e-18
DOCK10	20.072	-5.82262	1.13548	-5.12788	2.93021e-07	1.03342e-06
ZFP92	5.6761	-5.81863	1.46309	-3.97694	6.98079e-05	0.000196569
PLEKHG3	747.592	-5.81538	0.204934	-28.3769	3.90271e-177	4.69148e-175
NCKAP5-AS2	5.62156	-5.80656	1.47416	-3.9389	8.18563e-05	0.000228766
PAK3	239.079	-5.80648	0.372592	-15.584	9.35e-55	1.9597e-53
KCNMB1	11.17	-5.80508	1.33953	-4.33366	1.46651e-05	4.44613e-05
AC109782.1	5.6131	-5.80465	1.47054	-3.94728	7.90432e-05	0.000221273
RASEF	132.417	-5.80321	0.44671	-12.991	1.3759e-38	1.94637e-37
HTR1F	5.62458	-5.80244	1.48682	-3.90259	9.5169e-05	0.000264072
DPYSL5	222.193	-5.80018	0.591358	-9.80824	1.03766e-22	8.62797e-22
AC026689.1	5.6014	-5.79705	1.47651	-3.92619	8.6301e-05	0.000240761
RGS17	190.537	-5.79556	0.374787	-15.4636	6.10936e-54	1.25497e-52
LINC02552	5.57413	-5.7909	1.47301	-3.93134	8.44742e-05	0.000235861
FHL1	357.967	-5.78918	0.61351	-9.43616	3.86698e-21	3.02928e-20
SLC22A3	5.56158	-5.78812	1.47622	-3.9209	8.82188e-05	0.000245804
CCND2	3213.8	-5.78376	0.128963	-44.8483	0	0
BST2	799.839	-5.77976	0.352141	-16.4132	1.53951e-60	3.64251e-59
DPYD	5.51959	-5.7786	1.47779	-3.91031	9.21771e-05	0.000256274
SCG2	29.2029	-5.77782	0.931077	-6.20552	5.45168e-10	2.38135e-09
AL023877.1	5.51084	-5.77639	1.51654	-3.80893	0.000139568	0.000380998
LINC01310	5.51197	-5.77211	1.5036	-3.83886	0.000123608	0.000338946
AL590705.2	5.48794	-5.77132	1.47295	-3.91821	8.92072e-05	0.000248455
ZEB1	149.126	-5.76963	0.442147	-13.0491	6.42819e-39	9.18552e-38
EVA1A	10.9043	-5.76942	1.33477	-4.3224	1.54341e-05	4.66871e-05
PIP4P2	469.552	-5.7649	0.256519	-22.4735	7.53565e-112	4.26177e-110
INKA2-AS1	5.4563	-5.76385	1.49641	-3.8518	0.000117255	0.000322318
L3MBTL4	5.45961	-5.75994	1.49519	-3.85233	0.000117001	0.000321654
CDHR4	5.45334	-5.75853	1.49801	-3.84412	0.000120987	0.0003321
LRRC8C	68.0199	-5.7583	0.61282	-9.3964	5.64608e-21	4.38709e-20
LRRIQ1	20.0049	-5.75235	1.1136	-5.16555	2.39736e-07	8.52675e-07
CDH2	745.412	-5.74635	0.219593	-26.1681	6.12734e-151	5.47519e-149
RHOBTB1	213.467	-5.74453	0.350876	-16.372	3.03285e-60	7.13797e-59
HTR6	29.8268	-5.74344	0.913484	-6.2874	3.22835e-10	1.43146e-09
ARHGEF40	893.069	-5.7411	0.200275	-28.6661	1.01129e-180	1.26092e-178
GRIA1	5.37941	-5.74103	1.53964	-3.72882	0.00019238	0.000516334
KLF2P1	10.7098	-5.74093	1.35166	-4.24731	2.16354e-05	6.4593e-05
UBE2L6	328.5	-5.73598	0.294857	-19.4534	2.7259e-84	1.02343e-82
NOL4	39.5942	-5.73545	0.793788	-7.22542	4.99539e-13	2.65908e-12
AC055717.1	5.34397	-5.73283	1.47984	-3.87394	0.000107088	0.000295644
CXCL3	28.0433	-5.72982	0.972037	-5.89465	3.75469e-09	1.53973e-08
PABPC5	38.5269	-5.7286	0.806714	-7.10115	1.23721e-12	6.43621e-12
SCRT2	5.34262	-5.72758	1.51721	-3.77507	0.000159966	0.000433677
UPK1A-AS1	38.8933	-5.72744	0.798261	-7.1749	7.23596e-13	3.81614e-12
CYP39A1	19.6374	-5.72496	1.11696	-5.12546	2.96814e-07	1.04611e-06
AL499602.1	5.31043	-5.72493	1.49224	-3.83648	0.000124811	0.000341898
AC005089.1	10.5596	-5.72016	1.3556	-4.21964	2.44696e-05	7.26581e-05
TTPA	5.28506	-5.71879	1.49459	-3.82634	0.000130064	0.000355706
ERAP1	287.744	-5.71575	0.301096	-18.9831	2.35203e-80	8.3071e-79
CA14	499.596	-5.71448	0.23749	-24.062	6.24826e-128	4.43114e-126
KHDRBS2-OT	5.242	-5.70336	1.48586	-3.83842	0.00012383	0.000339419
NOVA1	202.781	-5.69718	0.368096	-15.4774	4.92732e-54	1.01527e-52
SNTB1	170.319	-5.69579	0.385318	-14.7821	1.91232e-49	3.59745e-48
ERG	10.2936	-5.69337	1.35759	-4.19374	2.74397e-05	8.10018e-05
AMPH	140.764	-5.68804	0.42788	-13.2935	2.52359e-40	3.75e-39
CTCFL	95.5622	-5.67873	0.526228	-10.7914	3.78008e-27	3.69288e-26
UBE2QL1	5.15884	-5.67791	1.50229	-3.7795	0.000157144	0.000426415
ATP8A1	401.45	-5.67705	0.273405	-20.7642	9.11544e-96	4.07942e-94
HMGCLL1	5.15038	-5.67582	1.50418	-3.77335	0.000161068	0.000436622
RAPGEF3	183.005	-5.67517	0.791892	-7.1666	7.68839e-13	4.04418e-12
IRAIN	10.1347	-5.66477	1.3581	-4.17112	3.03113e-05	8.90372e-05
LINC01814	5.11986	-5.66447	1.58354	-3.5771	0.000347425	0.000902726
GUCY2EP	5.07892	-5.65816	1.50549	-3.75834	0.000171041	0.000461742
AC022509.3	10.1017	-5.65772	1.36939	-4.13155	3.60333e-05	0.000105051
CDH6	10.0217	-5.65636	1.34351	-4.21013	2.55218e-05	7.55731e-05
TRIM21	119.043	-5.65392	0.452748	-12.488	8.67992e-36	1.13615e-34
TTLL6	182.254	-5.65215	0.398287	-14.1912	1.0393e-45	1.76221e-44
NAP1L3	703.61	-5.65021	0.197085	-28.6689	9.32621e-181	1.16826e-178
AC018865.3	10.0139	-5.64668	1.34755	-4.19034	2.78533e-05	8.21775e-05
RAB33A	27.3853	-5.63875	0.925161	-6.09488	1.09518e-09	4.68611e-09
RTL4	5.00422	-5.63414	1.52182	-3.70223	0.00021371	0.000570439
C1orf226	281.088	-5.63154	0.300055	-18.7684	1.37043e-78	4.67392e-77
MX2	115.701	-5.6233	0.456481	-12.3188	7.17673e-35	9.11353e-34
STAT4	4.95158	-5.62086	1.58329	-3.55012	0.000385054	0.000994811
BTNL8	4.9456	-5.61928	1.50394	-3.73636	0.000186701	0.000501996
AC002072.1	4.93495	-5.61649	1.50773	-3.72513	0.000195213	0.000523517
TRIL	63.7504	-5.61547	0.622479	-9.02113	1.86165e-19	1.35465e-18
SYNDIG1	17.331	-5.61301	1.16024	-4.83781	1.31277e-06	4.37706e-06
AC008761.3	17.3597	-5.613	1.15786	-4.84774	1.24875e-06	4.17242e-06
PLA2G2A	52.8626	-5.61146	0.664355	-8.44648	3.00212e-17	1.97574e-16
LINC00886	4.91205	-5.61079	1.51504	-3.70339	0.000212738	0.000567959
VIM-AS1	9.78403	-5.61077	1.35	-4.15613	3.2368e-05	9.4819e-05
AL392083.1	4.90768	-5.60956	1.50488	-3.72757	0.000193333	0.000518838
FOXB2	4.911	-5.60606	1.59673	-3.51096	0.000446492	0.00114416
CPNE4	17.2067	-5.60519	1.1594	-4.83458	1.33427e-06	4.44652e-06
NTN5	9.66095	-5.60094	1.35704	-4.12731	3.67033e-05	0.000106853
GRM1	4.86977	-5.59965	1.53135	-3.65666	0.000255519	0.000675845
FAM131C	4.88752	-5.59898	1.53954	-3.63679	0.000276052	0.000727427
BTBD11	142.277	-5.5981	0.406857	-13.7594	4.47351e-43	7.10015e-42
SPATS2L	717.56	-5.59677	0.19931	-28.0807	1.68383e-173	1.96254e-171
TLL1	4.86328	-5.59528	3.91476	-1.42928	0.152924	0.233679
KLF12	432.576	-5.59513	0.255904	-21.8642	5.69332e-106	2.97506e-104
AC006130.3	9.68614	-5.59484	1.35116	-4.14075	3.46169e-05	0.000101109
CPZ	17.5821	-5.5937	1.1435	-4.89173	9.99555e-07	3.37002e-06
LINC00639	4.83925	-5.58621	1.52159	-3.67129	0.000241326	0.000640072
AL589740.1	70.231	-5.58427	0.570657	-9.78567	1.29733e-22	1.07504e-21
ACTN3	785.665	-5.58302	0.204197	-27.3414	1.36648e-164	1.45941e-162
MEF2C-AS1	4.82671	-5.58292	1.51407	-3.68735	0.000226601	0.000603047
WDR86	166.252	-5.58201	0.836614	-6.67214	2.52097e-11	1.2027e-10
DLGAP4-AS1	52.0313	-5.58034	0.689107	-8.09794	5.58982e-16	3.46626e-15
BEX5	97.1599	-5.57697	0.489491	-11.3934	4.51011e-30	4.8751e-29
APH1B	295.747	-5.56812	0.29828	-18.6674	9.11781e-78	3.05526e-76
RF02038	4.74898	-5.56255	1.51433	-3.67328	0.000239457	0.000635493
ADAMTS9-AS2	4.7449	-5.56154	1.52076	-3.65709	0.000255099	0.000674802
PHC1P1	201.667	-5.56074	0.348498	-15.9563	2.57596e-57	5.71637e-56
AC000072.1	4.72255	-5.54978	1.53918	-3.60567	0.000311352	0.000813492
S100A4	50.5771	-5.54871	0.675464	-8.21466	2.12769e-16	1.343e-15
FOXA2	50.9923	-5.54803	0.723143	-7.67211	1.69192e-14	9.7559e-14
TMEM132E	9.39555	-5.54772	1.39378	-3.98035	6.88143e-05	0.000193975
RUFY4	4.70184	-5.54457	1.55823	-3.55825	0.000373331	0.000966291
SCN1A-AS1	4.69965	-5.54375	1.53865	-3.60299	0.00031458	0.000821525
TCF4	2113.54	-5.54289	0.13805	-40.1515	0	0
EGR1	467.455	-5.53908	0.889975	-6.22387	4.85052e-10	2.12533e-09
CHRDL2	4.67865	-5.53805	1.53461	-3.60876	0.000307664	0.000804795
SYT4	34.201	-5.53643	0.826842	-6.69588	2.14374e-11	1.02785e-10
LINC01852	4.66801	-5.535	1.52218	-3.63622	0.000276665	0.000728828
SH3RF3	43.5134	-5.53449	0.744843	-7.43041	1.08263e-13	5.9813e-13
TTC9	792.528	-5.53183	0.19799	-27.9399	8.73571e-172	1.00506e-169
AC096537.1	4.65328	-5.53101	1.52227	-3.63341	0.000279704	0.0007364
IGFBP4	1423.54	-5.52758	0.148677	-37.1785	1.52063e-302	6.08413e-300
TRPC5	9.18048	-5.52681	1.37214	-4.02788	5.62811e-05	0.000160179
SLC25A21	66.1827	-5.51853	0.580954	-9.49909	2.11735e-21	1.67756e-20
PPP4R4	46.8491	-5.51739	1.34533	-4.10113	4.11146e-05	0.000118921
AC002064.2	4.59874	-5.5163	1.52463	-3.61812	0.000296746	0.000777983
ADARB2	40.7328	-5.5082	0.741898	-7.42447	1.1323e-13	6.25076e-13
PLPPR4	16.5851	-5.50772	1.14861	-4.79512	1.6258e-06	5.37463e-06
PDYN	4.5652	-5.50706	1.54489	-3.56469	0.000364282	0.000944419
LONRF2	59.2524	-5.50639	0.622516	-8.84538	9.12175e-19	6.4417e-18
ROR1-AS1	4.58266	-5.50612	1.57084	-3.5052	0.000456258	0.00116807
FAR2P1	16.9797	-5.50492	1.13732	-4.84024	1.29682e-06	4.32631e-06
AC093831.2	4.54609	-5.50165	1.54376	-3.56379	0.000365535	0.000947578
HECW1	49.4625	-5.50001	0.664075	-8.28221	1.2091e-16	7.73931e-16
AC114808.2	4.55758	-5.49891	1.54164	-3.56691	0.000361213	0.000936695
TPH2	4.53574	-5.49886	1.54746	-3.55347	0.000380185	0.000982987
AC008379.1	4.55131	-5.49716	1.53873	-3.57254	0.000353541	0.000917817
TMEM45A	247.211	-5.49552	0.303181	-18.1262	1.97935e-73	6.04011e-72
RN7SL535P	4.54095	-5.49448	1.54945	-3.54609	0.000390994	0.00100947
AC012101.2	4.53876	-5.49371	1.53736	-3.57348	0.000352272	0.000914876
SIT1	8.97464	-5.49181	1.38135	-3.97569	7.01756e-05	0.000197522
AC013460.1	4.54369	-5.49153	1.676	-3.27657	0.00105075	0.00256021
NPY5R	24.3403	-5.48977	0.937119	-5.85814	4.68094e-09	1.90731e-08
PCAT7	99.6118	-5.48864	0.475414	-11.545	7.82776e-31	8.7251e-30
AL391807.1	4.51966	-5.48835	1.55606	-3.52707	0.000420178	0.00108035
MAOA	99.8543	-5.48761	0.49816	-11.0157	3.20858e-28	3.26795e-27
AC093908.1	4.50931	-5.48544	1.53119	-3.58247	0.000340364	0.000885323
ADRA1D	16.7053	-5.47904	1.13763	-4.81618	1.4633e-06	4.85899e-06
RNU6-1178P	4.48394	-5.47829	1.56516	-3.50014	0.000465009	0.00118855
PDGFD	121.088	-5.47485	0.42722	-12.8151	1.35036e-37	1.86979e-36
ARSJ	50.1321	-5.47438	0.678691	-8.06608	7.25904e-16	4.47649e-15
TM4SF18	64.0265	-5.4741	0.598444	-9.14722	5.84167e-20	4.33909e-19
ACAP1	250.99	-5.47131	0.314346	-17.4054	7.51331e-68	2.06786e-66
RN7SL449P	4.45885	-5.4713	1.5345	-3.56554	0.000363107	0.000941466
SMPDL3B	154.321	-5.46592	0.389973	-14.0161	1.24189e-44	2.05756e-43
LINC02139	4.43785	-5.46539	1.53719	-3.55546	0.000377325	0.000975876
RAMP2	72.8955	-5.46007	0.54893	-9.94675	2.60555e-23	2.22089e-22
SERPINA5	23.7988	-5.45746	0.9404	-5.80334	6.50051e-09	2.6169e-08
LGALS14	4.42017	-5.45493	1.60881	-3.39067	0.000697226	0.00173946
PRR36	494.295	-5.45005	0.260927	-20.8873	6.9926e-97	3.17175e-95
AC068722.1	4.40325	-5.44957	1.56676	-3.47824	0.000504723	0.00128381
ST8SIA6	16.3749	-5.4443	1.16268	-4.68255	2.83331e-06	9.15311e-06
AC008514.1	4.37161	-5.44017	1.54336	-3.52488	0.00042367	0.0010887
HMCN2	272.337	-5.43557	0.573558	-9.47694	2.61857e-21	2.06824e-20
AC025839.1	4.35251	-5.43468	1.59154	-3.41472	0.000638467	0.00160362
PIP5K1B	70.579	-5.43233	0.546426	-9.94157	2.74455e-23	2.33788e-22
AC084816.1	8.66231	-5.42973	1.37394	-3.95194	7.75206e-05	0.000217215
COL22A1	39.5002	-5.42917	0.737841	-7.35818	1.86435e-13	1.0156e-12
USP44	3379.14	-5.42734	0.110673	-49.0392	0	0
NOP56P2	4.33453	-5.4242	1.62878	-3.33023	0.000867737	0.0021378
CALB2	4.31269	-5.42306	1.55356	-3.49074	0.000481681	0.00122835
SMTNL1	4.29825	-5.41899	1.57781	-3.4345	0.00059365	0.00149581
PAK5	8.58778	-5.41816	1.36884	-3.9582	7.55161e-05	0.000211931
FTH1P21	4.26548	-5.41369	1.65277	-3.27552	0.00105467	0.00256929
PCDH11Y	8.52264	-5.41214	1.38653	-3.90336	9.4865e-05	0.000263255
HS3ST4	54.5006	-5.41206	0.616147	-8.78371	1.58169e-18	1.10793e-17
AL391822.1	4.29472	-5.41176	1.58463	-3.41516	0.000637446	0.0016012
AC008750.2	4.29472	-5.41176	1.58463	-3.41516	0.000637446	0.0016012
CCL25	4.27288	-5.41152	1.55122	-3.48857	0.000485612	0.00123755
MARCKS	2481.6	-5.41039	0.123137	-43.9378	0	0
AC025756.1	4.26879	-5.41027	1.57464	-3.43588	0.000590635	0.0014885
HLA-DQB1-AS1	4.24561	-5.40342	1.56551	-3.45153	0.000557409	0.00141073
IKZF1	30.4232	-5.40302	0.826379	-6.53818	6.22701e-11	2.90056e-10
LRRN1	1166.18	-5.39683	0.17092	-31.5752	8.07595e-219	1.44328e-216
KCNA3	8.39572	-5.39663	1.38119	-3.90723	9.33601e-05	0.000259375
AFP	4.22024	-5.39551	1.58801	-3.39765	0.000679672	0.00169883
PODXL	16541.1	-5.38987	0.0931957	-57.8338	0	0
EGR3	23.2055	-5.38734	1.0377	-5.1916	2.08497e-07	7.45722e-07
MAMDC2	44.7825	-5.38603	0.678973	-7.93262	2.14574e-15	1.29144e-14
PELI2	352.986	-5.38299	0.252197	-21.3444	4.39814e-101	2.11292e-99
AC005083.1	22.1437	-5.38104	0.956136	-5.62791	1.82408e-08	7.08258e-08
AC004130.1	15.6687	-5.37807	1.15673	-4.64936	3.32965e-06	1.06883e-05
AC005753.2	4.18126	-5.37763	1.57149	-3.422	0.000621625	0.00156381
AC090740.1	4.19464	-5.37725	1.71484	-3.13572	0.00171435	0.00404262
UCHL1	4784.08	-5.37677	0.105507	-50.9615	0	0
AC021188.1	4.17309	-5.37536	1.56651	-3.43142	0.000600441	0.00151207
RNASE4	4.17309	-5.37536	1.56651	-3.43142	0.000600441	0.00151207
AL049836.1	4.17007	-5.3747	3.74273	-1.43604	0.150991	0.231165
DPYSL3	8626.47	-5.37362	0.11425	-47.0339	0	0
MYH2	22.9061	-5.37078	0.947449	-5.66868	1.43904e-08	5.63159e-08
MLLT3	114.634	-5.36925	0.428178	-12.5398	4.52276e-36	5.97249e-35
AC003975.1	101.501	-5.36869	0.915719	-5.86281	4.55095e-09	1.85576e-08
CDH7	4.16737	-5.36812	1.66509	-3.22393	0.00126446	0.00304605
PPP3CA	1634.05	-5.3674	0.138509	-38.7513	0	0
U82695.1	4.15702	-5.36424	1.60534	-3.3415	0.000833284	0.00206012
LRRC15	4.13299	-5.36307	1.56709	-3.42232	0.000620895	0.00156211
SLC22A17	421.992	-5.36176	0.253806	-21.1254	4.64517e-99	2.16562e-97
VAT1L	703.404	-5.36012	0.367492	-14.5857	3.4649e-48	6.28442e-47
KLKB1	41.565	-5.3566	1.33186	-4.02191	5.77283e-05	0.000164054
RAPGEF5	198.819	-5.35455	0.331937	-16.1312	1.53918e-58	3.50558e-57
IGLON5	478.799	-5.35297	0.230218	-23.2517	1.36624e-119	8.53726e-118
FPGT-TNNI3K	8.19791	-5.35215	1.38549	-3.863	0.000112002	0.00030864
EMILIN3	110.843	-5.34458	0.441477	-12.1062	9.79787e-34	1.19979e-32
ZCCHC18	60.6438	-5.34447	0.577782	-9.24997	2.24562e-20	1.701e-19
RASL11B	52.9509	-5.34375	0.62417	-8.56136	1.1154e-17	7.50138e-17
AC026310.2	14.7607	-5.34054	1.18169	-4.51942	6.20088e-06	1.94191e-05
AC010092.1	4.07521	-5.33867	1.56811	-3.40452	0.000662792	0.00165974
CALCR	4.07302	-5.33794	1.57194	-3.39577	0.000684351	0.00170941
VIPR2	35.7249	-5.33742	0.753301	-7.08537	1.38669e-12	7.19571e-12
AC080023.1	4.04054	-5.33411	1.61151	-3.31001	0.000932931	0.00228811
WDR49	4.04983	-5.33076	1.59436	-3.34352	0.000827242	0.0020465
SETP12	4.03102	-5.32491	1.56886	-3.39413	0.000688458	0.00171887
BCL2	51.6964	-5.32014	0.625129	-8.51047	1.7323e-17	1.15488e-16
PAX7	4.02369	-5.31731	1.67664	-3.17141	0.00151699	0.00360524
AKR1C3	8.00314	-5.31337	1.38615	-3.83319	0.000126495	0.000346368
FAM189A1	3.99121	-5.31255	1.57493	-3.3732	0.000742989	0.00184745
POU3F4	15.0652	-5.30998	1.20743	-4.39775	1.09381e-05	3.35413e-05
SLC25A21-AS1	14.4557	-5.30975	1.17226	-4.5295	5.91247e-06	1.8557e-05
HIVEP2	336.713	-5.30528	0.253542	-20.9246	3.19656e-97	1.46229e-95
PDE3B	256.243	-5.30486	0.315889	-16.7934	2.72635e-63	6.79231e-62
ABCC8	36.76	-5.30456	0.733597	-7.23089	4.79843e-13	2.55678e-12
SALL2	4838.27	-5.3032	0.125086	-42.3964	0	0
IFIT1	21.829	-5.30259	0.94284	-5.62406	1.8652e-08	7.23594e-08
CSTF3-DT	3.95956	-5.30236	1.59052	-3.33374	0.00085688	0.00211268
MIR1-1HG-AS1	7.93197	-5.30206	1.38761	-3.82099	0.000132917	0.000363285
HLA-DOA	14.7558	-5.29333	1.14753	-4.61282	3.97237e-06	1.26605e-05
ALDH1A1	14.7619	-5.29265	1.15065	-4.59971	4.23089e-06	1.34492e-05
LINC01567	3.94786	-5.29184	1.60241	-3.30241	0.000958567	0.00234734
AL008723.2	3.92602	-5.29167	1.5972	-3.3131	0.000922691	0.00226445
DLGAP2	3.94596	-5.29133	1.59366	-3.32024	0.000899411	0.00221157
GLRA4	7.8352	-5.2895	1.42823	-3.70354	0.00021261	0.000567694
GCNT4	50.5339	-5.28485	0.651521	-8.11156	4.99727e-16	3.10384e-15
AXL	359.352	-5.28421	0.497236	-10.6272	2.22794e-26	2.12693e-25
TMEM229A	3.92059	-5.28299	1.58861	-3.32553	0.000882498	0.00217197
MIR1915HG	135.086	-5.28142	0.384309	-13.7427	5.63701e-43	8.90462e-42
AF106564.1	71.2247	-5.27703	0.524277	-10.0654	7.86008e-24	6.84997e-23
AC018697.1	3.89113	-5.27348	1.60469	-3.2863	0.00101514	0.00247977
SLITRK5	237.182	-5.27337	0.317691	-16.599	7.0812e-62	1.721e-60
BCO1	3.88486	-5.27145	1.59321	-3.3087	0.000937314	0.0022976
EPHA5	3.88078	-5.27022	1.57858	-3.33858	0.000842092	0.00208017
CYP2A13	14.1155	-5.26915	1.17269	-4.49321	7.01566e-06	2.18329e-05
KLHL13	256.134	-5.267	0.300463	-17.5296	8.5179e-69	2.3835e-67
AP001066.1	3.88789	-5.26666	1.6713	-3.15123	0.00162582	0.00384741
TSPAN12	264.534	-5.26663	0.310998	-16.9346	2.50045e-64	6.38986e-63
HS6ST2	514.447	-5.26554	0.220324	-23.8991	3.1319e-126	2.19783e-124
AL050309.1	14.0517	-5.26457	1.16617	-4.5144	6.34965e-06	1.9871e-05
NCAM1	127.943	-5.26327	0.412671	-12.7542	2.95502e-37	4.03953e-36
AC010729.1	7.70489	-5.26151	1.39814	-3.76322	0.000167736	0.000453597
AC023300.2	3.85132	-5.26063	1.58399	-3.32113	0.000896552	0.00220514
KDR	1127.09	-5.26039	0.155642	-33.7979	2.11606e-250	4.8901e-248
AC009121.2	7.69644	-5.2601	1.39642	-3.76684	0.000165326	0.000447441
LINC01600	7.68983	-5.25452	1.40626	-3.73652	0.000186587	0.000501738
RNF157-AS1	7.61666	-5.25425	1.38921	-3.78219	0.000155453	0.000422084
OXCT1-AS1	7.67757	-5.25261	1.39297	-3.77079	0.000162731	0.000440729
SELENOP	62.9117	-5.2522	0.556656	-9.43527	3.8997e-21	3.05224e-20
SLC27A2	42.6262	-5.25207	0.671402	-7.82254	5.17674e-15	3.0587e-14
AC012508.1	3.84399	-5.25188	1.65281	-3.17755	0.00148523	0.00353437
AC112176.1	3.82405	-5.25174	1.59075	-3.30142	0.000961977	0.00235483
ALPK3	447.13	-5.24976	0.226745	-23.1527	1.3649e-118	8.39192e-117
EMB	411.489	-5.24711	0.240156	-21.8488	7.98587e-106	4.16493e-104
LINC00997	28.6024	-5.2465	0.820044	-6.39783	1.57599e-10	7.1606e-10
AC093797.1	3.80713	-5.24591	1.61315	-3.25196	0.00114612	0.00277794
STON1	453.004	-5.23675	0.232394	-22.5339	1.93236e-112	1.09747e-110
SULT1C2	28.0373	-5.23641	0.838178	-6.24737	4.17428e-10	1.83623e-09
BRINP2	27.532	-5.23577	0.882609	-5.93215	2.98992e-09	1.23537e-08
VIM	1153.43	-5.23434	0.350745	-14.9235	2.31859e-50	4.44595e-49
EFNA5	184.749	-5.23336	0.328191	-15.9461	3.03283e-57	6.71909e-56
NAV3	27.9428	-5.23209	0.828956	-6.31166	2.7606e-10	1.23257e-09
MYH6	3.78289	-5.23079	1.60357	-3.26196	0.00110646	0.00268717
AL359852.1	3.7807	-5.2302	1.63705	-3.1949	0.00139879	0.0033429
XKR5	3.7788	-5.22949	1.59735	-3.27385	0.00106092	0.00258357
AC013565.1	3.77253	-5.22744	1.59959	-3.26799	0.00108314	0.0026341
AL353576.1	3.77035	-5.2266	1.59432	-3.27827	0.00104446	0.00254651
C6orf223	27.3917	-5.2266	0.824928	-6.33583	2.36073e-10	1.05808e-09
PDCD4-AS1	27.382	-5.2256	0.828815	-6.3049	2.88381e-10	1.28331e-09
AL356804.1	7.41815	-5.21682	1.39788	-3.73194	0.000190007	0.000510373
ISLR2	68.7817	-5.2165	0.530743	-9.82867	8.47266e-23	7.0778e-22
SLITRK4	130.377	-5.21539	0.404503	-12.8933	4.90798e-38	6.84538e-37
AC008750.7	3.71581	-5.20839	1.59896	-3.25735	0.00112456	0.00272914
HRC	96.8585	-5.20743	0.47173	-11.039	2.47705e-28	2.53058e-27
VWA5B1	13.9506	-5.20621	1.15805	-4.49568	6.93474e-06	2.15961e-05
OLIG2	88.8183	-5.20529	0.463622	-11.2274	2.99018e-29	3.15334e-28
ST8SIA3	34.4029	-5.20052	0.767628	-6.77479	1.24589e-11	6.06803e-11
TMEM47	358.16	-5.19318	0.24374	-21.3062	9.94762e-101	4.77041e-99
CHRNB4	27.1129	-5.18964	0.821731	-6.3155	2.69292e-10	1.20325e-09
SIAH2	170.943	-5.18802	0.344297	-15.0685	2.61091e-51	5.13881e-50
PMEL	666.644	-5.18726	0.186094	-27.8745	5.43921e-171	6.17834e-169
AC004594.1	3.67464	-5.187	1.62973	-3.18274	0.00145889	0.003476
AC006042.1	7.33888	-5.18662	1.40302	-3.69676	0.000218366	0.000582056
CLDN3	132.017	-5.18589	0.427927	-12.1186	8.41431e-34	1.03279e-32
TSPAN32	7.25507	-5.18447	1.40072	-3.70128	0.000214514	0.000572357
AL035425.3	85.6165	-5.1824	0.471932	-10.9813	4.70354e-28	4.76703e-27
AL136981.1	3.64519	-5.17665	1.62091	-3.19366	0.00140482	0.00335581
CADM3	46.889	-5.17318	0.630832	-8.20057	2.39259e-16	1.50629e-15
CADM2-AS1	3.63483	-5.17318	1.61929	-3.19471	0.00139971	0.0033448
C1QL3	64.5744	-5.16693	0.548118	-9.42667	4.23311e-21	3.30547e-20
SHANK2	853.499	-5.1665	0.181736	-28.4286	8.97445e-178	1.09354e-175
AC073878.1	3.61383	-5.16585	1.61577	-3.19715	0.00138793	0.00331992
NLGN3	120.171	-5.16414	0.412109	-12.531	5.05105e-36	6.66684e-35
SHANK2-AS1	3.60727	-5.16351	1.66924	-3.09332	0.00197928	0.00462384
CLC	13.1259	-5.16307	1.18137	-4.3704	1.24021e-05	3.78702e-05
LIPI	3.60319	-5.16199	1.61253	-3.20117	0.00136869	0.00327653
ADCYAP1R1	200.904	-5.1598	0.326939	-15.7822	4.12817e-56	8.86019e-55
C2orf78	7.18982	-5.15684	1.40606	-3.6676	0.000244842	0.000648886
AC114488.2	3.58846	-5.15683	1.61861	-3.18596	0.00144273	0.00344056
AC107021.2	7.11548	-5.15572	1.41168	-3.65218	0.000260021	0.000687075
LINC02570	3.58438	-5.1555	1.6086	-3.20496	0.00135081	0.00323632
LINC00939	7.12448	-5.15324	1.42682	-3.6117	0.000304199	0.000796275
WNT5A-AS1	7.18948	-5.15203	1.42046	-3.62702	0.000286712	0.000753667
Z82186.1	3.56746	-5.14946	1.61927	-3.1801	0.00147223	0.00350528
Z69733.1	13.3704	-5.14734	1.15492	-4.45689	8.31573e-06	2.57116e-05
AL078644.1	3.559	-5.14637	1.64533	-3.12786	0.00176083	0.00414411
LINC02126	3.57676	-5.14623	1.70125	-3.02497	0.00248662	0.00572621
BX470102.1	3.55492	-5.14512	1.61218	-3.1914	0.00141587	0.003381
SHROOM4	99.3088	-5.14422	0.447371	-11.4988	1.33793e-30	1.47112e-29
AC005476.2	3.54865	-5.14294	1.61422	-3.18601	0.00144248	0.00344027
CSPG4	123.47	-5.13539	0.395157	-12.9958	1.29214e-38	1.82885e-37
P2RX3	3.52546	-5.13458	1.62706	-3.15575	0.00160088	0.0037914
ECSCR	3.52356	-5.13382	1.67058	-3.07308	0.00211859	0.00492654
NPAP1	3.53913	-5.13241	1.6766	-3.06121	0.00220448	0.00511073
WDR17	164.001	-5.13216	0.356287	-14.4046	4.84177e-47	8.49026e-46
AC073218.1	3.51073	-5.12921	1.63997	-3.12762	0.00176231	0.0041466
AC106881.1	3.50883	-5.12848	1.67045	-3.07012	0.00213975	0.00497185
SHISA9	185.556	-5.12706	0.32436	-15.8067	2.79882e-56	6.05553e-55
SPOCK1	218.321	-5.1245	0.293803	-17.442	3.9626e-68	1.09398e-66
SCG3	819.926	-5.12345	0.178008	-28.7821	3.58973e-182	4.53914e-180
KIF25	12.2889	-5.12292	1.21674	-4.21039	2.54936e-05	7.54978e-05
SLC24A2	55.4392	-5.12004	1.17512	-4.35704	1.31836e-05	4.01241e-05
KCNF1	25.9039	-5.11746	0.851407	-6.0106	1.84844e-09	7.76054e-09
ASGR1	128.61	-5.11671	0.388813	-13.1598	1.4946e-39	2.17867e-38
AC040975.1	3.47311	-5.11505	1.71245	-2.98697	0.00281757	0.00643746
SALL1	1089.29	-5.1133	0.166702	-30.6734	1.2892e-206	2.09451e-204
INPP4B	6.97002	-5.11268	1.41432	-3.61494	0.000300413	0.00078675
FAM135B	3.47613	-5.10916	1.63609	-3.12279	0.00179147	0.00421264
ADCY5	148.031	-5.10871	0.360281	-14.1798	1.22206e-45	2.06818e-44
PLEKHA6	177.779	-5.10814	0.341937	-14.9388	1.84177e-50	3.54941e-49
AF064860.2	3.46986	-5.10694	1.64244	-3.10937	0.00187487	0.00439754
COL11A1	341.077	-5.10367	0.261803	-19.4943	1.22663e-84	4.6444e-83
AC087633.1	3.44449	-5.09747	1.6269	-3.13323	0.00172891	0.00407339
CORO2B	70.0415	-5.09718	0.503536	-10.1228	4.37802e-24	3.85163e-23
MOB3C	32.0657	-5.09556	0.75632	-6.73731	1.6135e-11	7.79615e-11
NPFFR2	43.9578	-5.09275	0.653156	-7.79714	6.33283e-15	3.72698e-14
RNASE1	24.9996	-5.09199	0.83465	-6.10075	1.05572e-09	4.5216e-09
CNTN4	18.0789	-5.0907	0.992041	-5.13155	2.8737e-07	1.01429e-06
PPP2R2B	264.368	-5.08899	0.273138	-18.6316	1.78178e-77	5.96306e-76
TMEM74	74.8329	-5.08892	0.486745	-10.455	1.39012e-25	1.29257e-24
PRTG	781.717	-5.08706	0.442159	-11.505	1.24431e-30	1.37269e-29
HIST1H4J	3.41313	-5.08613	1.64592	-3.09014	0.00200059	0.00466875
MYEOV	12.3962	-5.0842	1.18357	-4.29564	1.74192e-05	5.24729e-05
AC005699.1	3.40657	-5.08337	1.68242	-3.02147	0.00251555	0.00578785
KIF1A	5816.05	-5.08282	0.0993697	-51.1506	0	0
RASSF9	6.77354	-5.08004	1.42066	-3.57582	0.000349133	0.000906987
TMEM200A	337.521	-5.07474	0.263874	-19.2316	2.01138e-82	7.40647e-81
HOMER3-AS1	6.81244	-5.07467	1.42119	-3.57073	0.000355994	0.000923736
AL158212.2	3.37522	-5.07203	1.63984	-3.093	0.00198141	0.00462802
AC009102.2	3.36676	-5.06879	1.64627	-3.07895	0.00207733	0.00483645
NKAIN2	6.77756	-5.06389	1.44118	-3.5137	0.000441917	0.00113298
AP000553.9	12.2814	-5.06256	1.21231	-4.17596	2.96735e-05	8.72594e-05
CADPS2	240.111	-5.06231	0.287496	-17.6083	2.12839e-69	6.04404e-68
AC027801.1	3.34795	-5.06168	1.66524	-3.0396	0.00236889	0.00546825
MTNR1A	3.3676	-5.0613	1.69081	-2.99341	0.00275878	0.00631606
AC099795.1	11.8033	-5.06047	1.21235	-4.17411	2.9915e-05	8.79407e-05
ELAVL2	405.729	-5.06032	0.220804	-22.9176	3.09858e-116	1.84997e-114
HLA-A	724.559	-5.05816	0.186931	-27.059	2.99289e-161	3.01618e-159
WFDC2	79.399	-5.05549	0.47546	-10.6328	2.0961e-26	2.00179e-25
AL359834.1	3.32695	-5.05347	1.69104	-2.98838	0.0028046	0.00641142
PTN	221.481	-5.05323	0.326551	-15.4746	5.15304e-54	1.06096e-52
USP3-AS1	12.6172	-5.05076	1.19024	-4.24348	2.2008e-05	6.56543e-05
GPC5	3.34033	-5.05074	1.66627	-3.03117	0.00243604	0.0056136
APOA1	3.3163	-5.04932	1.68809	-2.99114	0.00277941	0.00635948
RF02039	3.33624	-5.04917	1.64695	-3.06578	0.00217105	0.00503889
AC007218.2	3.31222	-5.04776	1.69687	-2.97476	0.00293221	0.00668172
WFDC1	3.3237	-5.0445	1.65004	-3.0572	0.00223418	0.00517466
AL359845.1	3.3237	-5.0445	1.65004	-3.0572	0.00223418	0.00517466
RNF219-AS1	3.31412	-5.04335	3.71929	-1.356	0.175099	0.261004
AC007848.1	6.6004	-5.04275	1.43304	-3.51891	0.000433321	0.00111211
RAD51AP2	3.3027	-5.03652	1.64845	-3.05531	0.00224827	0.0052055
KCND3	3.30052	-5.03557	1.64084	-3.0689	0.0021485	0.00499046
SLC1A6	114.762	-5.03478	0.391573	-12.8578	7.7748e-38	1.08157e-36
AC015909.1	3.29833	-5.0347	1.65858	-3.03555	0.002401	0.0055376
AC009533.4	3.29424	-5.03322	1.6411	-3.06697	0.00216238	0.00502052
LINC01194	449.952	-5.03114	0.217308	-23.1522	1.38219e-118	8.4788e-117
EIF4E1B	11.9925	-5.02997	1.23187	-4.0832	4.44197e-05	0.000128066
AC008591.1	3.28579	-5.02994	1.64329	-3.0609	0.00220675	0.00511555
TENM1	146.254	-5.02744	0.363294	-13.8385	1.49297e-43	2.39653e-42
CYP2J2	3.27325	-5.02522	1.64383	-3.05702	0.00223547	0.00517722
LINC01456	6.59668	-5.02355	1.43872	-3.49168	0.000480001	0.00122453
ANOS1	1393.81	-5.02126	0.134869	-37.2307	2.17645e-303	8.84003e-301
SPANXA2-OT1	3.25633	-5.01857	1.66045	-3.02241	0.00250771	0.0057723
DPEP1	136.105	-5.01477	0.358178	-14.0008	1.54138e-44	2.54903e-43
PGAP1	839.315	-5.0136	0.186307	-26.9104	1.65972e-159	1.64177e-157
AC116552.1	3.25717	-5.01166	1.75485	-2.85588	0.00429175	0.00953338
AC027612.1	6.51486	-5.00731	1.42261	-3.51981	0.000431857	0.00110867
LINC01366	3.22498	-5.00649	1.67592	-2.98731	0.0028144	0.00643184
SNCB	127.183	-5.0034	0.378855	-13.2066	8.03425e-40	1.18078e-38
HAPLN3	460.662	-5.00193	0.223298	-22.4003	3.9093e-111	2.1742e-109
CCDC194	3.23209	-5.00108	1.69445	-2.95145	0.00316285	0.00716798
IGFBPL1	657.891	-4.99979	0.192887	-25.9208	3.88188e-148	3.41186e-146
AC110774.1	3.1996	-4.99626	1.68987	-2.9566	0.00311051	0.00705633
AL110114.1	3.1996	-4.99626	1.68987	-2.9566	0.00311051	0.00705633
EPHX2	158.585	-4.99446	0.336863	-14.8264	9.89297e-50	1.87156e-48
ARHGEF6	194.84	-4.99094	0.320613	-15.5669	1.22213e-54	2.55153e-53
AL354811.1	3.18487	-4.99015	1.71587	-2.90824	0.00363473	0.00817145
INSC	3.17452	-4.98624	1.7097	-2.91645	0.00354045	0.00797352
DMRTA1	77.5803	-4.98451	0.477445	-10.44	1.62874e-25	1.51078e-24
LRRC4C	11.162	-4.9844	1.253	-3.97799	6.95002e-05	0.000195806
SAMSN1	10.9495	-4.97827	1.30871	-3.80395	0.000142408	0.000388396
AL133445.3	3.16282	-4.97337	1.6604	-2.99529	0.00274184	0.00627833
OTOF	17.5401	-4.97315	0.978821	-5.08076	3.75937e-07	1.31272e-06
AC002310.3	3.15027	-4.96846	1.66428	-2.98535	0.00283258	0.00646843
RTN1	29.3821	-4.96502	0.761011	-6.52423	6.83503e-11	3.1744e-10
GRID2	808.7	-4.96429	0.215731	-23.0115	3.57813e-117	2.16034e-115
AC063919.1	3.13336	-4.96158	1.6661	-2.97796	0.00290177	0.00661572
AL590426.1	3.13336	-4.96158	1.6661	-2.97796	0.00290177	0.00661572
FAM13A	591.547	-4.9558	0.211295	-23.4544	1.19137e-121	7.67717e-120
ILDR1	23.6808	-4.95267	0.850303	-5.8246	5.72511e-09	2.31378e-08
HLA-DQA1	17.2263	-4.95119	0.97476	-5.07939	3.78653e-07	1.32169e-06
NECTIN3-AS1	6.25525	-4.95022	1.4367	-3.44555	0.000569909	0.00144033
AC104667.2	3.09355	-4.94563	1.67728	-2.9486	0.00319219	0.00722867
SERPINB4	3.09355	-4.94563	1.67728	-2.9486	0.00319219	0.00722867
RN7SL130P	3.09136	-4.94467	1.67408	-2.95366	0.00314029	0.00712016
LPAR4	130.105	-4.94302	0.361516	-13.673	1.47099e-42	2.30331e-41
CAPN13	40.6204	-4.94041	0.653408	-7.56099	4.00008e-14	2.26272e-13
PHLDA1	2980.86	-4.93883	0.114234	-43.2342	0	0
AC008105.1	6.21118	-4.93699	1.4405	-3.42726	0.000609698	0.00153466
AC007218.1	45.4107	-4.93573	0.629504	-7.84067	4.48145e-15	2.65607e-14
LYPLAL1-AS1	3.08593	-4.934	1.72871	-2.85415	0.00431522	0.00958314
AC009227.1	3.0693	-4.92722	1.72526	-2.85592	0.0042912	0.00953295
MESP2	11.1967	-4.9266	1.19502	-4.12262	3.74584e-05	0.000108945
SOX5	17.0116	-4.9244	1.0029	-4.91018	9.09921e-07	3.0775e-06
ATRNL1	108.207	-4.92365	0.40529	-12.1484	5.847e-34	7.2364e-33
TSBP1-AS1	3.04203	-4.91575	1.71158	-2.87205	0.00407823	0.00910208
AP002748.1	6.083	-4.91004	1.45157	-3.38257	0.00071812	0.00178859
GALNT14	83.8418	-4.90809	0.447059	-10.9786	4.84256e-28	4.90607e-27
MYF6	3.02103	-4.90692	1.70456	-2.8787	0.00399324	0.00892057
KCNA1	3.01884	-4.9058	1.68357	-2.91393	0.00356909	0.00803128
MME-AS1	3.01666	-4.90481	1.68697	-2.90747	0.00364363	0.00819008
CACNA1E	17.1575	-4.90061	0.984476	-4.97789	6.42824e-07	2.2022e-06
GRM3	26.6713	-4.89993	0.814302	-6.01735	1.77299e-09	7.45311e-09
AC005865.1	3.00411	-4.89961	1.6801	-2.91626	0.00354251	0.0079775
ROBO2	368.166	-4.89504	0.220092	-22.2409	1.38107e-109	7.46417e-108
AVPR1B	2.98939	-4.89342	1.68093	-2.91115	0.00360103	0.0080984
SUSD4	27.0394	-4.89167	0.799301	-6.11994	9.36134e-10	4.02808e-09
CES1P1	2.98093	-4.88981	1.69344	-2.8875	0.00388317	0.00869352
AP003774.3	2.97684	-4.88823	1.68597	-2.89937	0.00373919	0.00839009
RNA5SP195	2.97247	-4.88614	1.73023	-2.82399	0.00474296	0.010462
ARL4AP4	2.9662	-4.88353	1.70832	-2.85867	0.00425423	0.00946329
LINC01905	2.9662	-4.88353	1.70832	-2.85867	0.00425423	0.00946329
LCN2	2.95774	-4.87972	1.77089	-2.75551	0.00586	0.0127136
DUX4L26	2.95584	-4.87935	1.69491	-2.87883	0.00399159	0.00891761
AC090236.2	2.95584	-4.87935	1.69491	-2.87883	0.00399159	0.00891761
PKN2-AS1	2.95366	-4.87833	1.69059	-2.88558	0.00390692	0.00874377
BTN3A1	91.5615	-4.87797	0.436652	-11.1713	5.63478e-29	5.87292e-28
CRB2	49.3644	-4.87553	0.601735	-8.10245	5.38637e-16	3.34319e-15
ST7-AS1	5.89717	-4.87505	1.47117	-3.31372	0.000920652	0.00226007
BRSK1	382.173	-4.87478	0.221286	-22.0293	1.50746e-107	7.98628e-106
MME	406.591	-4.8743	0.218654	-22.2923	4.38802e-110	2.38117e-108
PF4	2.94112	-4.87305	1.69722	-2.87119	0.00408926	0.0091229
SDC2	497.437	-4.87166	0.199801	-24.3826	2.61574e-131	1.93702e-129
TMEM178B	510.806	-4.8714	0.205536	-23.7009	3.52728e-124	2.36982e-122
CAMK2B	2.9242	-4.86555	1.71882	-2.83075	0.00464394	0.010263
FGD5	593.76	-4.86075	0.191429	-25.3919	3.10009e-142	2.52596e-140
AC133785.1	5.89261	-4.85815	1.44395	-3.3645	0.000766838	0.00190374
INKA1	10.132	-4.85416	1.28151	-3.78783	0.000151969	0.000412999
SSTR3	10.1081	-4.84878	1.29952	-3.73121	0.000190559	0.000511701
AC025774.1	46.4078	-4.84867	0.604483	-8.02119	1.04728e-15	6.40381e-15
AL513166.2	11.0241	-4.84776	1.20467	-4.02412	5.71884e-05	0.000162623
TENM2	38.8316	-4.84734	0.674164	-7.19015	6.47215e-13	3.42139e-12
OSCAR	2.89996	-4.84584	1.71959	-2.81802	0.0048321	0.010642
SV2A	841.416	-4.84512	0.161305	-30.037	3.22398e-198	4.91053e-196
FAM171B	595.889	-4.84335	0.17881	-27.0865	1.41907e-161	1.44095e-159
DUSP5	532.267	-4.84037	0.231169	-20.9387	2.37974e-97	1.09049e-95
LINC01607	2.88741	-4.84035	1.71039	-2.82996	0.00465534	0.0102856
SNTG1	5.80234	-4.83831	1.45569	-3.32373	0.000888216	0.00218564
AC007448.4	10.0442	-4.83663	1.25474	-3.8547	0.000115874	0.000318685
ANGPTL2	85.7781	-4.83397	0.436581	-11.0723	1.70895e-28	1.75793e-27
NLRP3P1	26.4534	-4.83374	0.761946	-6.34394	2.23961e-10	1.00565e-09
AL353147.1	15.0958	-4.83232	1.02248	-4.7261	2.28877e-06	7.45959e-06
RN7SL280P	2.8686	-4.83227	1.72169	-2.80671	0.00500509	0.0109864
SPINK8	2.85796	-4.82735	1.70644	-2.8289	0.00467088	0.0103183
LMO3	219.834	-4.82673	0.33962	-14.2121	7.70277e-46	1.30689e-44
AL691420.1	2.85387	-4.82571	1.71248	-2.81796	0.004833	0.0106431
AC126915.2	2.8495	-4.8236	1.72693	-2.79317	0.00521943	0.0114189
NAB1	366.943	-4.8234	0.222751	-21.6538	5.59342e-104	2.83982e-102
MEX3A	1719.5	-4.82137	0.157344	-30.6422	3.35311e-206	5.41487e-204
MSI1	615.301	-4.82016	0.206058	-23.3922	5.13053e-121	3.2514e-119
GRIN2A	150.388	-4.81912	0.327007	-14.7371	3.72611e-49	6.93171e-48
CAST	552.608	-4.81866	0.189485	-25.4304	1.16416e-142	9.54363e-141
AL355304.1	2.83696	-4.81809	1.706	-2.82421	0.00473978	0.0104558
LINC01679	2.82879	-4.81469	1.80633	-2.66546	0.00768832	0.0163619
AC092078.3	2.8266	-4.81367	1.73301	-2.77764	0.00547552	0.0119345
FCN3	5.64164	-4.81293	1.45368	-3.31086	0.000930084	0.00228155
TSPAN19	2.82223	-4.81153	1.71472	-2.80602	0.00501569	0.0110074
TBX10	5.70474	-4.81114	1.48744	-3.23451	0.00121851	0.00294328
KCNJ2-AS1	10.7776	-4.8086	1.23408	-3.8965	9.75929e-05	0.000270266
AC092490.1	641.426	-4.80854	0.177002	-27.1667	1.60906e-162	1.66541e-160
NCKAP5	21.6713	-4.80806	0.883948	-5.4393	5.34914e-08	2.00223e-07
ZBTB40-IT1	2.81187	-4.80707	1.72963	-2.77925	0.00544851	0.0118795
SPOCK3	31.2883	-4.80504	0.693437	-6.92931	4.22891e-12	2.12332e-11
AC015909.2	2.8075	-4.8049	1.72991	-2.77754	0.00547725	0.0119373
HDAC4-AS1	10.6783	-4.80469	1.19547	-4.0191	5.84216e-05	0.000165901
MRGPRG-AS1	2.80123	-4.80216	1.71948	-2.7928	0.00522539	0.0114302
KIAA1549L	103.615	-4.79964	0.41003	-11.7056	1.19326e-31	1.36292e-30
PNMA2	199.343	-4.79924	0.293474	-16.3532	4.12866e-60	9.69151e-59
AL049552.1	2.78869	-4.79662	1.72033	-2.78819	0.00530027	0.0115779
CXCL6	30.7092	-4.79515	0.699445	-6.85565	7.09913e-12	3.51508e-11
C1orf147	2.78023	-4.7927	1.72774	-2.77397	0.00553766	0.0120621
SYNPR	9.79365	-4.78911	1.24108	-3.85882	0.000113934	0.000313544
AC026471.4	34.4716	-4.78867	0.676693	-7.07657	1.4777e-12	7.65612e-12
LINC01370	2.78953	-4.78771	1.78513	-2.68199	0.00731859	0.0156364
AL022326.2	5.5405	-4.77985	1.51422	-3.15664	0.00159599	0.00378048
BHLHB9	5.5742	-4.77651	1.46215	-3.26678	0.00108779	0.00264398
KCTD14	40.8015	-4.77474	0.613904	-7.77766	7.3876e-15	4.33252e-14
ADAMTS7P1	2.74042	-4.77399	1.80023	-2.65188	0.00800457	0.0169775
ASB9	5.55728	-4.77253	1.45796	-3.27344	0.00106248	0.00258669
TBC1D4	703.79	-4.7697	0.16359	-29.1564	6.92621e-187	9.47301e-185
CDX4	29.0937	-4.76477	0.740611	-6.43357	1.24643e-10	5.70288e-10
RNF150	293.92	-4.76024	0.280897	-16.9465	2.04106e-64	5.23587e-63
CD74	288.748	-4.76012	0.240172	-19.8196	2.01533e-87	7.96828e-86
AC055764.1	2.72653	-4.75816	1.74016	-2.73433	0.00625073	0.0135055
AC022874.1	2.7118	-4.75133	1.74991	-2.71519	0.00662386	0.014252
GAPDHP33	2.70771	-4.7495	1.72828	-2.7481	0.00599416	0.0129805
ANO1	91.6057	-4.7483	0.459427	-10.3353	4.88133e-25	4.44476e-24
VSTM2L	25.0317	-4.74793	0.785735	-6.04266	1.51595e-09	6.4118e-09
HCN1	34.3493	-4.74709	0.674232	-7.04074	1.91217e-12	9.83681e-12
AC092162.2	2.69926	-4.7455	1.72892	-2.74477	0.00605529	0.0131044
AC010931.2	14.6203	-4.7443	1.0095	-4.69963	2.60634e-06	8.44635e-06
WFIKKN1	68.684	-4.74278	0.470992	-10.0698	7.51607e-24	6.55443e-23
AC079089.1	2.6908	-4.74152	1.74828	-2.7121	0.00668575	0.0143759
ORM1	2.68453	-4.73861	1.73597	-2.72966	0.00633993	0.013685
MACC1-AS1	2.68234	-4.73748	1.80987	-2.61759	0.00885537	0.0186317
AL355916.2	2.68044	-4.73686	1.73819	-2.72516	0.00642695	0.0138617
MAGI2	273.682	-4.73044	0.248052	-19.0703	4.4536e-81	1.59823e-79
RN7SKP75	2.66163	-4.72791	1.81893	-2.59929	0.00934178	0.0195782
SOD3	30.2092	-4.7264	0.711853	-6.63957	3.14601e-11	1.49186e-10
C20orf203	5.40379	-4.72539	1.4976	-3.15532	0.00160324	0.00379665
AC100793.3	5.40161	-4.72469	1.49051	-3.16986	0.00152514	0.00362312
APCDD1L	39.0067	-4.72395	0.650855	-7.25807	3.92654e-13	2.10307e-12
AC005906.2	2.65317	-4.72394	1.77421	-2.66256	0.00775496	0.0164924
SGCA	2.65317	-4.72394	1.77421	-2.66256	0.00775496	0.0164924
ZCCHC12	24.1099	-4.72245	0.827165	-5.7092	1.1351e-08	4.48536e-08
DCHS2	2.6488	-4.72173	1.75493	-2.69056	0.00713332	0.0152734
SEMA3G	29.5948	-4.7195	0.707263	-6.67291	2.5078e-11	1.19712e-10
AL358473.1	256.245	-4.719	0.27497	-17.1619	5.12366e-66	1.34921e-64
PLEKHH2	215.574	-4.71867	0.284968	-16.5586	1.38793e-61	3.3519e-60
CAMK4	142.504	-4.7165	0.327744	-14.3908	5.91024e-47	1.03418e-45
CRYZL2P-SEC16B	2.65401	-4.71623	1.93712	-2.43466	0.0149058	0.0299422
ZNF710-AS1	48.4407	-4.71621	0.555137	-8.49557	1.96959e-17	1.30884e-16
DNAH9	23.5041	-4.71132	0.811577	-5.80515	6.43095e-09	2.59006e-08
CLRN1-AS1	2.62153	-4.70877	1.75882	-2.67724	0.00742319	0.0158447
AC008517.1	105.793	-4.70859	0.404745	-11.6335	2.78507e-31	3.13695e-30
AC015983.2	2.6371	-4.70652	1.81977	-2.58633	0.00970052	0.0202635
AL513327.3	2.61526	-4.70576	1.76448	-2.66694	0.00765457	0.0163001
OR52A1	2.61526	-4.70576	1.76448	-2.66694	0.00765457	0.0163001
AC005052.1	5.25581	-4.70563	1.47485	-3.19058	0.00141986	0.00338994
SLCO3A1	174.141	-4.70562	0.303285	-15.5155	2.72492e-54	5.65378e-53
TGFBI	164.375	-4.70512	0.309801	-15.1875	4.27683e-52	8.56227e-51
AP001626.1	14.635	-4.70433	0.985991	-4.77117	1.83163e-06	6.02535e-06
AC008013.1	5.3208	-4.70411	1.47113	-3.19762	0.00138568	0.00331513
CASC11	2.62893	-4.70389	1.94495	-2.41851	0.015584	0.0311715
PIPOX	300.024	-4.70301	0.242892	-19.3626	1.59648e-83	5.96887e-82
FOXO1	956.65	-4.70073	0.148562	-31.6415	9.91636e-220	1.78408e-217
VPS33B-DT	5.23481	-4.70052	1.47334	-3.19039	0.00142083	0.00339195
DGKH	493.051	-4.6999	0.236904	-19.8388	1.37701e-87	5.48494e-86
AC120057.4	9.60122	-4.69949	1.21326	-3.87344	0.000107311	0.000296169
RNF128	14.1885	-4.69822	1.00658	-4.66751	3.04871e-06	9.81115e-06
SEL1L3	941.691	-4.69813	0.15009	-31.3021	4.36901e-215	7.45987e-213
RPS3AP38	19.5154	-4.69344	0.856209	-5.48165	4.21366e-08	1.59025e-07
AC009242.1	5.20535	-4.6933	1.47625	-3.1792	0.00147682	0.00351528
TLR3	14.1118	-4.69288	1.00299	-4.6789	2.88422e-06	9.30525e-06
AC146944.3	2.60983	-4.69284	1.78296	-2.63205	0.00848721	0.0179161
LINC00637	2.60793	-4.69263	1.83771	-2.55352	0.010664	0.0221091
AC104958.2	2.58799	-4.69198	1.82601	-2.56952	0.0101839	0.0211979
CD24	7207.05	-4.69169	0.105772	-44.3566	0	0
AC011411.1	2.60355	-4.68973	1.77384	-2.64383	0.00819749	0.0173565
DLGAP1	313.359	-4.68926	0.239156	-19.6075	1.33405e-85	5.11615e-84
SLC27A6	38.988	-4.68918	0.621245	-7.54805	4.41829e-14	2.49193e-13
ANKRD29	19.0049	-4.68576	0.872054	-5.37324	7.73336e-08	2.86495e-07
AC007834.2	2.57107	-4.6836	1.82088	-2.57216	0.0101067	0.0210579
CEP126	99.6548	-4.68212	0.38571	-12.139	6.56465e-34	8.10961e-33
ZDHHC14	131.43	-4.68203	0.360844	-12.9752	1.69165e-38	2.38173e-37
AP000688.2	52.68	-4.68172	0.538051	-8.70126	3.28207e-18	2.26526e-17
AC107294.2	23.4387	-4.68003	0.780933	-5.99287	2.06167e-09	8.62336e-09
TPSD1	2.58255	-4.67938	1.76149	-2.65649	0.00789581	0.0167688
HS3ST1	24.2551	-4.67903	0.767775	-6.09427	1.09938e-09	4.70181e-09
EDIL3	632.391	-4.67709	0.209611	-22.3132	2.75155e-110	1.50532e-108
TUBG1P	5.20007	-4.67519	1.49758	-3.12183	0.00179729	0.00422558
SIM1	5.1938	-4.67353	1.50924	-3.09662	0.00195743	0.00457719
EPCAM-DT	19.6719	-4.67323	0.866926	-5.39057	7.02336e-08	2.60877e-07
ITPRID1	2.55226	-4.67272	1.95703	-2.38766	0.0169559	0.0336544
TMSB15B	13.9509	-4.67243	1.00386	-4.65444	3.24856e-06	1.04392e-05
AC106900.1	2.56783	-4.67214	1.7628	-2.65041	0.00803952	0.0170462
AC025031.5	5.13255	-4.66986	1.56221	-2.98926	0.00279656	0.00639599
AC104561.1	2.5438	-4.6695	1.86594	-2.50249	0.0123323	0.0252264
AL024508.2	2.55528	-4.66603	1.75376	-2.66058	0.00780052	0.0165814
AC060766.4	5.16215	-4.66565	1.4961	-3.11855	0.00181745	0.00427071
ITGA2	146.741	-4.66401	0.325174	-14.3431	1.17622e-46	2.04481e-45
LPAL2	2.54683	-4.6618	1.76042	-2.64812	0.00809416	0.0171499
AC010201.2	2.54683	-4.6618	1.76042	-2.64812	0.00809416	0.0171499
AC068700.2	2.54056	-4.65875	1.75508	-2.65443	0.00794425	0.0168616
AC016042.1	2.53428	-4.65569	1.75566	-2.65182	0.00800597	0.0169778
CU638689.4	5.1127	-4.65177	1.5242	-3.05194	0.00227368	0.00525934
LINC01505	2.52583	-4.65143	1.76236	-2.63932	0.00830727	0.0175722
LINC01343	2.51956	-4.64836	1.75948	-2.64189	0.00824442	0.0174473
AC068481.1	2.51956	-4.64836	1.75948	-2.64189	0.00824442	0.0174473
RASGRP1	66.0656	-4.64753	0.471612	-9.85456	6.55055e-23	5.49438e-22
NECTIN3	436.056	-4.64473	0.199232	-23.3131	3.26122e-120	2.04739e-118
ADGRF5	2.50701	-4.64215	1.77529	-2.61487	0.00892612	0.0187584
AC011498.3	2.50701	-4.64215	1.77529	-2.61487	0.00892612	0.0187584
GNG3	9.60002	-4.64162	1.2047	-3.85291	0.000116721	0.00032095
AC046130.2	5.02156	-4.64152	1.49102	-3.11298	0.00185209	0.00434488
LINC01436	2.50483	-4.64096	1.76861	-2.62408	0.00868844	0.0183058
COL16A1	160.111	-4.64037	0.324114	-14.3171	1.7113e-46	2.96158e-45
NFASC	306.388	-4.64007	0.266918	-17.3839	1.09338e-67	3.00002e-66
SYTL2	103.239	-4.63928	0.396519	-11.7	1.27421e-31	1.45352e-30
AC244197.3	5.01092	-4.63872	1.48996	-3.11331	0.00185003	0.00434194
TENM3-AS1	81.8408	-4.63827	0.425658	-10.8967	1.19521e-27	1.19197e-26
AC053503.5	2.49856	-4.63787	1.76922	-2.62143	0.0087563	0.0184377
TDRG1	9.6357	-4.63762	1.22014	-3.80088	0.000144182	0.000392953
FGF1	4.99401	-4.63408	1.52092	-3.0469	0.00231215	0.00534419
AC004466.3	5.04752	-4.63359	1.58702	-2.91968	0.00350389	0.00789449
TMEM56	121.305	-4.62959	0.355975	-13.0054	1.14014e-38	1.61457e-37
AF241728.2	2.4994	-4.62845	1.88076	-2.46094	0.0138574	0.0280211
ETV5-AS1	2.47537	-4.6258	1.80976	-2.55604	0.0105872	0.0219566
KCTD16	18.644	-4.62425	0.874076	-5.29044	1.2202e-07	4.44973e-07
TRAF5	451.377	-4.62381	0.199534	-23.173	8.51565e-119	5.24779e-117
AL606760.3	2.4691	-4.62276	1.79659	-2.57308	0.0100798	0.0210051
RNU6-616P	4.97005	-4.62233	1.50518	-3.07095	0.00213381	0.00495891
PCDHB10	36.8504	-4.62151	0.624263	-7.40314	1.33001e-13	7.31506e-13
KRT18P7	4.93017	-4.62062	1.62571	-2.84221	0.00448019	0.00991991
ITGA4	55.2418	-4.61663	0.510692	-9.03995	1.56749e-19	1.14308e-18
Z99756.1	2.45656	-4.61631	1.81174	-2.54799	0.0108345	0.0224157
EPHB6	41.0689	-4.61516	0.611728	-7.54447	4.54131e-14	2.55915e-13
TRIM54	37.0734	-4.61473	0.638243	-7.23038	4.81661e-13	2.56544e-12
AL117372.1	5.00967	-4.61392	1.48558	-3.10581	0.00189757	0.0044473
TNFRSF11A	110.068	-4.61386	0.385117	-11.9804	4.50067e-33	5.4006e-32
DIO1	2.47212	-4.61371	1.82728	-2.52491	0.0115729	0.0238038
AC018845.3	2.47212	-4.61371	1.82728	-2.52491	0.0115729	0.0238038
KEL	5.00239	-4.613	1.49593	-3.08369	0.00204449	0.00476579
PDGFRB	158.636	-4.61	0.321349	-14.3458	1.13211e-46	1.9694e-45
LINC00877	31.3553	-4.60877	0.667903	-6.90036	5.18704e-12	2.59565e-11
MAF	137.357	-4.6081	0.324864	-14.1847	1.13944e-45	1.92955e-44
RF00093	2.45958	-4.60716	1.81385	-2.53998	0.0110858	0.0228949
MPO	2.45958	-4.60716	1.81385	-2.53998	0.0110858	0.0228949
AC009486.2	2.43964	-4.60687	1.86644	-2.46827	0.0135766	0.0275114
AC009090.5	2.43556	-4.60501	1.8561	-2.48101	0.013101	0.0266422
AC104758.3	67.2385	-4.60308	0.464831	-9.90268	4.05259e-23	3.42706e-22
C22orf42	2.44923	-4.60241	1.87118	-2.45963	0.0139081	0.0281066
FGFR1	6748.89	-4.6023	0.104784	-43.9219	0	0
PURG	105.092	-4.60072	0.371394	-12.3877	3.04623e-35	3.92033e-34
AC139100.1	4.95703	-4.60015	1.50134	-3.06403	0.00218379	0.00506671
SLC9C1	2.44485	-4.59935	1.79798	-2.55806	0.0105258	0.0218393
RGS6	22.6631	-4.5992	0.799084	-5.75559	8.63407e-09	3.4422e-08
UBE2V1P1	2.44267	-4.59834	1.83043	-2.51217	0.0119992	0.0246107
GLYATL1P2	2.44077	-4.59756	1.82106	-2.52466	0.0115812	0.023819
CLYBL-AS2	2.4364	-4.59495	1.80792	-2.54156	0.0110359	0.0228007
KIAA0895LP1	2.43013	-4.59164	1.79437	-2.55892	0.0104999	0.0217891
CYP2A6	2.42604	-4.58971	1.79997	-2.54988	0.010776	0.0223137
AC113143.1	2.42385	-4.58838	1.78742	-2.56704	0.0102572	0.0213366
CNKSR2	247.53	-4.5852	0.2828	-16.2136	4.04404e-59	9.30546e-58
RB1-DT	4.85116	-4.585	1.51117	-3.03407	0.00241275	0.00556231
EGF	123.356	-4.58416	0.340626	-13.458	2.76137e-41	4.19875e-40
AC104561.4	2.41321	-4.58328	1.98135	-2.31321	0.0207112	0.0404079
GSN-AS1	2.41131	-4.58194	1.78878	-2.56149	0.0104223	0.0216465
LRRC36	2.41131	-4.58194	1.78878	-2.56149	0.0104223	0.0216465
PNMA3	76.2065	-4.5812	1.08296	-4.23026	2.33422e-05	6.9472e-05
AC107926.1	2.40913	-4.58068	1.78899	-2.56049	0.0104526	0.0217026
FATE1	2.40913	-4.58068	1.78899	-2.56049	0.0104526	0.0217026
GNG2	192.813	-4.57807	0.283574	-16.1442	1.24801e-58	2.8497e-57
AC104758.4	2.40285	-4.57743	1.78368	-2.56628	0.0102795	0.0213764
AC097709.1	2.39877	-4.57552	1.81198	-2.52514	0.0115651	0.0237913
SOGA3	2.39877	-4.57552	1.81198	-2.52514	0.0115651	0.0237913
DNAJC6	191.709	-4.57333	0.279986	-16.3341	5.64337e-60	1.32124e-58
IGDCC3	848.988	-4.57057	0.157033	-29.1057	3.03911e-186	4.07347e-184
AL161725.1	9.25015	-4.56472	1.26885	-3.59754	0.000321239	0.000837772
TULP1	29.7663	-4.56398	1.24531	-3.66494	0.000247395	0.000655393
DOC2GP	66.4028	-4.56358	0.932549	-4.89366	9.89782e-07	3.33791e-06
AC005586.2	2.37558	-4.56319	1.79008	-2.54915	0.0107984	0.0223446
AC004877.2	2.3734	-4.56189	1.80147	-2.53231	0.0113313	0.0233643
LPL	150.774	-4.56065	0.34176	-13.3446	1.27372e-40	1.90114e-39
MTND5P42	2.36713	-4.55863	1.79344	-2.54184	0.0110272	0.0227862
AC126177.3	2.36086	-4.55536	1.79414	-2.53902	0.0111163	0.0229524
COLCA2	9.21515	-4.55385	1.3204	-3.44885	0.000562986	0.00142391
SCUBE1	161.557	-4.54954	0.315397	-14.4248	3.6115e-47	6.35676e-46
FAM201B	2.3505	-4.54926	1.99112	-2.28477	0.022326	0.0432803
DBH	13.6183	-4.5484	1.00658	-4.51868	6.2225e-06	1.94845e-05
AP002761.4	4.71452	-4.54824	1.50536	-3.02136	0.00251646	0.00578932
PIK3R6	2.34394	-4.54583	1.86782	-2.43376	0.0149429	0.0300033
DGKI	17.6689	-4.54308	0.877985	-5.17444	2.28594e-07	8.14883e-07
CNTN2	70.3944	-4.54077	0.466413	-9.7355	2.12765e-22	1.74742e-21
POM121L6P	2.33358	-4.54068	1.82765	-2.48444	0.0129756	0.0264134
CCDC146	18.0269	-4.53953	0.882535	-5.14373	2.69331e-07	9.53131e-07
LINC00623	44.7089	-4.53808	0.558742	-8.12197	4.58672e-16	2.85413e-15
AC016405.3	2.32921	-4.53709	1.9945	-2.2748	0.0229179	0.0443197
AC016571.1	2.32513	-4.5361	1.82011	-2.49221	0.0126951	0.0259034
ZFYVE28	56.8342	-4.53546	0.486458	-9.32345	1.12617e-20	8.64033e-20
CD4	42.5567	-4.53468	0.56906	-7.96872	1.60324e-15	9.72577e-15
FAM229B	90.0857	-4.53187	0.396078	-11.4419	2.58274e-30	2.80988e-29
AC073569.3	2.33224	-4.5293	1.92952	-2.34738	0.0189061	0.037192
AC242988.2	2.3104	-4.52795	1.83697	-2.4649	0.013705	0.0277404
C8orf34-AS1	8.14638	-4.52717	1.29468	-3.49674	0.000470972	0.00120276
VCAN-AS1	4.73208	-4.52693	1.50814	-3.00165	0.00268516	0.00615803
AC016924.1	2.32815	-4.5267	1.88307	-2.40389	0.0162215	0.0323165
AC107294.3	2.32815	-4.5267	1.88307	-2.40389	0.0162215	0.0323165
COX4I2	2.32407	-4.52564	2.00274	-2.25973	0.0238379	0.0459399
SEMA3A	658.743	-4.52538	0.181909	-24.8772	1.31499e-136	1.00717e-134
AL157414.4	2.32188	-4.52323	1.87904	-2.40721	0.0160751	0.0320605
LINC02320	2.30194	-4.52274	1.88921	-2.39399	0.0166663	0.0331254
CYYR1-AS1	2.30194	-4.52274	1.88921	-2.39399	0.0166663	0.0331254
AL355102.5	2.3178	-4.52218	2.00982	-2.25004	0.0244464	0.0469773
VSNL1	779.065	-4.52211	0.193808	-23.333	2.05231e-120	1.29146e-118
AC106754.1	2.29786	-4.52074	1.87995	-2.40471	0.0161853	0.0322587
GALNT17	843.896	-4.52008	0.149504	-30.2338	8.52952e-201	1.32937e-198
PNMA6F	2.31342	-4.5182	1.85293	-2.43841	0.0147521	0.0296646
DLEU7	17.8172	-4.51656	0.892828	-5.0587	4.22113e-07	1.46651e-06
AC245100.2	4.69227	-4.51603	1.50315	-3.00439	0.00266117	0.00610697
AL445228.2	4.68062	-4.51365	1.50326	-3.00258	0.00267698	0.00614031
ANKRD18A	51.8993	-4.51136	0.517341	-8.72027	2.77533e-18	1.92244e-17
CXXC5-AS1	2.2987	-4.50995	1.84603	-2.44305	0.0145637	0.0293166
KCTD12	290.309	-4.50881	0.242467	-18.5956	3.48876e-77	1.16034e-75
PPP1R1B	169.534	-4.5088	0.29251	-15.4141	1.31502e-53	2.68279e-52
SLC35D3	2.29461	-4.50784	1.84248	-2.44661	0.0144208	0.0290486
PGM1	1353.16	-4.50664	0.138019	-32.6524	7.41803e-234	1.51798e-231
DMP1	2.29053	-4.50619	1.91178	-2.35707	0.0184199	0.0363316
CDH9	2.29053	-4.50619	1.91178	-2.35707	0.0184199	0.0363316
AC242988.1	2.28615	-4.50295	1.82617	-2.46579	0.0136711	0.027684
AC018659.2	2.28615	-4.50295	1.82617	-2.46579	0.0136711	0.027684
AL078621.3	2.28397	-4.50181	1.85658	-2.42478	0.0153175	0.0306797
C1orf116	51.8613	-4.50154	0.533271	-8.44137	3.13646e-17	2.06279e-16
AL096865.1	2.27988	-4.49951	1.82455	-2.46609	0.0136595	0.0276669
RPS27P25	11.9993	-4.49931	1.0513	-4.27976	1.87094e-05	5.6208e-05
AC007431.1	2.2777	-4.49823	1.83489	-2.45149	0.0142264	0.0286937
SPATA21	2.2758	-4.49767	1.87215	-2.40241	0.0162875	0.0324407
LOXHD1	17.6169	-4.4966	0.885075	-5.08047	3.76499e-07	1.31434e-06
LINC00472	28.6876	-4.49462	0.678819	-6.62123	3.56214e-11	1.68443e-10
RAD1P2	2.26924	-4.4937	1.89105	-2.3763	0.0174874	0.034617
AC092384.2	2.26515	-4.49127	1.81769	-2.47086	0.0134788	0.0273292
AL035443.1	4.59881	-4.49069	1.53537	-2.92482	0.00344651	0.00777044
AP001271.1	2.26297	-4.49005	1.85078	-2.42603	0.0152649	0.0305857
NTF4	11.8561	-4.4897	1.07233	-4.18685	2.82851e-05	8.33505e-05
EGR2	20.6066	-4.48797	0.82352	-5.44974	5.04434e-08	1.89283e-07
AP001347.1	20.587	-4.48517	0.795239	-5.64003	1.70022e-08	6.62081e-08
GSG1L	2.25261	-4.48441	1.82511	-2.45706	0.0140078	0.0282889
WDR45BP1	4.5253	-4.48244	1.52089	-2.94725	0.00320611	0.00725775
HNRNPA1P61	2.24824	-4.48181	1.88875	-2.3729	0.0176489	0.034911
LINC01828	2.24824	-4.48181	1.88875	-2.3729	0.0176489	0.034911
OR2A42	2.24824	-4.48181	1.88875	-2.3729	0.0176489	0.034911
PPFIA4	925.672	-4.47978	0.313289	-14.2992	2.21328e-46	3.8229e-45
TP53I11	559.228	-4.47696	0.200752	-22.3009	3.62158e-110	1.97324e-108
RELN	4.50212	-4.47577	1.51933	-2.94588	0.00322042	0.00728644
ZEB1-AS1	152.621	-4.4722	0.316922	-14.1114	3.23236e-45	5.41223e-44
FRMD4A	289.237	-4.47022	0.233714	-19.1268	1.50927e-81	5.48226e-80
AL137026.1	8.24084	-4.46802	1.25913	-3.5485	0.000387437	0.00100068
C5orf56	4.53984	-4.46624	1.51181	-2.95424	0.00313443	0.00710807
LINC02254	8.65269	-4.46599	1.25505	-3.55843	0.000373084	0.000965838
AP1S2	3132.47	-4.46448	0.108614	-41.1043	0	0
SPEGNB	2.21688	-4.46432	1.8325	-2.43618	0.0148431	0.0298298
AC096564.1	2.21688	-4.46432	1.8325	-2.43618	0.0148431	0.0298298
PVALB	2.21688	-4.46432	1.8325	-2.43618	0.0148431	0.0298298
LINGO2	84.3435	-4.46398	0.410204	-10.8823	1.39944e-27	1.39356e-26
TRIB2	1643.83	-4.46144	0.128917	-34.6072	1.97178e-262	5.08245e-260
SYT12	160.583	-4.46134	0.331887	-13.4423	3.41488e-41	5.18362e-40
HMX3	8.16227	-4.45908	1.2479	-3.57327	0.000352546	0.000915499
EPHB3	118.419	-4.45822	0.349814	-12.7445	3.34445e-37	4.55794e-36
LINC02427	2.20434	-4.45703	1.89491	-2.3521	0.0186676	0.0367606
AC067863.1	2.20215	-4.45592	1.83685	-2.42585	0.0152725	0.0305987
RPL18AP7	8.13937	-4.45589	1.26769	-3.51496	0.000439819	0.00112793
CA12	59.3438	-4.45406	0.501955	-8.87342	7.09323e-19	5.02639e-18
AP003120.1	8.08779	-4.45114	1.30761	-3.40403	0.000663999	0.00166245
LINC02026	2.1937	-4.45097	1.84555	-2.41173	0.0158769	0.0317006
AC068397.1	2.1937	-4.45097	1.84555	-2.41173	0.0158769	0.0317006
AC019254.1	2.1937	-4.45097	1.84555	-2.41173	0.0158769	0.0317006
PAQR8	246.454	-4.4475	0.256959	-17.3082	4.07985e-67	1.09698e-65
DPP4	27.6937	-4.44367	0.698017	-6.36614	1.93839e-10	8.74643e-10
GAB4	2.19672	-4.44256	2.04708	-2.17019	0.0299921	0.05654
PCDHGC4	36.1559	-4.44255	0.615373	-7.21928	5.22618e-13	2.77917e-12
AC004987.2	2.17897	-4.44231	1.87073	-2.37464	0.0175663	0.0347578
ITGA9-AS1	24.5639	-4.44026	0.737387	-6.02161	1.72686e-09	7.26605e-09
AL392023.1	117.181	-4.43836	0.357297	-12.422	1.98422e-35	2.56962e-34
PHC1	2205.13	-4.4379	0.118434	-37.4716	2.66806e-307	1.10035e-304
ADRA2B	85.5667	-4.43567	0.404181	-10.9745	5.06991e-28	5.12864e-27
AL033397.2	2.16643	-4.43514	1.87251	-2.36856	0.0178576	0.035303
CRYZL2P	12.2374	-4.43495	1.01809	-4.35616	1.32362e-05	4.02795e-05
AC079834.2	4.38352	-4.43488	1.55077	-2.8598	0.00423906	0.00943511
SLC30A3	52.395	-4.43442	0.558483	-7.94011	2.01995e-15	1.21847e-14
AL022326.1	2.16016	-4.43121	1.90656	-2.32419	0.0201151	0.0393618
BMF	384.479	-4.43065	0.441143	-10.0436	9.80728e-24	8.52477e-23
LINC02078	8.40305	-4.42635	1.28693	-3.43947	0.000582854	0.00147069
LINC01460	16.2696	-4.41934	0.881907	-5.01112	5.41146e-07	1.86411e-06
AC120193.1	2.13916	-4.41749	2.04163	-2.16371	0.0304869	0.057388
AC090409.1	2.13916	-4.41749	2.04163	-2.16371	0.0304869	0.057388
ADAMTS4	115.852	-4.41595	0.37567	-11.7549	6.66665e-32	7.70314e-31
C3P1	2.15472	-4.41594	1.88249	-2.3458	0.0189863	0.0373279
AC005609.5	2.1307	-4.41347	1.93489	-2.28099	0.022549	0.0436757
NHLH2	27.0816	-4.41346	0.692787	-6.3706	1.88295e-10	8.5034e-10
RGMB-AS1	8.28494	-4.41195	1.26394	-3.49062	0.000481904	0.0012288
AC009533.3	2.14627	-4.41097	1.89723	-2.32495	0.0200748	0.0392893
NCAM2	12.4147	-4.40947	1.0113	-4.36021	1.29937e-05	3.9573e-05
AP003072.5	2.14218	-4.40855	1.87452	-2.35182	0.0186817	0.0367829
IFNL4P1	2.14218	-4.40855	1.87452	-2.35182	0.0186817	0.0367829
ZNF536	7.89533	-4.40832	1.25198	-3.52108	0.000429793	0.00110359
PCED1B-AS1	2.13781	-4.40677	2.05817	-2.14111	0.032265	0.0603662
AL365181.4	2.1381	-4.40673	1.94025	-2.27122	0.0231339	0.0447053
GNAQP1	4.31071	-4.40669	1.58511	-2.78005	0.00543502	0.011852
AL929091.1	4.37879	-4.40662	1.58087	-2.78746	0.00531228	0.0116023
AL022337.1	2.13591	-4.4049	1.87777	-2.34582	0.0189852	0.0373279
AKR1C1	8.26372	-4.40414	1.2515	-3.51908	0.000433039	0.0011115
AP002851.1	12.0018	-4.40369	1.05448	-4.17619	2.96431e-05	8.71795e-05
ATP13A4	2.13372	-4.40337	1.86397	-2.36236	0.0181588	0.0358462
AP003025.2	2.13372	-4.40337	1.86397	-2.36236	0.0181588	0.0358462
AC005332.7	2.13372	-4.40337	1.86397	-2.36236	0.0181588	0.0358462
AC027312.1	2.12964	-4.40127	1.88616	-2.33346	0.0196241	0.0384774
ZMAT1	154.052	-4.40023	0.302869	-14.5285	7.99584e-48	1.43566e-46
VAV3	226.66	-4.39885	0.250428	-17.5653	4.53906e-69	1.27814e-67
AC011487.1	2.12337	-4.39764	1.90067	-2.31374	0.0206821	0.04036
AP003396.2	2.10751	-4.39749	2.09746	-2.09658	0.0360309	0.0665758
SLC38A5	218.668	-4.39693	0.259886	-16.9187	3.27603e-64	8.34002e-63
TMEM114	2.119	-4.39459	1.86609	-2.35497	0.0185243	0.0365079
AL731733.1	2.1171	-4.39401	1.92451	-2.28319	0.0224195	0.0434404
PAQR5	206.593	-4.39247	0.259362	-16.9357	2.45366e-64	6.27628e-63
LINC02520	2.11491	-4.39235	1.86672	-2.35298	0.0186234	0.036679
AL122008.3	2.11272	-4.39086	1.85599	-2.36578	0.017992	0.0355372
AC005740.5	2.11272	-4.39086	1.85599	-2.36578	0.017992	0.0355372
GOLGA6D	2.11272	-4.39086	1.85599	-2.36578	0.017992	0.0355372
COL2A1	203.281	-4.3885	0.257404	-17.0491	3.55041e-65	9.20463e-64
AC015813.7	2.10645	-4.38717	1.85341	-2.36708	0.0179289	0.0354231
AL139289.3	2.098	-4.38205	1.8634	-2.35164	0.0186911	0.0367934
AC113143.3	2.098	-4.38205	1.8634	-2.35164	0.0186911	0.0367934
PROKR1	25.4804	-4.38014	0.740799	-5.91272	3.3651e-09	1.38633e-08
ADAMTS10	88.4827	-4.38003	0.382657	-11.4464	2.45229e-30	2.67229e-29
AC005234.2	2.09391	-4.3798	1.86983	-2.34236	0.0191623	0.0376436
AC068279.2	2.09391	-4.3798	1.86983	-2.34236	0.0191623	0.0376436
AL358074.1	2.08764	-4.37608	1.89266	-2.31213	0.0207705	0.0405089
QRFPR	2.08545	-4.37463	1.8565	-2.35639	0.0184538	0.036385
AC091951.1	2.08545	-4.37463	1.8565	-2.35639	0.0184538	0.036385
AC010201.1	2.08545	-4.37463	1.8565	-2.35639	0.0184538	0.036385
FKBP10	2378.05	-4.37257	0.124057	-35.2465	3.87544e-272	1.12923e-269
RASGRF1	15.4455	-4.3721	0.900682	-4.85421	1.20869e-06	4.04207e-06
Z98884.1	2.07918	-4.3709	1.86624	-2.34208	0.0191764	0.0376629
ZNF602P	2.07918	-4.3709	1.86624	-2.34208	0.0191764	0.0376629
COX6CP1	4.18661	-4.36832	1.63551	-2.67092	0.00756434	0.0161216
GPR82	8.07786	-4.36612	1.2469	-3.50158	0.000462516	0.00118308
CYP3A7	2.07072	-4.36571	1.86217	-2.34442	0.0190564	0.0374497
TNN	15.7262	-4.36503	0.884112	-4.93719	7.92557e-07	2.69278e-06
AL162713.2	2.06664	-4.36324	1.92943	-2.26141	0.0237338	0.0457557
AC004687.3	2.06664	-4.36324	1.92943	-2.26141	0.0237338	0.0457557
AL136379.2	2.06445	-4.36195	1.86848	-2.33449	0.0195702	0.0383745
SST	2.06445	-4.36195	1.86848	-2.33449	0.0195702	0.0383745
ORAI3	45.3511	-4.36181	0.548894	-7.94654	1.91795e-15	1.15851e-14
RIMKLA	602.528	-4.36036	0.190043	-22.9441	1.68794e-116	1.01001e-114
AC104211.1	2.05818	-4.35812	1.8872	-2.3093	0.0209268	0.040793
IL17C	23.3511	-4.35792	0.775774	-5.61752	1.93721e-08	7.50988e-08
TMEM26-AS1	2.056	-4.35669	1.87559	-2.32283	0.0201881	0.0394909
FAR2	333.873	-4.3565	0.208482	-20.8963	5.78047e-97	2.62639e-95
PART1	4.19303	-4.35511	1.61735	-2.69274	0.00708677	0.015181
GALNT16	83.7401	-4.35408	0.415396	-10.4817	1.0479e-25	9.78787e-25
NDUFAF4P3	2.04754	-4.35114	1.93255	-2.25151	0.0243535	0.046829
AC040169.2	2.04345	-4.34905	1.89189	-2.29879	0.0215171	0.0418372
SPERT	4.21701	-4.34872	1.58384	-2.74569	0.00603843	0.0130711
LINC00900	10.8052	-4.34823	1.07333	-4.05116	5.09652e-05	0.000145855
CACNA1A	431.965	-4.34749	0.196969	-22.0719	5.88832e-108	3.12571e-106
MIR4500HG	4.11953	-4.3474	1.55555	-2.79478	0.00519353	0.0113679
AL031123.5	4.18352	-4.34633	1.54255	-2.81763	0.00483789	0.0106508
KCNJ11	134.776	-4.34628	0.316978	-13.7116	8.65004e-43	1.35921e-41
AL590009.1	2.035	-4.34376	1.89163	-2.2963	0.0216585	0.0420906
LINC02253	36.8593	-4.34179	0.607517	-7.14677	8.8841e-13	4.6615e-12
ID2-AS1	26.2368	-4.34152	0.687895	-6.31131	2.7669e-10	1.23518e-09
C6orf141	19.4669	-4.33998	0.799396	-5.42908	5.66466e-08	2.11582e-07
AC100860.1	2.02873	-4.33987	1.90167	-2.28214	0.0224813	0.0435477
S1PR1	15.1121	-4.33961	0.942489	-4.60442	4.13626e-06	1.31578e-05
AL445223.1	2.04429	-4.3385	2.09791	-2.06801	0.0386389	0.0708622
AC090616.1	4.15625	-4.3377	1.56064	-2.77944	0.00544534	0.0118735
RAB3C	143.228	-4.33584	0.301102	-14.3999	5.18274e-47	9.08063e-46
ORAI2	190.349	-4.33513	0.293978	-14.7464	3.24297e-49	6.04131e-48
DYRK3	180.307	-4.33465	0.269887	-16.061	4.7895e-58	1.07802e-56
LINC00261	4.16336	-4.33234	1.55732	-2.78193	0.00540369	0.0117904
ITGA1	67.5463	-4.33233	0.439137	-9.86556	5.87084e-23	4.92823e-22
AL022157.1	4.16247	-4.33115	1.55618	-2.78319	0.0053827	0.0117456
STEAP1	18.9239	-4.33088	0.795927	-5.44131	5.28915e-08	1.98109e-07
RAVER2	562.946	-4.32665	0.168929	-25.6123	1.11342e-144	9.24073e-143
AC090772.1	2.00773	-4.32637	1.94776	-2.22121	0.0263369	0.0502286
PRSS29P	2.02548	-4.32627	2.07615	-2.08379	0.0371791	0.0685461
AC090936.1	2.02548	-4.32627	2.07615	-2.08379	0.0371791	0.0685461
BEX3	1467.36	-4.32547	0.130331	-33.1882	1.59109e-241	3.43971e-239
AKAP14	4.06801	-4.3237	1.55184	-2.78618	0.00533331	0.0116444
HLA-DQB1	272.618	-4.3236	0.242279	-17.8455	3.13063e-71	9.13198e-70
LINC00299	2.02111	-4.32358	2.12576	-2.0339	0.0419617	0.0763398
LINC00304	4.06174	-4.32173	1.54993	-2.78833	0.00529798	0.0115739
IGDCC4	288.644	-4.32121	0.231461	-18.6693	8.80175e-78	2.95305e-76
PCDH10	107.315	-4.32071	0.374584	-11.5347	8.82047e-31	9.79902e-30
GRB14	79.1401	-4.32069	0.395603	-10.9218	9.06928e-28	9.0886e-27
CALCRL	34.1722	-4.3205	0.642995	-6.71935	1.82541e-11	8.79473e-11
RFX8	2.01702	-4.31963	1.95413	-2.21052	0.0270693	0.0515044
AC099754.1	2.01702	-4.31963	1.95413	-2.21052	0.0270693	0.0515044
AC022893.3	2.01484	-4.31843	1.98914	-2.17101	0.0299306	0.0564439
SIRPAP1	2.01484	-4.31843	1.98914	-2.17101	0.0299306	0.0564439
ACKR1	2.01294	-4.31826	2.08268	-2.07341	0.038134	0.0701137
AC023051.1	4.11071	-4.31571	1.60535	-2.68833	0.00718094	0.0153692
RNASE6	2.00857	-4.31409	1.9491	-2.21338	0.0268716	0.051172
IGFBP2	16560.1	-4.3127	0.139069	-31.0112	3.81047e-211	6.38421e-209
RNU6-26P	2.00229	-4.30995	1.92815	-2.23528	0.0253991	0.0486234
AC130404.1	2.00229	-4.30995	1.92815	-2.23528	0.0253991	0.0486234
LOXL3	172.471	-4.3097	0.273765	-15.7424	7.74946e-56	1.6553e-54
AL137026.3	15.714	-4.30914	0.927167	-4.64764	3.3576e-06	1.07741e-05
AC007743.1	11.2889	-4.30784	1.04769	-4.11173	3.92704e-05	0.000113943
CCND2-AS1	4.07936	-4.30566	1.54586	-2.78528	0.00534816	0.0116759
OR56B4	1.99194	-4.30381	1.95855	-2.19745	0.0279884	0.0531401
KCNE5	34.7879	-4.30315	0.632693	-6.80132	1.03661e-11	5.07831e-11
LINC01948	4.0722	-4.30248	1.55887	-2.76	0.00578021	0.0125537
ABCC6	1.98757	-4.30053	1.93066	-2.22749	0.0259147	0.0495082
ELN	132.651	-4.3002	0.323215	-13.3044	2.18113e-40	3.2429e-39
C8orf86	1.98567	-4.29991	1.97267	-2.17974	0.029277	0.0553475
MIR100HG	10.8385	-4.29754	1.04572	-4.10964	3.96285e-05	0.000114895
CNTN3	1.97721	-4.29408	1.91999	-2.23651	0.0253185	0.0484968
AC011466.4	1.97721	-4.29408	1.91999	-2.23651	0.0253185	0.0484968
C5orf30	263.862	-4.2935	0.22757	-18.8668	2.13994e-79	7.39244e-78
PAX3	7.65535	-4.29052	1.25959	-3.40628	0.000658553	0.00164989
AL451123.1	98.9842	-4.28901	0.351956	-12.1862	3.68203e-34	4.56964e-33
FBN2	1125.07	-4.28857	0.159229	-26.9334	8.92906e-160	8.93139e-158
AC011510.1	1.96875	-4.28845	1.89814	-2.25929	0.0238653	0.0459726
AC008687.3	1.96875	-4.28845	1.89814	-2.25929	0.0238653	0.0459726
AC092656.1	4.02583	-4.28739	1.55888	-2.7503	0.00595408	0.012902
LINC00853	1.96657	-4.287	1.92211	-2.23036	0.0257233	0.0492079
AC121338.2	1.96657	-4.287	1.92211	-2.23036	0.0257233	0.0492079
RARA-AS1	1.96467	-4.28626	1.95685	-2.19039	0.0284959	0.054008
AC104088.3	1.96248	-4.28451	1.90262	-2.2519	0.0243287	0.0467847
NPC1L1	3.96823	-4.28447	1.5952	-2.68586	0.00723443	0.015475
PTCHD4	3.93793	-4.28165	1.61006	-2.65931	0.00783001	0.0166402
AC012508.3	1.95402	-4.27896	1.89542	-2.25753	0.0239749	0.0461508
WFDC8	1.95184	-4.27754	1.9587	-2.18387	0.0289719	0.0548057
GOLGA2P8	4.01412	-4.27566	1.57164	-2.72051	0.00651804	0.0140379
AC108472.1	7.58389	-4.27546	1.27273	-3.35929	0.000781434	0.00193801
AC010175.1	1.94775	-4.27499	1.8965	-2.25414	0.0241873	0.0465261
BCAS1	7.58821	-4.27359	1.25284	-3.41113	0.000646941	0.00162338
UNC5C	32.2338	-4.27349	0.614652	-6.9527	3.58358e-12	1.80845e-11
AC087564.1	1.94557	-4.27345	1.91989	-2.22589	0.0260218	0.0496942
AC008403.4	1.94557	-4.27345	1.91989	-2.22589	0.0260218	0.0496942
AF064860.1	1.94557	-4.27345	1.91989	-2.22589	0.0260218	0.0496942
CGB7	4.00377	-4.27236	1.56689	-2.72664	0.00639819	0.0138008
LINC00598	21.6617	-4.27232	0.755361	-5.65599	1.54951e-08	6.04714e-08
H2AFY	1416.27	-4.27231	0.134173	-31.8418	1.71042e-222	3.16216e-220
DSC3	111.379	-4.27064	0.337585	-12.6506	1.11077e-36	1.49479e-35
FRRS1L	65.2969	-4.2704	0.457786	-9.32838	1.07505e-20	8.26464e-20
ADAM22	319.329	-4.26995	0.22427	-19.0393	8.05727e-81	2.87222e-79
GRIK1-AS1	1.9393	-4.26943	1.90325	-2.24323	0.024882	0.0477357
CYP2B7P	6.82224	-4.26775	1.31098	-3.25539	0.00113237	0.00274634
RNF144A	297.291	-4.26751	0.226834	-18.8133	5.87473e-79	2.01644e-77
ITGA6-AS1	1.93302	-4.26544	1.89901	-2.24614	0.0246954	0.047415
AL445645.1	1.93302	-4.26544	1.89901	-2.24614	0.0246954	0.047415
AC084859.1	1.92675	-4.26142	1.9055	-2.23638	0.0253271	0.0485098
COLCA1	16.8907	-4.26088	0.8542	-4.98815	6.09599e-07	2.09265e-06
NLRP14	3.89677	-4.26054	1.56218	-2.72731	0.00638525	0.0137762
AC005062.1	28.5761	-4.25752	0.650949	-6.54048	6.13223e-11	2.8579e-10
SLC51B	1.9183	-4.2558	1.91043	-2.22767	0.0259026	0.0494919
NAP1L2	416.634	-4.24854	0.190963	-22.248	1.17987e-109	6.38966e-108
AL358473.2	1.90575	-4.24764	1.92717	-2.20408	0.0275188	0.0522966
MICE	1.89948	-4.24334	1.96636	-2.15797	0.03093	0.0581097
AL138960.1	1.89948	-4.24334	1.96636	-2.15797	0.03093	0.0581097
CLIP3	439.318	-4.24161	0.236222	-17.9561	4.30352e-72	1.27054e-70
FRZB	14.1278	-4.24128	0.995508	-4.26042	2.04044e-05	6.10538e-05
AC011005.4	10.3941	-4.24064	1.05931	-4.00322	6.24871e-05	0.000176996
TCF15	60.1874	-4.24005	0.444834	-9.53176	1.54634e-21	1.23188e-20
MYCBPAP	33.8717	-4.23903	0.638361	-6.64049	3.12641e-11	1.48388e-10
GAL3ST1	71.612	-4.23616	0.412731	-10.2637	1.02674e-24	9.23622e-24
AC125603.2	1.88884	-4.23594	1.97757	-2.14199	0.0321946	0.0602513
HGC6.3	7.04985	-4.23522	1.30008	-3.25766	0.00112333	0.00272641
CERS6	486.457	-4.23442	0.179057	-23.6485	1.22441e-123	8.16489e-122
CXCL17	3.88274	-4.23287	1.5953	-2.65333	0.00797019	0.0169086
ADGRL3	437.354	-4.22922	0.185266	-22.8278	2.4301e-115	1.43488e-113
AC005234.1	1.8763	-4.22787	1.95104	-2.16698	0.0302362	0.0569561
TUNAR	697.838	-4.22549	0.189445	-22.3046	3.33393e-110	1.82022e-108
AL353150.1	34.5105	-4.22541	0.602516	-7.01295	2.33352e-12	1.1922e-11
AC018557.2	6.94591	-4.2203	1.31188	-3.21698	0.00129549	0.00311577
KCNIP1	14.918	-4.2164	0.986425	-4.27442	1.91635e-05	5.75014e-05
UGT8	334.501	-4.21312	0.228205	-18.462	4.17513e-76	1.35664e-74
ANKS1B	31.7092	-4.20969	0.633946	-6.64046	3.12706e-11	1.48393e-10
C6orf118	1.86678	-4.2087	2.12378	-1.9817	0.0475131	0.0852247
LINC02397	1.86678	-4.2087	2.12378	-1.9817	0.0475131	0.0852247
MCC	362.307	-4.20808	0.208306	-20.2014	9.50979e-91	3.94627e-89
AC079193.2	1.86241	-4.20569	2.1691	-1.93891	0.0525119	0.0931194
AC008750.1	6.86629	-4.20525	1.31129	-3.20695	0.00134149	0.00321572
SYNPR-AS1	6.91025	-4.20489	1.30745	-3.2161	0.00129945	0.00312389
FAM47E	10.1572	-4.20279	1.07087	-3.92463	8.68622e-05	0.000242201
P2RX7	3.74434	-4.20089	1.5736	-2.66961	0.00759386	0.0161819
KLHDC10	511.819	-4.20026	0.167466	-25.0813	7.95351e-139	6.17999e-137
AC104458.1	1.85614	-4.20024	2.02625	-2.07291	0.0381806	0.0701801
AL008718.2	1.85614	-4.20024	2.02625	-2.07291	0.0381806	0.0701801
AC091100.1	1.85424	-4.20005	2.13607	-1.96625	0.0492697	0.0879811
LINC02362	7.2549	-4.19997	1.2682	-3.31174	0.000927168	0.00227481
EPB41L3	262.648	-4.19856	0.238851	-17.5782	3.62024e-69	1.02048e-67
FHAD1	20.6224	-4.19802	0.756495	-5.54931	2.86806e-08	1.09662e-07
AC097065.2	1.85205	-4.19729	1.98871	-2.11057	0.0348096	0.0646354
AC026741.1	1.8343	-4.19722	2.14748	-1.95449	0.0506436	0.0901762
AC003086.1	1.8343	-4.19722	2.14748	-1.95449	0.0506436	0.0901762
AC138409.1	68.3689	-4.19609	0.498136	-8.42357	3.65176e-17	2.3923e-16
CCDC180	35.1027	-4.19601	0.591299	-7.09625	1.28186e-12	6.66205e-12
PADI2	117.426	-4.19577	0.340502	-12.3223	6.86835e-35	8.72606e-34
AC012123.1	1.84986	-4.19561	1.98657	-2.11199	0.0346876	0.0644446
UPK3A	1.84986	-4.19561	1.98657	-2.11199	0.0346876	0.0644446
ST6GALNAC5	144.916	-4.19487	0.300364	-13.966	2.5152e-44	4.13143e-43
AL133410.1	17.6873	-4.19347	0.811699	-5.16629	2.3879e-07	8.49646e-07
NPY1R	212.699	-4.19236	0.254455	-16.4759	5.47123e-61	1.30953e-59
LAMP5	14.0663	-4.1919	0.909247	-4.61029	4.02104e-06	1.2811e-05
AP001180.4	1.84359	-4.19117	1.96685	-2.13091	0.0330968	0.0617459
SPATA41	3.77887	-4.18941	1.58038	-2.6509	0.00802784	0.0170228
DIRC3-AS1	1.83514	-4.18551	2.00946	-2.0829	0.0372601	0.0686813
AL591742.2	24.7512	-4.18444	0.684949	-6.10912	1.00179e-09	4.29888e-09
EDNRA	33.4712	-4.1831	0.647514	-6.46024	1.04537e-10	4.80508e-10
AC040160.1	35.9361	-4.18272	0.582486	-7.1808	6.93061e-13	3.66014e-12
AC091212.1	1.83105	-4.18255	1.95526	-2.13912	0.0324256	0.0606203
AC090398.2	10.3677	-4.1818	1.06314	-3.93343	8.3741e-05	0.000233887
AC005021.1	1.82886	-4.18096	1.96983	-2.12249	0.0337963	0.0629413
KCNQ1	17.1809	-4.18021	0.816697	-5.11843	3.08084e-07	1.0844e-06
AC002074.1	1.82478	-4.17829	1.95986	-2.13194	0.033012	0.0616047
ISLR	20.7201	-4.17731	0.746308	-5.59731	2.17709e-08	8.40455e-08
AC073174.1	1.82259	-4.17657	1.95117	-2.14055	0.0323104	0.0604338
AC016168.4	1.82259	-4.17657	1.95117	-2.14055	0.0323104	0.0604338
CFAP58	47.7692	-4.17626	0.494933	-8.43803	3.22738e-17	2.11998e-16
AL359694.1	1.82041	-4.17569	2.14483	-1.94686	0.0515511	0.0916399
LINC00917	1.82041	-4.17569	2.14483	-1.94686	0.0515511	0.0916399
COL4A2-AS1	1.81851	-4.17405	1.972	-2.11666	0.0342887	0.0637786
MYH11	1.81851	-4.17405	1.972	-2.11666	0.0342887	0.0637786
HLF	7.13193	-4.17239	1.27151	-3.28146	0.00103273	0.00251996
AC108463.2	1.81632	-4.17225	1.94387	-2.14636	0.0318444	0.0596835
AC019080.1	42.5412	-4.17145	0.541418	-7.70468	1.31171e-14	7.60119e-14
AC104461.1	502.692	-4.17135	0.171592	-24.3097	1.54717e-130	1.12398e-128
CASR	1.81414	-4.17079	2.00203	-2.08328	0.037226	0.068623
CDK14	671.736	-4.16881	0.162606	-25.6376	5.82089e-145	4.86108e-143
AC020551.1	3.70948	-4.16862	1.73855	-2.39775	0.0164962	0.0328148
BCAT2	308.532	-4.16813	0.230692	-18.0679	5.70042e-73	1.70548e-71
MIR3150BHG	1.81005	-4.16796	1.94517	-2.14273	0.0321349	0.0601522
MUPP	1.80159	-4.16197	1.9469	-2.13774	0.0325375	0.060804
AC073172.1	1.80159	-4.16197	1.9469	-2.13774	0.0325375	0.060804
CYP2G1P	1.80159	-4.16197	1.9469	-2.13774	0.0325375	0.060804
RNU1-129P	1.79751	-4.15939	1.97662	-2.1043	0.0353524	0.0655223
AL121983.1	1.79751	-4.15939	1.97662	-2.1043	0.0353524	0.0655223
AC117498.2	1.79751	-4.15939	1.97662	-2.1043	0.0353524	0.0655223
ANKRD34B	18.9921	-4.15908	0.884293	-4.70328	2.56015e-06	8.30169e-06
CKLF-CMTM1	1.79532	-4.15766	1.94297	-2.13985	0.0323668	0.0605272
SEC1P	13.3957	-4.15641	0.929498	-4.47167	7.76102e-06	2.40574e-05
R3HDM2P1	1.79314	-4.15601	2.00115	-2.07681	0.0378191	0.0696159
PGGT1BP1	1.79314	-4.15601	2.00115	-2.07681	0.0378191	0.0696159
AL136090.2	1.79124	-4.15504	2.01897	-2.058	0.0395901	0.0724234
FOXN4	9.84329	-4.15414	1.07542	-3.86281	0.000112092	0.000308855
OPCML	32.3879	-4.15362	0.643512	-6.45461	1.08496e-10	4.98195e-10
AC099791.2	1.78905	-4.15334	1.94954	-2.13042	0.033137	0.0618037
AC012358.1	1.78905	-4.15334	1.94954	-2.13042	0.033137	0.0618037
AC104985.1	1.78905	-4.15334	1.94954	-2.13042	0.033137	0.0618037
CXCL1	1.78687	-4.15163	1.96445	-2.11338	0.0345679	0.0642563
AC006946.2	1.78497	-4.15053	2.1674	-1.91498	0.0554951	0.0978786
AL161725.2	1.78278	-4.14898	1.96868	-2.1075	0.0350745	0.0650776
AC093503.1	1.78059	-4.14729	1.95132	-2.12538	0.0335549	0.0625396
LINC01936	3.61291	-4.14619	1.58922	-2.60894	0.00908221	0.0190625
DOK1	109.182	-4.14589	0.3429	-12.0907	1.18302e-33	1.44348e-32
AL117335.1	1.77651	-4.14453	2.0103	-2.06164	0.0392416	0.0718692
WIPF1	192.024	-4.14432	0.647485	-6.40065	1.54718e-10	7.03687e-10
SMPD4P1	1.77432	-4.14294	1.95267	-2.12168	0.0338644	0.0630637
GPC4	7577.71	-4.14294	0.117791	-35.1721	5.34474e-271	1.52422e-268
RNF217	145.671	-4.14291	0.302625	-13.6899	1.16632e-42	1.82946e-41
C2orf80	3.66626	-4.14086	1.58219	-2.61717	0.00886626	0.0186516
AF127577.4	17.0587	-4.13991	0.817993	-5.06106	4.16923e-07	1.44998e-06
PCDHB9	23.637	-4.13861	0.687982	-6.01557	1.79252e-09	7.53168e-09
AL596257.1	1.76587	-4.13679	1.97233	-2.09742	0.0359566	0.0664612
GABRR2	1.76587	-4.13679	1.97233	-2.09742	0.0359566	0.0664612
CALHM1	10.4449	-4.1349	1.0479	-3.94589	7.95057e-05	0.000222475
AC090015.1	3.65064	-4.13425	1.58659	-2.60574	0.00916765	0.0192328
LINC02067	1.75959	-4.13243	1.9645	-2.10356	0.0354171	0.0656135
FAM86FP	3.63899	-4.13115	1.58138	-2.61236	0.00899186	0.0188847
AC006581.2	16.2544	-4.13031	0.832383	-4.96203	6.97592e-07	2.38191e-06
AOX1	152.476	-4.12867	0.309219	-13.3519	1.15434e-40	1.72489e-39
AL138995.1	1.75332	-4.12798	1.97511	-2.09	0.0366182	0.0675818
RAB9B	16.2046	-4.12719	0.831154	-4.96561	6.84864e-07	2.34054e-06
AP003393.1	3.56027	-4.12714	1.61891	-2.54933	0.0107931	0.0223369
AC011377.1	1.75114	-4.12602	2.01602	-2.04662	0.0406956	0.0742229
G0S2	3.5521	-4.12443	1.60748	-2.56577	0.0102947	0.0214031
XG	46.8873	-4.12431	0.491469	-8.3918	4.78747e-17	3.12106e-16
KRT42P	1.74487	-4.12174	1.98776	-2.07356	0.0381198	0.0700924
SHC4	6.51311	-4.11937	1.30027	-3.16809	0.00153442	0.00364301
VEPH1	51.7234	-4.11935	0.47173	-8.73243	2.49251e-18	1.73101e-17
ESRRB	46.7997	-4.11715	0.503595	-8.17552	2.94595e-16	1.84773e-15
MFAP4	59.8945	-4.11654	0.471494	-8.73084	2.52781e-18	1.7537e-17
POU3F1	517.229	-4.1151	0.175787	-23.4096	3.41419e-121	2.17915e-119
RUNX2	19.0766	-4.10869	0.759626	-5.40882	6.34398e-08	2.36396e-07
TTLL7	123.141	-4.10723	0.336618	-12.2015	3.05309e-34	3.80847e-33
AC083829.1	1.72605	-4.10695	2.16416	-1.89771	0.0577343	0.101381
AC098487.1	6.44792	-4.10642	1.3186	-3.11422	0.0018443	0.00433003
AL354714.2	26.5769	-4.10523	0.649267	-6.32287	2.56753e-10	1.14866e-09
JAKMIP1	3.49946	-4.10505	1.60756	-2.5536	0.0106617	0.022106
ACOX2	9.10014	-4.10358	1.13279	-3.62254	0.000291721	0.000765932
TBC1D9	49.5421	-4.10351	0.526647	-7.79176	6.6083e-15	3.88655e-14
AC104819.3	6.82203	-4.1024	1.33662	-3.06922	0.00214618	0.00498551
AC073534.2	1.7176	-4.10165	2.03592	-2.01464	0.0439422	0.0795381
LINC00032	19.7349	-4.10117	0.762419	-5.37915	7.48364e-08	2.77551e-07
KCNS1	65.0025	-4.09636	0.421568	-9.71694	2.5533e-22	2.09124e-21
LINC00239	1.70914	-4.09509	2.05966	-1.98823	0.0467858	0.0840551
AC069549.1	1.72689	-4.09502	2.19135	-1.86872	0.0616615	0.10721
HSPD1P11	3.55275	-4.08933	1.60377	-2.54982	0.0107777	0.0223155
PHC2	251.978	-4.0879	0.236305	-17.2992	4.76647e-67	1.27903e-65
NTNG2	16.5516	-4.08552	0.865978	-4.71781	2.38401e-06	7.74831e-06
AC027644.2	1.71435	-4.08545	2.17802	-1.87576	0.0606876	0.105825
SPRED3	76.8424	-4.08427	0.383978	-10.6367	2.01039e-26	1.92131e-25
GAD1	9.37014	-4.08311	1.07719	-3.79052	0.000150333	0.000408678
AP001266.2	1.71216	-4.08266	2.06656	-1.97559	0.0482016	0.0863499
AC126182.2	1.69441	-4.08247	2.21609	-1.84219	0.0654469	0.112985
AC032011.1	1.69441	-4.08247	2.21609	-1.84219	0.0654469	0.112985
AC008443.3	28.7739	-4.07796	0.641807	-6.35387	2.09966e-10	9.45339e-10
GULP1	1387.29	-4.0779	0.121418	-33.5856	2.72028e-247	6.07688e-245
AC020912.1	1.70589	-4.07783	2.0475	-1.99161	0.0464138	0.0834763
AC011270.2	3.49927	-4.07773	1.65282	-2.46713	0.01362	0.0275952
CPSF4L	1.70371	-4.07735	2.21959	-1.83699	0.0662118	0.114151
CXXC4	103.307	-4.0748	0.364465	-11.1802	5.09525e-29	5.31886e-28
KLHL31	9.31543	-4.07352	1.07397	-3.79294	0.000148875	0.000404839
SCT	1.69962	-4.0731	2.03877	-1.99782	0.0457357	0.0823893
AC127526.4	1.69962	-4.0731	2.03877	-1.99782	0.0457357	0.0823893
AC016044.1	271.284	-4.07221	0.260716	-15.6194	5.37416e-55	1.13081e-53
SLC35F3	32.2829	-4.07212	0.585389	-6.95626	3.49429e-12	1.76572e-11
LINC01351	1.69744	-4.07154	2.06987	-1.96705	0.0491777	0.0878402
SCN4B	30.5837	-4.07025	0.645554	-6.30506	2.88087e-10	1.28221e-09
TMEM170B	328.193	-4.06968	0.229987	-17.6953	4.56093e-70	1.30765e-68
AC108515.1	3.47916	-4.06904	1.79135	-2.2715	0.023117	0.0446758
FSIP2-AS2	3.49821	-4.06903	1.5987	-2.54521	0.0109213	0.0225863
SAXO1	1.69335	-4.06843	2.03715	-1.99712	0.0458118	0.082521
GATM	200.334	-4.0683	0.259742	-15.6629	2.71393e-55	5.73757e-54
PTPRE	37.7535	-4.06809	0.576722	-7.05382	1.74068e-12	8.9787e-12
CAMK2N1	102.932	-4.06804	0.334884	-12.1476	5.9074e-34	7.30779e-33
HYDIN	3.42067	-4.06672	1.61165	-2.52333	0.0116251	0.0239056
FOXB1	61.376	-4.06509	0.465546	-8.73188	2.5047e-18	1.73902e-17
LINC02595	16.2714	-4.06457	0.820757	-4.95222	7.33699e-07	2.502e-06
USH1C	38.8343	-4.0645	0.534131	-7.60956	2.75035e-14	1.56836e-13
FGF23	9.23492	-4.06351	1.10066	-3.6919	0.000222589	0.000592781
RN7SKP247	1.68489	-4.06177	2.01275	-2.01802	0.0435891	0.0790056
RGS8	1.68489	-4.06177	2.01275	-2.01802	0.0435891	0.0790056
DUSP26	1.68489	-4.06177	2.01275	-2.01802	0.0435891	0.0790056
TGFBR2	229.814	-4.06122	0.231264	-17.5609	4.90541e-69	1.37984e-67
AC005225.3	1.68271	-4.06103	2.2046	-1.84207	0.0654648	0.113002
LINC00899	16.2909	-4.05959	0.846931	-4.79329	1.64067e-06	5.41979e-06
TUBA4A	300.252	-4.05957	0.222614	-18.2359	2.6763e-74	8.33259e-73
AC234775.4	1.68081	-4.05918	2.05371	-1.97651	0.0480975	0.0861853
RASL10B	272.607	-4.05774	0.211457	-19.1894	4.53586e-82	1.6611e-80
RNA5SP323	3.3934	-4.05636	1.63422	-2.48214	0.0130597	0.0265683
AC005725.1	3.40897	-4.05552	1.78251	-2.27517	0.0228954	0.0442795
TMEM108-AS1	1.67644	-4.05552	2.05477	-1.97371	0.0484152	0.0866688
AL645929.3	1.67454	-4.05457	2.07566	-1.95339	0.0507738	0.0903821
AC011029.1	3.38494	-4.05314	1.61876	-2.50386	0.0122847	0.0251367
AC016229.1	1.67235	-4.05241	2.00726	-2.01888	0.0434999	0.0788919
ZBBX	22.7354	-4.05162	0.712291	-5.68815	1.2842e-08	5.04847e-08
MYOM2	1.67016	-4.05062	2.01634	-2.0089	0.0445476	0.0804437
SNRPEP9	1.67016	-4.05062	2.01634	-2.0089	0.0445476	0.0804437
HTRA1	88.8669	-4.04849	0.377214	-10.7326	7.1546e-27	6.92395e-26
RF00139	3.44367	-4.04823	1.64834	-2.45594	0.0140518	0.0283713
DPY19L2	40.1662	-4.04464	0.519331	-7.78817	6.79865e-15	3.99499e-14
AC008761.2	3.35957	-4.04309	1.63925	-2.46643	0.0136466	0.0276449
AC009802.1	1.65762	-4.04118	1.99644	-2.02419	0.0429508	0.0780069
KLK5	3.4454	-4.04116	1.65234	-2.44571	0.0144566	0.0291163
LINC02656	9.84363	-4.04109	1.05963	-3.81368	0.000136913	0.000373942
AC005154.4	1.65544	-4.03947	2.0498	-1.97067	0.048762	0.0872082
MYC	1053.58	-4.03884	0.145956	-27.6716	1.53476e-168	1.67928e-166
GPR173	185.38	-4.03839	0.258419	-15.6273	4.74481e-55	9.99169e-54
MIR579	1.65135	-4.0365	2.00324	-2.01498	0.0439063	0.0795054
AL161935.1	1.65135	-4.0365	2.00324	-2.01498	0.0439063	0.0795054
IAPP	1.64916	-4.03467	2.01301	-2.0043	0.0450382	0.0812749
SLC24A4	16.4097	-4.03435	0.840932	-4.79748	1.60677e-06	5.31367e-06
AC135048.3	1.64508	-4.03181	2.02249	-1.99349	0.0462083	0.0831625
COLGALT2	66.4754	-4.03174	0.411957	-9.78679	1.28309e-22	1.06357e-21
AMIGO2	79.5569	-4.03065	0.378006	-10.6629	1.51739e-26	1.45481e-25
TMEM61	1.64289	-4.02994	2.00012	-2.01485	0.0439203	0.0795092
LYPLAL1-DT	1.64289	-4.02994	2.00012	-2.01485	0.0439203	0.0795092
PSD2-AS1	1.64289	-4.02994	2.00012	-2.01485	0.0439203	0.0795092
GLYATL2	1.64289	-4.02994	2.00012	-2.01485	0.0439203	0.0795092
PCDHA9	11.9351	-4.02857	0.944262	-4.26637	1.98682e-05	5.9529e-05
PCDHA6	17.2156	-4.02814	0.818439	-4.92173	8.57824e-07	2.9079e-06
SLC13A3	170.99	-4.02539	0.266774	-15.0891	1.90937e-51	3.7691e-50
PNLIPRP2	1.63662	-4.02522	2.00171	-2.01089	0.0443375	0.080129
AL353660.1	1.63662	-4.02522	2.00171	-2.01089	0.0443375	0.080129
RBM46	12.6429	-4.02398	0.952765	-4.22348	2.4056e-05	7.14696e-05
LINC01119	1.63444	-4.02332	2.05208	-1.9606	0.0499252	0.0890448
AC090772.4	1.63444	-4.02332	2.05208	-1.9606	0.0499252	0.0890448
CFAP300	12.2334	-4.02076	0.924443	-4.34938	1.36521e-05	4.14935e-05
AC025754.2	1.63035	-4.02046	2.01784	-1.99246	0.0463204	0.0833251
Z69666.1	1.63035	-4.02046	2.01784	-1.99246	0.0463204	0.0833251
PNPLA5	52.7899	-4.01935	0.454545	-8.84257	9.35425e-19	6.6024e-18
AL133313.1	6.11238	-4.01904	1.31935	-3.04623	0.00231732	0.00535475
HNF1B	1.62817	-4.01859	2.01838	-1.991	0.046481	0.0835748
AL109837.3	1.62817	-4.01859	2.01838	-1.991	0.046481	0.0835748
AL162730.1	3.31024	-4.01478	1.62353	-2.47287	0.0134031	0.0271845
AC108721.2	48.9832	-4.0137	0.46891	-8.55964	1.13224e-17	7.6089e-17
Z98886.1	1.61971	-4.01148	2.20763	-1.8171	0.0692021	0.11857
AL355334.2	1.61781	-4.01031	2.21359	-1.81167	0.0700365	0.119821
LINC01280	1.61562	-4.00904	2.02167	-1.98303	0.047364	0.0849971
LTC4S	1.61344	-4.007	2.06089	-1.9443	0.0518588	0.0921319
AC004951.4	3.35513	-4.00556	1.61233	-2.48433	0.0129794	0.026417
BTC	1.60717	-4.0023	2.03235	-1.9693	0.0489191	0.0874482
AL391666.1	1.60717	-4.0023	2.03235	-1.9693	0.0489191	0.0874482
DIRC3	12.8909	-4.00175	0.946849	-4.22639	2.37473e-05	7.06148e-05
DNM1	1102.29	-4.00147	0.149677	-26.734	1.89618e-157	1.82189e-155
HS6ST3	36.2059	-4.00106	0.556309	-7.19215	6.37767e-13	3.37411e-12
SLC9A7	1773.79	-4.00029	0.130644	-30.6198	6.67057e-206	1.07077e-203
AC017050.1	5.67645	-3.99973	1.36347	-2.9335	0.00335167	0.00756808
TMC3	1.60308	-3.99846	2.21296	-1.80684	0.0707875	0.120897
AC006064.3	3.32886	-3.99392	1.62555	-2.45696	0.014012	0.0282952
GABRA5	184.188	-3.99227	0.269541	-14.8114	1.23704e-49	2.33531e-48
BANK1	6.37807	-3.99174	1.30973	-3.04776	0.00230556	0.00532986
PWRN1	11.9833	-3.98882	0.935759	-4.26266	2.0201e-05	6.04856e-05
SLC4A4	15.1468	-3.98731	0.846921	-4.70801	2.50147e-06	8.1163e-06
IL17RD	3234.05	-3.98719	0.12297	-32.424	1.25933e-230	2.48226e-228
MIR205	1.58617	-3.98569	2.05793	-1.93675	0.0527761	0.0935484
Z82195.2	1.58617	-3.98569	2.05793	-1.93675	0.0527761	0.0935484
DMKN	1280.4	-3.98484	0.12307	-32.3787	5.47984e-230	1.06448e-227
PEAK1	2601.29	-3.98307	0.107864	-36.9267	1.72172e-298	6.50057e-296
SNAI2	26.9069	-3.98264	0.663853	-5.99927	1.98202e-09	8.30058e-09
LRRN3	5.60393	-3.9821	1.38406	-2.8771	0.00401345	0.00896347
EXOC3L2	94.7616	-3.9813	0.34623	-11.499	1.33452e-30	1.46797e-29
COL13A1	64.1578	-3.98108	0.420294	-9.47214	2.74174e-21	2.16234e-20
SHANK1	26.5574	-3.97841	0.639763	-6.21857	5.01708e-10	2.19688e-09
AL645939.4	1.57771	-3.97747	2.23897	-1.77648	0.0756546	0.128019
POTEF	17.406	-3.975	0.797167	-4.9864	6.15134e-07	2.11084e-06
RN7SL93P	1.57144	-3.97353	2.10347	-1.88903	0.0588872	0.103169
ADGRV1	1201.89	-3.97037	0.166216	-23.8869	4.19541e-126	2.93646e-124
RBMS3	61.3183	-3.97029	0.434499	-9.13761	6.38451e-20	4.73312e-19
AP000943.3	1.56517	-3.96855	2.10529	-1.88504	0.0594249	0.103991
LIPG	223.553	-3.96737	0.238426	-16.6398	3.58559e-62	8.75399e-61
AC016168.1	5.55347	-3.96721	1.37162	-2.89236	0.00382354	0.00857076
KCNH8	99.4795	-3.96694	0.345483	-11.4823	1.61933e-30	1.77543e-29
ACTN2	40.1028	-3.9664	0.527599	-7.51784	5.56903e-14	3.12516e-13
AP002490.1	3.21017	-3.96552	1.68219	-2.35735	0.018406	0.0363095
SAMD14	87.4355	-3.96424	0.354525	-11.1818	5.00587e-29	5.23167e-28
PCCA-AS1	3.27516	-3.9627	1.65963	-2.38769	0.0169545	0.0336542
TMEM196	3.24794	-3.96247	1.65953	-2.38771	0.0169536	0.0336542
CENPVL3	24.2805	-3.96152	0.66907	-5.92094	3.20109e-09	1.31977e-08
RASL12	71.0743	-3.96146	0.441445	-8.97385	2.86325e-19	2.06831e-18
OR7E14P	11.4094	-3.96109	0.95876	-4.13147	3.60448e-05	0.000105073
AC074132.1	1.55671	-3.96	2.26791	-1.7461	0.0807928	0.135414
CAPN6	101.861	-3.95901	0.365567	-10.8298	2.48756e-27	2.44443e-26
PCDHAC1	71.0674	-3.95892	0.408949	-9.68071	3.64191e-22	2.96204e-21
SHF	189.447	-3.95785	0.253682	-15.6016	7.09871e-55	1.49017e-53
LINC01833	1.56819	-3.95595	2.25071	-1.75765	0.0788076	0.132529
SYNDIG1L	120.91	-3.95325	0.316116	-12.5057	6.94927e-36	9.11841e-35
INSYN1	52.5439	-3.9509	0.449374	-8.79201	1.46902e-18	1.03089e-17
AMD1P1	1.56192	-3.9507	2.24278	-1.76152	0.0781512	0.131693
AL353746.1	23.7136	-3.94947	0.682057	-5.79052	7.01669e-09	2.81666e-08
SEMA3B-AS1	3.16627	-3.94739	1.65051	-2.39161	0.0167745	0.0333265
AL590428.1	3.16408	-3.94629	1.63817	-2.40897	0.0159976	0.0319201
AL356273.2	1.55565	-3.94549	2.24192	-1.75987	0.0784292	0.13208
LINC02062	3.20914	-3.94478	1.68926	-2.33521	0.0195326	0.0383119
SHISAL2B	60.8377	-3.94436	0.418033	-9.43552	3.89044e-21	3.04677e-20
BEGAIN	27.1128	-3.94423	0.647876	-6.08794	1.14371e-09	4.88519e-09
CSRNP3	341.451	-3.94405	0.207909	-18.9701	3.01201e-80	1.05823e-78
LINC01122	25.1878	-3.9433	0.659321	-5.98086	2.21965e-09	9.25238e-09
BRINP1	507.714	-3.94219	0.175424	-22.4724	7.72565e-112	4.36003e-110
GFRA2	43.3351	-3.94218	0.518567	-7.60206	2.91461e-14	1.66061e-13
AC068987.1	1.54719	-3.93723	2.10009	-1.87479	0.0608219	0.106032
AMOTL1	1106.71	-3.93692	0.136503	-28.8413	6.50566e-183	8.38449e-181
AC093838.2	1.54501	-3.9365	2.27915	-1.72718	0.0841358	0.140132
RN7SKP299	1.54501	-3.9365	2.27915	-1.72718	0.0841358	0.140132
ADAMTS8	229.496	-3.9323	0.263795	-14.9067	2.98253e-50	5.69463e-49
RORB-AS1	1.54092	-3.93207	2.09388	-1.87788	0.060397	0.10541
ACTC1	125.078	-3.93086	0.308961	-12.7228	4.41556e-37	6.00243e-36
PRADC1P1	1.53873	-3.93027	2.12139	-1.85269	0.0639274	0.110683
MAFTRR	3.19335	-3.92903	1.62837	-2.41287	0.0158276	0.0316187
AL049838.1	7.99628	-3.9288	1.20105	-3.27115	0.00107111	0.00260698
AC006230.1	10.7432	-3.92848	1.00436	-3.91144	9.17468e-05	0.000255104
SNCA-AS1	1.53465	-3.92696	2.09575	-1.87377	0.0609615	0.106227
CYP2R1	166.506	-3.92508	0.275072	-14.2693	3.40192e-46	5.8421e-45
AL355994.2	1.53246	-3.92487	2.08356	-1.88373	0.059601	0.104222
AC104699.1	1.53246	-3.92487	2.08356	-1.88373	0.059601	0.104222
EDAR	1.53246	-3.92487	2.08356	-1.88373	0.059601	0.104222
LEPR	196.3	-3.92032	0.270194	-14.5093	1.05817e-47	1.88984e-46
AC104393.1	1.52619	-3.91965	2.06787	-1.8955	0.0580257	0.101833
AC010319.3	1.52619	-3.91965	2.06787	-1.8955	0.0580257	0.101833
NOVA2	417.459	-3.91927	0.201737	-19.4276	4.51207e-84	1.69168e-82
AC093904.4	1.52401	-3.91857	2.26661	-1.72882	0.0838406	0.139736
CYP3A43	1.52401	-3.91857	2.26661	-1.72882	0.0838406	0.139736
USP26	1.52401	-3.91857	2.26661	-1.72882	0.0838406	0.139736
PCNX2	1660.88	-3.91838	0.110469	-35.4703	1.41102e-275	4.34774e-273
DPYSL2	3069.66	-3.91719	0.101753	-38.4972	0	0
AL138831.3	9.05337	-3.91418	1.0695	-3.65982	0.000252396	0.000667981
SSTR2	82.7124	-3.91301	0.384887	-10.1666	2.79425e-24	2.4705e-23
FOXD3-AS1	555.93	-3.9129	0.154455	-25.3336	1.36409e-141	1.09155e-139
AC091133.3	1.51774	-3.91269	2.10889	-1.85533	0.0635495	0.110071
Z95115.2	1.51774	-3.91269	2.10889	-1.85533	0.0635495	0.110071
TACR1	7.93554	-3.91118	1.1971	-3.26722	0.0010861	0.00264081
AC092919.1	1.51365	-3.9094	2.07162	-1.88712	0.0591439	0.103558
AL133485.2	1.51365	-3.9094	2.07162	-1.88712	0.0591439	0.103558
SERPINA11	1.51365	-3.9094	2.07162	-1.88712	0.0591439	0.103558
CCDC160	120.343	-3.90776	0.320393	-12.1968	3.23444e-34	4.02907e-33
BTN3A3	43.8556	-3.90754	0.492799	-7.92927	2.20432e-15	1.3261e-14
AC008953.1	1.51146	-3.90738	2.07225	-1.88557	0.0593532	0.103884
AP000977.1	1.51146	-3.90738	2.07225	-1.88557	0.0593532	0.103884
FBXO43	43.1313	-3.90719	0.511744	-7.63506	2.25718e-14	1.29374e-13
PDK1	2922.36	-3.90597	0.123435	-31.6439	9.18942e-220	1.66447e-217
AC090774.2	1.50738	-3.90429	2.0911	-1.8671	0.0618876	0.107554
YPEL1	208.696	-3.90105	0.242186	-16.1077	2.2541e-58	5.12083e-57
ADRA1A	3.07684	-3.90078	1.72647	-2.25939	0.0238593	0.0459682
AC093330.3	1.50301	-3.90054	2.26434	-1.7226	0.0849618	0.141245
ELOVL7	110.115	-3.89968	0.315386	-12.3648	4.05353e-35	5.19421e-34
SIX3	1.50111	-3.89916	2.13294	-1.82807	0.0675396	0.116055
SSPN	53.8289	-3.89894	0.45676	-8.53609	1.38841e-17	9.29316e-17
GPR150	1.49892	-3.89702	2.06168	-1.89022	0.0587286	0.102938
AC002454.1	1.49892	-3.89702	2.06168	-1.89022	0.0587286	0.102938
AL121827.1	1.49892	-3.89702	2.06168	-1.89022	0.0587286	0.102938
WDR35	515.526	-3.897	0.179564	-21.7025	1.94166e-104	9.97127e-103
SLC36A4	754.752	-3.89644	0.14447	-26.9706	3.26996e-160	3.28306e-158
PON1	1.49674	-3.89504	2.10728	-1.84837	0.0645483	0.111628
LINC02246	1.49674	-3.89504	2.10728	-1.84837	0.0645483	0.111628
AL022329.1	1.49674	-3.89504	2.10728	-1.84837	0.0645483	0.111628
CLYBL	137.202	-3.89443	0.595589	-6.53878	6.20219e-11	2.88993e-10
AC002525.1	1.49484	-3.89394	2.29791	-1.69456	0.0901586	0.148704
AC021739.3	3.10616	-3.89351	1.68095	-2.31626	0.0205441	0.0401286
WDR86-AS1	11.2327	-3.89189	0.953466	-4.08183	4.46815e-05	0.000128793
KISS1	1.49265	-3.89185	2.07802	-1.87287	0.0610866	0.106391
C16orf90	1.49265	-3.89185	2.07802	-1.87287	0.0610866	0.106391
SULT1C4	65.8486	-3.89144	0.403081	-9.65423	4.71698e-22	3.81672e-21
AC008667.1	1.49046	-3.88981	2.07354	-1.87592	0.0606658	0.105801
RPL12P25	5.20578	-3.8886	1.429	-2.72121	0.00650442	0.0140119
AC245297.3	34.3179	-3.88806	0.544542	-7.14005	9.32984e-13	4.88868e-12
GARNL3	153.085	-3.88802	0.271147	-14.3392	1.24571e-46	2.1628e-45
LRRC8C-DT	11.1989	-3.88782	0.953572	-4.07712	4.55975e-05	0.000131264
AL365181.3	11.5142	-3.885	0.930261	-4.17625	2.96352e-05	8.71661e-05
AC093426.2	1.48419	-3.88461	2.0662	-1.88007	0.0600981	0.104947
AC019080.3	1.48419	-3.88461	2.0662	-1.88007	0.0600981	0.104947
AC068299.1	1.48419	-3.88461	2.0662	-1.88007	0.0600981	0.104947
AC022445.1	1.48419	-3.88461	2.0662	-1.88007	0.0600981	0.104947
STRA6LP	1.48419	-3.88461	2.0662	-1.88007	0.0600981	0.104947
LINC01619	1.48419	-3.88461	2.0662	-1.88007	0.0600981	0.104947
AC108063.1	1.48201	-3.88234	2.26909	-1.71097	0.0870862	0.144436
SDCBP2	25.9752	-3.8818	0.635744	-6.10592	1.02209e-09	4.38316e-09
PKIA-AS1	3.10392	-3.88077	1.65658	-2.34265	0.0191476	0.0376201
KCNK15	3.02857	-3.87937	1.67855	-2.31115	0.0208247	0.0406058
OPN3	50.8429	-3.8779	0.487525	-7.95425	1.80214e-15	1.08953e-14
SPAAR	1.47574	-3.87722	2.11393	-1.83413	0.0666349	0.114755
PPFIBP2	189.676	-3.87699	0.260618	-14.8761	4.71107e-50	8.95671e-49
TAC3	48.9006	-3.87428	0.480427	-8.06425	7.36887e-16	4.54004e-15
RNU6-558P	1.47165	-3.874	2.11528	-1.83144	0.0670348	0.115318
VN1R108P	1.47165	-3.874	2.11528	-1.83144	0.0670348	0.115318
LINC00869	32.4096	-3.87356	0.602731	-6.42669	1.30411e-10	5.95862e-10
ZNF192P1	21.4578	-3.87332	0.695741	-5.56719	2.58884e-08	9.92974e-08
AL157395.1	1.46946	-3.87204	2.08527	-1.85685	0.0633324	0.109738
TMEM163	11.5452	-3.87099	1.02533	-3.77535	0.000159783	0.000433226
RPL7P20	16.2436	-3.86985	0.805439	-4.80465	1.55025e-06	5.13308e-06
LCTL	66.757	-3.86908	0.400164	-9.66874	4.09396e-22	3.32063e-21
AC233296.1	3.07127	-3.86803	1.65823	-2.33262	0.0196679	0.038552
RAPGEF4-AS1	1.46319	-3.86676	2.08728	-1.85253	0.0639497	0.11069
AC079766.1	1.46319	-3.86676	2.08728	-1.85253	0.0639497	0.11069
GJB2	1.46319	-3.86676	2.08728	-1.85253	0.0639497	0.11069
TSPY26P	134.446	-3.86628	0.288996	-13.3783	8.09388e-41	1.21553e-39
FAM57B	247.09	-3.86447	0.229701	-16.8239	1.63144e-63	4.07587e-62
AC034268.2	1.46101	-3.86391	2.28048	-1.69434	0.0901999	0.148753
AC005856.1	5.51739	-3.86248	1.35196	-2.85694	0.00427741	0.00950704
CRYBG3	250.599	-3.86023	0.221658	-17.4152	6.32276e-68	1.74377e-66
OR52B3P	1.45474	-3.85916	2.12894	-1.81272	0.0698756	0.119576
AC023421.2	1.45474	-3.85916	2.12894	-1.81272	0.0698756	0.119576
TMPRSS3	1.45474	-3.85916	2.12894	-1.81272	0.0698756	0.119576
LINC01640	1.45474	-3.85916	2.12894	-1.81272	0.0698756	0.119576
CELA2B	3.04618	-3.85733	1.65077	-2.33669	0.0194554	0.0381718
ADAMTS7	780.648	-3.85597	0.161499	-23.8762	5.41959e-126	3.7638e-124
PRKCB	185.558	-3.85331	0.304666	-12.6477	1.15244e-36	1.54776e-35
CNFN	50.3459	-3.85233	0.455388	-8.45943	2.68692e-17	1.77279e-16
AC097065.1	5.48704	-3.85144	1.33943	-2.87544	0.00403467	0.00900883
LYPD6	71.3843	-3.85139	0.413393	-9.31653	1.20205e-20	9.21724e-20
CDC14B	1107.89	-3.85104	0.135683	-28.3827	3.31124e-177	3.9984e-175
SCN7A	5.11529	-3.84949	1.40853	-2.73298	0.00627637	0.0135555
KLHL14	50.0048	-3.84863	0.961168	-4.00412	6.22495e-05	0.000176392
AL135999.3	1.44219	-3.84841	2.13314	-1.80411	0.0712142	0.121502
AC068397.2	1.44219	-3.84841	2.13314	-1.80411	0.0712142	0.121502
AP005328.1	1.44219	-3.84841	2.13314	-1.80411	0.0712142	0.121502
ABCA9-AS1	3.02838	-3.84821	1.65693	-2.32249	0.0202065	0.0395211
ALOX15	8.35033	-3.8481	1.09142	-3.52579	0.000422226	0.00108534
TNFRSF10D	319.59	-3.84344	0.238378	-16.1233	1.75089e-58	3.98439e-57
FBXL22	5.45131	-3.84273	1.33621	-2.87584	0.00402957	0.00899872
PLXNA4	74.344	-3.8424	0.389336	-9.86912	5.66606e-23	4.75995e-22
DYDC2	16.6725	-3.84227	0.784985	-4.8947	9.84562e-07	3.32115e-06
GC	1.43592	-3.84184	2.29074	-1.67712	0.0935195	0.15351
AC004540.2	5.76432	-3.84125	1.32649	-2.89579	0.0037821	0.00848283
SH3RF2	11.1664	-3.83801	0.952132	-4.03096	5.555e-05	0.00015825
LINC02293	5.77698	-3.83719	1.32627	-2.89321	0.00381326	0.00855058
RGS7	40.3987	-3.83691	0.508794	-7.54119	4.65714e-14	2.62167e-13
WNT5A	92.6455	-3.83412	0.33307	-11.5115	1.15503e-30	1.27629e-29
AL031590.1	2.99484	-3.83309	1.72769	-2.21863	0.026512	0.0505195
JAM2	70.6972	-3.83269	0.413133	-9.27713	1.74107e-20	1.32518e-19
ZNF219	956.916	-3.83092	0.126212	-30.3531	2.28808e-202	3.62938e-200
TMEM178A	157.091	-3.83069	0.2855	-13.4175	4.77741e-41	7.22323e-40
SLC2A3	13616.3	-3.83017	0.100318	-38.1802	0	0
TEK	152.38	-3.8296	0.294292	-13.0129	1.03324e-38	1.46551e-37
TTC23L	27.6192	-3.82911	0.5999	-6.38291	1.73751e-10	7.86781e-10
LINC00612	1.42119	-3.82845	2.30719	-1.65936	0.0970441	0.158558
EIF4A1P3	1.41901	-3.82613	2.32846	-1.6432	0.100341	0.163278
GPR39	7.46184	-3.82437	1.19682	-3.19544	0.00139616	0.00333721
PCDH1	2670.87	-3.82226	0.127259	-30.0353	3.39881e-198	5.14756e-196
OAZ2	3870.06	-3.82124	0.105779	-36.1247	9.28914e-286	3.15207e-283
CENPCP1	2.96	-3.81913	1.68451	-2.26721	0.0233773	0.0451302
ACRBP	36.4103	-3.81779	0.533663	-7.15393	8.43252e-13	4.42715e-12
[truncated: 24,810 more rows]
