# Supplementary material for: Integrated multi-omics reveal polycomb repressive complex 2 restricts human trophoblast induction
Source: Nat Cell Biol. 2022 Jun 13;24(6):858–71. doi: 10.1038/s41556-022-00932-w (PMC9203278; doi:10.1038/s41556-022-00932-w)
Supplement: Source Data Extended Data Fig. 2 — Statistical source data. [file 41556_2022_932_MOESM13_ESM.xlsx]

## Sheet: Ext.Fig.2a
Gene	Histone	Condition	expression change to naive (log2)
H2AY	H2A	Primed	3.09607
H11	H1	Primed	-3.03805
H2AW	H2A	Primed	2.87867
H31	H3	Primed	0.420405
H2A1H	H2A	Primed	-4.64774
H2A1B	H2A	Primed	-2.07446
H12	H1	Primed	0.848374
H2AZ	H2A	Primed	0.58393
H2B1M	H2B	Primed	-0.392822
H1X	H1	Primed	1.1911
H13	H1	Primed	-0.322482
H1T	H1	Primed	-0.549121
H2B1H	H2B	Primed	0.538123
H2AV	H2A	Primed	0.214157
H14	H1	Primed	0.535717
H10	H1	Primed	-0.350135
H2A1J	H2A	Primed	-0.0841575
H2A2C	H2A	Primed	0.123579
H2A2B	H2A	Primed	0.284879
H15	H1	Primed	0.328386
H2AJ	H2A	Primed	0.182061
H2B1J	H2B	Primed	0.114024
H2B3B	H2B	Primed	0.139068
H4	H4	Primed	0.0327389
H33	H3	Primed	-0.0594452
H2AX	H2A	Primed	-0.171665
H2B2F	H2B	Primed	0.0978629

## Sheet: Ext.Fig.2b
Names	-log10(p-value (ChEP))	log2 FC (ChEP)	-log10(p-value (acid extractome))	log2 FC (acid extractome)
IGF2BP3	4.84713	-3.05936	12.7375	-1.34888
MPHOSPH10	2.05361	0.944759	0	0.0387599
NOP56	1.69257	1.29954	6.96658	0.653141
TCERG1	3.18866	0.871782	1.02017	0.162759
HMGB3	3.73548	1.76395	0.793742	0.526448
CD3EAP	2.77527	1.11335	0	-0.0226504
DHX15	4.64382	0.686232	0	2.89e-18
PHGDH	3.68261	-1.43682	3.0894	-2.02248
SART1	1.99654	0.667108	3.70996	-0.923733
PRPF3	2.67038	0.624011	0	-2.07e-16
PLRG1	2.63997	0.352717	0	-1.97e-21
RRP9	2.34471	0.966864	0.256252	0.134949
SOX15	4.38445	5.40322	7.80134	2.85083
SMARCA5	1.14748	0.30515	0.200057	0.181789
ACSL4	3.74044	-4.16968	11.8268	-1.36288
SYNCRIP	6.17768	-0.55344	0	-1.16e-18
DKC1	2.30618	1.24977	1.00232	0.491213
EDF1	2.79114	-0.471171	14.5867	-0.91657
H2AFY	4.0729	-5.60885	23.2541	-3.38941
FLNB	0.810575	0.216164	5.21896	1.53465
PRPF40A	2.88973	0.922983	0.3985	0.156056
PSIP1	2.86782	-1.62582	23.2233	-2.61581
BANF1	0.352391	0.161957	0.164214	0.140639
SF3B1	2.48739	0.478306	0.592138	0.42464
SNRNP200	2.24816	0.655632	1.14458	0.449687
BCAS2	1.254	0.175702	0	1.86e-19
DNAJC8	3.17481	0.715064	5.44009	-1.22975
SMNDC1	4.06729	0.692115	1.70154	-0.94996
RSL1D1	1.37788	0.644741	0	-0.00680681
UFL1	1.83625	-1.25805	1.06854	-0.513698
SORBS2	5.21596	-7.25394	6.01144	-1.73828
ZIC2	4.03841	-6.33875	10.0857	-2.87556
AP2A1	3.53621	-1.35688	0	0.0101243
AIFM1	0.046522	0.0750065	1.10148	1.02291
LMNA	4.51955	2.40517	81.6536	1.78953
OAT	1.37035	0.818417	13.4295	4.43801
TUBB4A	4.91857	3.76057	1.51504	0.422801
HMGN1	0.169377	-0.137506	18.5591	-2.3061
SLC25A5	2.93167	1.11313	4.77211	1.05618
RPLP0	1.15196	-0.644025	0	0.0112978
P4HB	1.12267	-0.2356	0	-1.81e-19
H1F0	1.59249	0.850025	0.408318	-0.294532
ANXA2	4.16361	1.32872	55.0937	4.12959
TUBB	1.91133	-1.5237	3.03673	-0.877116
SRPR	1.1394	0.157358	0.210205	0.148016
SNRPB2	0.270811	0.0964483	0	0.0140959
VIM	0.310797	-0.170718	2.17264	-0.65387
RPS17	1.01124	-0.940863	0.644909	0.166586
KRT19	2.16167	-1.07004	5.58503	1.70311
CLTA	1.4552	-3.55637	1.76559	-0.711046
CALM2	3.69085	-1.35933	0.110198	-0.133168
ALPPL2	2.67479	3.2442	54.4935	3.44696
HSPD1	0.102346	0.161837	20.5735	1.47878
HSPA5	0.557883	0.242657	3.22324	0.340064
HSPA8	1.04425	-0.559366	3.11512	-0.271269
PDHB	1.61429	0.764603	13.3206	1.70864
TOP1	1.36656	0.557372	0.493487	-0.160865
PABPC1	2.24365	-1.62904	1.80667	-0.294705
TPR	0.970373	0.359453	0.225752	-0.684561
EEF2	3.03813	-1.13044	1.66758	-0.571226
PDIA4	2.35638	-0.898181	0	-2.05e-19
NME1	1.45594	-0.894678	0.563675	-0.293592
H2AFX	0.613733	2.95135	0	-5.01e-07
HIST1H1B	0.0540841	-0.0269547	0	-1.5e-19
HIST1H1D	0.568319	0.41382	0.210919	0.0810263
HIST1H1C	0.0741524	-0.0453313	1.31862	-0.479634
HMGA1	2.1341	-0.450837	7.45593	-1.22812
UBTF	1.7773	1.1162	0.0968767	-0.0578337
CEBPB	3.88611	1.86604	2.79764	1.11255
TCP1	0.224631	-0.180534	0	-5.14e-07
IGFBP2	2.83777	-1.87487	5.33536	-1.36967
RPL7	0.591344	-0.243108	0.257811	0.0460229
SON	2.83006	0.823112	2.04657	0.778881
LMNB1	2.31068	0.696346	0.173678	0.0557145
FLNA	3.28867	-1.95499	4.92082	-1.30063
HNRNPA2B1	0.24398	0.079895	2.62483	-0.623175
ITGA6	2.88111	-3.13226	1.25543	0.800626
SFPQ	1.6318	0.421363	1.45728	-0.241919
GLDC	1.93754	1.0379	9.06956	1.919
RPS3	1.71931	-1.70134	0	1.16e-19
LAMA1	1.13874	1.25709	2.23785	1.72466
RPS12	2.82175	-1.03043	0	1.97e-19
U2AF2	3.20789	0.732293	0	2.67e-19
EEF1D	1.86857	-1.80982	0.0768743	-0.114939
PRDX3	1.31183	1.63531	6.73518	1.37363
RPL12	1.37046	-0.392941	0	0.0424036
DNAJA1	0.715917	-0.149656	0	-1.71e-19
HNRNPH1	0.38502	-0.0921694	0	-3.59e-20
SHMT2	1.40357	-0.602711	9.1549	1.32774
CTNNA1	4.04739	-1.88564	1.95066	-0.442904
MYH9	2.9365	-1.31441	11.5376	-1.25766
MYH10	3.04772	-1.59039	10.5952	-0.914698
DEK	1.64897	-0.708996	4.03105	-1.32029
RPL4	0.63488	0.149253	1.5226	0.275408
SRP14	2.03285	-0.358868	3.95369	-0.797165
RBMX	1.80711	0.296308	1.24949	-0.31127
RPL3	0.49185	0.160344	2.75165	0.267444
BUD31	1.21971	0.608061	0.415424	0.154234
TMPO	3.10809	0.98022	0.175155	0.0845978
RPS27	1.83484	-1.46299	3.26291	-0.73762
RBM34	1.778	1.02192	1.41453	-0.66755
RPL35	0.188188	0.110532	0	1.4e-16
MSH2	2.88621	0.612152	0.681309	-0.472562
MKI67	0.951807	-0.51958	54.8069	-2.60373
NOP2	1.75645	0.990936	0	-1.18e-19
RPS10	1.35663	-1.3252	0	-2.73e-16
EIF1AX	2.30652	0.957509	0	1.66e-19
ATP5O	0.326568	0.297476	0.892512	0.253249
RPL34	0.0589036	0.024051	0	-1.79e-19
NASP	1.10739	-0.442739	3.87967	-1.20333
FASN	2.88528	-1.6992	0.606028	1.5579
TUFM	0.509375	0.100541	15.0044	2.14271
SRP9	1.16967	-0.439271	4.33536	-1.18525
CTCF	0.0832295	-0.0566966	0.205075	0.156881
RBM25	2.32774	0.989446	1.28293	-0.515382
SERPINH1	3.81874	-1.24276	3.2847	-1.99095
RPL14	0.388228	-0.169741	1.52471	0.394635
CCT4	0.852958	-0.522862	2.73544	-1.11068
FXR1	3.21536	-1.74481	0	-1.26e-17
HNRNPM	2.05829	0.548177	0	1.82e-20
HMGA2	5.40486	-2.29437	33.567	-4.27343
NUP98	0.550229	0.145899	1.82732	-2.90094
RAD23B	0.279004	0.12744	0.0564334	0.0482186
ALDH18A1	2.53222	-5.84936	0	3.47e-20
MFAP1	0.974102	0.540864	0.369333	-0.118156
NHP2L1	2.20253	0.875724	2.48254	0.669445
EIF6	2.45503	0.732044	2.30508	0.665859
CLDN6	2.60431	-1.45138	1.31115	0.854912
EPPK1	2.76576	1.8603	5.48678	4.74627
RPS20	2.0479	-1.88568	1.05864	-0.327393
RPS7	0.662314	-0.557832	0	-9.41e-10
RPS16	0.575516	-0.265102	0	-0.0280273
RPS14	0.564689	-0.30253	0	-0.0244206
RPS18	1.15427	-0.82386	0	-2.56e-05
RPS29	0.420069	-0.597034	1.92067	-0.628736
RPS13	1.87617	-0.515906	0	3.71e-11
RPS11	1.54893	-0.567216	2.93726	-0.474013
SNRPE	0.594387	-2.11304	0	-9.85e-21
SNRPF	0.557158	0.151903	0.570336	0.628529
LSM3	1.37146	-0.639559	0	-3.65e-09
SNRPD1	0.396843	0.106936	0	-4.49e-20
SNRPD2	0.539858	0.119791	2.94134	0.999735
RPL7A	1.05059	-0.266472	0	3.68e-20
RPL23A	0.598898	0.147971	0.485829	-0.194326
RPS25	0.499568	-0.428082	0	1.14e-19
RPL10A	0.15286	-0.0478338	0.498649	0.16847
RPL8	1.39364	-0.331831	0.257811	0.0610967
GNB2L1	2.11492	-1.41483	2.61475	0.860764
ACTG1	2.58472	-1.06058	1.55943	-0.447273
YBX1	3.52317	-2.20465	1.23179	-0.368815
RAE1	0.496024	-0.228998	3.08117	0.747553
SARNP	2.70878	0.617289	0.468344	-0.0834143
SRSF3	2.73428	0.571952	0	-1.28e-09
FKBP3	3.43189	-2.38963	3.44761	-1.18746
HNRNPU	1.36045	0.24784	3.7601	-0.513345
AKAP17A	2.62955	1.32235	0.329973	0.665382
HIST1H1A	3.26422	6.28536	10.4401	3.16383
TOP2B	0.830042	-0.397303	0	-4.63e-20
LMNB2	1.36887	0.513393	0.367925	-0.1286
CEBPZ	1.98761	1.29404	0.295781	0.259647
SRSF11	2.97616	0.975674	0.124849	-0.177959
PRDX1	2.01931	1.05336	18.1713	1.38872
KHDRBS1	3.09015	-1.14801	2.48409	-0.543052
DHX9	4.13511	0.904959	11.8268	0.823611
CPSF1	3.40305	0.840455	0.255069	0.489924
ILF3	2.85687	0.346666	1.02011	0.289467
TARDBP	1.45697	0.221409	0	-0.0273012
HNRNPA0	1.24181	0.0866693	0	-2.02e-20
PSMD2	0.801007	-0.523717	0	7.19e-19
DDX10	1.12456	0.579758	0	3.71e-19
TRIM28	3.96207	1.09187	3.26596	1.1516
PABPC4	2.29689	-1.89028	0.904983	-0.326132
PPIG	2.1992	0.767551	0	2.24e-19
TCOF1	1.1725	0.982166	0	5.72e-20
SF3B2	1.96545	0.394958	2.39007	-0.297524
PDAP1	5.14533	-1.53896	6.5391	-1.45902
PICALM	3.68375	-1.59134	0	2.41e-19
SNW1	4.19069	1.16731	1.36446	0.192689
KRR1	1.44405	0.981253	0.314827	0.159742
DDX39B	0.150543	-0.0442289	5.01637	0.64708
CIRBP	0.236411	-0.0504799	0.237812	-0.392256
VEZF1	1.75053	-2.50239	3.90771	-1.38004
RBM39	2.61938	0.950843	0	9.42e-20
SMC1A	0.0300431	0.0156555	6.31876	-3.28865
RRP1B	0.898671	0.428528	0.950141	-0.364715
BMS1	1.05685	0.613034	0	1.53e-21
PSMD6	0.968204	-0.679778	3.15121	-1.77401
RRS1	1.38348	0.801126	0	0.026554
WDR43	0.696242	0.482105	0	4.01e-19
PDIA6	2.28172	-1.15954	3.40808	-0.84197
PLEC	3.89462	2.10899	3.32176	1.35837
RNPS1	3.03555	0.63431	0.688973	-0.172879
PCBP2	2.33898	-0.518847	0	6.36e-20
SF3B3	2.0662	0.352175	0	2.29e-19
KIAA0020	2.268	1.09995	0	2.36e-19
SAFB	1.69305	0.619926	1.89544	-1.0124
ELAVL1	3.41828	-0.648677	2.27333	-0.293281
TOMM34	2.56727	-1.28071	4.61979	-4.14558
DDB1	2.45297	-0.242861	0.652243	-0.482591
DBN1	3.4071	-4.36979	12.2924	-1.80756
KNOP1	1.00371	0.589214	1.14497	-0.717873
GLYR1	0.354264	0.124101	0	-4.62e-11
GLE1	0.515178	0.119027	0.387196	-0.212989
USP39	2.71473	0.695221	0	-3.96e-21
CDCA8	0.996212	-0.521713	0.506506	0.33038
KHDC1L	2.95538	5.23205	4.02045	1.36485
AARS2	2.08002	1.34407	1.65603	0.901237
DNTTIP2	0.686762	0.486853	0	-2.51e-06
HP1BP3	0.186998	0.133284	16.7447	-1.44958
UTF1	2.74178	6.47452	79.5157	3.97006
GPATCH4	2.50588	1.07965	0	-3.58e-10
L1TD1	3.07116	-3.35199	28.6478	-2.27575
GORAB	1.07105	-1.76422	1.97417	-1.07793
ARL6IP4	3.09498	0.885032	2.38694	-2.1072
CC2D1A	1.8383	-0.764654	0.950141	-0.858871
ALKBH5	2.24343	0.729175	0	5.97e-20
LARP1	2.62031	-3.25663	0	-6.62e-19
SAMD1	3.31326	1.00203	4.61979	-2.45619
H2AFV	0.224137	0.110165	1.08941	-0.471151
DPPA4	0.807328	-0.301947	11.6696	-1.2639
RSRC2	3.04821	0.579035	0	1.4e-19
HDGFRP2	0.158435	0.0668914	0	1.57e-06
CENPV	1.50278	-0.682892	10.6326	-1.89776
PABPN1	1.97093	0.420967	0	-1.52e-19
ALYREF	3.65613	0.859025	2.32514	0.557018
LONP2	1.51452	-1.57223	1.23826	-1.00412
RPS19BP1	1.01051	0.510139	6.23359	-1.1778
DDX42	3.08813	0.643466	0	4.06e-19
ARID3B	4.51233	-1.06923	5.37675	-2.12992
PHF6	0.218557	-0.0813491	2.22655	-0.785753
SUGP1	3.40348	0.98171	2.5361	-2.27595
FTSJ3	1.51112	0.970707	8.8962	0.950567
CCAR2	0.982864	0.259852	0	-0.0877683
NUP93	0.100274	0.0279477	0	8.99e-17
KRI1	2.00184	1.18977	0	0.0394662
SERBP1	2.48507	-2.12023	6.06399	-0.884327
LSM14A	3.10215	-3.14859	6	-5.14375
C1ORF131	1.4654	1.31266	2.28905	0.854213
NGDN	1.34681	0.729176	2.61475	0.586915
PNPT1	0.240931	0.613448	10.3316	3.11374
DDX54	1.75073	1.18312	0	3.11e-21
BRIX1	1.57986	0.923474	0	6.34e-11
UTP15	1.06464	0.50403	1.06854	-0.620325
NOC3L	1.11932	0.578661	0.652243	0.303201
NUP133	0.794498	0.13004	0	2.76e-20
PHIP	1.33624	-0.507492	4.20831	-1.45022
PSPC1	1.80616	0.71299	1.11387	-0.200936
AHCTF1	1.07876	0.425133	1.10579	-0.32394
H1FX	0.519253	-0.206804	6.83565	-1.14941
TAF15	0.138924	0.0756315	0	-8.66e-19
KHSRP	3.956	1.0912	10.9469	0.769268
RBPMS	3.81484	-2.12981	0.89417	-0.667084
LRRC59	0.8194	0.10706	0	0.019636
PINX1	2.29522	0.894885	0.532331	-0.165077
CCDC124	1.45932	-1.05553	0	-0.0246005
RRP36	1.18181	0.517441	1.37196	-0.419746
CDK5RAP3	1.60758	-0.968182	0	3.91e-19
CHAMP1	2.28025	-0.873562	4.67778	-1.46324
PWWP2A	1.49634	-0.824827	5.72354	-1.6024
ZMAT2	3.91645	0.937689	0	-9.86e-08
CDC5L	3.35506	0.5857	0	0.0149613
MPHOSPH8	1.6057	0.640078	0.769652	-0.303816
S100A13	0.118607	0.0536722	6.39577	-1.65869
HIST1H2BL	0.509124	0.868413	0	-1.24e-19
RBM4B	0.401717	-0.292402	2.42628	-0.875141
DDX50	0.976905	-0.562888	1.23527	-0.997298
MYBBP1A	1.24459	0.580863	3.51224	-1.73698
WIBG	0.568483	-1.27434	1.71475	-0.567817
NOL10	1.95736	0.909676	0.62752	0.361868
MMTAG2	3.35237	1.54969	0.104856	-0.199578
UTP14A	1.37937	0.735952	0.0552514	-0.0463758
GNL3	2.34657	1.03325	2.95509	0.745175
HIRIP3	1.13486	0.425198	3.27695	-2.80274
CECR5	0.87331	-1.88912	1.78231	1.76661
MAK16	2.255	1.03241	0.281759	0.26249
POLDIP3	3.09979	0.92616	1.56052	-0.575421
NIFK	2.12544	1.03344	0.455459	0.166547
API5	2.03171	0.263283	1.85392	-0.620942
DPY30	0.156082	0.0795937	1.37306	-1.00352
WDR33	2.7658	0.870242	1.7845	0.755326
SLIRP	0.0782376	0.19477	4.04479	0.531986
LSG1	0.713564	-0.221667	0.207189	-0.142392
NAT10	1.12188	0.587055	0.338253	-0.10062
NUCKS1	0.140821	0.0634905	1.14497	-0.767281
TRIOBP	4.78879	-2.62303	2.50094	-2.6849
PNN	1.88619	0.51643	3.69223	-0.394444
CHMP4B	0.558186	-0.248329	1.30953	-0.958217
CCDC86	0.0519122	-0.0114021	7.09098	-0.680417
RPF2	1.55323	0.585967	0.0136219	0.036753
NOL11	0.83052	0.408992	0	9.16e-20
RPF1	1.31107	0.889179	0	-0.0752816
LIN28A	5.58268	-2.07988	0.866288	-0.432938
MEAF6	1.12506	0.399518	1.76559	-0.350692
NOP10	2.40971	1.03763	4.71444	1.82403
RTN4	2.59596	-3.48991	0	0.0207198
INCENP	1.17687	-0.52855	1.255	-1.34795
EXOSC5	1.13251	-0.378616	0	5.25e-19
UTP3	1.21337	0.690629	0	-5.58e-20
DDX21	2.15729	1.15955	7.08355	0.682933
PNO1	0.738829	0.441189	2.93912	1.18267
FAM207A	1.56467	0.577621	0.0136219	-0.0585763
PDS5B	0.289527	-0.147261	2.85087	-6.11813
ZCCHC3	3.44188	-5.15553	8.03012	-3.27544
DDX19A	2.85649	-0.892874	1.63657	-1.30043
DNAJC17	1.44833	0.556454	0.0809659	-0.0932997
RBM22	2.99081	0.844667	0	-1.28e-19
SLTM	1.56606	0.429947	0	9.66e-21
LYAR	2.27331	1.06428	0	4.75e-19
AATF	1.51509	0.842837	0	1.12e-17
BCLAF1	2.17848	0.473916	4.82681	-0.697145
IGF2BP1	5.4895	-4.76751	43.8697	-2.18542
CHMP5	0.94281	-0.423813	0	-1.28e-19
CWC15	1.74139	0.713711	0	-1.92e-19
ZNF581	1.8356	0.646961	0	2.85e-19
RCC2	1.71476	0.543678	0	-5.58e-10
DNMT3B	0.12098	-0.0503133	0	2.28e-07
GULP1	3.42218	-4.04631	0	-6.75e-19
DNAJB11	0.712998	-1.03715	0.534337	-0.288778
CGGBP1	2.26695	0.634172	0	2.77e-19
BAZ1B	1.05106	0.400241	1.34293	0.763368
SALL4	0.100781	-0.0462449	0.815032	-0.509796
DNMT3L	4.05793	12.117	12.1637	4.63825
PTBP2	3.22757	-4.97525	4.92445	-2.09434
MRTO4	3.08196	0.833414	4.13668	0.764381
CDV3	0.381537	-0.236034	0.185589	0.234983
ISY1	2.8775	0.608644	0.815032	0.291813
CORO1C	0.267537	-0.155173	1.93837	0.417093
NOB1	0.705836	-0.53556	1.16057	-0.934361
PRPF19	2.0107	0.261684	0	-0.0447577
NOL7	1.57463	0.803111	0.321821	-0.0802119
L1RE1	2.0561	-2.79524	NA	NA
DIMT1	3.13114	0.837273	2.53877	-1.6144
C19ORF53	0.516621	0.381555	3.74213	-2.13559
SMC3	0.20459	-0.0800883	9.04915	-2.35282
NIP7	2.32343	0.809731	3.40808	1.38292
RUVBL2	2.72703	0.0946503	0.853712	-0.263122
PIN4	1.86298	0.292134	0	-7.76e-20
RCL1	1.34411	0.41648	0	-1.78e-19
DDX52	0.777296	0.499864	0.556973	-0.124204
THRAP3	1.43768	0.446557	0.860058	-0.134057
NOP58	1.59555	1.28516	8.91009	1.5393
LUC7L2	2.4623	1.1667	0.654645	0.457968
UTP11L	0.848618	0.447138	0	7.12e-20
RRP15	2.46972	1.21407	0.690287	0.44956
NOP16	2.48804	1.07313	5.39147	0.6444
RTCB	1.52236	-0.373112	1.43156	-0.560761
NOC2L	1.669	1.1072	0	3.11e-19
RPL36	0.893991	-0.455147	0	7.66e-05
HYOU1	2.60645	0.881465	7.91009	0.854465
SUPT16H	1.02077	0.292168	0	-7.65e-19
UTP18	1.17366	0.465861	0	-1.09e-08
RBM8A	2.12913	0.6539	0.264723	0.157482
DNMT3A	1.02135	-0.407159	1.61544	-1.61629
IGF2BP2	3.75555	-1.77234	0	-2.14e-19
DDX49	1.57879	0.765621	0	5.54e-19

## Sheet: Ext.Fig.2c
Names	log2 FC (acid extractome)	-log10(p-value (acid extractome))
1433F	3.73e-19	0
2AAA	-0.217934	0.145128
AATM	1.52545	2.95396
ABCF1	-0.949059	4.29243
ABCF2	-0.237299	0.273875
ACINU	-1.09293	6.95861
ACON	3.14955	24.3737
ACOT8	2.48206	4.52871
ACTBL	8.43e-11	0
ACTN4	-7.27e-20	0
ADRO	1.95291	3.92055
AGRE2	3.67998	7.23433
AKIP	0.585217	0.641941
ALDOA	-1.16503	5.29585
AMPL	1.11061	0.954479
AMRP	-1.98e-05	0
AN32A	-3.40596	4.94692
ANXA1	7.73621	4.61618
ANXA5	1.34e-18	0
ANXA6	0.907255	2.30309
ANXA7	5.04e-16	0
AP2C	3.11261	9.75203
APEX1	-7.7e-20	0
APOE	1.06861	3.12412
APR	-1.5355	1.83536
ARGL1	-0.000326567	0
ARPC4	-0.0562477	0.0809659
ATF1	-0.966086	3.37726
ATIF1	-8.7e-05	0
ATP5I	-0.402253	1.04665
ATP5J	0.464202	0.721498
ATPA	0.767397	19.1512
ATPB	1.00239	18.7905
ATPD	-0.0572731	0
ATPG	0.353109	1.03141
BBC3	2.54244	3.26106
BCL7B	-2.12e-19	0
BRD3	-0.691521	1.4173
C1QBP	0.262666	0.184333
C1TM	4.32099	5.97469
CAF1A	0.401766	1.64634
CAF1B	-9.64e-20	0
CALD1	-2.68054	11.4295
CATD	0.734773	0.721498
CAZA2	-8.77e-21	0
CBX1	-0.503336	1.14497
CBX3	-0.634856	0.813415
CBX5	-2.86092	14.8729
CC137	0.143903	0.225752
CCD12	0.00846406	0
CCD58	-4.37e-19	0
CD1E	-1.08e-18	0
CDC37	-4.81e-19	0
CDCA5	-2.38103	7.47237
CFA46	0.117046	0.0217134
CH10	0.693224	2.83378
CHCH1	6.94e-18	0
CHCH2	1.00876	0.200057
CHD1L	-0.27045	0.329973
CHD4	0.281198	0.0418692
CHERP	-6.84e-20	0
CHP1	1.07495	4.767
CHTOP	-0.0667556	0.263539
CING	-2.21912	24.3737
CK098	0.419922	1.0022
CKAP2	-1.50025	3.53817
CLH1	-7.36e-18	0
CLPX	2.79	7.59517
COF1	-5.53e-19	0
COX41	0.296613	0.585726
COX5A	0.720433	6.19928
COX5B	0.11516	0.158751
COX6C	0.439216	1.5576
COX7B	0.434603	0.838894
COX7C	0.640796	0.739289
COXM1	0.542427	3.06039
COXM2	-4.05e-20	0
CPNE3	2.06022	2.52779
CPSF7	-1.79e-20	0
CREB1	-0.449003	1.42526
CS025	-0.440755	2.40009
CTNB1	-0.964379	2.95286
CTND1	-0.749463	3.87967
CX6B1	0.13277	0.134312
CYC	0.663451	0.958861
DAZP1	-0.979624	2.33874
DCA13	0.591504	0.881043
DDX1	-2.33e-20	0
DDX17	0.00464551	0
DDX18	0.613558	3.40468
DDX24	2.00995	3.62964
DDX27	0.457595	4.70333
DDX41	0.646069	1.3059
DDX47	1.51e-05	0
DDX5	0.296732	1.30412
DHB4	-0.801793	11.1129
DHE3	0.877904	1.38504
DNJA3	3.31765	5.00966
DNJB1	0.936471	5.72354
DNJC9	-4.95e-19	0
DSRAD	-8.28e-17	0
EBP2	0.341612	1.73778
ECH1	0.128854	0.043904
ECHA	0.386738	1.07919
ECHB	0.676189	2.98152
EF1A3	-0.690052	2.30771
EF1G	-0.0592084	0.0286364
EFC4A	0.357892	0.316244
EIFCL	-1.01408	1.70349
ENAH	-4.34041	3.48298
ENOA	-0.909413	9.28483
ENPL	-0.225488	0.589849
ENY2	-0.345013	1.78231
ETFB	2.41e-19	0
EWS	-0.201338	0.720458
EZRI	-0.000755722	0
F136A	0.444112	0.977092
F162A	-2.13858	5.95468
FAKD4	1.57944	2.43483
FBRL	1.03317	12.9245
FCF1	-1.31e-20	0
FEN1	-1.11652	2.54009
FUBP1	-0.863523	11.757
FUBP3	0.49242	3.56541
FUMH	1.08452	5.62893
G3BP1	-0.327537	0.513353
G3BP2	-0.827687	0.801869
G3P	-1.57668	6.20761
G45IP	0.249792	1.66482
G6PI	1.43e-19	0
GANAB	-0.682664	1.39376
GARS	1.00095	5.96257
GATB	2.11034	4.42366
GBB1	9.6e-20	0
GBRAP	-2.12e-20	0
GLU2B	0.0645194	0.148815
GORS2	2.21e-19	0
GRP75	1.73884	56.433
GRPE1	2.15202	5.44612
GRSF1	2.60176	5.68825
GTF2I	-2.59356	11.5498
GTR1	-2.19086	4.33724
H14	-1.58596	2.81122
H1T	7.28e-18	0
H2A1B	-4.09e-20	0
H2A1H	0.145967	0.210472
H2A1J	2.38e-19	0
H2A2B	0.245638	0.566598
H2A2C	5.77e-20	0
H2AJ	3.08e-11	0
H2AW	-3.53949	40.8386
H2AZ	-0.884438	3.11061
H2B1D	-0.339617	0.513353
H2B1H	-0.649513	1.64326
H2B1J	-0.325836	1.33168
H2B1M	-1.14e-19	0
H2B1N	-6.35e-20	0
H2B2F	0.116211	0.163516
H2B3B	4.56e-11	0
H31	0.0317171	0.108624
H33	7.04e-10	0
H4	2.22e-18	0
HCD2	2.17694	3.05309
HCDH	4.65186	5.29499
HDGR3	-2.81868	13.5003
HIG2A	0.618545	2.95286
HMGB1	-1.63e-19	0
HMGB2	-0.332971	1.0234
HMGN2	-1.70428	7.72816
HMGN3	-2.32049	23.0022
HMGN4	-5.24e-20	0
HMGN5	-3.50575	6.96658
HNRC1	-0.402021	0.243195
HNRPC	4.19e-10	0
HNRPD	4.1e-20	0
HNRPK	-8.28e-11	0
HNRPL	-0.143546	0.12321
HS71B	0.00672586	0
HS90A	0.0618001	0
HS90B	-0.219316	0.385715
HSPB1	2.46294	5.32975
HXK1	-0.391138	3.10656
HXK3	2.83e-18	0
ICT1	0.301889	0.651696
IF2A	0.721111	1.03107
IF2B	0.0787035	0.0623787
IF2GL	0.0789732	0.126041
IF2P	-3.95e-11	0
IF4A3	0.866637	14.3979
ILF2	2e-09	0
IMA1	-1.52e-19	0
IMB1	-1.32938	3.82668
IMDH2	-2.66057	5.5867
IMP4	0.577427	2.007
K1C10	3.58e-08	0
K1C18	0.648401	5.95861
K1C9	-0.456846	0.148815
K2C1	0.0996203	0.0946011
K2C8	0.770348	7.266
KAD2	-0.518459	1.07919
KALRN	0.157773	0.0342233
KCRU	0.448599	0.492257
KPYM	-1.10944	8.92082
LA	1.31e-19	0
LAMB1	0.22542	0.110198
LAMC1	1.408	10.2306
LBR	0.200248	0.158751
LEF1	-1.26179	2.36086
LIN7C	-0.71758	2.56278
LLPH	0.219939	0.110198
LN28B	1.82299	4.5986
LONM	1.79024	6.31876
LPPRC	2.33691	7.41117
LSM4	-2.78e-20	0
LYRM7	2.43367	2.53038
MAP4	-1.15773	3.40808
MAP7	-2.62241	4.42366
MATR3	-0.924152	9.79317
MAX	0.079158	0.0255421
MCM3	-6.27e-19	0
MDHM	2.77707	3.14856
MESD	-0.976146	0.534167
MFGM	-1.92399	6.11238
MFR1L	-0.864151	1.43946
MGN2	0.428212	1.32882
MIC19	-0.134112	0.511346
MIF	8.11e-20	0
ML12A	-0.27692	0.371118
MOES	-2.19527	5.45223
MPPB	1.87375	5.37675
MTA2	-3.43111	7.73518
MTDC	3.93093	4.4034
MYPT2	0.542227	0.867174
NC2B	0.431803	0.635444
NCAS2	0.756999	2.34057
NDUA2	0.0168249	0
NDUA7	1.38e-09	0
NDUA8	0.232029	0.204736
NDUAC	-0.217132	0.132962
NDUB6	0.194427	0.482478
NDUB7	5.65e-20	0
NDUBA	0.456487	1.22165
NDUF2	-3.33209	4.33161
NDUF3	0.071488	0.0552514
NDUS1	0.952775	4.75203
NDUS3	0.00512758	0
NDUS4	4.99e-17	0
NDUS5	0.424575	1.79729
NDUS6	6.89e-20	0
NDUS7	0.38671	1.47634
NDUV1	2.33162	4.33536
NDUV2	0.0374973	0.0163105
NFYA	-0.440717	1.08594
NHRF1	-3.29549	7.62893
NID2	1.25178	0.954479
NIPS1	-1.52565	3.48653
NOG1	0.351597	1.45289
NOG2	1.11218	3.12556
NOLC1	-0.164982	0.361992
NONO	0.106783	0.589849
NOP14	0.00920977	0
NOP53	0.321309	0.856482
NPM	-0.42323	1.37305
NSA2	0.751203	5.44009
NSF	1.25036	2.10884
NU153	0.469379	1.14381
NU155	2.16e-19	0
NUCB1	1.38e-19	0
NUCL	0.160212	0.82568
NUMA1	-1.44355	5.86328
OCAD1	-0.745063	3.03653
ODO1	2.43752	1.98279
ODO2	1.00192	7.62893
ODP2	1.97721	5.89279
ODPA	1.90964	24.4283
ODPX	1.39032	2.41186
ORC1	1.69044	1.76258
ORC2	0.000799371	0
OTX2	-1.40234	2.20107
P5CR2	-0.670849	3.01442
P66A	-1.83292	7.21254
P66B	-4.56988	4.72125
PA1B3	-2.13024	2.2083
PA2G4	0.791783	2.50915
PARP1	0.903275	7.40894
PCBP1	-1.52e-19	0
PCCA	-1.37795	3.48593
PCKGM	0.196405	0.0286364
PDIA3	-0.154441	0.57179
PDIP2	2.76557	5.08619
PEBP1	1.1431	2.22657
PELP1	3.63e-20	0
PERE	2.01612	0.532331
PERM	4.4872	2.29911
PESC	0.905869	11.0141
PEX14	-0.422157	0.511346
PFD6	-1.14384	2.76674
PGAM4	-0.826111	2.48265
PGAM5	0.0460526	0
PGK1	-1.15775	4.98716
PHB2	3.17e-20	0
PHF5A	-2.46e-19	0
PK1IP	0.149681	0.195977
PNKP	3.67e-19	0
PPIA	-0.686717	5.2321
PPIB	1.03e-09	0
PPIF	0.208102	0.210919
PQBP1	-0.594868	1.66852
PRC2C	-0.659756	0.936718
PRDX2	-0.781146	2.84797
PRDX5	1.47159	0.981302
PRP4B	0.250201	0.29461
PRS6B	-1.10014	1.33168
PTBP1	0.604901	3.92055
PTBP3	0.494636	1.3059
PUR6	2.02e-19	0
PUR9	-0.352315	0.0136219
PURA	3.35063	3.87373
QCR1	0.957403	5.51286
QCR2	1.30134	7.15802
QCR7	0.864156	9.58503
RAB13	-5.70284	6.32148
RABL3	-1.92965	6.78252
RAC1	-0.00141445	0
RALY	0.374331	2.78212
RAP1A	-0.0738882	0.0217134
RASK	-2.03e-19	0
RBM14	-0.534392	2.34716
RBM28	0.269706	0.814276
RCC1	1.02128	5.66555
RED	-1.17e-19	0
REN3B	0.210123	0.0946011
RFIP1	1.24695	2.01519
RHOA	-0.999866	2.18295
RL10	0.179826	0.519887
RL11	-0.0313166	0.104856
RL13	-0.0379421	0.158669
RL13A	0.106181	0.565289
RL15	8.83e-20	0
RL17	2.68e-19	0
RL18	4.67e-20	0
RL18A	3.29e-20	0
RL19	-2.43e-09	0
RL21	0.00474439	0
RL22	0.21905	0.651239
RL23	3.41e-11	0
RL24	-0.198915	0.561468
RL26	4.51e-09	0
RL27	4.58e-17	0
RL27A	0.064306	0.0370719
RL28	0.0632644	0.217125
RL29	-4.34e-17	0
RL30	9.06e-21	0
RL31	0.0665313	0.408567
RL32	1.09e-19	0
RL35A	-6.11e-09	0
RL36A	-5.05e-06	0
RL37	-8.11e-21	0
RL37L	1.78e-09	0
RL38	-0.608074	1.94032
RL39	1.38e-19	0
RL5	-0.21337	1.59413
RL6	2.18e-06	0
RL7L	0.35554	2.14566
RL9	1.13e-19	0
RLP24	0.270283	0.892097
RM02	1.1224	3.69223
RM09	0.12292	0.0685648
RM11	0.750741	3.80449
RM13	0.635548	0.767573
RM14	0.898825	3.2847
RM15	1.70154	4.02549
RM16	0.697901	1.61603
RM17	0.995343	2.5257
RM19	1.16414	3.05309
RM20	0.890126	1.43438
RM22	0.317391	0.511346
RM32	0.0862774	0.0286364
RM33	0.171871	0.154216
RM39	1.52135	2.93669
RM40	0.25478	0.455459
RM42	0.082125	0.0427599
RM44	1.02636	2.75168
RM47	0.818816	2.06244
RM48	0.413064	0.225498
RM51	0.233967	0.476171
RM52	6.74e-19	0
RM53	2.12667	3.98938
RMXL1	4.83265	5.23582
ROA1	-9.78e-21	0
ROAA	-3.55e-20	0
RPAB1	0.240005	0.0611831
RPAB2	-1.49376	1.09713
RPB3	4.3e-19	0
RPC22	-1.22164	2.65853
RRBP1	-0.0562314	0.043904
RRFM	1.47e-19	0
RRP1	0.0689526	0.0437544
RS15	0.00413448	0
RS15A	-4.5e-20	0
RS19	-0.218553	1.13021
RS21	-0.0722554	0.146962
RS23	3.89e-19	0
RS24	-0.302649	1.12977
RS26L	2.24e-20	0
RS27A	0.463408	1.63657
RS27L	0.239636	0.448331
RS28	-0.416359	4.92445
RS30	-0.0160133	0
RS3A	-0.0526671	0.185755
RS4X	0.0767663	0.276967
RS5	-3.73e-18	0
RS6	-0.293644	3.12692
RS8	-2.77e-07	0
RS9	-6.23e-20	0
RSMB	0.535926	1.43946
RSSA	1.6e-10	0
RT05	1.53536	8.20066
RT06	0.955598	2.22802
RT07	2.56202	5.11351
RT09	0.697076	2.97489
RT14	0.152007	0.275272
RT15	0.701763	1.935
RT18A	0.37304	0.997145
RT21	1.1849	2.47339
RT22	0.783508	2.65988
RT23	1.54016	5.98716
RT26	0.90521	5.08778
RT28	1.40786	5.4389
RT33	0.484308	0.915676
RT34	1.56722	2.00204
RT36	1.58348	7.73518
RT63	0.742591	1.69914
RTRAF	-1.33e-19	0
RU17	1.29e-19	0
RU2A	-6.61e-20	0
RUVB1	-0.0376452	0
SAP18	0.606864	4.7167
SCFD1	-7.42e-05	0
SDHA	0.336775	1.015
SDHB	-3.2e-20	0
SDHF4	-1.3591	3.43811
SELH	-0.935698	7.6073
SENP7	-4.5399	4.28567
SETLP	-0.674237	1.56678
SF01	-0.0239283	0
SF3A1	-0.440859	1.80009
SF3A3	-5.04e-20	0
SHCAF	-5.32115	6.04096
SIM20	-0.184188	0.200057
SMCA4	-7.03e-19	0
SMCE1	-0.923843	6.3851
SMU1	0.524704	3.55425
SNAA	3.42e-19	0
SND1	-0.25545	0.715681
SNR40	1.21e-16	0
SNRPA	4.45e-19	0
SODC	2.15e-19	0
SOX2	-1.23587	8.47237
SPF45	-0.216987	0.448331
SPS2L	-5.76601	10.0969
SPTB2	-2.91882	19.451
SPTN1	-1.84963	16.4698
SREK1	0.0305124	0
SRPK1	-4.36766	6.51713
SRRM1	-8.48e-20	0
SRRM2	1.98e-19	0
SRSF1	-0.0789501	0.211545
SRSF2	5.3e-20	0
SRSF4	0.385852	0.954479
SRSF5	1.18e-18	0
SRSF6	0.196585	0.79613
SRSF7	-0.0367292	0
SSBP	0.328191	1.26158
SSF1	0.738504	4.83268
SSRP1	-0.327307	0.373151
STAU1	-1.40797	8.92812
STMN1	-1.44e-10	0
SURF6	0.57121	6.5817
SYFB	4.2e-20	0
T10B	0.0354844	0
T2FA	0.30674	0.333927
TBA1A	-1.87e-19	0
TBCA	-1.30736	3.28357
TCEA1	0.910131	5.44612
TCF20	-4.6264	5.49894
TCP4	3.3e-19	0
TCPB	-0.0175189	0
TCPG	-0.0932557	0.264723
TEAD3	0.924303	4.54516
TERA	0.0051363	0
TFAM	-0.53645	5.57512
TFAP4	-4.32239	5.72354
THIK	1.19113	2.77451
THIM	1.11923	0.740339
THYN1	-1.33903	3.49339
TIM10	0.385428	1.01043
TIM14	3e-10	0
TIM44	1.05537	7.32422
TIM8A	0.681888	1.21371
TIM8B	0.877005	2.54009
TIM9	0.4296	1.06211
TKT	-1.04529	3.60903
TMA16	-0.0248425	0.00132258
TOM20	0.09629	0.211545
TOM22	-1.03e-19	0
TPD54	0.529131	0.438103
TPM1	0.046354	0
TPM3	-0.261114	0.588224
TPM4	-0.846626	7.95468
TRAP1	1.57666	6.11464
TXND5	-2.79066	7.50446
UCRI	0.470526	2.74961
UFD1	0.786185	0.468344
UIF	-0.40258	0.349923
VAT1	1.05441	7.88273
VATB1	0.559496	1.06211
VATD	2.05305	2.45008
VATE1	1.26335	0.819608
VATG1	0.59481	2.19406
VINC	-1.48643	8.03012
WBP11	-0.580385	2.61917
WDR1	-0.324656	0.110198
WDR18	-1.85e-18	0
XRCC6	-0.127695	0.620865
YBOX3	-0.464051	0.863819
ZC11A	-0.117653	0.0768743
ZCH18	-0.294294	0.435044
ZN512	-1.70591	2.75165
ZNF22	-1.49274	3.69412
ZO1	-1.76845	4.57187

## Sheet: Ext.Fig.2d
Names	log2 FC (acid extractome)	-log10(p-value (acid extractome))
BMS1	1.53e-21	0
BRX1	6.34e-11	0
NIP7	1.38292	3.40808
NOP53	0.321309	0.856482
NSA2	0.751203	5.44009
RL10	0.179826	0.519887
RL10A	0.16847	0.498649
RL11	-0.0313166	0.104856
RL12	0.0424036	0
RL13	-0.0379421	0.158669
RL13A	0.106181	0.565289
RL14	0.394635	1.52471
RL15	8.83e-20	0
RL17	2.68e-19	0
RL18	4.67e-20	0
RL18A	3.29e-20	0
RL19	-2.43e-09	0
RL1D1	-0.00680681	0
RL21	0.00474439	0
RL22	0.21905	0.651239
RL23	3.41e-11	0
RL23A	-0.194326	0.485829
RL24	-0.198915	0.561468
RL26	4.51e-09	0
RL27	4.58e-17	0
RL27A	0.064306	0.0370719
RL28	0.0632644	0.217125
RL29	-4.34e-17	0
RL3	0.267444	2.75165
RL30	9.06e-21	0
RL31	0.0665313	0.408567
RL32	1.09e-19	0
RL34	-1.79e-19	0
RL35	1.4e-16	0
RL35A	-6.11e-09	0
RL36	7.66e-05	0
RL36A	-5.05e-06	0
RL37	-8.11e-21	0
RL38	-0.608074	1.94032
RL39	1.38e-19	0
RL4	0.275408	1.5226
RL5	-0.21337	1.59413
RL6	2.18e-06	0
RL7	0.0460229	0.257811
RL7A	3.68e-20	0
RL7L	0.35554	2.14566
RL8	0.0610967	0.257811
RL9	1.13e-19	0
RLA0	0.0112978	0
RLP24	0.270283	0.892097
RM02	1.1224	3.69223
RM09	0.12292	0.0685648
RM11	0.750741	3.80449
RM13	0.635548	0.767573
RM14	0.898825	3.2847
RM15	1.70154	4.02549
RM16	0.697901	1.61603
RM17	0.995343	2.5257
RM19	1.16414	3.05309
RM20	0.890126	1.43438
RM22	0.317391	0.511346
RM32	0.0862774	0.0286364
RM33	0.171871	0.154216
RM39	1.52135	2.93669
RM40	0.25478	0.455459
RM42	0.082125	0.0427599
RM44	1.02636	2.75168
RM47	0.818816	2.06244
RM48	0.413064	0.225498
RM51	0.233967	0.476171
RM52	6.74e-19	0
RM53	2.12667	3.98938
RPF1	-0.0752816	0
RPF2	0.036753	0.0136219
RRBP1	-0.0562314	0.043904
RRFM	1.47e-19	0
RRP1	0.0689526	0.0437544
RRP1B	-0.364715	0.950141
RRP36	-0.419746	1.37196
RRS1	0.026554	0
RS10	-2.73e-16	0
RS11	-0.474013	2.93726
RS12	1.97e-19	0
RS13	3.71e-11	0
RS14	-0.0244206	0
RS15	0.00413448	0
RS15A	-4.5e-20	0
RS16	-0.0280273	0
RS17	0.166586	0.644909
RS18	-2.56e-05	0
RS19	-0.218553	1.13021
RS20	-0.327393	1.05864
RS21	-0.0722554	0.146962
RS23	3.89e-19	0
RS24	-0.302649	1.12977
RS25	1.14e-19	0
RS26L	2.24e-20	0
RS27	-0.73762	3.26291
RS27A	0.463408	1.63657
RS27L	0.239636	0.448331
RS28	-0.416359	4.92445
RS29	-0.628736	1.92067
RS3	1.16e-19	0
RS30	-0.0160133	0
RS3A	-0.0526671	0.185755
RS4X	0.0767663	0.276967
RS5	-3.73e-18	0
RS6	-0.293644	3.12692
RS7	-9.41e-10	0
RS8	-2.77e-07	0
RS9	-6.23e-20	0
RSSA	1.6e-10	0
RT05	1.53536	8.20066
RT06	0.955598	2.22802
RT07	2.56202	5.11351
RT09	0.697076	2.97489
RT14	0.152007	0.275272
RT15	0.701763	1.935
RT18A	0.37304	0.997145
RT21	1.1849	2.47339
RT22	0.783508	2.65988
RT23	1.54016	5.98716
RT26	0.90521	5.08778
RT28	1.40786	5.4389
RT33	0.484308	0.915676
RT34	1.56722	2.00204
RT36	1.58348	7.73518
RT63	0.742591	1.69914

## Sheet: Ext.Fig.2e
condition	normalized abundance (log2)
Naive	12.1207
Naive	12.0453
Naive	12.5702
Naive	13.3191
Naive	13.3787
Naive	13.78
Naive	11.9572
Primed	11.3749
Primed	10.8397
Primed	11.1935
Primed	11.0976
Primed	11.029

## Sheet: Supp_Table_5a_AcidExtractome_Da
		Normalized abundance
		N	N	N	N	N	N	N	N+	N+	N+	N+	N+	P	P	P	P	P	P+	P+	P+	P+	P+	P+
Accession	Description	2003012_HM_DDA_N2	2003012_HM_DDA_N4	2003012_HM_DDA_N5	2003012_HM_DDA_N6	2003012_HM_DDA_N7	2003012_HM_DDA_N8	2003012_HM_DDA_N9	2003012_HM_DDA_N+2	2003012_HM_DDA_N+6	2003012_HM_DDA_N+7	2003012_HM_DDA_N+8	2003012_HM_DDA_N+9	2003012_HM_DDA_P4	2003012_HM_DDA_P5	2003012_HM_DDA_P6	2003012_HM_DDA_P7	2003012_HM_DDA_P8	2003012_HM_DDA_P+2	2003012_HM_DDA_P+3	2003012_HM_DDA_P+4	2003012_HM_DDA_P+6	2003012_HM_DDA_P+7	2003012_HM_DDA_P+8
H11_HUMAN	Histone H1.1 OS=Homo sapiens OX=9606 GN=H1-1 PE=1 SV=3	72729.5	85897.3	55303.8	57058.9	48824.3	51366.1	66638.9	57206.3	53374.2	78637.1	56929.1	60820	3468.69	3055.4	3607.33	4713.86	3473.11	3904.72	2444.51	2275.25	2373.11	2479.3	2572.87
PGRC1_HUMAN	Membrane-associated progesterone receptor component 1 OS=Homo sapiens OX=9606 GN=PGRMC1 PE=1 SV=3	0	0	0	0	0	0	0	0	0	0	0	0	97.8916	80.0571	105.332	107.756	180.668	94.1594	61.9212	78.1797	79.6736	81.993	89.4876
SPB9_HUMAN	Serpin B9 OS=Homo sapiens OX=9606 GN=SERPINB9 PE=1 SV=1	168.818	125.94	138.542	196.753	112.204	115.503	135.446	82.6619	157.909	72.9306	74.3089	156.299	0	0	0	0	0	0	0	0	0	0	0
PPBN_HUMAN	Alkaline phosphatase, germ cell type OS=Homo sapiens OX=9606 GN=ALPG PE=2 SV=4	5680.2	8897.8	5510.32	5644.51	5910.58	7318.67	7401.35	6670.47	6894.4	10731.1	5249.09	7345.51	738.137	560.542	493.257	667.915	741.226	415.54	456.965	531.494	454.433	509.751	710.074
UTF1_HUMAN	Undifferentiated embryonic cell transcription factor 1 OS=Homo sapiens OX=9606 GN=UTF1 PE=1 SV=1	8829.15	7485.62	7706.85	8548.56	11136.6	12543.6	8828.71	5503.36	7666.4	6944.39	4518.2	6934.38	397.853	814.223	392.731	548.32	404.465	643.622	348.446	395.754	433.439	365.091	608.403
ANXA2_HUMAN	Annexin A2 OS=Homo sapiens OX=9606 GN=ANXA2 PE=1 SV=2	15803.9	12322.5	8515.23	10267	14397.3	12173.3	11613.6	8991.79	10264.2	12770.6	4303.54	13972.9	716	674.156	650.234	617.724	575.471	724.157	1105.98	476.92	887.907	854.969	898.336
LORF1_HUMAN	LINE-1 retrotransposable element ORF1 protein OS=Homo sapiens OX=9606 GN=L1RE1 PE=1 SV=1	0	0	0	0	0	0	0	0	0	0	0	0	60.5229	132.291	27.6912	8.70304	23.9045	42.069	35.1345	56.5829	54.2232	101.934	38.1707
H2AY_HUMAN	Core histone macro-H2A.1 OS=Homo sapiens OX=9606 GN=MACROH2A1 PE=1 SV=4	922.037	1545.78	1371.22	1072.42	2171.33	2837.15	1398.98	1460.54	1152.44	658.631	766.089	752.847	14911.1	14777.9	11696	18291.6	10530.2	13224.3	14904.2	11900.6	10605.8	15041.5	16961.5
H2AW_HUMAN	Core histone macro-H2A.2 OS=Homo sapiens OX=9606 GN=H2AFY2 PE=1 SV=3	611.44	657.092	654.26	460.42	724.103	746.126	534.449	557.665	522.486	851.335	596.837	658.352	2392.58	3683.65	3176.53	6072.09	3024.03	4976.65	4657.57	3786.71	2977.94	4855.82	4668.17
ALDH2_HUMAN	Aldehyde dehydrogenase, mitochondrial OS=Homo sapiens OX=9606 GN=ALDH2 PE=1 SV=2	33.7808	139.127	374.62	210.245	83.645	88.7901	226.173	87.3172	108.89	11.2325	268.504	77.5919	0	0	0	0	0	0	0	0	0	0	0
HMGA2_HUMAN	High mobility group protein HMGI-C OS=Homo sapiens OX=9606 GN=HMGA2 PE=1 SV=1	1957.17	1904.37	1264.26	1224.94	1146.96	1203.95	1982.86	1661.64	1251.76	3291.86	954.942	1902.57	15512.6	15690.1	10331	29444.2	17190.4	18210.9	17062.7	17399	15188.5	13087	15217.1
ODPA_HUMAN	Pyruvate dehydrogenase E1 component subunit alpha, somatic form, mitochondrial OS=Homo sapiens OX=9606 GN=PDHA1 PE=1 SV=3	1840.8	3345.03	2598.96	2144.21	1903.12	2302.91	2220.57	1570.88	2099.61	2475.09	1921.69	2118.33	540.228	374.059	291.196	629.701	362.996	394.591	404.993	470.338	266.568	293.333	464.94
AP2A_HUMAN;AP2C_HUMAN	Transcription factor AP-2-alpha OS=Homo sapiens OX=9606 GN=TFAP2A PE=1 SV=1	1609.31	2036.5	1855.65	1918.65	1930.56	1588.91	1651.5	1559.39	1825.57	822.643	1760.61	1902.16	149.566	146.472	192.839	38.2142	127.802	142.352	158.655	149.555	167.068	102.115	183.478
DNM3L_HUMAN	DNA (cytosine-5)-methyltransferase 3-like OS=Homo sapiens OX=9606 GN=DNMT3L PE=1 SV=3	641.356	1522.37	1073.43	845.145	505.613	1536.82	1802.86	403.522	492.951	1030.72	575.043	971.743	24.7615	81.7915	14.3694	19.46	40.28	20.1045	12.9033	14.0121	16.0453	10.8028	40.8333
LMNA_HUMAN	Prelamin-A/C OS=Homo sapiens OX=9606 GN=LMNA PE=1 SV=1	6139.02	7693.16	7056.01	6283.75	5533.4	6798.75	7573.79	4705.11	5702.08	7111.29	6252.94	6908.75	2119.31	2212.89	1690.06	2830.18	2214.28	2100.74	3031.74	2063.59	2150.42	2097.34	2467.27
SOX15_HUMAN	Protein SOX-15 OS=Homo sapiens OX=9606 GN=SOX15 PE=1 SV=1	1387.82	1425.22	1221.07	1214.3	1531.91	1362.48	1495.31	607.878	1322.66	786.132	518.783	1088.62	95.4775	233.919	64.9675	144.596	109.776	25.2875	34.7196	28.2123	99.6655	50.0986	87.6513
MTDC_HUMAN	Bifunctional methylenetetrahydrofolate dehydrogenase/cyclohydrolase, mitochondrial OS=Homo sapiens OX=9606 GN=MTHFD2 PE=1 SV=2	790.552	1386.7	1714.69	1102.01	809.498	1557.41	1339.59	494.015	948.151	851.234	810.198	917.847	176.689	59.7705	28.7512	30.9427	51.322	24.6539	21.9109	37.8421	7.55605	16.1414	61.3702
PRDX1_HUMAN	Peroxiredoxin-1 OS=Homo sapiens OX=9606 GN=PRDX1 PE=1 SV=1	3621.14	4970.25	5273.2	3507.12	4330.49	7003.21	3819.32	2839.61	4852.86	3654.69	5022.67	4185.9	1667.85	1294.23	1298.64	1243.98	1392.95	780.397	867.338	1000.7	931.035	1003.8	1464.06
CHP1_HUMAN	Calcineurin B homologous protein 1 OS=Homo sapiens OX=9606 GN=CHP1 PE=1 SV=3	987.099	1489.54	1347.74	1631.04	1404.2	1714.15	1437.6	897.083	942.592	1231.74	973.102	1320.19	441.326	572.626	435.934	538.217	479.5	529.561	484.636	491.867	474.909	412.337	606.26
ODPB_HUMAN	Pyruvate dehydrogenase E1 component subunit beta, mitochondrial OS=Homo sapiens OX=9606 GN=PDHB PE=1 SV=3	2251.22	5347.12	3899.2	3053.37	3041.92	3471.58	3704.83	2444.81	3366.91	3364.03	2083.58	3087.48	1005.53	685.99	469.202	664.832	538.506	380.21	466.505	631.75	469.635	657.309	875.725
ANXA1_HUMAN	Annexin A1 OS=Homo sapiens OX=9606 GN=ANXA1 PE=1 SV=2	176.248	112.855	31.5035	44.4115	65.2492	140.545	72.8278	296.859	62.8768	182.682	42.6817	91.1426	0	0	0	0.071253	0	1.63678	7.26168	0	3.24253	2.60341	0
PNPT1_HUMAN	Polyribonucleotide nucleotidyltransferase 1, mitochondrial OS=Homo sapiens OX=9606 GN=PNPT1 PE=1 SV=2	243.787	901.03	782.36	574.6	381.387	441.746	593.204	259.718	470.535	371.681	639.678	431.631	58.921	14.1963	11.6013	23.1372	25.834	9.11114	17.0346	12.5923	13.569	23.7427	53.0961
ACON_HUMAN	Aconitate hydratase, mitochondrial OS=Homo sapiens OX=9606 GN=ACO2 PE=1 SV=2	937.703	2524.32	2870.04	1507.24	1149.91	1959.19	2010.24	930.108	1573.62	1304.39	1665.18	1336.24	266.661	177.041	95.1823	314.563	230.495	123.889	154.3	212.13	150.746	195.717	224.885
PARP1_HUMAN	Poly [ADP-ribose] polymerase 1 OS=Homo sapiens OX=9606 GN=PARP1 PE=1 SV=4	3700.99	3972.41	3849.54	2902.55	3297.89	3873.75	3090.95	2787.32	3371.91	4408.72	2641.22	4114.97	1259.54	1222.48	1095.76	1250.74	1017.5	1393.22	1373.62	1319.84	1167.25	831.306	1530.63
S39A6_HUMAN	Zinc transporter ZIP6 OS=Homo sapiens OX=9606 GN=SLC39A6 PE=1 SV=3	0	0	0	0	0	0	0	0	0	0	13.014	0	78.9978	58.2667	37.9223	33.7267	66.839	63.1493	36.1867	81.2987	24.1414	64.8379	65.5148
HMGN1_HUMAN	Non-histone chromosomal protein HMG-14 OS=Homo sapiens OX=9606 GN=HMGN1 PE=1 SV=3	6377.1	8165.01	6486.09	9533.88	3911.1	5608.21	8025.26	2717.27	3791.05	4779.75	2089.18	3440.25	23281.8	31040.5	24203.5	39767.5	33402	35068.8	23828.7	22329.5	13699.2	30784.4	26937.6
QCR7_HUMAN	Cytochrome b-c1 complex subunit 7 OS=Homo sapiens OX=9606 GN=UQCRB PE=1 SV=2	6004.57	6663.97	6125.13	7167.65	6667.77	9346.3	6224.74	5332.1	7296.35	5816.15	7237.67	6522.59	2314.89	3290.98	2665.92	2769.91	3133.42	2418.96	3241.68	3353.97	3168.36	3015.66	2975.72
TCF20_HUMAN	Transcription factor 20 OS=Homo sapiens OX=9606 GN=TCF20 PE=1 SV=3	0	0	0	0	4.37772	5.61991	0	0	0	0	0	0	116.621	76.3878	20.9277	136.583	93.2037	70.0041	53.1122	36.6242	25.5217	73.1559	37.3691
LN28B_HUMAN	Protein lin-28 homolog B OS=Homo sapiens OX=9606 GN=LIN28B PE=1 SV=1	2598.99	2602.57	3978.94	2297.4	3615.42	1711.44	2805.78	2663.72	2344.96	6118.63	2570.37	3090.33	356.192	820.965	292.828	730.825	477.704	198.165	171.487	192.026	202.693	455.72	381.675
EPIPL_HUMAN	Epiplakin OS=Homo sapiens OX=9606 GN=EPPK1 PE=1 SV=3	155.898	157.855	394.293	98.7317	138.794	230.403	146.447	126.401	285.005	134.116	267.084	494.207	5.41448	0	0	3.20916	0	0	0	2.27228	2.80485	0	6.71307
GARS_HUMAN	Glycine--tRNA ligase OS=Homo sapiens OX=9606 GN=GARS1 PE=1 SV=3	1104.39	1772.25	1779.75	1129.59	967.061	1089.84	1230.78	1028.71	1445.4	1357.9	811.108	1382.95	512.723	289.794	258.697	481.852	488.648	205.372	192.32	243.058	175.965	272.42	338.065
RT23_HUMAN	28S ribosomal protein S23, mitochondrial OS=Homo sapiens OX=9606 GN=MRPS23 PE=1 SV=2	316.604	570.201	513.503	635.926	405.735	650.448	502.56	212.038	444.098	243.203	382.933	307.988	103.153	101.581	76.3763	98.6526	140.897	115.808	84.3774	110.869	71.3003	77.3561	157.153
KHDCL_HUMAN	Putative KHDC1-like protein OS=Homo sapiens OX=9606 GN=KHDC1L PE=5 SV=1	2212.74	1710.88	1662.22	1560.47	1576.38	1392.8	1499.94	1334.77	1432.91	1268.29	1054.59	1469.23	246.346	381.664	494.532	346.078	402.346	751.595	881.683	648.564	545.948	395.698	372.338
GRP75_HUMAN	Stress-70 protein, mitochondrial OS=Homo sapiens OX=9606 GN=HSPA9 PE=1 SV=2	16251.8	33954.3	30307.8	22430.3	19080.8	25982.3	25720.6	17738.2	26487.4	26995	20876.2	21464	8898.6	6538.81	3999.67	9162.7	6454.75	4355.73	5827.08	6817.96	4108.54	6596.98	7811.55
ADT2_HUMAN;ADT1_HUMAN	ADP/ATP translocase 2 OS=Homo sapiens OX=9606 GN=SLC25A5 PE=1 SV=7	1572.17	2886.15	1866.15	2091.34	2254.66	2432.36	2276.06	2026.73	2039.84	1949.47	2558.04	1836.36	1146.97	601.327	537.07	537.767	778.516	619.533	731.91	955.1	759.513	625.056	921.693
ODP2_HUMAN	Dihydrolipoyllysine-residue acetyltransferase component of pyruvate dehydrogenase complex, mitochondrial OS=Homo sapiens OX=9606 GN=DLAT PE=1 SV=3	1036.59	2107.07	1571.58	1128.85	1445.02	1211.68	1244.89	1051.23	978.645	1279.27	683.539	1150.31	347.768	239.258	152.603	333.162	222.033	92.9328	86.5087	240.927	76.6481	218.703	294.249
OAT_HUMAN	Ornithine aminotransferase, mitochondrial OS=Homo sapiens OX=9606 GN=OAT PE=1 SV=1	438.476	1828.7	1435.46	1128.5	750.592	1360.87	1369.49	382.485	592.406	354.33	640.669	565.565	148.758	55.093	30.8379	27.1399	18.5251	67.1428	35.2152	115.493	32.1663	82.0349	118.286
ZIC5_HUMAN;ZIC1_HUMAN;ZIC2_HUMAN	Zinc finger protein ZIC 5 OS=Homo sapiens OX=9606 GN=ZIC5 PE=1 SV=2	93.4808	119.74	149.783	207.499	204.843	292.493	215.924	121.045	125.365	195.222	132.089	174.187	1069.46	756.285	524.243	621.504	621.348	545.825	475.904	585.186	485.858	571.058	594.977
RM16_HUMAN	39S ribosomal protein L16, mitochondrial OS=Homo sapiens OX=9606 GN=MRPL16 PE=1 SV=1	998.231	2544.58	1907.94	1463.15	1612.96	1550.85	1757.57	1046.05	1543.76	1838.55	2317.69	1660.6	729.007	620.798	561.165	730.261	727.788	415.274	435.359	501.896	418.914	491.328	630.632
NSA2_HUMAN	Ribosome biogenesis protein NSA2 homolog OS=Homo sapiens OX=9606 GN=NSA2 PE=1 SV=1	786.903	1031.45	962.348	723.217	640.606	680.803	827.905	650.9	716.784	953.54	550.198	792.773	437.458	244.349	209.454	240.084	353.755	226.561	240.355	320.324	234.742	266.643	334.198
CEBPB_HUMAN	CCAAT/enhancer-binding protein beta OS=Homo sapiens OX=9606 GN=CEBPB PE=1 SV=2	1211.94	932.952	675.958	733.298	707.875	796.254	763.736	941.27	977.468	829.131	740.264	1068.11	214.983	206.219	248.992	62.1163	296.345	207.623	183.213	174.811	194.113	142.165	214.048
CLPX_HUMAN	ATP-dependent Clp protease ATP-binding subunit clpX-like, mitochondrial OS=Homo sapiens OX=9606 GN=CLPX PE=1 SV=2	647.017	2311.31	1320.44	1407.11	1489.97	2364.18	1850.93	724.66	1071.27	1037.62	327.683	1013.26	305.738	117.438	69.9573	102.746	168.567	93.647	70.7433	145.405	59.7294	152.825	192.07
RM19_HUMAN	39S ribosomal protein L19, mitochondrial OS=Homo sapiens OX=9606 GN=MRPL19 PE=1 SV=2	384.663	866.685	564.408	582.629	614.552	636.717	574.13	394.088	529.57	687.308	701.956	472.956	324.988	237.248	183.416	237.719	251.403	229.406	187.419	159.919	192.993	203.448	217.299
KRR1_HUMAN	KRR1 small subunit processome component homolog OS=Homo sapiens OX=9606 GN=KRR1 PE=1 SV=4	732.481	1030.11	730.208	902.03	1175.34	1091.72	795.386	611.851	713.591	689.739	660.068	579.323	424.245	590.93	509.518	492.49	431.889	378.674	443.219	322.641	425.473	396.993	350.232
RT05_HUMAN	28S ribosomal protein S5, mitochondrial OS=Homo sapiens OX=9606 GN=MRPS5 PE=1 SV=2	358.393	651.349	677.251	479.487	391.682	712.43	502.063	266.225	513.3	481.395	267.94	352.564	138.163	90.3807	45.3143	139.222	125.408	72.3037	65.5675	118.53	60.8564	96.9348	130.148
ODO2_HUMAN	Dihydrolipoyllysine-residue succinyltransferase component of 2-oxoglutarate dehydrogenase complex, mitochondrial OS=Homo sapiens OX=9606 GN=DLST PE=1 SV=4	1119.35	2031.23	2026.36	1769.85	1655.17	1834.65	1657.67	1141.28	1561.65	1649.17	1918.91	1505.54	621.113	726.397	477.751	713.475	504.977	533.806	653.122	799.544	494.716	707.924	876.48
NDUS5_HUMAN	NADH dehydrogenase [ubiquinone] iron-sulfur protein 5 OS=Homo sapiens OX=9606 GN=NDUFS5 PE=1 SV=3	1292.65	1757.8	1304.89	1774.45	1508.33	2059.82	1536.2	1361.19	1769.68	1085.93	1434.31	1420.69	709.19	787.94	754.562	527.471	714.094	797.377	739.199	941.42	819.136	826.042	836.013
IF2B1_HUMAN	Insulin-like growth factor 2 mRNA-binding protein 1 OS=Homo sapiens OX=9606 GN=IGF2BP1 PE=1 SV=2	1849.06	2596.81	2717.54	1524.58	2238.01	2378.29	2387.44	1917.82	2356.2	2968.61	1158.65	2730.12	8890.6	8193.73	6810.38	10056.5	6465.65	6428.76	7773.64	4427.1	4610.22	6808.39	6852.69
LONM_HUMAN	Lon protease homolog, mitochondrial OS=Homo sapiens OX=9606 GN=LONP1 PE=1 SV=2	695.017	743.903	904.769	584.882	722.714	485.415	692.163	569.865	590.456	688.538	636.712	528.015	270.565	193.463	79.5794	226.905	131.572	108.732	92.8342	230.742	168.182	141.724	190.986
EFTU_HUMAN	Elongation factor Tu, mitochondrial OS=Homo sapiens OX=9606 GN=TUFM PE=1 SV=2	2663.28	7179.38	6912.29	5851.15	3693.7	6722.68	5860.81	2799.77	4351.05	3923.85	5183.68	3793.43	1314.62	948.175	525.226	1469.33	967.358	888.626	593.779	1138.68	486.304	992.953	1352.73
RMXL1_HUMAN	RNA binding motif protein, X-linked-like-1 OS=Homo sapiens OX=9606 GN=RBMXL1 PE=1 SV=1	126.747	93.8911	131.315	102.099	144.385	85.4012	102.325	103.752	124.972	126.721	112.751	80.2779	52.4253	45.3606	38.3244	63.0327	53.8441	35.199	31.3882	40.3065	54.6118	33.7077	51.0238
PSIP1_HUMAN	PC4 and SFRS1-interacting protein OS=Homo sapiens OX=9606 GN=PSIP1 PE=1 SV=1	12052.2	15440.5	11666.3	9207.97	14083.9	8072.99	13291.7	8969.18	9323.86	15263.8	6575.93	9203.88	34164.3	29527.1	28182.2	38976.9	26102.1	25260.8	19829.3	25091.4	26131.6	24568.3	26789.3
TCEA1_HUMAN	Transcription elongation factor A protein 1 OS=Homo sapiens OX=9606 GN=TCEA1 PE=1 SV=2	1058.9	1147.18	906.67	1025.37	985.936	1483.73	1102.43	649.085	1178.66	1521.08	438.767	965.543	327.527	268.693	247.041	374.438	389.699	272.512	206.885	238.132	188.348	336.87	315.479
RS27A_HUMAN;RL40_HUMAN	Ubiquitin-40S ribosomal protein S27a OS=Homo sapiens OX=9606 GN=RPS27A PE=1 SV=2	43149.4	82475.3	47254.3	48229.2	44050.2	51211.9	61258.5	57551.5	54258.6	61270.7	49776.8	54596.1	32078.9	21768	21124.9	16251	18314.5	18567	24537.6	23783.5	25315.5	27511	27718.3
RM15_HUMAN	39S ribosomal protein L15, mitochondrial OS=Homo sapiens OX=9606 GN=MRPL15 PE=1 SV=1	248.807	564.715	516.297	431.617	407.74	723.947	532.034	209.894	444.277	324.003	385.222	340.645	150.152	118.367	44.9654	109.61	107.757	62.2012	59.9368	97.5816	90.2777	104.233	121.058
CDCA5_HUMAN	Sororin OS=Homo sapiens OX=9606 GN=CDCA5 PE=1 SV=1	201.088	155.467	150.527	91.0195	83.0311	142.643	138.995	113.706	136.114	193.971	178.212	89.3565	389.634	375.173	320.243	530.477	487.352	480.815	530.204	405.674	376.672	358.069	370.631
RM11_HUMAN	39S ribosomal protein L11, mitochondrial OS=Homo sapiens OX=9606 GN=MRPL11 PE=1 SV=1	753.218	1240.68	1351.4	1350.27	1067.49	1426.75	1198.93	725.825	1133.74	561.509	856.711	1028.43	532.094	557.093	514.669	440.787	464.85	315.574	401.985	433.616	319.952	506.261	410.852
HSPB1_HUMAN	Heat shock protein beta-1 OS=Homo sapiens OX=9606 GN=HSPB1 PE=1 SV=2	590.347	900.425	478.891	562.068	892.579	1327.51	769.313	633.798	645.356	527.356	529.554	593.127	69.2914	161.611	128.566	41.0235	34.3712	100.423	97.8049	215.616	222.574	219.121	251.7
NOP56_HUMAN	Nucleolar protein 56 OS=Homo sapiens OX=9606 GN=NOP56 PE=1 SV=4	4273.13	3190.49	3568.46	3162.43	3622.95	3552.62	3539.85	2369.65	3073.24	6387.81	3444.63	4049.18	1655.08	1687.18	1057.26	2184.81	1536.66	1431.43	1312.14	1290.67	1082.54	1241.64	1344.13
RM17_HUMAN	39S ribosomal protein L17, mitochondrial OS=Homo sapiens OX=9606 GN=MRPL17 PE=1 SV=1	161.327	206.13	223.744	331.975	221.986	389.629	234.919	98.756	234.552	97.5472	208.112	148.106	52.0008	83.0344	66.8132	31.6381	62.8871	45.2236	39.6256	52.8527	69.9097	59.8495	53.9425
TCOF_HUMAN	Treacle protein OS=Homo sapiens OX=9606 GN=TCOF1 PE=1 SV=3	2968.03	3302.43	3040.57	3201.22	3755.56	3980.73	2889.01	2258.07	2366.63	3347.63	2932.94	2388.8	1334.32	1522.18	1778.19	2410.41	1842.54	1644.84	1443.61	1611.61	1402.47	1605.19	1663.15
TIM44_HUMAN	Mitochondrial import inner membrane translocase subunit TIM44 OS=Homo sapiens OX=9606 GN=TIMM44 PE=1 SV=2	1239.29	1976.88	1509.3	1398.63	1162.16	1376.09	1485.24	1080.52	1418.28	1444.8	708.702	1593.67	420.082	392.826	273.47	813.225	606.162	205.54	166.695	355.045	122.642	374.766	344.945
GCSP_HUMAN	Glycine dehydrogenase (decarboxylating), mitochondrial OS=Homo sapiens OX=9606 GN=GLDC PE=1 SV=2	303.485	707.47	996.215	567.075	407.736	571.44	485.58	280.104	473.737	332.498	507.294	445.556	119.362	105.873	96.6795	122.072	43.9348	86.8865	79.177	150.524	96.5519	81.3566	220.64
TIM8B_HUMAN	Mitochondrial import inner membrane translocase subunit Tim8 B OS=Homo sapiens OX=9606 GN=TIMM8B PE=1 SV=1	1792.28	2966.69	2196.82	1499.58	1320.04	2517.63	2191.03	1374.99	2104.94	2228.5	1403.92	1910	723.751	589.284	329.78	1012.68	944.352	603.065	450.734	608.002	438.336	561.828	490.865
HCD2_HUMAN	3-hydroxyacyl-CoA dehydrogenase type-2 OS=Homo sapiens OX=9606 GN=HSD17B10 PE=1 SV=3	161.901	1023.39	538.35	529.561	402.314	1156.51	652.544	193.096	420.353	322.891	688.573	337.315	148.609	49.8233	22.0288	79.0806	30.1685	32.5021	20.3028	49.5171	29.5156	44.1501	60.2383
NOP58_HUMAN	Nucleolar protein 58 OS=Homo sapiens OX=9606 GN=NOP58 PE=1 SV=1	642.029	928.749	854.059	1291.27	1336.65	1413.23	1154.15	462.963	638.628	1083.43	925.086	766.695	374.39	248.805	189.565	383.601	327.721	254.411	177.538	282.657	196.251	242.939	421.214
RCC1_HUMAN	Regulator of chromosome condensation OS=Homo sapiens OX=9606 GN=RCC1 PE=1 SV=1	2219.74	2755.25	2355.97	1979.59	2018.19	1729.98	2466.36	1797.45	2084.57	2496.87	1934.74	2432.07	900.381	796.499	523.091	1307.19	849.093	626.945	862.233	848.588	485.485	798.54	1242.26
NHRF1_HUMAN	Na(+)/H(+) exchange regulatory cofactor NHE-RF1 OS=Homo sapiens OX=9606 GN=SLC9A3R1 PE=1 SV=4	59.4023	30.1538	34.4846	78.5292	46.6178	135.804	27.1234	44.8503	29.6734	12.8994	49.3977	36.3948	508.005	542.108	229.916	471.491	323.608	116.249	123.293	259.207	160.722	314.305	239.906
HMGN5_HUMAN	High mobility group nucleosome-binding domain-containing protein 5 OS=Homo sapiens OX=9606 GN=HMGN5 PE=1 SV=1	201.033	81.8461	160.709	158.141	172.652	86.6532	211.334	31.1931	166.626	107.196	202.882	59.5011	588.057	924.255	854.495	2021.71	1453.66	1280.57	1415.34	627.422	388.789	1370.99	966.212
HMGN2_HUMAN	Non-histone chromosomal protein HMG-17 OS=Homo sapiens OX=9606 GN=HMGN2 PE=1 SV=3	29461.3	18727.4	13119.8	26662.4	12617.9	19549.9	23784.3	11220.3	17526.4	21001.3	9666.15	13508.8	40158.3	61717.1	32624.9	78557.7	75114.5	72699	54780.8	55268	47417.7	58286.7	51352.4
GNL3_HUMAN	Guanine nucleotide-binding protein-like 3 OS=Homo sapiens OX=9606 GN=GNL3 PE=1 SV=2	715.196	869.381	909.375	818.047	688.059	488.442	764.663	682.216	575.707	958.665	989.814	764.29	473.8	214.282	157.138	271.881	339.517	187.162	219.612	311.95	189.954	184.829	331.382
VAT1_HUMAN	Synaptic vesicle membrane protein VAT-1 homolog OS=Homo sapiens OX=9606 GN=VAT1 PE=1 SV=2	821.765	1816.71	1553.04	1683.53	1388.51	2167.64	2055.11	1577.91	1967.86	2151.83	1275.26	2091.85	749.578	521.694	412.91	594.653	474.978	424.955	516.535	759.543	626.644	530.914	882.21
FBRL_HUMAN	rRNA 2'-O-methyltransferase fibrillarin OS=Homo sapiens OX=9606 GN=FBL PE=1 SV=2	9532.72	18973	14826	12093.4	11391.8	10502.3	15332.2	10877.7	10694.6	15195	11729.2	12157.2	6712.9	6122.85	4233.22	5473.49	4953.79	4175.1	6462.36	6090	3607.48	5803.24	6711.71
IF2P_HUMAN	Eukaryotic translation initiation factor 5B OS=Homo sapiens OX=9606 GN=EIF5B PE=1 SV=4	1179.25	1018.91	711.977	828.125	1198.38	1503.83	963.382	639.687	965.115	1509.8	673.071	870.788	450.859	431.103	415.094	662.393	457.997	396.509	323.084	333.087	366.717	320.188	369.439
SENP7_HUMAN	Sentrin-specific protease 7 OS=Homo sapiens OX=9606 GN=SENP7 PE=1 SV=4	5.2037	0	1.14553	2.66081	8.00294	0.684169	0	0.251724	0	12.3098	0	0.464951	45.7529	30.6166	63.0892	142.92	32.8728	80.1316	66.6037	53.7927	43.6723	35.8458	57.3086
HMGN3_HUMAN	High mobility group nucleosome-binding domain-containing protein 3 OS=Homo sapiens OX=9606 GN=HMGN3 PE=1 SV=2	6262.88	5551.48	3784.39	7289.99	2552.66	5144.13	5072.38	3214.89	4443.76	7203.32	4057.74	3500.24	11368	18515.2	10415	25451.5	21568.9	23108.8	17434.7	16996.7	10910.6	17440.6	15653.3
NOG2_HUMAN	Nucleolar GTP-binding protein 2 OS=Homo sapiens OX=9606 GN=GNL2 PE=1 SV=1	464.023	725.593	649.876	521.643	452.144	424.181	518.233	402.122	403.185	342.94	320.558	503.346	228.012	121.72	151.349	110.201	106.036	159.732	163.321	139.514	66.9523	69.0264	245.537
SON_HUMAN	Protein SON OS=Homo sapiens OX=9606 GN=SON PE=1 SV=4	199.281	296.86	285.837	210.01	252.952	374.398	272.85	151.82	191.155	370.371	231.329	278.134	100.399	58.8681	103.196	146.119	79.107	71.3681	84.6662	90.9066	84.4776	58.4346	113.555
DDX21_HUMAN	Nucleolar RNA helicase 2 OS=Homo sapiens OX=9606 GN=DDX21 PE=1 SV=5	3866.77	6467.25	4702.72	4714.44	3542.93	4230.89	5112.53	3035.53	3671.66	4231.12	3002.16	4318.99	2602.85	2122.64	1115.45	2255.54	1955.08	1215.78	1833.7	1496.91	968.226	1744.86	1897.17
RL24_HUMAN	60S ribosomal protein L24 OS=Homo sapiens OX=9606 GN=RPL24 PE=1 SV=1	6338.69	8796.97	8169.17	6488.92	6941.43	9336.79	7843.91	7078.73	5869.55	5321.07	4690.94	7649.39	19848	17648.5	16694.3	22369.9	13713.1	15624.2	15017.4	10781.9	7661.79	16180.4	13684.5
ATPG_HUMAN	ATP synthase subunit gamma, mitochondrial OS=Homo sapiens OX=9606 GN=ATP5F1C PE=1 SV=1	2391.36	4678.13	3828.62	3390.21	3702.87	4302.92	3723.4	3002.68	3201.85	3536.5	3340.73	3350.87	2036.72	1415.97	1872.83	1509.88	1563.09	1643.18	2550.87	2274.01	2017.37	1600.95	2128.09
SPB1_HUMAN	pre-rRNA 2'-O-ribose RNA methyltransferase FTSJ3 OS=Homo sapiens OX=9606 GN=FTSJ3 PE=1 SV=2	1221.08	1911.05	1365.17	1109.13	1379.16	1492.06	1361.12	1073.63	1470.28	1814.42	1956.37	1391.47	816.179	282.445	664.705	617.68	682.57	482.085	527.849	499.345	510.327	405.629	710.732
RM02_HUMAN	39S ribosomal protein L2, mitochondrial OS=Homo sapiens OX=9606 GN=MRPL2 PE=1 SV=2	412.783	847.508	837.454	540.109	518.348	451.936	684.502	376.339	646.093	539.103	346.559	547.095	276.341	222.376	153.449	194.34	242.078	124.382	188.241	238.104	149.344	214.711	246.864
P66B_HUMAN	Transcriptional repressor p66-beta OS=Homo sapiens OX=9606 GN=GATAD2B PE=1 SV=1	0	0	0	5.1513	0	0	0	0	0.0884972	0	3.80662	0	83.4259	5.33945	15.3181	16.5122	77.7599	22.2112	15.6296	8.59806	13.9514	13.445	14.4935
CA131_HUMAN	Uncharacterized protein C1orf131 OS=Homo sapiens OX=9606 GN=C1orf131 PE=1 SV=4	1050.36	2084.03	834.733	1658.91	1501	1832.52	2046.36	1036.28	661.278	1012.15	695.067	869.54	581.95	716.061	414.291	364.596	533.718	592.986	371.27	332.317	264.022	445.548	430.543
WDR33_HUMAN	pre-mRNA 3' end processing protein WDR33 OS=Homo sapiens OX=9606 GN=WDR33 PE=1 SV=2	882.628	822.946	1085.86	936.277	1353.63	2113.17	1035.19	476.157	781.776	721.438	1367.81	904.485	449.449	380.566	272.084	479.487	363.756	364.956	398.312	263.616	255.738	224.275	331.938
APOE_HUMAN	Apolipoprotein E OS=Homo sapiens OX=9606 GN=APOE PE=1 SV=1	663.438	769.396	1157.1	1024.2	758.742	1696.56	718.156	586.048	818.483	481.452	1315.62	604.157	263.785	295.3	186.675	240.198	329.732	191.698	204.021	301.212	284.914	275.398	394.952
MRT4_HUMAN	mRNA turnover protein 4 homolog OS=Homo sapiens OX=9606 GN=MRTO4 PE=1 SV=2	963.421	2613.15	1336.2	1949.51	1728.02	2957.38	2146.43	890.754	1124.59	1645	1137.27	1125.31	768.287	604.176	471.316	599.205	535.415	539.449	687.347	623.286	452.918	511.227	727.614
RT36_HUMAN	28S ribosomal protein S36, mitochondrial OS=Homo sapiens OX=9606 GN=MRPS36 PE=1 SV=2	929.842	1479.07	1224.22	1942.56	815.804	3076.26	1449.87	527.85	1047.07	940.938	446.905	784.382	355.465	185.426	185.97	511.595	273.434	270.096	265.353	321.268	153.688	273.857	341.521
RT22_HUMAN	28S ribosomal protein S22, mitochondrial OS=Homo sapiens OX=9606 GN=MRPS22 PE=1 SV=1	915.746	1276.09	1302.47	1357.28	1286.99	1749.44	1227.58	676.345	1007.2	936.737	468.79	991.447	388.542	644.661	499.675	384.667	383.382	442.73	580.909	563.151	426.822	439.19	629.031
RT09_HUMAN	28S ribosomal protein S9, mitochondrial OS=Homo sapiens OX=9606 GN=MRPS9 PE=1 SV=2	375.382	985.665	824.085	551.186	521.86	564.528	632.484	381.387	721.905	629.786	872.948	528.613	355.19	223.015	172.766	199.43	216.812	103.15	175.759	232.995	144.856	188.649	246.137
QCR1_HUMAN	Cytochrome b-c1 complex subunit 1, mitochondrial OS=Homo sapiens OX=9606 GN=UQCRC1 PE=1 SV=3	2550.49	6301.28	3638.21	3353.06	4624.81	4620.85	5120.79	3437.13	3314.66	6594.35	2763.23	4290.83	1474.41	1276.62	1208.78	1771.55	1266.64	2017.24	1990.81	1622.42	1249.37	1009.62	1542.4
CAF1A_HUMAN	Chromatin assembly factor 1 subunit A OS=Homo sapiens OX=9606 GN=CHAF1A PE=1 SV=3	1768.03	1756.91	1243.5	1440.73	1379.97	1983.37	1325.95	1182.89	1403.4	1415.35	1369.21	1375.05	478.601	901.185	904.194	801.999	651.459	619.487	942.087	550.928	592.498	420.674	754.213
RRP1_HUMAN	Ribosomal RNA processing protein 1 homolog A OS=Homo sapiens OX=9606 GN=RRP1 PE=1 SV=1	901.65	898.066	1064.04	1079.68	902.94	990.252	1119.8	677.337	805.542	1133.98	941.202	871.363	748.381	472.237	378.874	675.93	632.4	378.307	387.682	525.909	499.843	396.044	509.281
RPF1_HUMAN	Ribosome production factor 1 OS=Homo sapiens OX=9606 GN=RPF1 PE=1 SV=2	2832.54	3518.84	2983.05	2616.26	2489.79	2176.55	2753.89	2819.83	2948.33	2720.04	2988.44	3002.05	2824.94	1808.43	1579.83	1196.74	2098.13	1213.64	1483.96	1123.12	1019.47	1357.83	1461.42
LPPRC_HUMAN	Leucine-rich PPR motif-containing protein, mitochondrial OS=Homo sapiens OX=9606 GN=LRPPRC PE=1 SV=3	105.146	424.697	479.39	302.942	165.736	205.235	297.755	137.555	185.221	154.986	217.402	220.953	45.2081	8.88651	2.13849	8.9932	9.56097	0.735635	1.87431	28.6463	9.36405	2.68149	31.1157
ITA6_HUMAN	Integrin alpha-6 OS=Homo sapiens OX=9606 GN=ITGA6 PE=1 SV=5	112.989	257.742	131.281	143.809	142.834	248.877	154.527	112.312	256.055	284.129	285.401	129.154	36.6308	119.909	57.4006	56.6124	37.9841	29.4794	31.8311	54.1965	58.0553	29.9025	36.4934
DDX41_HUMAN	Probable ATP-dependent RNA helicase DDX41 OS=Homo sapiens OX=9606 GN=DDX41 PE=1 SV=2	383.158	301.395	377.48	255.465	327.717	193.46	306.51	293.913	365.785	333.107	438.119	316.027	155.852	135.153	92.0815	83.6691	64.5757	121.065	164.731	177.185	221.546	101.505	184.61
NH2L1_HUMAN	NHP2-like protein 1 OS=Homo sapiens OX=9606 GN=SNU13 PE=1 SV=3	4704.03	4051.52	4414.84	5385.95	5079.37	5509.08	4566.03	2734.34	3200.11	6502.71	3191.39	3672.59	2557.92	2243.11	1313.8	2144.81	1987.65	1451.97	1358.76	2265.36	1876.88	1816.48	2380.45
RT26_HUMAN	28S ribosomal protein S26, mitochondrial OS=Homo sapiens OX=9606 GN=MRPS26 PE=1 SV=1	1185.98	1277.84	1256.24	1346.69	1280.22	1870.46	1309.78	873.537	989.38	516.985	1198.71	852.752	462.54	798.251	370.03	508.371	559.983	456.027	528.235	588.67	438.413	671.007	570.63
CH60_HUMAN	60 kDa heat shock protein, mitochondrial OS=Homo sapiens OX=9606 GN=HSPD1 PE=1 SV=2	23932.9	53546.4	43612.5	31003.6	27692.5	24493.7	33898.1	30272.6	35277.9	35479.9	25499.5	35522.1	20533.4	8317.67	7311.17	13365.9	11234.8	5852.5	6889.58	13360.9	5732.64	10339.8	14528.5
GLYM_HUMAN	Serine hydroxymethyltransferase, mitochondrial OS=Homo sapiens OX=9606 GN=SHMT2 PE=1 SV=3	1160.28	2116.03	2001.24	1767.9	1594.86	2708.31	1981.79	963.658	1226.42	1347.65	1181.51	986.234	810.068	398.776	174.567	578.007	377.698	363.162	306.806	705.595	378.597	369.294	751.443
QCR2_HUMAN	Cytochrome b-c1 complex subunit 2, mitochondrial OS=Homo sapiens OX=9606 GN=UQCRC2 PE=1 SV=3	1843.01	4248.96	3381.19	3683.16	4652.5	4957.15	3545.49	2367.31	2223.09	2531.55	2334.71	2665.94	1545.21	1243.15	935.07	1351.26	1325.94	1277.77	1666.06	1751.32	1304.9	1272.81	2205.87
U3IP2_HUMAN	U3 small nucleolar RNA-interacting protein 2 OS=Homo sapiens OX=9606 GN=RRP9 PE=1 SV=1	1707.37	2600.22	1868.91	1784.07	2010.87	2093.85	2093.37	1527.73	1711.72	3247.53	1926.31	1985.14	1228.88	977.989	680.669	1678.86	1182.62	894.501	843.272	843.736	884.581	722.13	799.368
COX7B_HUMAN	Cytochrome c oxidase subunit 7B, mitochondrial OS=Homo sapiens OX=9606 GN=COX7B PE=1 SV=2	1311.61	2435.76	1472.01	1583.35	1050.6	1740.3	1782.67	1521.74	2350.88	2790.85	3310.84	1932.66	792.703	711.546	442.089	797.959	1099.46	760.467	877.873	920.332	715.155	675.69	795.871
PEBP1_HUMAN	Phosphatidylethanolamine-binding protein 1 OS=Homo sapiens OX=9606 GN=PEBP1 PE=1 SV=3	460.086	1015.44	745.221	950.054	1193.79	2992.29	982.942	339.546	422.516	383.149	585.029	442.992	332.916	230.517	193.2	166.12	349.393	158.245	97.1891	157.799	107.682	172.613	313.224
DHX9_HUMAN	ATP-dependent RNA helicase A OS=Homo sapiens OX=9606 GN=DHX9 PE=1 SV=4	1887.36	2863.5	2922.99	2455.02	2791.68	4148.96	2833.54	1190.35	1743.15	2106.18	1846.58	2686.98	1082.46	1498.62	931.098	1103.9	943.176	922.338	1222.98	1099.2	1092.11	1089.38	1501.92
CC137_HUMAN	Coiled-coil domain-containing protein 137 OS=Homo sapiens OX=9606 GN=CCDC137 PE=1 SV=1	695.405	978.158	829.989	769.72	568.372	639.321	691.164	632.447	716.794	821.17	640.019	693.312	436.948	377.061	287.015	399.914	580.469	420.112	286.836	219.822	250.687	408.531	205.137
RM44_HUMAN	39S ribosomal protein L44, mitochondrial OS=Homo sapiens OX=9606 GN=MRPL44 PE=1 SV=1	268.946	454.578	559.519	630.119	603.882	687.191	427.509	294.595	399.167	346.679	528.635	400.064	149.989	232.597	154.729	77.998	114.216	114.392	201.336	207.922	167.975	122.301	221.459
COX5A_HUMAN	Cytochrome c oxidase subunit 5A, mitochondrial OS=Homo sapiens OX=9606 GN=COX5A PE=1 SV=2	10538.5	14817.5	10424.2	13118.6	11868.6	11550.1	11253.9	10817.2	14063.4	12384.4	6728.12	13188.9	6713.72	4689.54	6344.55	4099.46	6407.74	6168.29	7277.46	6140.56	6774.84	5703.73	6520.41
RT15_HUMAN	28S ribosomal protein S15, mitochondrial OS=Homo sapiens OX=9606 GN=MRPS15 PE=1 SV=1	1005.96	1204.37	1403.12	1516.97	763.953	1694.44	1157.83	657.213	1254.54	619.569	729.466	1061.63	370.835	580.263	297.591	525.71	543.381	358.769	269.882	465.694	287.163	438.8	507.804
RAB13_HUMAN	Ras-related protein Rab-13 OS=Homo sapiens OX=9606 GN=RAB13 PE=1 SV=1	0.224736	5.67793	0.77392	6.18433	20.1835	24.2039	16.4643	0.0993726	2.46425	2.77046	22.0699	8.44201	196.54	321.642	106.563	249.856	180.774	117.072	298.148	271.775	201.293	128.12	191.67
ATPB_HUMAN	ATP synthase subunit beta, mitochondrial OS=Homo sapiens OX=9606 GN=ATP5F1B PE=1 SV=3	30272	81074.4	40694	40935.3	46487.9	47091.7	52413.6	41541.4	41106.1	60350	33222.2	44500.6	24490.2	20322.7	17891.9	25422.4	20431.7	25114.2	23865.9	19581.8	16008.7	18259.6	20066.4
COXM1_HUMAN	COX assembly mitochondrial protein homolog OS=Homo sapiens OX=9606 GN=CMC1 PE=1 SV=1	997.733	910.845	717.485	1052.73	904.332	1098.87	815.995	788.784	873.594	650.873	575.721	892.985	284.337	431.931	285.334	412.116	384.174	558.988	532.443	558.917	308.832	608.431	691.275
F136A_HUMAN	Protein FAM136A OS=Homo sapiens OX=9606 GN=FAM136A PE=1 SV=1	1252.72	1034.55	768.488	1241.08	1065.45	1473.9	681.939	693.176	1209.73	866.921	1097.98	582.976	401.868	664.193	369.884	427.073	557.842	323.13	386.286	440.396	304.477	460.26	327.253
RL37A_HUMAN;RL37L_HUMAN	60S ribosomal protein L37a OS=Homo sapiens OX=9606 GN=RPL37A PE=1 SV=2	5235.78	4905.3	3310.78	4797.21	5373.41	6556.39	4188.13	3424.18	4309.27	6231.41	4689.64	4313.63	2185.73	2906.85	2616.96	2896.51	2333.93	2083.48	2951.72	2061.72	2084.33	2903.57	2411.31
AGRE2_HUMAN	Adhesion G protein-coupled receptor E2 OS=Homo sapiens OX=9606 GN=ADGRE2 PE=1 SV=2	146.924	583.157	304.211	476.24	231.5	475.119	491.884	241.117	257.427	227.983	249.232	206.114	11.9786	15.7615	54.3136	9.1844	0	37.3431	43.1394	17.636	25.418	25.6329	57.4429
TOM34_HUMAN	Mitochondrial import receptor subunit TOM34 OS=Homo sapiens OX=9606 GN=TOMM34 PE=1 SV=2	7.37017	0	0	0	0	0	8.91313	6.15528	11.1223	0	18.4815	2.4082	46.7449	257.957	117.265	132.774	128.395	28.9533	24.7746	44.9648	43.8356	228.854	101.26
RL7L_HUMAN	60S ribosomal protein L7-like 1 OS=Homo sapiens OX=9606 GN=RPL7L1 PE=1 SV=2	2882.43	4469.18	3634.92	3729.57	3596.24	4271.29	3839.75	2937.11	3336.61	2051.59	2550.12	3411.9	2618.82	2246.41	1941.09	1162.51	2271.48	1528.75	1739.87	1362.04	1504.83	1883.43	1683.47
RT28_HUMAN	28S ribosomal protein S28, mitochondrial OS=Homo sapiens OX=9606 GN=MRPS28 PE=1 SV=1	304.233	670.186	663.708	936.041	459.844	1170.71	537.755	214.94	505.596	250.397	452.436	408.718	219.013	170.346	116.984	124.382	147.371	227.217	168.89	205.062	140.944	195.751	193.468
TBB4A_HUMAN;TBB6_HUMAN	Tubulin beta-4A chain OS=Homo sapiens OX=9606 GN=TUBB4A PE=1 SV=2	1424.99	1882.25	2057.63	1373.09	1617.16	2652.21	1614.92	910.717	1280.21	1269.79	739.497	1353.39	825.439	603.524	695.109	704.531	860.718	613.973	571.553	573.889	723.892	563.765	1153.51
LITD1_HUMAN	LINE-1 type transposase domain-containing protein 1 OS=Homo sapiens OX=9606 GN=L1TD1 PE=1 SV=1	627.902	943.656	960.574	729.607	883.144	959.105	922.9	435.686	557.515	945.197	1070.13	616.338	2349.18	1806.25	1505.63	2079.82	1939.22	1774.86	1478.56	2635.97	2427.98	1353.09	3580.57
SPS2L_HUMAN	SPATS2-like protein OS=Homo sapiens OX=9606 GN=SPATS2L PE=1 SV=2	15.6745	38.8567	0	11.1937	21.0447	107.839	0	17.5779	13.1437	30.0176	36.1237	18.7504	1027.58	902.057	607.781	1013.09	1205.57	684.78	747.419	283.27	534.689	790.385	476.254
NOC3L_HUMAN	Nucleolar complex protein 3 homolog OS=Homo sapiens OX=9606 GN=NOC3L PE=1 SV=1	693.948	859.176	534.412	589.124	932.495	937.401	671.854	537.133	488.352	775.069	662.989	690.783	289.854	331.791	263.768	514.852	368.701	421.425	330.037	233.024	263.474	360.872	302.748
DX39B_HUMAN;DX39A_HUMAN	Spliceosome RNA helicase DDX39B OS=Homo sapiens OX=9606 GN=DDX39B PE=1 SV=1	2891.23	5674.71	5079.23	4521.1	4390.96	8087.31	5704.7	2749.02	3905.17	4025.59	3495.25	4604.77	2530.46	2885.16	1649.1	1599.71	1418.9	1115.68	2162.91	1478.97	1586.66	1608.72	2335.53
DNJA3_HUMAN	DnaJ homolog subfamily A member 3, mitochondrial OS=Homo sapiens OX=9606 GN=DNAJA3 PE=1 SV=2	226.273	1041.83	750.41	628.69	849.193	1257.1	1149.16	379.079	521.115	653.055	440.376	616.747	252.411	34.1212	87.3003	142.135	134.128	106.492	71.6388	154.995	93.8986	71.4168	226.575
SLIRP_HUMAN	SRA stem-loop-interacting RNA-binding protein, mitochondrial OS=Homo sapiens OX=9606 GN=SLIRP PE=1 SV=1	4638.23	6076.75	6487.18	6783.52	3961.98	8451.16	6195.35	2999.06	6196.15	4743.32	4544.37	4864.09	2778.9	3081.45	2013.23	3340.48	2774.41	2108.77	2311.41	2756.26	2080.8	2976.25	2945.18
NOP10_HUMAN	H/ACA ribonucleoprotein complex subunit 3 OS=Homo sapiens OX=9606 GN=NOP10 PE=1 SV=1	490.932	569.354	686.315	905.93	710.981	909.157	584.766	513.597	632.581	331.798	751.798	458.791	233.799	186.093	215.694	38.5552	119.511	84.2632	149.039	207.723	198.949	138.359	217.418
DNJB1_HUMAN	DnaJ homolog subfamily B member 1 OS=Homo sapiens OX=9606 GN=DNAJB1 PE=1 SV=4	873.372	1188.89	944.008	970.27	1176.99	1547.18	993.061	679.208	976.762	1550.6	741.325	997.794	214.67	471.399	372.668	750.686	423.555	414.697	258.219	274.715	303.393	474.408	421.339
DHE3_HUMAN	Glutamate dehydrogenase 1, mitochondrial OS=Homo sapiens OX=9606 GN=GLUD1 PE=1 SV=2	417.427	922.234	916.606	544.892	313.522	336.826	723.045	458.08	624.073	774.898	351.496	710.761	268.654	144.712	57.68	216.791	149.532	56.9912	59.6826	164.116	61.4434	130.975	162.744
RPF2_HUMAN	Ribosome production factor 2 homolog OS=Homo sapiens OX=9606 GN=RPF2 PE=1 SV=2	2227.2	2539.14	2538.63	2232.5	2104.26	2001.77	2248.37	1833.76	1963.79	2934.24	2161.58	2188.15	1800.39	1514.67	1305.71	1943.79	1801.18	1326.13	1531.37	1369.84	1337.44	1289.63	1463.16
NOP16_HUMAN	Nucleolar protein 16 OS=Homo sapiens OX=9606 GN=NOP16 PE=1 SV=2	2550.42	2626.76	2510.14	2696.19	2552.94	2988.18	2692.3	1969.03	2217.67	1946.95	1141.06	2455.57	1274.05	902.59	1297.34	1359.06	2045.08	1280.65	1301.96	1294.87	1191.9	1140.19	1136.98
T2FA_HUMAN	General transcription factor IIF subunit 1 OS=Homo sapiens OX=9606 GN=GTF2F1 PE=1 SV=2	466.702	229.829	259.401	271.426	328.615	349.3	341	216.654	267.031	277.527	384.472	194.591	204.728	116.588	72.1959	183.462	171.531	49.5401	27.1389	88.0492	65.1359	58.067	144.778
DDX18_HUMAN	ATP-dependent RNA helicase DDX18 OS=Homo sapiens OX=9606 GN=DDX18 PE=1 SV=2	1338.12	3112.39	2107.34	2105.98	2362.34	2986.55	3356.54	1275.33	1529.03	1932.85	2228	1559.92	1558.99	949.08	725.628	671.661	806.259	669.985	819.462	1002.09	915.719	708.168	1084.58
RL3_HUMAN	60S ribosomal protein L3 OS=Homo sapiens OX=9606 GN=RPL3 PE=1 SV=2	11926.2	14753.6	13631.7	13177.4	19163.9	19130.1	15138.2	8972.75	10375.4	11163.1	7627.6	10289.2	9856.64	8511.37	6485.64	7855.03	7559.61	6760.46	8129.46	7371.07	7912.29	9815.79	10156.3
PA2G4_HUMAN	Proliferation-associated protein 2G4 OS=Homo sapiens OX=9606 GN=PA2G4 PE=1 SV=3	852.114	1015.8	1224.22	1125.48	1519.59	2500.18	1153.39	513.677	934.024	700.891	541.595	1115.96	365.806	464.009	320.616	275.498	266.867	173.698	484.146	272.223	245.468	425.646	590.054
ATPA_HUMAN	ATP synthase subunit alpha, mitochondrial OS=Homo sapiens OX=9606 GN=ATP5F1A PE=1 SV=1	28052.5	51541.8	35616.8	30690.3	33402.1	29614.3	38644.2	30894	35731.7	57590.5	41937	40530.3	18434.2	18531.9	16099.9	26807.2	20803.5	24562.3	22952.1	16831.2	17431	15831.4	17704.3
BUD31_HUMAN	Protein BUD31 homolog OS=Homo sapiens OX=9606 GN=BUD31 PE=1 SV=2	1755.25	2507.45	2114.36	2216.97	1950.59	3005.05	2091.49	1378.73	1794.23	2326.73	1164.13	2025.72	1423.87	1074.38	1051.74	1250.67	1110.84	1078.46	1317.2	1020.01	1106.39	1128.9	958.018
PURA_HUMAN	Transcriptional activator protein Pur-alpha OS=Homo sapiens OX=9606 GN=PURA PE=1 SV=2	87.987	230.01	129.893	124.863	156.114	146.541	221.46	71.8945	117.812	149.8	191.719	142.436	6.57812	14.8085	0	0	0	0	34.2663	7.17496	7.45191	20.0471	33.6229
C1TM_HUMAN	Monofunctional C1-tetrahydrofolate synthase, mitochondrial OS=Homo sapiens OX=9606 GN=MTHFD1L PE=1 SV=1	105.638	476.081	349.805	277.722	159.065	387.403	277.971	110.084	183.023	135.718	348.817	182.039	95.4946	5.68637	0	0	3.78803	0	0	12.529	0	4.18567	18.021
MAK16_HUMAN	Protein MAK16 homolog OS=Homo sapiens OX=9606 GN=MAK16 PE=1 SV=2	460.407	1405.35	544.427	758.586	568.791	983.535	1163.32	583.654	542.74	877.07	1247.2	565.82	417.786	368.338	167.163	246.306	271.385	209.774	233.063	244.646	231.527	248.232	275.188
IF6_HUMAN	Eukaryotic translation initiation factor 6 OS=Homo sapiens OX=9606 GN=EIF6 PE=1 SV=1	828.198	1212.59	1114.61	1003.78	1313.69	1270.68	1412.4	645.933	502.771	1104.54	620.723	937.12	513.354	291.294	297.56	678.427	467.742	428.875	251.413	385.082	423.906	325.249	579.765
NIP7_HUMAN	60S ribosome subunit biogenesis protein NIP7 homolog OS=Homo sapiens OX=9606 GN=NIP7 PE=1 SV=1	612.34	2693.19	1174.1	1137.81	745.535	2008.78	1257.73	801.023	781.319	912.028	372.178	1196.65	499.635	250.284	202.109	178.428	245.215	344.193	298.133	258	133.232	239.491	348.386
HYOU1_HUMAN	Hypoxia up-regulated protein 1 OS=Homo sapiens OX=9606 GN=HYOU1 PE=1 SV=1	998.72	1670.72	1530.37	1441.85	1112.07	2171.55	1436.14	765.531	1129.57	1364.01	777.032	892.223	668.454	402.662	330.474	751.805	556.36	561.75	424.115	707.157	326.624	394.259	651.097
K1C19_HUMAN;K1C14_HUMAN	Keratin, type I cytoskeletal 19 OS=Homo sapiens OX=9606 GN=KRT19 PE=1 SV=4	327.883	574.085	762.513	440.975	553.441	734.617	468.535	346.28	676.576	380.082	1132.77	703.26	135.627	86.0922	74.3417	130.814	135.632	52.3691	68.5931	239.669	155.365	90.1449	331.623
UT14A_HUMAN	U3 small nucleolar RNA-associated protein 14 homolog A OS=Homo sapiens OX=9606 GN=UTP14A PE=1 SV=1	1486.89	2610.91	1668.53	1861.67	2004.61	1974.2	1894.83	1423.46	1372.44	1914.46	1010.58	1457.43	1670.49	1171.11	971.639	1217.89	1136.07	821.28	972.797	921.131	692.558	955.126	963.016
TEAD1_HUMAN;TEAD3_HUMAN	Transcriptional enhancer factor TEF-1 OS=Homo sapiens OX=9606 GN=TEAD1 PE=1 SV=2	1394.17	2448.12	1635.34	2216.86	2190.25	2677.84	1968.57	1324.77	1784.42	1229.99	667.667	1400.14	884.19	724.234	877.046	537.929	591.375	625.441	1035.32	828.539	972.248	666.112	1034.46
MDHM_HUMAN	Malate dehydrogenase, mitochondrial OS=Homo sapiens OX=9606 GN=MDH2 PE=1 SV=3	2777.98	10749.4	8462.17	7156.72	4044.87	7080.06	6104.32	3937.53	6338.25	2439.54	4270.71	4602.08	2546.06	1208.54	935.916	827.083	1004.1	634.845	681.097	1902.02	610.025	1087.87	2675.17
HMGA1_HUMAN	High mobility group protein HMG-I/HMG-Y OS=Homo sapiens OX=9606 GN=HMGA1 PE=1 SV=3	153126	150464	136834	149569	98730	121873	163146	114154	101562	211851	121493	124767	236763	243125	235677	407354	311279	268968	222832	273654	230847	202370	236912
FUMH_HUMAN	Fumarate hydratase, mitochondrial OS=Homo sapiens OX=9606 GN=FH PE=1 SV=3	870.605	1972.9	1661.28	1274.53	904.377	1084.41	1420.44	1124.07	1471.22	1027.96	508.795	1176.23	772.007	401.776	270.854	333.156	308.774	290.659	296.689	469.66	247.543	405.776	560.709
ATP5J_HUMAN	ATP synthase-coupling factor 6, mitochondrial OS=Homo sapiens OX=9606 GN=ATP5PF PE=1 SV=1	10593.9	13818.7	9037.39	13487.9	10932.5	16117.3	12364.1	11484.6	12537.7	7681.45	9744.66	11846.2	6616.4	7727.25	7572.99	6713.11	7308.75	8405.72	7407.33	6308.02	6310.77	6278.19	5873.58
H2B1M_HUMAN	Histone H2B type 1-M OS=Homo sapiens OX=9606 GN=H2BC14 PE=1 SV=3	25387.3	25795.6	21282.6	21612.6	18346.1	19703.7	22426.4	20430.9	21826.2	16989.1	20697.3	23117.6	12197	16531.1	15903.9	11761.3	13875.3	12907.1	15767	9939.27	11481	16034.1	12971.8
GRPE1_HUMAN	GrpE protein homolog 1, mitochondrial OS=Homo sapiens OX=9606 GN=GRPEL1 PE=1 SV=2	475.053	800.473	945.261	1325.05	692.361	1803.9	1124.5	293.977	732.181	532.875	410.363	542.752	117.321	214.372	17.849	109.134	72.2507	11.2748	30.7664	96.5872	10.1963	194.703	93.5107
RABL3_HUMAN	Rab-like protein 3 OS=Homo sapiens OX=9606 GN=RABL3 PE=1 SV=1	96.9876	283.328	169.759	205.804	209.439	159.176	188.782	111.722	96.8808	216.027	83.0918	140.33	550.839	322.977	312.342	602.74	443.11	417.829	401.488	412.662	335.633	239.567	483.824
HDGR3_HUMAN	Hepatoma-derived growth factor-related protein 3 OS=Homo sapiens OX=9606 GN=HDGFL3 PE=1 SV=1	363.465	973.639	513.737	467.693	769.742	631.174	803.159	307.803	463.098	723.055	172.615	462.855	1334.83	1232.35	1397.14	1729.46	1566.94	1165.89	1253.77	1224	1182.48	1200.83	1306.02
K2M2_SHEEP;KRT86_HUMAN	Keratin, type II microfibrillar, component 7C OS=Ovis aries OX=9940 PE=1 SV=1	495.528	1135.09	525.304	1073.89	1312.95	3496.23	1733.16	201.283	397.466	999.753	512.113	160.422	248.339	179.169	112.65	102.498	71.5842	175.299	46.3551	121.325	137.243	64.0023	177.538
HIG2A_HUMAN	HIG1 domain family member 2A, mitochondrial OS=Homo sapiens OX=9606 GN=HIGD2A PE=1 SV=1	1452.84	2579.36	1729.19	2389.91	1756.33	3052.38	2323.34	1320.51	1576.49	894.443	1889.88	1528.62	938.179	1117.05	668.22	472.073	761.457	766.412	1037.75	815.958	625.479	1070.32	909.855
ICT1_HUMAN	Peptidyl-tRNA hydrolase ICT1, mitochondrial OS=Homo sapiens OX=9606 GN=MRPL58 PE=1 SV=1	802.495	1187.91	1519.27	1537.27	1019.91	1320.17	1211.52	729.684	781.971	1086.25	1320.64	896.031	709.683	498.255	400.028	782.03	688.163	364.942	302.312	576.837	486.431	314.104	605.722
SURF6_HUMAN	Surfeit locus protein 6 OS=Homo sapiens OX=9606 GN=SURF6 PE=1 SV=3	2186.48	2431.38	2039.41	3938.8	5200.52	7742.17	2372.28	1587.91	1556.93	2147.81	1921.22	1608.42	1245.94	1056.63	838.416	1454.44	1449.47	1239.76	763.587	1036.38	726.456	781.369	841.267
SSBP_HUMAN	Single-stranded DNA-binding protein, mitochondrial OS=Homo sapiens OX=9606 GN=SSBP1 PE=1 SV=1	2647.48	5228.76	3337.6	3862.06	3727.32	5906.81	4459.42	2131.02	3196.24	3636.65	2111.2	2734.71	2283.07	1767.2	1309.81	2336.5	1774.79	1465.34	1203.28	1895.1	1613.06	1674.27	2022.87
LS14A_HUMAN	Protein LSM14 homolog A OS=Homo sapiens OX=9606 GN=LSM14A PE=1 SV=3	3.86098	14.8436	55.2598	30.7777	12.5874	0.892243	0.421601	3.46424	2.7744	13.2449	23.6223	0.02228	138.538	258.128	287.518	361.165	260.366	237.994	197.801	178.503	281.783	254.07	128.197
RM14_HUMAN	39S ribosomal protein L14, mitochondrial OS=Homo sapiens OX=9606 GN=MRPL14 PE=1 SV=1	497.491	1073.72	829.648	993.097	621.868	1907.83	1170.36	330.295	706.285	625.562	558.197	539.674	338.054	314.567	170.34	401.94	285.136	271.088	207.364	283.415	169.41	330.934	317.957
MK67I_HUMAN	MKI67 FHA domain-interacting nucleolar phosphoprotein OS=Homo sapiens OX=9606 GN=NIFK PE=1 SV=1	943.768	2007.55	1625.36	1622.18	1452.88	1484.72	1655.23	1082.12	1116.58	1400.65	1904.45	1494.92	990.163	651.231	840.348	945.978	766.933	617.909	721.224	797.621	721.645	700.127	951.694
THYN1_HUMAN	Thymocyte nuclear protein 1 OS=Homo sapiens OX=9606 GN=THYN1 PE=1 SV=1	870.74	715.648	579.49	848.037	803.084	1819.13	885.608	573.127	419.891	346.134	614.226	456.009	1134.93	1847.89	986.686	2179.09	1492.54	1459.56	1365.31	1198.5	1460.53	1396.31	1357.04
PERE_HUMAN	Eosinophil peroxidase OS=Homo sapiens OX=9606 GN=EPX PE=1 SV=2	114.395	348.347	229.811	197.496	214.583	209.099	48.3513	161.446	69.6189	35.6087	802.288	4.3908	34.9741	0	0	0	0	4.4981	2.62283	0	7.62348	0	0
UCRI_HUMAN	Cytochrome b-c1 complex subunit Rieske, mitochondrial OS=Homo sapiens OX=9606 GN=UQCRFS1 PE=1 SV=2	8050.77	10106.9	6124.58	8871.18	8210.93	11134.8	7817.59	7031.18	9040.05	7207.32	6187.65	8037.27	3087.28	5509.31	3910.8	5483.12	4151.31	6056.44	4875.01	3772.13	3705.81	4753.4	4469.14
RT18A_HUMAN	39S ribosomal protein S18a, mitochondrial OS=Homo sapiens OX=9606 GN=MRPS18A PE=1 SV=1	481.079	1054.54	773.171	506.13	409.151	528.952	770.447	437.039	798.247	858.414	791.624	593.387	388.019	282.583	275.464	347.032	343.081	248.995	229.717	277.008	247.315	361.096	294.86
SHCAF_HUMAN	SIN3-HDAC complex-associated factor OS=Homo sapiens OX=9606 GN=SINHCAF PE=1 SV=1	2.09305	27.5473	19.4262	6.9094	0.0161664	1.79625	25.5406	22.3915	7.93491	3.7021	22.466	8.54549	396.103	242.334	99.2605	262.663	177.693	68.4486	76.233	83.4842	93.2051	229.367	252.007
MAX_HUMAN	Protein max OS=Homo sapiens OX=9606 GN=MAX PE=1 SV=1	1725.87	2384.49	1501.63	1909.8	1943.12	2072.56	2023.44	1573.57	2149.82	2453.66	993.687	2214	833.401	1227.53	978.115	1463.03	1226.55	920.058	735.099	735.179	683.456	1036.95	932.706
RLP24_HUMAN	Probable ribosome biogenesis protein RLP24 OS=Homo sapiens OX=9606 GN=RSL24D1 PE=1 SV=1	3635.65	5572.87	4590.84	3972.64	4106.67	3665.26	4206.51	3715.48	3952.77	4327.81	2023.65	3768.07	3142.43	1838.49	2495.54	1545.56	2390.03	1425.56	2043.48	2154.37	1542.64	1900.72	2109.61
PDIP2_HUMAN	Polymerase delta-interacting protein 2 OS=Homo sapiens OX=9606 GN=POLDIP2 PE=1 SV=1	122.695	344.264	301.918	178.693	133.829	110.156	229.111	134.408	198.828	168.851	147.508	181.49	34.7923	25.1245	0	9.96679	6.55661	0	0	4.92065	0	11.895	31.9128
SRPK1_HUMAN	SRSF protein kinase 1 OS=Homo sapiens OX=9606 GN=SRPK1 PE=1 SV=2	0	0	8.45314	8.73303	0	54.0922	15.323	0	0	38.2899	0	0	158.654	136.808	171.631	421.607	190.566	209.057	171.003	85.0783	186.295	122.033	144.771
RM53_HUMAN	39S ribosomal protein L53, mitochondrial OS=Homo sapiens OX=9606 GN=MRPL53 PE=1 SV=1	179.285	294.828	438.343	494.859	113.185	554.052	351.626	129.509	345.377	222.146	378.29	238.385	124.997	23.4888	38.0256	50.4985	11.6602	38.0251	32.7392	92.6467	64.2261	23.6396	82.4956
RM13_HUMAN	39S ribosomal protein L13, mitochondrial OS=Homo sapiens OX=9606 GN=MRPL13 PE=1 SV=1	174.046	399.638	213.907	274.415	234.615	390.849	327.358	104.663	271.859	360.219	568.096	223.372	80.6526	157.305	32.2299	163.079	117.764	75.4402	33.0768	58.6077	49.7551	56.8077	46.1727
SMCA5_HUMAN	SWI/SNF-related matrix-associated actin-dependent regulator of chromatin subfamily A member 5 OS=Homo sapiens OX=9606 GN=SMARCA5 PE=1 SV=1	180.181	163.599	243.486	182.122	153.792	168.293	201.287	142.165	182.012	146.617	213.965	193.13	104.035	129.112	68.5412	106.569	58.14	52.6762	86.4598	51.8386	115.983	62.6878	104.545
PLEC_HUMAN	Plectin OS=Homo sapiens OX=9606 GN=PLEC PE=1 SV=3	449.027	427.258	740.4	590.353	878.528	1031.02	488.384	497.136	411.223	475.737	606.885	353.71	286.035	172.748	136.254	267.365	227.387	127.966	128.114	280.201	229.74	182.458	350.839
IF2B3_HUMAN	Insulin-like growth factor 2 mRNA-binding protein 3 OS=Homo sapiens OX=9606 GN=IGF2BP3 PE=1 SV=2	690.621	850.589	951.204	590.244	855.519	699.01	822.087	569.038	736.432	943.085	1182.51	739.924	1841.89	1775.3	1323.73	1857.54	1285.75	1340.87	1643.22	1099.44	987.047	1552.65	1450.99
G45IP_HUMAN	Growth arrest and DNA damage-inducible proteins-interacting protein 1 OS=Homo sapiens OX=9606 GN=GADD45GIP1 PE=1 SV=1	1714.2	2147.9	2296.53	2011.9	1579.07	2402.96	2397.34	1421.94	2408.73	1486.21	1481.73	1863.19	1233.21	1289.72	759.341	1478.49	1320.24	930.512	1020.64	1062.93	905.418	1265.43	994.245
NDUB6_HUMAN	NADH dehydrogenase [ubiquinone] 1 beta subcomplex subunit 6 OS=Homo sapiens OX=9606 GN=NDUFB6 PE=1 SV=3	659.483	1173.82	920.069	1193.37	1090.75	1605.56	1107.45	597.842	777.896	674.089	1088.79	932.674	424.667	681.436	363.699	311.332	519.976	396.821	463.667	467.796	344.209	636.878	494.883
ICAM5_HUMAN	Intercellular adhesion molecule 5 OS=Homo sapiens OX=9606 GN=ICAM5 PE=1 SV=3	0	0	0	0	0	0	0	0	0	0	3.06181	0	12.3986	89.5453	0	113.942	45.1507	7.33963	8.96271	9.72637	34.3666	21.9528	23.8592
CTCF_HUMAN	Transcriptional repressor CTCF OS=Homo sapiens OX=9606 GN=CTCF PE=1 SV=1	568.856	858.55	697.216	795.658	1004.01	1166.86	1056.67	432.741	385.081	548.234	348.179	427.887	552.865	512.577	425.814	400.585	385.241	453.556	263.499	378.538	386.214	504.127	516.203
PESC_HUMAN	Pescadillo homolog OS=Homo sapiens OX=9606 GN=PES1 PE=1 SV=1	1970.4	4718.5	2564.63	4227.93	4521.66	7715.74	4682.88	1589.99	1920.24	3401.87	1907.63	2418.78	1401.13	1280.1	1077.25	1665.98	1857.35	1729.03	1156.7	1309.17	992.118	1196.42	1492.85
NOP2_HUMAN	Probable 28S rRNA (cytosine(4447)-C(5))-methyltransferase OS=Homo sapiens OX=9606 GN=NOP2 PE=1 SV=2	594.138	1207.99	852.498	752.39	747.609	1223.47	1081.22	485.877	652.343	888.164	456.372	783.825	643.181	339.516	301.872	495.968	336.912	325.316	427.14	341.287	339.735	314.506	396.268
IF4A3_HUMAN;IF4A1_HUMAN	Eukaryotic initiation factor 4A-III OS=Homo sapiens OX=9606 GN=EIF4A3 PE=1 SV=4	1242.56	1804.43	1778.97	1461.35	1302.07	1470.16	1810.15	890.915	1412.26	1495.21	1029.96	1739.84	861.701	926.126	502.951	686.498	573.846	368.384	902.498	589.818	567.834	655.561	937.503
MPPB_HUMAN	Mitochondrial-processing peptidase subunit beta OS=Homo sapiens OX=9606 GN=PMPCB PE=1 SV=2	178.855	729.027	630.022	346.967	208.118	311.593	504.042	250.911	319.779	244.646	673.844	353.293	114.074	126.577	25.799	81.851	46.0881	34.4443	21.7179	69.9272	23.5291	87.639	161.475
RM09_HUMAN	39S ribosomal protein L9, mitochondrial OS=Homo sapiens OX=9606 GN=MRPL9 PE=1 SV=2	308.572	679.384	518.504	460.115	662.789	394.766	322.728	603.756	688.49	635.977	467.6	625.362	395.18	234.504	242.05	191.344	237.14	211.505	223.887	159.11	282.119	106.989	281.168
RT07_HUMAN	28S ribosomal protein S7, mitochondrial OS=Homo sapiens OX=9606 GN=MRPS7 PE=1 SV=2	291.069	466.362	818.978	823.418	453.795	718.469	502.22	278.893	609.749	152.497	910.828	354.038	129.848	130.15	60.2636	12.482	43.1715	17.5389	56.6315	94.8937	73.6444	135.566	118.399
RT06_HUMAN	28S ribosomal protein S6, mitochondrial OS=Homo sapiens OX=9606 GN=MRPS6 PE=1 SV=3	377.715	574.222	522.504	620.305	715.628	861.149	912.119	249.758	332.063	218.146	119.087	215.896	305.724	101.651	161.686	141.82	189.804	202.877	86.2339	270.635	203.632	241.456	276.883
CBX5_HUMAN	Chromobox protein homolog 5 OS=Homo sapiens OX=9606 GN=CBX5 PE=1 SV=1	914.766	1684.31	1691.69	3477.96	2931.17	4588.51	1908.71	940.314	1002.2	1631.61	3411.3	1247.47	5717.12	8480.45	4394.42	10613.5	8183.03	5901.88	8096.28	5166.68	3898.14	5981.93	5388.73
LAMC1_HUMAN	Laminin subunit gamma-1 OS=Homo sapiens OX=9606 GN=LAMC1 PE=1 SV=3	762.857	1410.74	10320.5	1005.29	1435.98	3084.43	1143.43	1051.61	1403.59	1228.2	4302.72	1068.2	398.215	412.662	283.637	213.205	218.04	243.56	365.097	314.02	286.399	303.711	368.368
TIM9_HUMAN	Mitochondrial import inner membrane translocase subunit Tim9 OS=Homo sapiens OX=9606 GN=TIMM9 PE=1 SV=1	2100.12	2032.4	1751.7	3042.11	1923.94	2575.36	1976.74	1896.59	2673.11	941.729	1077.2	2126.63	914.077	1165.28	833.835	863.775	1035.17	973.628	992.047	961.974	668.657	1031.98	1043.46
LRFN3_HUMAN	Leucine-rich repeat and fibronectin type-III domain-containing protein 3 OS=Homo sapiens OX=9606 GN=LRFN3 PE=2 SV=1	680.353	2538.62	811.007	3369.72	5441.68	10169.5	2506.54	435.855	525.729	1212.17	547.851	392.119	388.995	198.256	330.769	308.203	371.313	604.732	325.071	374.949	381.239	264.643	363.029
PAIRB_HUMAN	Plasminogen activator inhibitor 1 RNA-binding protein OS=Homo sapiens OX=9606 GN=SERBP1 PE=1 SV=2	7117.26	3882.86	5673.88	3888.95	6147.52	6579.19	4530.64	2671.27	4694.92	4805.43	2523.32	4449.54	10291.1	9017.16	9340.1	8949.39	8123.79	6138.91	9001.01	5542.53	7440.56	7380.76	7679.25
NDUS1_HUMAN	NADH-ubiquinone oxidoreductase 75 kDa subunit, mitochondrial OS=Homo sapiens OX=9606 GN=NDUFS1 PE=1 SV=3	650.017	1406.1	925.114	985.761	1172.79	1519.85	1110.79	757.346	784.974	1364.34	570.968	991.633	458.775	356.556	363.215	406.916	418.15	681.346	630.921	572.485	548.901	279.092	543.335
NOG1_HUMAN	Nucleolar GTP-binding protein 1 OS=Homo sapiens OX=9606 GN=GTPBP4 PE=1 SV=3	779.22	1058.09	1338.01	1002.98	1021.37	1125.79	1078.66	822.109	805.295	644.716	956.174	1109.63	792.958	582.081	467.094	299.929	556.287	321.951	506.467	464.1	434.903	435.858	705.337
RL37_HUMAN	60S ribosomal protein L37 OS=Homo sapiens OX=9606 GN=RPL37 PE=1 SV=2	6523.48	7069.38	6695.07	7460.51	8017.86	8662.76	6893.24	4941.88	5855.08	7053.51	8495.76	6672	4589.77	5767.56	4990.8	4347.09	5272.22	4011.4	4592.49	4600.68	4353.98	5247.6	5444.7
ATPO_HUMAN	ATP synthase subunit O, mitochondrial OS=Homo sapiens OX=9606 GN=ATP5PO PE=1 SV=1	10006.8	19824.6	13262.3	13524.6	13256.1	11306.4	15205.8	12379.8	14583.7	11886.7	12954.4	13832.5	8144.57	8809.36	9409.98	4142.22	6575.09	5682.26	9127	6909.53	7716	7361.17	7975.67
DKC1_HUMAN	H/ACA ribonucleoprotein complex subunit DKC1 OS=Homo sapiens OX=9606 GN=DKC1 PE=1 SV=3	1512.84	1633.14	1937.57	2389.71	3022.92	2736.64	1813.61	1045.93	1269.83	2165.47	1169.5	1290.75	1245.91	634.062	414.63	1220.87	903.444	423.979	405.729	874.895	769.832	442.558	927.708
SRBS2_HUMAN	Sorbin and SH3 domain-containing protein 2 OS=Homo sapiens OX=9606 GN=SORBS2 PE=1 SV=3	82.3785	155.899	96.1631	113.215	107.187	232.228	113.885	83.4754	62.2627	155.582	103.126	72.59	525.299	507.181	124.094	677.634	375.628	361.315	292.295	424.966	184.506	512.306	562.009
MTA2_HUMAN	Metastasis-associated protein MTA2 OS=Homo sapiens OX=9606 GN=MTA2 PE=1 SV=1	35.5558	100.557	56.7253	36.7519	33.7446	145.245	37.401	45.9124	58.3165	29.8193	248.473	24.5966	669.263	460.04	206.092	229.56	399.2	259.743	227.357	321.046	133.16	588.874	453.826
DNM3B_HUMAN	DNA (cytosine-5)-methyltransferase 3B OS=Homo sapiens OX=9606 GN=DNMT3B PE=1 SV=1	3653.94	2535.31	4093.46	2718.05	5304.77	5164.51	4379.03	1640.92	2359.11	5979.14	1282.92	3131.76	1669.62	1352.59	1224.61	2331.71	1368.89	1080.18	1036.59	1048.22	1222.09	642.446	1462.77
L10K_HUMAN	Leydig cell tumor 10 kDa protein homolog OS=Homo sapiens OX=9606 GN=C19orf53 PE=1 SV=1	748.347	412.908	338.677	457.27	466.484	817.245	333.902	385.063	196.534	244.104	552.383	242.93	511.498	782.925	798.91	1206.66	771.967	1096.92	956.524	820.576	869.912	1285.97	990.215
AATM_HUMAN	Aspartate aminotransferase, mitochondrial OS=Homo sapiens OX=9606 GN=GOT2 PE=1 SV=3	1246.04	4780.77	3103.98	2511.71	2089.13	3360.33	3186.9	1432.85	2228.65	1621.55	1638.41	1726.83	1945.88	913.325	434.525	867.368	672.09	354.16	401.885	916.421	344.608	787.683	1127.72
RBM28_HUMAN	RNA-binding protein 28 OS=Homo sapiens OX=9606 GN=RBM28 PE=1 SV=3	370.247	671.443	485.956	449.015	435.523	440.202	405.592	336.924	274.816	617.965	498.043	392.715	295.022	250.284	148.813	315.904	234.95	235.151	194.423	154.651	90.095	232.334	189.825
TFAP4_HUMAN	Transcription factor AP-4 OS=Homo sapiens OX=9606 GN=TFAP4 PE=1 SV=2	7.39656	15.5517	11.86	1.08699	0	0.743836	33.1332	0	0	38.1529	0	4.12925	116.827	132.439	76.4932	167.979	162.766	94.3293	83.6614	84.8201	62.5173	74.7661	49.0632
RT63_HUMAN	Ribosomal protein 63, mitochondrial OS=Homo sapiens OX=9606 GN=MRPL57 PE=1 SV=1	935.469	1961.05	1786.66	1982.95	1047.74	2749.93	1923	875.945	1674.19	610.708	1677.91	1076.16	762.538	877.362	525.246	436.626	475.363	411.79	435.056	484.754	408.47	764.9	740.392
SDHA_HUMAN	Succinate dehydrogenase [ubiquinone] flavoprotein subunit, mitochondrial OS=Homo sapiens OX=9606 GN=SDHA PE=1 SV=2	756.774	1233.03	1124.46	771.039	1144.54	847.592	917.334	864.68	768.16	1305.41	1094.06	960.084	586.41	394.899	455.814	489.189	393.118	533.992	758.224	695.623	661.009	342.135	773.613
AN32A_HUMAN;AN32B_HUMAN	Acidic leucine-rich nuclear phosphoprotein 32 family member A OS=Homo sapiens OX=9606 GN=ANP32A PE=1 SV=1	25.9729	8.24756	17.7381	0	11.6487	16.3243	3.59922	0	4.0553	0	0	12.3268	74.2274	96.2629	43.2288	94.5834	183.656	39.1702	34.3312	19.7206	29.4858	53.1729	174.59
BRX1_HUMAN	Ribosome biogenesis protein BRX1 homolog OS=Homo sapiens OX=9606 GN=BRIX1 PE=1 SV=2	843.1	1243.96	1489.83	1316.7	881.216	1128.21	1131.6	861.209	939.909	1079.5	1167.05	1079.37	900.837	662.914	519.159	751.803	522.365	532.291	634.572	765.523	627.597	571.106	802.905
FUBP2_HUMAN	Far upstream element-binding protein 2 OS=Homo sapiens OX=9606 GN=KHSRP PE=1 SV=4	6562.79	12771	12274.9	8803.44	7705.09	9774.74	9903.16	6807.16	10206.9	14750.6	4334.33	10960.1	5842.53	3702.06	2813.03	7174.18	5364.31	2844.92	3210.9	3680.17	3108.11	3521.61	4524.95
CENPV_HUMAN	Centromere protein V OS=Homo sapiens OX=9606 GN=CENPV PE=1 SV=1	970.421	664.66	558.268	707.587	1032.64	986.836	694.979	538.1	446.176	945.769	270.175	450.155	1340.72	1302.64	1076.33	2225.97	1304.74	1404.89	1003.78	1463.61	1164.22	965.292	1490.73
TRAP1_HUMAN	Heat shock protein 75 kDa, mitochondrial OS=Homo sapiens OX=9606 GN=TRAP1 PE=1 SV=3	338.415	1151.29	967.941	600.566	473.188	420.733	851.516	515.699	571.488	287.425	497.478	545.618	224.814	157.69	38.2996	53.5568	44.5597	16.4716	34.072	190.404	52.6082	142.268	276.975
TXND5_HUMAN	Thioredoxin domain-containing protein 5 OS=Homo sapiens OX=9606 GN=TXNDC5 PE=1 SV=2	42.9196	69.126	65.8137	85.5969	72.864	164.156	65.7243	42.8725	115.004	111.575	149.181	69.3273	667.512	271.239	134.486	348.759	392.926	131.011	238.576	473.991	216.505	295.737	440.69
EBP2_HUMAN	Probable rRNA-processing protein EBP2 OS=Homo sapiens OX=9606 GN=EBNA1BP2 PE=1 SV=2	2814.37	3596.03	3057.5	3715.8	3068.76	3382.06	3457.97	2339.73	2518.41	3012.51	1180.17	2729.83	2115.36	2089.57	1628.73	1936.01	2026.1	1279.15	1532.72	2025.99	1723.14	1566.56	1821.25
CLD6_HUMAN	Claudin-6 OS=Homo sapiens OX=9606 GN=CLDN6 PE=1 SV=2	143.067	434.011	419.66	402.402	377.898	541.448	515.265	145.601	139.026	365.826	560.487	391.88	71.2901	122.875	72.7297	202.929	111.055	96.0504	62.6776	83.5329	22.2311	56.4974	142.104
AMPL_HUMAN	Cytosol aminopeptidase OS=Homo sapiens OX=9606 GN=LAP3 PE=1 SV=3	22.2598	115.343	131.473	65.8177	53.5311	130.662	100.662	35.1679	80.7959	100.76	136.456	58.0582	28.2243	6.75888	0	37.6601	22.8592	0	0	3.81805	2.45963	2.85612	14.9353
NOP53_HUMAN	Ribosome biogenesis protein NOP53 OS=Homo sapiens OX=9606 GN=NOP53 PE=1 SV=2	451.261	647.715	733.523	1374.55	413.086	564.955	466.952	359.085	348.955	404.18	589.833	524.384	450.413	172.093	171.398	208.518	283.496	331.11	181.583	230.518	171.514	192.855	145.662
PNO1_HUMAN	RNA-binding protein PNO1 OS=Homo sapiens OX=9606 GN=PNO1 PE=1 SV=1	688.55	1933.35	638.413	2646.61	3539.6	1844.32	1475.58	618.546	618.346	1148.66	700.616	634.917	637.693	361.676	262.876	392.68	320.883	655.172	303.057	458.778	440.538	396.178	488.581
ADRO_HUMAN	NADPH:adrenodoxin oxidoreductase, mitochondrial OS=Homo sapiens OX=9606 GN=FDXR PE=1 SV=3	57.8132	143.911	148.964	110.122	73.9944	105.483	120.21	66.2199	142.902	117.051	158.111	78.8512	28.8751	1.28074	12.1073	19.6503	16.992	17.1078	9.0304	15.0065	15.422	0	12.2301
C1QBP_HUMAN	Complement component 1 Q subcomponent-binding protein, mitochondrial OS=Homo sapiens OX=9606 GN=C1QBP PE=1 SV=1	8038.64	17497.6	13513	11965	8952.85	14442	16625.6	9797.7	16035.1	14588.8	8148.86	13694.7	9418.4	5696.99	3755.35	10562.7	6173.65	3955.66	4651.74	5511.71	2685.26	6155.8	5417.56
NGDN_HUMAN	Neuroguidin OS=Homo sapiens OX=9606 GN=NGDN PE=1 SV=1	584.908	764.862	618.972	705.677	561.171	830.78	828.508	469.586	372.829	686.879	512.112	424.996	398.972	344.136	124.192	391.705	343.231	262.126	272.746	367.133	202.947	295.155	345.307
FAKD4_HUMAN	FAST kinase domain-containing protein 4 OS=Homo sapiens OX=9606 GN=TBRG4 PE=1 SV=1	373.181	846.038	790.334	1080.9	667.526	1084.44	798.788	295.833	534.397	381.596	951.013	569.672	207.173	355.69	17.0038	128.436	136.482	46.6112	44.3914	182.996	38.6001	123.699	220.36
PK1IP_HUMAN	p21-activated protein kinase-interacting protein 1 OS=Homo sapiens OX=9606 GN=PAK1IP1 PE=1 SV=2	1242.37	2070.02	1785.92	1382.29	1058.81	1111.28	1593.49	1021.27	1101.1	2164.52	1619.03	1555.75	918.347	605.735	443.656	1373.12	1050.23	611.909	504.011	713.48	412.386	475.442	694.268
LLPH_HUMAN	Protein LLP homolog OS=Homo sapiens OX=9606 GN=LLPH PE=1 SV=1	227.015	525.476	339.127	238.515	203.947	401.363	289.669	217.992	249.017	295.874	547.03	240.073	276.975	176.7	77.2659	98.896	212.47	75.0835	33.4668	164.971	75.4141	60.7125	91.264
IF2A_HUMAN	Eukaryotic translation initiation factor 2 subunit 1 OS=Homo sapiens OX=9606 GN=EIF2S1 PE=1 SV=3	30.2402	65.0752	96.1584	75.5049	91.3385	153.835	122.598	25.1279	40.9187	21.1885	45.7676	84.932	32.8376	40.5413	8.72419	16.7557	11.1806	12.271	16.8036	15.0973	13.2827	18.8321	26.3938
VATG1_HUMAN	V-type proton ATPase subunit G 1 OS=Homo sapiens OX=9606 GN=ATP6V1G1 PE=1 SV=3	930.396	1331.63	1424.89	1664.46	774.063	1719.78	1326.29	852.695	1413.96	720.7	1519.81	1219.25	943.671	450.05	360.261	445.041	505.429	512.617	533.55	882.215	571.866	502.322	611.659
DPPA4_HUMAN	Developmental pluripotency-associated protein 4 OS=Homo sapiens OX=9606 GN=DPPA4 PE=1 SV=2	596.63	1857.62	1311.68	1161.54	1194.18	1617.97	1742.14	892.63	724.567	848.174	909.691	843.688	2611.88	2000.91	2224.07	1758.63	1495.78	1589.27	1835.03	2225.11	1959.88	1656.44	1968.98
NDUBA_HUMAN	NADH dehydrogenase [ubiquinone] 1 beta subcomplex subunit 10 OS=Homo sapiens OX=9606 GN=NDUFB10 PE=1 SV=3	3510.02	2623.09	3102.5	3674.02	2334.75	4074.98	3436.98	2315.31	2861.78	2068.96	6418.05	2675.4	1322.5	1614.65	782.893	1567.79	1703.77	1749.56	1845.25	1672.95	1511.26	1413.19	1924.34
H2AZ_HUMAN	Histone H2A.Z OS=Homo sapiens OX=9606 GN=H2AZ1 PE=1 SV=2	32556.4	29282.3	21782.1	27027.3	21859	19159.2	31003.3	25058.9	24938.3	31308.8	30739.3	24006.9	30678.4	39081.2	23915.9	44948.7	38340.8	45070	52333.6	43283.4	39625.7	47461.9	44141.6
SAP18_HUMAN	Histone deacetylase complex subunit SAP18 OS=Homo sapiens OX=9606 GN=SAP18 PE=1 SV=1	4214.66	5158.76	5276.3	4243.99	4758.32	5164.47	5543.37	3408.67	3815.62	5311	2741.79	4230.58	2793.14	3190.21	2029.39	2685.99	1958.25	1522.88	2981.17	3200.38	2226	2570.05	3510.38
NDUV2_HUMAN	NADH dehydrogenase [ubiquinone] flavoprotein 2, mitochondrial OS=Homo sapiens OX=9606 GN=NDUFV2 PE=1 SV=2	705.713	1923.35	1125.75	1430.1	1341.63	1678.46	1239.77	1018.94	1106.38	699.247	897.353	994.728	705.005	530.997	637.957	208.45	420.346	438.874	721.267	673.636	593.415	508.053	659.371
MGN2_HUMAN;MGN_HUMAN	Protein mago nashi homolog 2 OS=Homo sapiens OX=9606 GN=MAGOHB PE=1 SV=1	829.425	960.708	1027.18	997.811	1057.09	902.982	1062.38	679.341	817.483	733.138	636.732	1278.43	403.997	286.196	507.766	372.332	499.304	209.355	581.756	541.431	454.224	441.956	771.77
RM32_HUMAN	39S ribosomal protein L32, mitochondrial OS=Homo sapiens OX=9606 GN=MRPL32 PE=1 SV=1	544.503	754.138	644.136	693.808	442.646	939.227	401.69	424.554	734.166	709.827	564.896	479.079	280.808	335.224	227.318	540.459	423.596	338.919	234.192	294.697	243.798	298.002	245.14
IMDH2_HUMAN	Inosine-5'-monophosphate dehydrogenase 2 OS=Homo sapiens OX=9606 GN=IMPDH2 PE=1 SV=2	35.3393	144.408	52.3895	113.415	165.105	211.289	111.944	41.0443	28.1041	52.866	29.2292	63.83	197.492	492.84	195.198	630.436	153.715	157.912	171.196	212.34	128.349	482.133	375.078
SMU1_HUMAN	WD40 repeat-containing protein SMU1 OS=Homo sapiens OX=9606 GN=SMU1 PE=1 SV=2	1686.17	2719.47	2591.78	2103.86	2578.06	3166.48	2910.38	1355.16	1903.03	3335.59	2601.11	2434.42	1418.25	1235.97	776.831	1854.41	990.25	1017.37	1280.96	1099.26	902.507	1137.12	1680.23
SSF1_HUMAN	Suppressor of SWI4 1 homolog OS=Homo sapiens OX=9606 GN=PPAN PE=2 SV=1	967.341	1663.87	1231.18	1320.09	1087.85	1256.06	1588.49	865.241	799.323	1623.12	612.777	1118.66	670.871	561.915	347.651	897.876	788.568	536.919	456.936	671.184	353.973	571.947	585.776
TOM20_HUMAN	Mitochondrial import receptor subunit TOM20 homolog OS=Homo sapiens OX=9606 GN=TOMM20 PE=1 SV=1	1728.19	2458.6	1662.66	2098.42	1773.29	2061.14	2233.42	1904.45	2055.5	2047.28	2481.93	1714.41	1035.88	1542.47	1040.44	1530.44	1726.64	1181.52	1380.93	1583.89	1135.44	1345.18	1174.37
F162A_HUMAN	Protein FAM162A OS=Homo sapiens OX=9606 GN=FAM162A PE=1 SV=2	650.149	674.762	663.199	675.43	634.349	884.449	744.002	464.832	806.563	404.894	1799.69	425.489	1082.44	3005.88	1668.21	2572.73	1733.75	1373.3	1855.32	2356.9	1225.73	3544.6	1741.77
TIF1B_HUMAN	Transcription intermediary factor 1-beta OS=Homo sapiens OX=9606 GN=TRIM28 PE=1 SV=5	521.731	406.226	749.59	296.475	373.726	513.43	597.551	168.91	207.728	501.85	190.12	257.715	303.534	66.8398	33.5748	129.975	129.167	22.2441	22.8512	107.351	92.714	55.5801	196.716
IMP4_HUMAN	U3 small nucleolar ribonucleoprotein protein IMP4 OS=Homo sapiens OX=9606 GN=IMP4 PE=1 SV=1	298.924	640.243	426.58	466.737	524.845	416.729	517.395	298.924	335.724	270.438	165.217	451.244	214.123	181.243	179.629	53.6677	143.217	79.969	224.776	190.888	133.046	173.394	209.074
MPP10_HUMAN	U3 small nucleolar ribonucleoprotein protein MPP10 OS=Homo sapiens OX=9606 GN=MPHOSPH10 PE=1 SV=2	365.334	503.029	257.119	444.054	560.538	396.138	335.162	294.777	458.895	357.757	257.45	354.174	297.181	144.138	234.263	242.402	167.178	171.099	139.158	117.138	285.821	186.392	191.783
RL34_HUMAN	60S ribosomal protein L34 OS=Homo sapiens OX=9606 GN=RPL34 PE=1 SV=3	727.013	635.462	730.331	1170.2	1549.78	2558.66	646.237	407.574	526.676	555.188	371.478	490.683	536.584	295.52	336.566	356.847	437.04	287.731	360.113	450.687	377.532	319.594	443.567
NDUB7_HUMAN	NADH dehydrogenase [ubiquinone] 1 beta subcomplex subunit 7 OS=Homo sapiens OX=9606 GN=NDUFB7 PE=1 SV=4	1638.18	1831.61	1493.4	1996.48	1267.63	2440.2	1770.35	1535.9	2008.22	1326.97	2029.81	2136.92	897.055	1262.53	886.888	1134.88	1167.38	1355.73	1232.75	1171.25	986.698	1284.55	1176.4
GTR1_HUMAN	Solute carrier family 2, facilitated glucose transporter member 1 OS=Homo sapiens OX=9606 GN=SLC2A1 PE=1 SV=2	92.9823	209.12	154.669	66.1459	93.7172	19.5386	140.711	148.613	100.449	61.4752	158.621	86.2987	578.031	690.88	423.991	219.321	340.986	170.652	391.013	597.535	356.08	411.862	547.596
SPTB2_HUMAN	Spectrin beta chain, non-erythrocytic 1 OS=Homo sapiens OX=9606 GN=SPTBN1 PE=1 SV=2	67.7942	187.437	166.683	73.4257	127.471	321.103	182.455	55.0573	62.5679	148.488	110.171	121.627	482.4	296.833	236.516	694.188	498.8	310.935	267.717	414.664	314.684	186.139	560.97
RFIP1_HUMAN	Rab11 family-interacting protein 1 OS=Homo sapiens OX=9606 GN=RAB11FIP1 PE=1 SV=3	237.656	388.63	496.179	697.276	491.226	600.55	471.828	323.863	414.118	258.838	568.328	252.148	316.287	65.659	106.993	22.6907	98.6513	50.3781	162.852	147.976	149.489	64.8248	166.287
SRSF4_HUMAN	Serine/arginine-rich splicing factor 4 OS=Homo sapiens OX=9606 GN=SRSF4 PE=1 SV=2	2610.71	3602.76	4402.65	3249.19	4203.79	5616.9	3923.49	1775.58	2576.45	4799.19	3426.23	3758.13	1523.4	2317.31	1212.62	3164.82	1724.67	1160.17	1433.51	1626.72	1463.68	1531.22	2264.6
RRS1_HUMAN	Ribosome biogenesis regulatory protein homolog OS=Homo sapiens OX=9606 GN=RRS1 PE=1 SV=2	1197.65	1724.42	1597.38	1534.82	1705.18	1946.41	1417.43	1308.17	1468.31	1774.58	1170.11	1229.84	1560.52	671.83	689.157	1169.43	1270.37	871.335	644.437	814.15	920.262	812.633	751.011
RL10A_HUMAN	60S ribosomal protein L10a OS=Homo sapiens OX=9606 GN=RPL10A PE=1 SV=2	2871.65	3178.81	4350.21	4902.48	3649.67	5003.98	3378.42	1801.22	2592.5	2281.66	2552.88	2851.67	2663.47	1816.13	2414.4	1898.62	1400.37	2120.49	2329.71	2057.62	2674.19	2000.61	3002.36
MFGM_HUMAN	Lactadherin OS=Homo sapiens OX=9606 GN=MFGE8 PE=1 SV=3	120.603	146.06	213.878	99.8709	152.333	97.3288	93.3114	93.2623	139.421	114.871	116.753	120.419	505.339	287.293	325.455	210.699	214.888	234.296	226.117	243.335	207.812	111.954	201.302
LMNB1_HUMAN	Lamin-B1 OS=Homo sapiens OX=9606 GN=LMNB1 PE=1 SV=2	7175.11	12832.5	9882.23	8042.57	8060.69	7565.27	10793	7108.42	7566.68	11673.2	7894.31	9763.6	5824.15	6278.22	5033.68	7295.73	5067.33	5344.14	6839.72	4581.13	5586.8	4826.42	5772.94
BAZ1B_HUMAN	Tyrosine-protein kinase BAZ1B OS=Homo sapiens OX=9606 GN=BAZ1B PE=1 SV=2	183.591	224.071	139.564	111.787	113.116	50.3716	162.241	202.479	176.346	328.55	369.053	203.362	87.1677	120.426	50.3056	107.046	48.1974	75.2396	57.7622	70.6882	73.3297	75.5539	87.95
MYPT2_HUMAN	Protein phosphatase 1 regulatory subunit 12B OS=Homo sapiens OX=9606 GN=PPP1R12B PE=1 SV=2	427.144	442.698	405.1	707.327	843.158	1502.13	398.562	321.778	309.784	215.776	400.692	254.944	277.997	199.187	68.5496	324.234	156.705	179.198	135.482	205.504	147.941	116.792	229.995
NDUS3_HUMAN	NADH dehydrogenase [ubiquinone] iron-sulfur protein 3, mitochondrial OS=Homo sapiens OX=9606 GN=NDUFS3 PE=1 SV=1	994.612	1688.8	1086.96	1275.55	1501.29	1594.8	1475.01	972.969	1222.29	1619.85	1104.81	1282.96	785.28	794.668	760.425	956.697	807.285	992.415	1141.95	788.895	882.436	694.7	767.573
SYAM_HUMAN	Alanine--tRNA ligase, mitochondrial OS=Homo sapiens OX=9606 GN=AARS2 PE=1 SV=1	282.067	825.863	552.498	627.5	888.523	1575.31	675.538	267.412	440.759	379.475	996.171	483.512	182.291	201.846	178.813	133.33	212.491	287.136	103.463	204.256	334.965	345.136	216.524
LA_HUMAN	Lupus La protein OS=Homo sapiens OX=9606 GN=SSB PE=1 SV=2	182.566	151.222	298.699	259.388	280.675	352.01	254.577	100.814	193.254	91.0992	121.365	196.045	119.471	114.321	105.616	92.6548	99.1663	30.0947	91.4054	107.614	70.2238	117.947	108.142
CDV3_HUMAN	Protein CDV3 homolog OS=Homo sapiens OX=9606 GN=CDV3 PE=1 SV=1	732.834	330.149	511.411	483.333	721.847	703.608	350.926	326.086	448.681	441.656	490.233	303.919	424.995	141.032	125.725	278.81	460.473	178.028	61.7427	169.905	133.851	77.7123	250.327
RT33_HUMAN	28S ribosomal protein S33, mitochondrial OS=Homo sapiens OX=9606 GN=MRPS33 PE=1 SV=1	291.944	298.667	333.48	313.497	241.785	402.781	466.602	153.541	261.5	154.135	233.018	267.99	121.088	194.809	56.8068	173.11	122.803	64.0611	57.1293	161.09	78.3639	195.326	136.211
RL22_HUMAN	60S ribosomal protein L22 OS=Homo sapiens OX=9606 GN=RPL22 PE=1 SV=2	1306	2222.54	1422.21	1674.76	1329.23	1959.94	1710.28	1100.89	1821.58	1252.57	1828.2	1759.91	816.029	1112.41	586.288	818.086	612.253	552.78	1279.34	850.682	649.046	1194.71	1110.3
ISY1_HUMAN	Pre-mRNA-splicing factor ISY1 homolog OS=Homo sapiens OX=9606 GN=ISY1 PE=1 SV=3	191.216	465.045	388.956	423.194	459.673	833.16	631.704	174.959	300.783	372.037	300.916	315.103	274.276	233.158	126.799	188.041	186.052	129.306	157.937	139.52	124.615	189.745	229.891
ANXA6_HUMAN	Annexin A6 OS=Homo sapiens OX=9606 GN=ANXA6 PE=1 SV=3	172.816	270.909	57.2541	429.364	414.925	586.691	126.365	96.5979	141.158	74.7704	103.512	211.689	47.0321	57.0895	39.3441	66.2526	42.4254	37.4731	35.6578	67.6314	64.2757	50.5101	83.5438
ORC1_HUMAN	Origin recognition complex subunit 1 OS=Homo sapiens OX=9606 GN=ORC1 PE=1 SV=2	162.042	175.953	235.479	152.131	71.0498	52.5103	192.352	67.4682	84.8544	114.356	44.4217	147.388	0.142416	32.3364	17.8666	59.2224	14.8811	5.37999	8.91191	11.2025	6.42933	16.7624	20.7656
S10AD_HUMAN	Protein S100-A13 OS=Homo sapiens OX=9606 GN=S100A13 PE=1 SV=1	335.677	345.529	213.008	671.097	538.438	974.945	226.042	254.313	431.858	156.617	399.376	287.231	784.466	1309.08	966.691	546.982	798.211	760.703	1203.93	918.047	904.962	1482.91	958.39
NCAS2_HUMAN	Protein NCBP2AS2 OS=Homo sapiens OX=9606 GN=NCBP2AS2 PE=1 SV=1	401.152	570.059	652.99	926.413	764.132	1257.92	587.887	366.747	768.595	197.219	703.935	584.757	360.413	308.01	202.961	73.2808	188.621	120.994	223.916	220.183	228.38	212.428	253.221
RAE1L_HUMAN	mRNA export factor OS=Homo sapiens OX=9606 GN=RAE1 PE=1 SV=1	234.255	735.713	488.301	602.58	608.328	1221.19	711.587	193.958	279.946	356.26	280.536	310.763	364.518	238.32	154.844	167.935	141.679	137.227	241.395	209.217	140.278	192.062	343.197
RM48_HUMAN	39S ribosomal protein L48, mitochondrial OS=Homo sapiens OX=9606 GN=MRPL48 PE=1 SV=2	41.5404	97.9822	129.985	32.7199	30.0897	15.8542	49.3596	36.3255	66.3648	133.535	60.0023	109.874	20.6998	0	4.49099	19.6383	32.3458	0	0	17.6127	11.7115	0	0
LAP2B_HUMAN;LAP2A_HUMAN	Lamina-associated polypeptide 2, isoforms beta/gamma OS=Homo sapiens OX=9606 GN=TMPO PE=1 SV=2	5648.2	5592.11	8948.8	6268.76	8145.18	8168.92	5679.44	4346.78	5512.24	5708.39	4535.68	5854.93	5343.47	5063.7	4498.06	7488.04	4677.99	3433.85	4215.41	3027.44	4078.79	2769.61	4797.93
FUBP3_HUMAN	Far upstream element-binding protein 3 OS=Homo sapiens OX=9606 GN=FUBP3 PE=1 SV=2	1357.57	1924.79	2139.83	1377.51	1447.86	1910.86	1738.13	1030.89	1443.53	1890.78	924.777	1749.06	971.144	721.187	672.214	965.181	892.64	760.695	1111.53	1048.4	809.381	737.2	1411.8
LAMA1_HUMAN	Laminin subunit alpha-1 OS=Homo sapiens OX=9606 GN=LAMA1 PE=1 SV=2	191.991	207.862	1042.01	292.844	301.609	674.416	227.97	247.9	407.858	155.217	515.562	278.663	52.7663	37.1693	130.829	7.98225	93.5923	47.7254	106.372	136.045	156.193	55.9765	55.9158
RPOB_MYCHJ	DNA-directed RNA polymerase subunit beta OS=Mycoplasma hyopneumoniae (strain J / ATCC 25934 / NCTC 10110) OX=262719 GN=rpoB PE=3 SV=1	770.511	1204.99	1268.51	1891.64	1075.2	2533.64	1338.65	626.7	945.378	859.414	3517.53	1084.26	396.61	875.409	371.809	310.832	375.455	409.243	387.917	616.695	421.018	558.347	508.587
CCD12_HUMAN	Coiled-coil domain-containing protein 12 OS=Homo sapiens OX=9606 GN=CCDC12 PE=1 SV=1	510.274	534.6	482.336	529.345	645.992	1167.17	542.349	395.702	525.103	383.634	291.04	530.967	309.163	441.028	272.221	480.097	474.284	268.273	329.667	246.934	172.27	292.001	276.023
CATD_HUMAN	Cathepsin D OS=Homo sapiens OX=9606 GN=CTSD PE=1 SV=1	219.512	233.42	260.137	298.552	236.477	370.804	205.408	364.278	374.396	472.565	524.773	287.166	282.485	142.577	53.4362	115.691	90.1405	90.3616	119.968	238.031	105.159	132.727	234.123
UBF1_HUMAN	Nucleolar transcription factor 1 OS=Homo sapiens OX=9606 GN=UBTF PE=1 SV=1	3379.51	3617.51	3756.27	2779.7	3497.38	3379.66	3179.68	2541.47	2728.53	4795.94	2094.2	3009.17	2186.4	2107.62	1750.87	3587.09	2345.98	1785.32	1913.22	1731.79	2049.52	1940.17	1650.16
PCKGM_HUMAN	Phosphoenolpyruvate carboxykinase [GTP], mitochondrial OS=Homo sapiens OX=9606 GN=PCK2 PE=1 SV=4	48.6559	101.431	67.2203	94.4319	59.4378	114.953	77.9726	45.7361	45.375	95.3498	134.884	72.5475	18.6287	27.0369	0.00768594	20.8325	16.1894	4.78585	3.95095	7.96687	4.14299	12.5275	30.1927
TCRG1_HUMAN	Transcription elongation regulator 1 OS=Homo sapiens OX=9606 GN=TCERG1 PE=1 SV=2	876.747	1460.19	1384.34	1295.62	913.149	1029.45	1210.61	790.74	1158.43	1177.17	771.009	1210.41	706.928	1082.92	609.446	916.85	669.878	422.286	561.442	557.851	466.17	761.805	782.52
ENOA_HUMAN	Alpha-enolase OS=Homo sapiens OX=9606 GN=ENO1 PE=1 SV=2	1354.92	1388.64	1400.05	795.058	1102.29	1526	1004.7	789.869	1099.67	1124.26	973.011	1365.06	1810.12	2152.09	1721.95	2214.24	2732.01	1403.52	1282.85	1358.86	1563.02	1482.21	2304.06
NDUS7_HUMAN	NADH dehydrogenase [ubiquinone] iron-sulfur protein 7, mitochondrial OS=Homo sapiens OX=9606 GN=NDUFS7 PE=1 SV=3	310.357	577.875	576.393	466.965	595.92	515.985	609.239	403.372	367.437	612.776	463.473	518.294	373.485	128.763	227.552	219.221	225.816	164.782	255.617	394.902	297.385	195.023	384.72
PTBP3_HUMAN	Polypyrimidine tract-binding protein 3 OS=Homo sapiens OX=9606 GN=PTBP3 PE=1 SV=2	300.896	484.453	412.348	377.301	400.013	403.412	490.865	240.673	301.547	425.886	123.003	364.285	255.933	196.095	104.892	272.813	187.055	106.186	138.099	168.238	98.9041	183.433	223.749
ACOT8_HUMAN	Acyl-coenzyme A thioesterase 8 OS=Homo sapiens OX=9606 GN=ACOT8 PE=1 SV=1	179.37	722.251	359.923	407.045	444.721	872.427	626.357	362.906	275.598	549.853	327.925	394.633	73.143	39.8698	0	73.2644	29.8841	3.68267	23.9789	75.1685	33.6183	59.141	111.11
NOL10_HUMAN	Nucleolar protein 10 OS=Homo sapiens OX=9606 GN=NOL10 PE=1 SV=1	287.489	809.599	438.907	585.9	313.586	660.116	635.808	287.866	385.808	463.65	469.125	447.856	309.238	305.338	148.263	122.082	228.831	93.6489	146.471	176.442	153.172	314.205	267.238
RM47_HUMAN	39S ribosomal protein L47, mitochondrial OS=Homo sapiens OX=9606 GN=MRPL47 PE=1 SV=2	392.471	834.501	1142.8	1209.12	958.673	1415.39	941.999	472.335	717.544	274.666	800.759	596.006	396.626	433.466	398	113.989	199.631	199.953	279.024	397.578	240.237	409.488	360.477
SRSF5_HUMAN	Serine/arginine-rich splicing factor 5 OS=Homo sapiens OX=9606 GN=SRSF5 PE=1 SV=1	1633.44	3116.67	2776.88	2117.54	3113.55	4080.33	2973	1167.56	1883.36	2877.33	1702.29	2113.93	1309.12	1707.64	1076.06	2088.53	1293.8	1048.54	1257.74	1049.24	1081.15	1498.26	1550.61
RT21_HUMAN	28S ribosomal protein S21, mitochondrial OS=Homo sapiens OX=9606 GN=MRPS21 PE=1 SV=3	294.842	434.493	440.421	715.927	278.216	920.382	517.656	185.167	431.903	105.111	48.3855	354.477	138.307	118.849	85.2158	67.8717	130.218	65.3435	124.037	155.992	106.713	139.075	176.419
SAMD1_HUMAN	Atherin OS=Homo sapiens OX=9606 GN=SAMD1 PE=1 SV=1	64.4188	15.4299	99.0061	37.5581	33.3101	112.881	25.0684	11.5935	44.1023	27.7798	9.8673	54.6555	112.779	146.449	171.041	273.19	243.227	75.8441	91.4684	54.4037	122.815	52.8476	148.247
NC2B_HUMAN	Protein Dr1 OS=Homo sapiens OX=9606 GN=DR1 PE=1 SV=1	1795.45	1305.21	1035.48	1446.44	1225.86	2086.61	1049.25	1388.22	1170.25	843.556	1432.29	885.07	762.182	584.41	773.706	355.174	338.151	840.657	882.728	471.937	712.243	279.343	751.227
PRDX3_HUMAN	Thioredoxin-dependent peroxide reductase, mitochondrial OS=Homo sapiens OX=9606 GN=PRDX3 PE=1 SV=3	2583.58	4810.38	4285.78	5042.37	3942.54	5044.74	4218.66	2920.87	3810.96	1462.81	5459.84	2754.47	2075.18	2525.64	1835.64	727.798	1102.07	1058.97	1694.33	1758.7	1755.59	2127.15	1922.16
SPTN1_HUMAN	Spectrin alpha chain, non-erythrocytic 1 OS=Homo sapiens OX=9606 GN=SPTAN1 PE=1 SV=3	297.068	483.946	350.898	367.716	443.775	397.385	347.405	355.464	267.46	573.09	409.935	329.778	801.635	837.559	475.882	1051.91	855.321	547.545	400.204	698.339	479.227	587.771	938.058
BBC3_HUMAN	Bcl-2-binding component 3, isoforms 1/2 OS=Homo sapiens OX=9606 GN=BBC3 PE=1 SV=1	20.2715	16.2349	32.6349	28.4931	20.6646	20.7462	33.4646	11.8956	28.7537	0	7.17962	17.2306	12.5472	2.01201	1.17857	2.11213	1.1951	0.134111	0	3.42804	2.0368	1.70444	3.01471
RM40_HUMAN	39S ribosomal protein L40, mitochondrial OS=Homo sapiens OX=9606 GN=MRPL40 PE=1 SV=1	764.589	1175.57	905.563	786.134	682.542	646.826	863.766	634.108	831.118	1211.83	456.49	992.953	342.265	422.045	457.806	693.004	530.98	515.993	426.913	482.541	295.999	449.078	329.932
ZCHC3_HUMAN	Zinc finger CCHC domain-containing protein 3 OS=Homo sapiens OX=9606 GN=ZCCHC3 PE=1 SV=2	45.2245	26.1857	18.8583	32.4881	21.7399	143.995	10.6454	13.3	10.1901	14.3537	558.527	22.1611	531.921	370.617	336.108	132.172	148.243	137.442	393.157	304.762	225.909	299.888	385.074
SNW1_HUMAN	SNW domain-containing protein 1 OS=Homo sapiens OX=9606 GN=SNW1 PE=1 SV=1	4545.51	4221.23	4973.49	3807.19	4033.47	3463.27	4105.07	3471.11	3885.13	3890.11	1694.75	4043.79	2691.41	2558.78	1918.06	2892.39	2531.18	1531.88	2909.55	2016.78	1924.81	2518.07	2410.85
H2A1H_HUMAN	Histone H2A type 1-H OS=Homo sapiens OX=9606 GN=HIST1H2AH PE=1 SV=3	132.341	1905.27	423.191	7272.57	5892.92	9767.22	1442.37	132.686	160.043	442.954	269.04	190.13	167.248	60.2733	78.9032	161.411	25.0846	677.562	76.2056	104.848	119.721	47.3198	191.105
ALKB5_HUMAN	RNA demethylase ALKBH5 OS=Homo sapiens OX=9606 GN=ALKBH5 PE=1 SV=2	371.601	436.585	455.998	335.14	574.641	759.35	520.904	229.968	301.641	505.418	663.143	371.9	285.757	301.504	198.165	472.925	194.559	177.658	204.752	158.932	172.606	214.55	258.253
THIK_HUMAN	3-ketoacyl-CoA thiolase, peroxisomal OS=Homo sapiens OX=9606 GN=ACAA1 PE=1 SV=2	173.378	810.304	359.47	397.443	322.489	444.877	521.21	353.491	287.579	307.765	383.934	329.087	196.038	159.666	18.6746	83.7841	42.683	34.0683	79.1097	155.978	49.0384	183.727	215.689
CPNE3_HUMAN;CPNE4_HUMAN	Copine-3 OS=Homo sapiens OX=9606 GN=CPNE3 PE=1 SV=1	193.841	390.995	33.9971	164.734	532.843	522.254	105.804	334.295	52.5961	301.981	106.422	98.3123	57.2774	58.9058	20.9217	42.3377	22.6444	19.538	39.4188	20.7428	39.7631	40.5838	38.3322
NDUA2_HUMAN	NADH dehydrogenase [ubiquinone] 1 alpha subcomplex subunit 2 OS=Homo sapiens OX=9606 GN=NDUFA2 PE=1 SV=3	1551.85	1861.66	1751.15	2208.97	1470.3	2295.69	1742.71	1353.25	2132.13	1203.11	2308.05	1699.23	1059.55	1354.73	1192.37	958.212	999.178	1251.94	1425.61	1303.23	1353.88	1274.29	1306.35
RS23_HUMAN	40S ribosomal protein S23 OS=Homo sapiens OX=9606 GN=RPS23 PE=1 SV=3	4397.8	3011.76	4288.54	3859.6	6565.29	5382.13	2416.9	2614.69	2908.37	3941.06	3136.75	2224.38	2955.86	1423.17	1819.25	1985.13	1819.91	1452.69	1511.44	2580.08	2404.35	1092.31	2310.61
CH10_HUMAN	10 kDa heat shock protein, mitochondrial OS=Homo sapiens OX=9606 GN=HSPE1 PE=1 SV=2	16437.8	45397.3	31665.1	40730.5	18388.8	56985.9	39943.4	12840.3	28591.4	22833.7	24278.4	17675.8	24673.2	15373	9449.46	16822.1	11970	8317.55	10463.8	13021.8	8360.93	14356.5	15412.3
RL18A_HUMAN	60S ribosomal protein L18a OS=Homo sapiens OX=9606 GN=RPL18A PE=1 SV=2	6981.6	8951.35	8689.15	6964.15	8439.24	8633.45	6904.08	4890.98	6672.82	7927.37	5538.64	6659.05	6316.67	5366.73	5351.92	7654.12	6260.98	5267.56	5791.4	4342.03	4656.36	5722.49	5454.54
AASS_HUMAN	Alpha-aminoadipic semialdehyde synthase, mitochondrial OS=Homo sapiens OX=9606 GN=AASS PE=1 SV=1	0	151.12	106.748	36.6821	15.1519	112.47	99.5912	0	0	8.82104	224.823	22.4865	0	0	0	0	0	0	0	0	0	0	0
AROS_HUMAN	Active regulator of SIRT1 OS=Homo sapiens OX=9606 GN=RPS19BP1 PE=1 SV=1	328.14	410.747	339.79	476.564	279.371	525.488	344.365	232.34	265.404	227.496	243.533	304.786	316.704	654.55	444.936	577.607	490.55	472.416	368.39	395.936	420.53	531.332	372.312
ZMAT2_HUMAN	Zinc finger matrin-type protein 2 OS=Homo sapiens OX=9606 GN=ZMAT2 PE=1 SV=1	855.382	830.153	899.783	776.765	836.458	955.523	894.277	670.24	707.35	1004.9	591.177	722.304	714.435	612.019	514.253	872.111	808.767	541.488	562.203	599.977	589.617	534.867	583.948
GRSF1_HUMAN	G-rich sequence factor 1 OS=Homo sapiens OX=9606 GN=GRSF1 PE=1 SV=3	94.2389	490.351	437.194	365.593	362.41	662.39	388.147	85.7316	191.164	185.864	53.5569	156.947	81.747	0	26.9707	35.9647	17.6834	31.3907	17.4146	41.9623	21.6752	0	15.9841
PTBP1_HUMAN	Polypyrimidine tract-binding protein 1 OS=Homo sapiens OX=9606 GN=PTBP1 PE=1 SV=1	5048.66	11810.3	8200.59	8911.38	10873.8	11836	9696.31	5423.44	6722.98	6517.9	2830.86	6887.69	5426.5	4868.99	3728.06	3413.09	3083.57	2406.63	4689.43	4309.81	3078.05	4554.93	6385.3
RT14_HUMAN	28S ribosomal protein S14, mitochondrial OS=Homo sapiens OX=9606 GN=MRPS14 PE=1 SV=1	697.271	1318.53	1321.18	1376.66	831.165	1745.48	1355.74	530.505	959.554	426.486	652.31	883.654	838.527	824.304	436.038	567.519	520.264	396.657	518.808	550.761	492.73	632.892	680.353
TIM10_HUMAN	Mitochondrial import inner membrane translocase subunit Tim10 OS=Homo sapiens OX=9606 GN=TIMM10 PE=1 SV=1	3483.5	2431.82	2358.2	3631.59	2315.16	3739.35	2873.1	2694.5	3515.4	2115.49	1543.04	3701.5	896.809	864.304	1405.3	2242.98	1884.3	1784.76	1633.17	1551.69	1365.55	1780.89	1344.69
CYC_HUMAN	Cytochrome c OS=Homo sapiens OX=9606 GN=CYCS PE=1 SV=2	468.472	1271.25	1797.44	2566.87	1020.75	4115.11	1440.88	721.669	1607.97	469.31	1129.85	635.734	994.946	480.499	299.735	249.579	352.753	213.194	296.552	565.017	301.841	362.632	470.879
DDX27_HUMAN	Probable ATP-dependent RNA helicase DDX27 OS=Homo sapiens OX=9606 GN=DDX27 PE=1 SV=2	2309.03	3298.04	2744.15	2146.74	2174.46	2007.11	2932.58	1995.38	2144.23	4199.64	1721.07	2926.53	1742	1312.56	979.952	2425.68	1888.94	1506.07	1330.54	1273.47	960.781	1213.65	1393.98
NDUS4_HUMAN	NADH dehydrogenase [ubiquinone] iron-sulfur protein 4, mitochondrial OS=Homo sapiens OX=9606 GN=NDUFS4 PE=1 SV=1	634.118	1349.53	834.585	645.092	632.039	383.395	660.963	714.484	825.865	954.074	485.482	687.567	440.905	301.68	389.047	308.459	387.135	466.832	455.316	439.317	440.658	351.386	469.686
VATB1_HUMAN;VATB2_HUMAN	V-type proton ATPase subunit B, kidney isoform OS=Homo sapiens OX=9606 GN=ATP6V1B1 PE=1 SV=3	339.674	815.178	574.025	687.77	842.745	1834.92	732.768	328.545	424.976	433.853	1217.51	378.562	389.579	74.8313	234.046	129.684	204.065	259.121	166.906	277.478	258.861	280.54	462.793
PPIF_HUMAN	Peptidyl-prolyl cis-trans isomerase F, mitochondrial OS=Homo sapiens OX=9606 GN=PPIF PE=1 SV=1	919.666	2143.87	1400.66	1458.27	684.195	1345.88	1466.53	922.307	1555.08	1153.21	1719.39	1040.62	795.006	734.044	341.287	790.952	696.167	369.695	471.904	583.38	267.35	948.756	666.04
HCDH_HUMAN	Hydroxyacyl-coenzyme A dehydrogenase, mitochondrial OS=Homo sapiens OX=9606 GN=HADH PE=1 SV=3	116.434	417.647	494.994	444.448	130.965	64.7145	405.896	139.714	278.438	9.41078	53.2465	207.286	122.13	2.53155	2.13498	3.30637	4.60646	10.2141	12.2851	89.9398	28.1618	34.3793	95.1508
RL27A_HUMAN	60S ribosomal protein L27a OS=Homo sapiens OX=9606 GN=RPL27A PE=1 SV=2	1727.16	2654.77	2292.18	2287.01	2774.22	4941.6	2387.18	1160.81	1719.32	1037.28	1846.46	1626.81	1293.46	1652.32	1222.26	941.459	826.311	677.502	1640.23	992.528	908.261	1694.15	1525.19
DHX15_HUMAN	Pre-mRNA-splicing factor ATP-dependent RNA helicase DHX15 OS=Homo sapiens OX=9606 GN=DHX15 PE=1 SV=2	610.268	604.764	714.447	656.397	608.608	858.306	626.252	276.542	432.933	663.912	590.398	601.462	361.331	446.974	240.299	520.627	416.283	267.38	321.245	366.344	304.269	319.493	479.793
NSF_HUMAN	Vesicle-fusing ATPase OS=Homo sapiens OX=9606 GN=NSF PE=1 SV=3	124.657	616.46	447.201	523.527	308.259	427.161	367.725	148.514	376.921	115.005	461.94	360.131	195.228	97.5149	69.1931	94.5893	12.533	97.1011	99.7382	112.077	58.3542	112.178	76.2287
RU2B_HUMAN	U2 small nuclear ribonucleoprotein B'' OS=Homo sapiens OX=9606 GN=SNRPB2 PE=1 SV=1	1258.43	1801.09	1482	1430.8	1183.47	1275.24	1603.5	1021.39	1245.8	1722.69	858.71	1395.62	995.14	1227.16	647.145	1256.2	1238.08	670.53	815.165	635.683	452.17	920.703	918.058
RALY_HUMAN	RNA-binding protein Raly OS=Homo sapiens OX=9606 GN=RALY PE=1 SV=1	6251	6573.22	8898.72	6054.2	5928.06	5955.99	7500.87	4614.09	6046.29	10817.4	4286.43	7989.92	3498.28	4500.24	2497.13	5512.86	3440.77	2148.03	3750.79	3900.57	3320.92	3744.01	4619.44
RL10_HUMAN	60S ribosomal protein L10 OS=Homo sapiens OX=9606 GN=RPL10 PE=1 SV=4	3398.93	3623.69	4314.93	4373.12	5307.46	7826.54	3854.18	2076.34	3246.92	2202	2597.04	3006.26	2370.74	3643.58	2631.97	2082.23	2224.97	1990.4	3079.47	2306.78	2455.45	3475.65	2857.65
FLNB_HUMAN;FLNC_HUMAN	Filamin-B OS=Homo sapiens OX=9606 GN=FLNB PE=1 SV=2	181.774	312.122	316.623	189.484	185.723	394.15	249.071	154.25	205.538	329.748	416.085	226.996	111.165	98.2564	15.8637	255.982	168.552	47.795	30.8859	62.8708	56.1796	54.8669	126.004
CEBPZ_HUMAN	CCAAT/enhancer-binding protein zeta OS=Homo sapiens OX=9606 GN=CEBPZ PE=1 SV=3	649.652	510.013	359.134	544.209	706.594	654.146	329.295	569.474	352.483	248.956	501.544	427.183	169.037	383.943	346.602	171.979	132.479	287.39	110.219	202.839	108.921	241.802	303.133
ABCF2_HUMAN	ATP-binding cassette sub-family F member 2 OS=Homo sapiens OX=9606 GN=ABCF2 PE=1 SV=2	656.102	376.214	643.078	326.319	446.994	629.733	387.996	383.489	591.23	522.439	562.398	810.567	585.749	298.558	310.358	418.9	330.862	234.683	246.432	255.209	150.29	251.943	390.436
CHD1L_HUMAN	Chromodomain-helicase-DNA-binding protein 1-like OS=Homo sapiens OX=9606 GN=CHD1L PE=1 SV=3	54.2547	59.2317	44.0384	51.7103	66.1812	55.2372	63.9204	56.4192	88.9262	126.968	59.1315	79.2438	41.9058	38.5236	46.1507	78.6806	35.3236	37.6696	25.3045	23.1294	35.7237	46.289	46.9981
ELMO2_HUMAN	Engulfment and cell motility protein 2 OS=Homo sapiens OX=9606 GN=ELMO2 PE=1 SV=2	438.201	1119.8	524.07	370.851	715.362	493.135	491.365	597.992	379.102	661.7	820.115	600.168	330.333	151.686	424.577	215.588	200.722	427.857	326.781	344.29	127.65	242.234	223.221
RS17_HUMAN	40S ribosomal protein S17 OS=Homo sapiens OX=9606 GN=RPS17 PE=1 SV=2	3163.67	3405.37	4554.8	4024.87	4579.13	6477.88	3793.34	2094.86	3053.61	1834.19	1764.68	2767.43	2559.04	2062.28	2776.82	1062.81	1571.46	1270.42	2773.4	2142.21	2318.3	2613.04	3046.39
RM22_HUMAN	39S ribosomal protein L22, mitochondrial OS=Homo sapiens OX=9606 GN=MRPL22 PE=1 SV=1	192.345	678.606	339.144	276.509	223.196	336.476	438.176	238.487	335.583	280.744	320.871	323.909	308.106	201.997	91.4216	152.95	152.622	127.507	108.237	156.615	72.9387	179.851	186.479
COX6C_HUMAN	Cytochrome c oxidase subunit 6C OS=Homo sapiens OX=9606 GN=COX6C PE=1 SV=2	1512.08	2458.33	2324.44	3722.52	2758	6216.16	2970.2	1407.04	2543.18	1187.23	3506.37	1779.2	1181.59	1358.75	1177.41	716.585	923.504	1060.76	1502.69	1489.43	1706.76	1630.05	1907.06
KRI1_HUMAN	Protein KRI1 homolog OS=Homo sapiens OX=9606 GN=KRI1 PE=1 SV=3	26.0266	133.503	60.6944	112.264	70.5495	216.542	127.608	37.7474	37.8419	82.3603	71.6157	59.0162	29.4212	37.8376	0.504913	58.6883	35.2246	5.60735	1.50584	9.629	8.07906	18.0228	6.19616
RBPMS_HUMAN	RNA-binding protein with multiple splicing OS=Homo sapiens OX=9606 GN=RBPMS PE=1 SV=1	82.6113	401.935	99.749	280.949	238.741	479.83	313.421	50.7707	91.7774	74.4294	100.743	38.674	373.643	288.522	295.536	129.227	229.02	121.431	205.42	304.118	296.859	267.282	307.878
NIPS1_HUMAN	Protein NipSnap homolog 1 OS=Homo sapiens OX=9606 GN=NIPSNAP1 PE=1 SV=1	119.954	163.865	142.859	128.027	76.3498	145.255	201.444	68.202	78.5281	85.0288	41.8006	114.656	236.664	332.234	110.277	301.828	200.228	115.383	143.715	363.328	185.023	299.844	457.462
RD23B_HUMAN	UV excision repair protein RAD23 homolog B OS=Homo sapiens OX=9606 GN=RAD23B PE=1 SV=1	213.2	485.267	323.668	329.981	270.145	652.91	435.81	136.901	212.088	332.711	319.495	230.06	306.21	69.903	118.985	107.044	146.426	140.33	147.401	162.406	168.752	67.2542	186.292
SRPRA_HUMAN	Signal recognition particle receptor subunit alpha OS=Homo sapiens OX=9606 GN=SRPRA PE=1 SV=2	769.025	796.464	900.852	718.146	597.182	607.291	878.937	806.062	842.677	1271.76	681.032	1268.86	523.293	355.07	502.976	697.49	504.944	487.356	556.452	713.998	545.828	589.261	749.5
ARI3B_HUMAN	AT-rich interactive domain-containing protein 3B OS=Homo sapiens OX=9606 GN=ARID3B PE=1 SV=2	82.9879	230.978	85.9928	214.539	265.922	551.327	100.697	54.1673	67.4333	100.172	319.657	45.9352	545.476	449.877	289.765	538.37	693.965	364.617	291.292	218.213	222.192	374.566	306.173
BOREA_HUMAN	Borealin OS=Homo sapiens OX=9606 GN=CDCA8 PE=1 SV=2	416.901	663.287	649.002	772.936	634.411	1101.3	874.849	357.039	391.404	179.518	103.751	432.822	286.133	390.772	410.822	202.61	261.231	330.186	529.174	304.012	273.768	491.153	310.498
H2A1B_HUMAN;H2A1C_HUMAN	Histone H2A type 1-B/E OS=Homo sapiens OX=9606 GN=H2AC4 PE=1 SV=2	18958.9	45519.7	7460.31	97674.9	123594	321459	32559.8	16492.3	15784.4	11530.8	5082.34	8029.09	7965.65	8684.41	9215.19	8776.11	7849.12	17236.4	6647.09	6259.2	6445.1	7016.04	8915.6
CFA46_HUMAN	Cilia- and flagella-associated protein 46 OS=Homo sapiens OX=9606 GN=CFAP46 PE=2 SV=3	340.998	310.64	367.086	461.578	530.591	391.399	482.017	346.591	347.65	715.647	708.055	343.818	112.466	609.654	143.13	350.382	145.217	132.058	122.859	165.614	131.014	262.563	182.861
DDX24_HUMAN	ATP-dependent RNA helicase DDX24 OS=Homo sapiens OX=9606 GN=DDX24 PE=1 SV=1	124.307	427.521	327.476	350.084	405.779	405.059	289.784	129.676	182.429	220.723	307.554	261.883	146.763	65.6525	17.9549	7.76347	33.7509	0	67.9107	42.1232	10.5085	48.6092	74.7959
NDUA7_HUMAN	NADH dehydrogenase [ubiquinone] 1 alpha subcomplex subunit 7 OS=Homo sapiens OX=9606 GN=NDUFA7 PE=1 SV=3	782.839	900.238	819.078	758.593	960.202	1054.87	760.91	609.786	816.132	1144.68	571.079	654.045	546.174	268.246	459.652	564.369	517.546	591.132	480.12	679.961	643.298	329.384	512.988
SRSF3_HUMAN	Serine/arginine-rich splicing factor 3 OS=Homo sapiens OX=9606 GN=SRSF3 PE=1 SV=1	14192	17796.3	17092.1	14389.8	16881.9	20301.9	17825.1	9935.99	16115.2	28878.7	15356.2	15572.7	9061.26	11646.3	7871.7	18231.9	12456	8507.51	9641.67	9508.41	9499.2	9836.35	9101.38
TIM8A_HUMAN	Mitochondrial import inner membrane translocase subunit Tim8 A OS=Homo sapiens OX=9606 GN=TIMM8A PE=1 SV=1	551.446	1286.73	908.543	1439.64	1046.07	1458.77	1186.98	778.871	948.061	271.956	863.978	698.886	459.722	443.218	372.512	51.6313	222.708	114.917	345.387	347.182	401.666	450.212	399.206
RL9_HUMAN	60S ribosomal protein L9 OS=Homo sapiens OX=9606 GN=RPL9 PE=1 SV=1	2136.23	3309.9	3063.96	2369.74	2741.77	2962.08	2971.98	2109.01	2689.9	2103.8	2382.66	2698.14	2518.24	2097.79	1546.82	1411.33	1311.46	1176.92	2144.7	1649.36	1579.19	1838.64	2228.61
PR40A_HUMAN	Pre-mRNA-processing factor 40 homolog A OS=Homo sapiens OX=9606 GN=PRPF40A PE=1 SV=2	2449.61	2349.57	2101.04	1600.36	1714.87	2009.13	2309.06	1374.44	1445.96	2930.97	3259.06	2235.99	1090.95	1764.82	939.649	2020.88	1161.32	1021.56	1239.73	968.709	770.375	1217.57	1417.4
RL4_HUMAN	60S ribosomal protein L4 OS=Homo sapiens OX=9606 GN=RPL4 PE=1 SV=5	7907.48	11690.6	11152.3	9905.1	9473.37	11018.4	10524.6	7309.27	8136.22	7384.05	9257.07	8131.71	9556.57	8264.17	5699.09	5704.95	6511.83	4196.02	6134.65	5533.82	5512.09	9474.98	6735.78
SPF27_HUMAN	Pre-mRNA-splicing factor SPF27 OS=Homo sapiens OX=9606 GN=BCAS2 PE=1 SV=1	1015.79	1507.73	1453.52	1691.76	1769.28	3020.28	1716.45	635.207	972.69	1657.03	1105.76	1685.85	656.587	1000.6	676.152	1306.86	887.382	677.8	926.774	691.213	563.7	753.544	933.223
DDX5_HUMAN	Probable ATP-dependent RNA helicase DDX5 OS=Homo sapiens OX=9606 GN=DDX5 PE=1 SV=1	923.438	1630.14	1470.15	1399.69	955.284	1178.06	1859.8	754.64	1307.43	1705.25	592.581	1756.67	838.644	630.742	592.761	749.514	630.554	689.494	720.458	620.024	687.468	532.22	852.937
RBMX_HUMAN	RNA-binding motif protein, X chromosome OS=Homo sapiens OX=9606 GN=RBMX PE=1 SV=3	3774.78	2693.87	3130.83	2599.61	3079.14	1957.79	2707.88	2482.79	2571.4	3950.18	2274.12	2717.93	1953.9	1878.15	1575.05	2825.23	2312.55	1467.6	1552.48	1666.23	2061.1	1562.47	2164.13
HIRP3_HUMAN	HIRA-interacting protein 3 OS=Homo sapiens OX=9606 GN=HIRIP3 PE=1 SV=3	112.222	53.7267	38.284	42.9058	5.81456	17.0671	76.9714	39.4561	11.0658	47.982	20.7693	81.2135	86.5805	217.144	90.4941	549.665	268.799	201.74	228.307	137.972	84.9982	216.959	114.791
RSSA_HUMAN	40S ribosomal protein SA OS=Homo sapiens OX=9606 GN=RPSA PE=1 SV=4	1366.68	2044.59	1685.76	1531.06	1580.74	2449.11	1718.17	1077.74	1261.25	1303.97	1688.41	1381.32	1778.78	1519.15	1030.2	1090.63	1236.79	1010.17	1147.45	853.904	789.775	1181.54	1246.57
ECHA_HUMAN	Trifunctional enzyme subunit alpha, mitochondrial OS=Homo sapiens OX=9606 GN=HADHA PE=1 SV=2	615.456	1779.83	1342.92	1037.54	954.273	1246.47	1474.77	874.475	940.783	1039.97	398.153	890.971	836.15	397.783	241.867	503.035	535.493	457.625	324.527	688.964	293.487	531.167	699.857
RM42_HUMAN	39S ribosomal protein L42, mitochondrial OS=Homo sapiens OX=9606 GN=MRPL42 PE=1 SV=1	1365.71	1095.28	1297.19	1178.02	1183.19	903.777	758.494	746.59	945.546	1498.2	889.462	747.691	829.882	252.139	409.765	654.23	640.009	497.945	277.206	726.502	508.912	143.426	576.126
PABP1_HUMAN	Polyadenylate-binding protein 1 OS=Homo sapiens OX=9606 GN=PABPC1 PE=1 SV=2	2262.54	3130.57	2923.56	2253.04	3057.12	4016.72	2752.62	1562.68	2318.55	2090.28	1005.52	2077.61	2742.58	1663.58	1524.23	1323.66	1578.05	1295.39	1978	1382.48	1295.56	1575.15	1926.27
DCA13_HUMAN	DDB1- and CUL4-associated factor 13 OS=Homo sapiens OX=9606 GN=DCAF13 PE=1 SV=2	447.241	872.468	484.33	1178.9	1740.77	2586.02	1146.28	348.629	372.579	1192.66	793.592	599.406	352.356	285.098	143.759	508.858	354.064	383.651	154.71	267.913	321.872	327.67	473.369
NU153_HUMAN	Nuclear pore complex protein Nup153 OS=Homo sapiens OX=9606 GN=NUP153 PE=1 SV=2	482.388	1419.87	1115.67	1241.89	531.259	1302.62	1337.22	326.447	569.639	756.525	663.959	699.145	581.751	429.667	160.267	558.617	442.337	328.558	230.434	389.061	231.31	435.416	531.199
COX41_HUMAN	Cytochrome c oxidase subunit 4 isoform 1, mitochondrial OS=Homo sapiens OX=9606 GN=COX4I1 PE=1 SV=1	822.59	1636.59	1263.01	2136.57	689.307	1322.67	1477.66	780.037	1446.58	619.266	626.316	837.941	684.515	704.736	299.803	664.203	509.138	357.864	495.611	674.526	347.042	868.972	546.124
SUGP1_HUMAN	SURP and G-patch domain-containing protein 1 OS=Homo sapiens OX=9606 GN=SUGP1 PE=1 SV=2	0	50.9935	0	23.5561	0	64.2747	31.8149	0	0	3.98213	0	4.93541	179.106	136.238	6.73032	139.696	181.08	47.7552	23.0394	75.444	25.6277	79.9056	115.432
EZRI_HUMAN;RADI_HUMAN	Ezrin OS=Homo sapiens OX=9606 GN=EZR PE=1 SV=4	970.173	1092.13	1281.86	1058.19	902.664	1285.16	1231.81	759.909	953.023	876.291	938.764	1089.7	961.228	810.131	395.808	873.495	979.124	486.51	466.321	714.6	608.887	685.725	788.67
AP2A1_HUMAN;AP2A2_HUMAN	AP-2 complex subunit alpha-1 OS=Homo sapiens OX=9606 GN=AP2A1 PE=1 SV=3	349.978	517.235	395.603	604.394	612.346	926.372	527.323	277.883	342.252	248.919	406.686	283.588	386.635	434.238	245.126	267.688	267.223	272.814	292.583	362.95	302.685	235.134	411.334
AIFM1_HUMAN	Apoptosis-inducing factor 1, mitochondrial OS=Homo sapiens OX=9606 GN=AIFM1 PE=1 SV=1	73.4491	1172.55	234.674	286.514	500.455	1090.15	898.374	138.616	187.231	530.755	144.152	230.061	196.619	106.104	20.6006	169.139	65.7671	75.6798	58.7605	56.1842	22.0515	79.3197	114.814
CK098_HUMAN	Uncharacterized protein C11orf98 OS=Homo sapiens OX=9606 GN=C11orf98 PE=4 SV=2	547.98	933.504	557.52	874.843	523.104	1488.64	768.561	433.568	501.874	150.515	660.359	296.056	388.741	308.063	384.504	118.639	273.765	299.493	337.947	217.936	293.586	297.177	428.117
PHB2_HUMAN	Prohibitin-2 OS=Homo sapiens OX=9606 GN=PHB2 PE=1 SV=2	1207.26	1774.25	1402.92	1664.12	1218.15	2229.87	1461.32	1036.73	1354.52	1216.83	1112.25	1067.98	974.919	1312	570.262	1301.93	775.91	592.507	785.182	996.155	622.558	955.43	1090.89
RS27L_HUMAN	40S ribosomal protein S27-like OS=Homo sapiens OX=9606 GN=RPS27L PE=1 SV=3	1720.26	2336.96	1978.04	1490.71	1503.54	2215.83	2436.52	1322.91	1763.53	2268.83	567.078	2300.43	509.885	925.402	829.574	1475.06	807.225	694.282	1132.11	644.008	496.094	985.399	1068.02
RPA34_HUMAN	DNA-directed RNA polymerase I subunit RPA34 OS=Homo sapiens OX=9606 GN=CD3EAP PE=1 SV=1	1208.08	848.62	830.51	808.01	1025.96	1191.78	694.562	704.108	1002.45	1168.18	388.456	853.154	536.288	535.123	445.084	842.059	788.105	549.335	613.482	403.445	425.267	380.678	370.976
KPYM_HUMAN	Pyruvate kinase PKM OS=Homo sapiens OX=9606 GN=PKM PE=1 SV=4	275.97	393.171	651.017	322.153	326.869	511.116	381.947	143.963	220.483	198.614	229.863	365.586	504.207	451.175	489.76	572.574	478.649	394.308	327.042	415.911	425.071	665.038	999.455
SRSF6_HUMAN	Serine/arginine-rich splicing factor 6 OS=Homo sapiens OX=9606 GN=SRSF6 PE=1 SV=2	1057.52	1950.92	2387.83	1706.79	2173.31	3273.62	2397.55	788.65	1255.42	2586.76	1605.81	1858.27	1006.96	1281.62	487.667	1681	908.935	585.112	645.933	863.499	806.392	805.447	1228.34
DDX47_HUMAN	Probable ATP-dependent RNA helicase DDX47 OS=Homo sapiens OX=9606 GN=DDX47 PE=1 SV=1	619.246	1439.8	1038.4	1253.46	1245.56	1846.38	1471.23	694.275	764.642	1728.29	875.106	1004.48	681.977	629.155	342.856	1044.01	526.977	649.115	562.91	654.111	490.105	612.137	595.241
RS12_HUMAN	40S ribosomal protein S12 OS=Homo sapiens OX=9606 GN=RPS12 PE=1 SV=3	8748.04	8065.06	7049.24	9130.71	8464.15	9613.74	10340.2	5544.41	6130.39	6915.32	9044.06	7454.3	6040.62	7650.62	3721.12	4314.53	4911.46	3436.81	5375.02	4892.42	5941.42	7785.82	5994.69
RL35A_HUMAN	60S ribosomal protein L35a OS=Homo sapiens OX=9606 GN=RPL35A PE=1 SV=2	3883.93	3387.11	3820.03	3629.06	4622.98	4770.25	3110.07	2171.62	3335.92	3514.35	3003.13	2973.52	2374.05	3455.26	2164.75	2652.72	2794.61	2050.79	2354.02	2371.45	2258.38	3745.02	2267.94
RACK1_HUMAN	Receptor of activated protein C kinase 1 OS=Homo sapiens OX=9606 GN=RACK1 PE=1 SV=3	302.03	561.081	641.627	475.231	641.079	832.737	603.19	206.435	325.584	152.048	393.34	343.334	367.411	199.485	197.252	32.0988	85.7162	124.406	342.847	217.944	187.71	213.112	331.28
SNUT2_HUMAN	U4/U6.U5 tri-snRNP-associated protein 2 OS=Homo sapiens OX=9606 GN=USP39 PE=1 SV=2	2210.11	1986.07	2048.93	2380.07	2620.72	4356.09	1908.19	1045.92	1833.6	2128.66	2504.85	1723.47	1134.56	1423.88	1320.3	2268.88	1651.35	1467.69	1200.3	1212.38	1130.85	984.198	1478.15
NDUA8_HUMAN	NADH dehydrogenase [ubiquinone] 1 alpha subcomplex subunit 8 OS=Homo sapiens OX=9606 GN=NDUFA8 PE=1 SV=3	351.539	771.595	1165.86	1355.28	1386.4	1893.77	1009.58	715.148	857.351	595.277	419.698	864.722	505.059	531.707	391.573	260.778	357.878	243.752	343.879	687.362	395.261	455.807	525.756
TIM14_HUMAN	Mitochondrial import inner membrane translocase subunit TIM14 OS=Homo sapiens OX=9606 GN=DNAJC19 PE=1 SV=3	1516.55	1514.84	1005.97	1254.05	1593.58	1296.97	1193.98	1426.24	1467.16	1091.22	1085.45	1097.8	879.19	1230.75	1059.27	531.542	774.957	640.722	947.321	812.221	998.276	1003.18	729.013
ODPX_HUMAN	Pyruvate dehydrogenase protein X component, mitochondrial OS=Homo sapiens OX=9606 GN=PDHX PE=1 SV=3	91.761	284.405	309.938	290.113	273.826	252.208	370.343	110.358	243.014	179.552	140.958	206.469	210.283	63.4626	50.8507	54.1104	100.752	56.1422	44.7241	110.743	107.724	93.4822	192.02
CC124_HUMAN	Coiled-coil domain-containing protein 124 OS=Homo sapiens OX=9606 GN=CCDC124 PE=1 SV=1	1358.94	800.587	1070.04	982.383	895.697	1495.51	995.765	781.367	1458.43	683.359	1523.74	1210.78	574.773	552.06	639.847	720.393	652.175	426.987	743.413	825.442	605.649	574.463	919.473
COX5B_HUMAN	Cytochrome c oxidase subunit 5B, mitochondrial OS=Homo sapiens OX=9606 GN=COX5B PE=1 SV=2	5791.28	10765.2	8537.11	9823.6	7234.53	8062.95	8653.08	9140.29	11018.8	7529.28	6604.77	8107.61	6540.52	3421.96	5654.1	2894.41	5394.93	4546.36	7712.03	7449.15	7273.59	5490.47	7012.25
MAP4_HUMAN	Microtubule-associated protein 4 OS=Homo sapiens OX=9606 GN=MAP4 PE=1 SV=3	1569.06	1547.74	1369.06	1075.72	1270.7	1332.21	1725.25	918.056	1117.25	1042.03	746.047	1717.66	1600.81	3212.23	2344.78	2238.85	2070.53	1459.82	1607.41	1151.4	1452.16	2918.84	1678.63
COR1C_HUMAN	Coronin-1C OS=Homo sapiens OX=9606 GN=CORO1C PE=1 SV=1	973.901	1967.66	2892.68	1606.2	1155.75	1686.17	2121.57	675.041	1677.03	1503.49	977.023	1908.41	1068.81	902.416	372.023	837.431	1028.49	484.959	526.316	846.709	462.357	852.312	1040.26
RL12_HUMAN	60S ribosomal protein L12 OS=Homo sapiens OX=9606 GN=RPL12 PE=1 SV=1	5897.3	8150.78	7547.16	5389.34	7501.03	7428.87	6746.69	4653.75	7056.06	6694.57	4482.55	6616.58	5370.65	6251.58	6169.65	4906.55	4819.15	4247.99	4561.97	3451.53	3625.37	5806.55	5076.62
NUMA1_HUMAN	Nuclear mitotic apparatus protein 1 OS=Homo sapiens OX=9606 GN=NUMA1 PE=1 SV=2	957.221	641.496	559.125	793.061	654.252	1066.65	627.968	478.879	419.894	765.755	529.855	538.891	649.866	1242.36	915.846	1518.13	930.901	1198.1	902.224	1029.48	664.293	1020.54	1113.11
BCL7B_HUMAN;BCL7A_HUMAN	B-cell CLL/lymphoma 7 protein family member B OS=Homo sapiens OX=9606 GN=BCL7B PE=1 SV=1	271.543	508.54	261.045	397.871	385.505	575.399	326.866	272.802	253.18	294.867	1306.26	204.219	180.005	174.191	150.532	127.43	202.23	215.04	201.456	157.865	123.469	181.724	159.204
P66A_HUMAN	Transcriptional repressor p66-alpha OS=Homo sapiens OX=9606 GN=GATAD2A PE=1 SV=1	120.554	154.327	175.627	281.224	250.142	379.475	205.968	96.9519	77.7406	160.131	155.903	122.895	496.305	270.647	155.528	487.193	331.591	294.755	206.903	292.708	182.758	265.26	318.007
RM51_HUMAN	39S ribosomal protein L51, mitochondrial OS=Homo sapiens OX=9606 GN=MRPL51 PE=1 SV=1	181.847	521.614	536.795	490.149	480.17	797.684	582.825	150.111	495.971	326.308	398.161	375.643	293.457	212.815	186.502	299.95	272.289	140.849	154.623	187.564	213.605	232.524	257.527
IF2GL_HUMAN	Eukaryotic translation initiation factor 2 subunit 3B OS=Homo sapiens OX=9606 GN=EIF2S3B PE=2 SV=2	1114.98	1126.4	1322.7	1757.69	1693.66	1690.33	1252.82	1379.87	931.456	1056.7	1451.36	1252.27	1113.85	714.657	761.834	857.749	1110.27	558.462	666.849	884.526	1136.33	593.436	1193.77
HDHD5_HUMAN	Haloacid dehalogenase-like hydrolase domain-containing 5 OS=Homo sapiens OX=9606 GN=HDHD5 PE=1 SV=1	88.0707	348.069	378.715	224.316	116.58	184.081	214.381	134.065	191.023	37.5823	247.875	144.138	77.6485	45.4981	7.32573	0	0	0	8.1466	54.2866	13.6098	44.3495	75.5874
KAD2_HUMAN	Adenylate kinase 2, mitochondrial OS=Homo sapiens OX=9606 GN=AK2 PE=1 SV=2	1131.95	1549.54	1581.36	1737.6	1238.21	2124.69	1742.09	745.856	1165.89	921.095	826.788	1206.52	877.195	1312.52	654.505	1117.4	1290.73	583.159	748.815	1044.27	589.922	1165.19	1070.65
VATD_HUMAN	V-type proton ATPase subunit D OS=Homo sapiens OX=9606 GN=ATP6V1D PE=1 SV=1	147.435	297.02	328.429	364.982	149.819	455.492	286.414	131.841	104.492	38.9609	23.1333	259.611	49.7243	78.3364	23.1378	9.36616	23.3427	12.2792	25.64	102.177	2.76929	120.604	88.3735
RS9_HUMAN	40S ribosomal protein S9 OS=Homo sapiens OX=9606 GN=RPS9 PE=1 SV=3	3629.16	3825.13	4069.18	3522.8	5374.1	7183.78	4188.81	2223.97	3017.41	2433.57	3509.08	2607.13	3164.44	2870.97	2774.55	1450.71	1935.28	1497.61	3275.83	2422.17	2619.59	3015.04	3134.86
VATE1_HUMAN	V-type proton ATPase subunit E 1 OS=Homo sapiens OX=9606 GN=ATP6V1E1 PE=1 SV=1	65.6094	235.25	375.601	490.292	68.0568	168.76	274.039	119.059	228.839	7.52503	342.259	150.378	59.725	46.3008	0	0	0	0	4.19476	47.6063	13.4264	40.0083	47.4005
RL17_HUMAN	60S ribosomal protein L17 OS=Homo sapiens OX=9606 GN=RPL17 PE=1 SV=3	641.49	1061.86	1650.79	1533	1946.46	2676.69	1245.8	651.261	824.776	795.418	352.561	906.451	961.016	740.422	458.692	549.663	486.896	348.308	577.99	790.191	600.548	787.669	857.933
BIP_HUMAN	Endoplasmic reticulum chaperone BiP OS=Homo sapiens OX=9606 GN=HSPA5 PE=1 SV=2	4313.34	6627.44	5422.83	5348.12	5975.7	7797.11	5857.04	4748.63	5080.16	7348.27	2172.97	4668.52	4126.14	2155.24	1521.74	4477.18	3596.96	2849.83	2487.35	3490.36	1768.13	2922.62	3247.89
NASP_HUMAN	Nuclear autoantigenic sperm protein OS=Homo sapiens OX=9606 GN=NASP PE=1 SV=2	863.5	560.565	695.738	787.902	670.399	774.771	700.088	496.387	553.864	433.3	504.445	534.468	821.251	739.246	550.063	1064.26	1244.34	660.385	652.081	715.966	740.39	566.259	858.387
SALL4_HUMAN	Sal-like protein 4 OS=Homo sapiens OX=9606 GN=SALL4 PE=1 SV=1	364.503	619.264	467.666	722.502	947.929	1062.3	754.057	237.683	197.602	317.479	557.098	246.408	948.923	539.962	440.114	602.28	666.969	592.096	381.626	770.976	696.134	573.542	831.085
SMD2_HUMAN	Small nuclear ribonucleoprotein Sm D2 OS=Homo sapiens OX=9606 GN=SNRPD2 PE=1 SV=1	768.85	630.427	1369.96	1246.87	1496.87	1060.41	816.332	375.871	894.421	483.92	424.793	750.538	429.017	495.617	492.544	219.605	202.764	183.187	431.487	410.779	659.397	349.157	989.054
RSMB_HUMAN	Small nuclear ribonucleoprotein-associated proteins B and B' OS=Homo sapiens OX=9606 GN=SNRPB PE=1 SV=2	1198.18	1776	2314.29	2079.65	2928.12	4551.16	1875.05	802.442	1569.51	1085.22	298.341	1526.37	843.156	388.068	879.83	507.813	648.893	366.512	1622.33	899.823	1015.23	572.923	1517.15
CCAR2_HUMAN	Cell cycle and apoptosis regulator protein 2 OS=Homo sapiens OX=9606 GN=CCAR2 PE=1 SV=2	68.9154	67.4062	70.381	167.623	218.222	133.514	93.8529	31.7101	38.9603	50.7586	104.368	29.5639	57.8765	75.6653	64.1842	131.469	86.3606	65.9732	29.0709	49.9432	30.4691	41.9638	48.7424
RM20_HUMAN	39S ribosomal protein L20, mitochondrial OS=Homo sapiens OX=9606 GN=MRPL20 PE=1 SV=1	92.9695	245.897	199.25	244.061	181.696	326.111	175.533	102.556	113.162	23.4758	247.434	100.641	112.149	69.7414	84.3641	20.3544	29.3259	32.7445	37.8355	54.7205	9.01965	61.5411	88.0721
TARA_HUMAN	TRIO and F-actin-binding protein OS=Homo sapiens OX=9606 GN=TRIOBP PE=1 SV=3	2.85807	36.1753	0	16.7389	54.8544	73.5454	0	0	0	0	333.466	0	161.755	250.411	23.3584	342.917	167.466	114.944	56.586	158.538	75.7099	215.806	167.575
RL18_HUMAN	60S ribosomal protein L18 OS=Homo sapiens OX=9606 GN=RPL18 PE=1 SV=2	1337.82	2441.36	1731.42	2527.9	3681.04	7012.22	2527.9	940.281	1625.49	1188.28	1081.35	2112.53	1022.8	1861.34	1064.85	818.07	1133.47	869.556	1311.65	715.251	612.821	2119.95	895.44
BAF_HUMAN	Barrier-to-autointegration factor OS=Homo sapiens OX=9606 GN=BANF1 PE=1 SV=1	2369.78	2919.59	1836.01	3499.82	3778.68	2799.35	2156.02	2537.33	2015.12	1339.76	1485.95	1123.4	889.525	1450.41	1571.21	420.502	801.657	485.471	2655.47	1175.43	831.884	1538.44	1454.1
U520_HUMAN	U5 small nuclear ribonucleoprotein 200 kDa helicase OS=Homo sapiens OX=9606 GN=SNRNP200 PE=1 SV=2	435.509	756.58	868.925	436.825	589.82	862.188	677.321	254.754	463.801	618.962	424.488	878.699	322.022	384.099	201.95	274.844	217.841	134.341	292.07	246.593	191.628	173.841	772.163
G6PI_HUMAN	Glucose-6-phosphate isomerase OS=Homo sapiens OX=9606 GN=GPI PE=1 SV=4	136.87	168.683	175.095	113.728	171.559	245.771	107.798	71.8224	87.6578	139.435	115.613	91.1702	47.3155	87.8216	63.0425	93.5574	116.645	49.7515	19.6703	62.4524	21.2339	63.8123	154.146
ATPD_HUMAN	ATP synthase subunit delta, mitochondrial OS=Homo sapiens OX=9606 GN=ATP5F1D PE=1 SV=2	5164.96	10988.5	5349.57	6146.34	5926.82	6608.6	7953.49	5254.33	7297.73	9840.42	3236.52	7181.12	4561.93	2727.64	3199.26	4971.2	4097.93	4662.53	4813.3	3392.22	3479.2	2754.97	3494.12
ACSL4_HUMAN	Long-chain-fatty-acid--CoA ligase 4 OS=Homo sapiens OX=9606 GN=ACSL4 PE=1 SV=2	286.258	718.541	509.368	401.591	424.097	690.709	660.831	485.996	507.659	709.422	575.846	599.988	1069.49	848.21	450.01	979.635	665.643	998.98	888.867	1038.03	799.079	782.916	1229.38
REN3B_HUMAN	Regulator of nonsense transcripts 3B OS=Homo sapiens OX=9606 GN=UPF3B PE=1 SV=1	216.713	625.665	451.134	1208.21	951.259	1344.5	491.071	191.31	266.315	185.674	75.3081	170.551	488.773	463.545	380.579	88.6403	219.685	135.597	299.972	247.03	222.36	274.804	316.029
FAS_HUMAN	Fatty acid synthase OS=Homo sapiens OX=9606 GN=FASN PE=1 SV=3	57.3849	3184.51	81.6617	3045.33	4321.11	10292.5	2577.77	36.5913	44.7434	184.593	150.351	39.6347	187.805	62.9298	29.1135	45.5195	234.911	427.656	10.659	38.513	64.687	26.5134	141.766
ODO1_HUMAN	2-oxoglutarate dehydrogenase, mitochondrial OS=Homo sapiens OX=9606 GN=OGDH PE=1 SV=3	0	69.322	91.4872	51.3137	28.7802	17.5115	49.4327	20.8103	26.4477	0	30.31	16.9101	6.66844	0	0	0	0	0	0	3.09473	0	0	11.8791
CALD1_HUMAN	Caldesmon OS=Homo sapiens OX=9606 GN=CALD1 PE=1 SV=3	176.927	201.692	116.937	231.576	203.998	365.348	161.488	164.641	97.1479	135.457	236.731	78.8843	645.47	582.367	167.454	830.478	951.032	206.087	186.572	450.795	140.753	689.623	517.214
RBM8A_HUMAN	RNA-binding protein 8A OS=Homo sapiens OX=9606 GN=RBM8A PE=1 SV=1	1151.66	1183.21	2082.04	1672.26	814.411	1704.56	1520.31	774.107	1520.71	1893.16	1561.81	1822.01	1152.25	688.051	737.5	979.016	494.972	631.12	779.482	959.866	854.502	469.893	1079.6
LYRM7_HUMAN	Complex III assembly factor LYRM7 OS=Homo sapiens OX=9606 GN=LYRM7 PE=1 SV=1	123.446	429.508	625.318	685.854	142.029	693.413	314.346	143.625	587.646	13.5968	547.508	178.64	88.905	95.6717	20.0824	0	10.4831	12.3875	18.1218	73.2525	13.7337	49.562	97.8301
PERM_HUMAN	Myeloperoxidase OS=Homo sapiens OX=9606 GN=MPO PE=1 SV=1	0	214.084	10.1528	160.075	115.927	172.008	189.229	3.16888	4.38458	116.418	3.08389	3.41039	5.89984	0	0	0	0	56.3202	0	0	0	0	0
PINX1_HUMAN	PIN2/TERF1-interacting telomerase inhibitor 1 OS=Homo sapiens OX=9606 GN=PINX1 PE=1 SV=2	971.843	992.608	838.088	894.059	787.82	875.117	900.158	686.274	769.666	1158.05	606.095	859.959	632.012	577.251	620.9	859.496	788.314	794.068	684.435	563.927	536.172	557.245	501.307
VINC_HUMAN	Vinculin OS=Homo sapiens OX=9606 GN=VCL PE=1 SV=4	150.309	187.867	205.392	127.94	170.279	326.167	193.369	84.6869	145.391	100.786	141.475	166.089	314.699	456.201	243.245	221.031	296.556	113.608	121.364	151.886	165.224	278.23	270.469
PDS5B_HUMAN	Sister chromatid cohesion protein PDS5 homolog B OS=Homo sapiens OX=9606 GN=PDS5B PE=1 SV=1	0	2.73025	0	0	0	0	0	3.44105	0	0	0	23.2488	0	11.8888	58.8052	338.703	6.22181	84.686	0	60.3061	59.2527	40.2334	117.891
ORC2_HUMAN	Origin recognition complex subunit 2 OS=Homo sapiens OX=9606 GN=ORC2 PE=1 SV=2	318.999	500.045	519.876	630.988	518.605	721.873	560.777	190.492	251.698	418.397	368.367	276.023	390.05	521.229	233.364	364.918	262.194	174.187	224.083	333.631	316.073	316.379	360.928
ENAH_HUMAN	Protein enabled homolog OS=Homo sapiens OX=9606 GN=ENAH PE=1 SV=2	0	0	25.9356	1.02061	0.81289	4.10623	4.39393	0	30.4055	0	1.92031	2.76894	122.663	45.3218	92.251	2.45201	100.451	1.05281	61.4746	110.627	87.8318	39.0668	99.6191
LYAR_HUMAN	Cell growth-regulating nucleolar protein OS=Homo sapiens OX=9606 GN=LYAR PE=1 SV=2	564.134	1012.1	550.406	943.765	921.896	1716.76	990.043	341.846	395.508	288.689	864.996	324.76	690.245	576.835	296.086	294.687	276.701	196.472	432.252	342.389	352.848	478.58	650.535
MIF_HUMAN	Macrophage migration inhibitory factor OS=Homo sapiens OX=9606 GN=MIF PE=1 SV=4	3350.71	3013.65	2950.8	2727.7	2326.63	4906.3	2695.77	1743.47	3203.58	2920.96	855.847	2835	1419.46	1225.13	1582.12	2263.23	2457.51	1417.18	1310.94	1302.79	1561.66	1221.99	1879.13
SRSF7_HUMAN	Serine/arginine-rich splicing factor 7 OS=Homo sapiens OX=9606 GN=SRSF7 PE=1 SV=1	3523.54	6902.22	6368.5	5660.24	6019.5	12769.2	8115.12	3947.73	5666.39	7308.97	4927.11	6316.17	4258.41	4685.11	2419.09	5234.52	4163.1	2634.64	3649.16	3878.76	3550.94	4093.93	3146.85
RL15_HUMAN	60S ribosomal protein L15 OS=Homo sapiens OX=9606 GN=RPL15 PE=1 SV=2	977.907	1735.86	2416.13	2081.07	1990.49	2861.92	1998.71	1000.71	1118.04	1487.23	2072.55	1712.43	1458.79	1303.15	741.313	1506.97	786.673	548.193	817.99	958.633	808.606	1233.19	1299.6
THIM_HUMAN	3-ketoacyl-CoA thiolase, mitochondrial OS=Homo sapiens OX=9606 GN=ACAA2 PE=1 SV=2	123.571	471.58	511.645	404.385	159.86	202.442	286.985	146.38	232.379	55.2877	373.211	132.944	128.496	88.6351	6.46571	0	0	0	6.31243	92.1543	7.8721	69.4765	90.9908
K1C18_HUMAN	Keratin, type I cytoskeletal 18 OS=Homo sapiens OX=9606 GN=KRT18 PE=1 SV=2	2109.23	4538.56	5540.36	4338.62	3736.15	7930.83	4341.62	3086.32	4857.22	3629.38	4388.72	4634.03	2211.91	1914.65	2229.86	2512.3	2303.72	2003.47	1765.04	3860.52	2319.1	2158.71	4544.98
GPTC4_HUMAN	G patch domain-containing protein 4 OS=Homo sapiens OX=9606 GN=GPATCH4 PE=1 SV=2	657.139	664.759	657.863	566.813	512.546	638.507	512.866	403.469	488.258	692.307	375.426	514.608	495.47	489.229	451.388	670.464	443.616	469.017	489.656	362.782	400.997	340.561	355.185
RL31_HUMAN	60S ribosomal protein L31 OS=Homo sapiens OX=9606 GN=RPL31 PE=1 SV=1	8771.17	10965.2	9469.05	9457.67	9386.37	12994	9126.21	6726.82	9217.47	7312.03	6991.34	7330.6	7730.77	8049.38	7462.92	6563	6667.64	5662.64	9807.03	6791.82	7817.82	8819.18	8386.22
LC7L2_HUMAN	Putative RNA-binding protein Luc7-like 2 OS=Homo sapiens OX=9606 GN=LUC7L2 PE=1 SV=2	720.298	227.308	829.808	261.058	918.777	861.974	213.825	136.483	417.446	268.971	502.638	449.608	131.152	152.829	172.261	102.858	108.612	53.5304	222.043	125.221	204.232	140.794	442.748
NEP1_HUMAN	Ribosomal RNA small subunit methyltransferase NEP1 OS=Homo sapiens OX=9606 GN=EMG1 PE=1 SV=4	0	26.3498	0	34.5869	15.3439	173.66	58.3235	0	11.7101	0	13.762	0	0	0	0	0	0	0	0	0	0	0	0
HP1B3_HUMAN	Heterochromatin protein 1-binding protein 3 OS=Homo sapiens OX=9606 GN=HP1BP3 PE=1 SV=1	1084.06	1678.4	1199.92	975.03	1247.24	1685.64	1474.23	853.777	860.427	1382.37	884.9	1160.6	1436.15	1802.62	1453.58	2867.81	1662.49	1835.78	1288.12	1402.45	1280.75	1851.67	1584.29
PWP2A_HUMAN	PWWP domain-containing protein 2A OS=Homo sapiens OX=9606 GN=PWWP2A PE=1 SV=2	820.483	1334.56	1055.28	1128.8	1161.86	1084.36	1137.82	779.02	879.04	843.921	1100.1	825.028	1421.27	1634.38	1145.83	1767.74	1333.32	969.493	1218.58	796.565	619.17	1280.38	1154.69
EF1D_HUMAN	Elongation factor 1-delta OS=Homo sapiens OX=9606 GN=EEF1D PE=1 SV=5	325.343	309.919	307.189	388.323	304.739	556.801	241.451	198.289	266.55	264.59	229.724	286.367	266.295	207.239	202	311.206	381.217	238.992	189.53	202.326	217.138	216.3	163.19
TPD54_HUMAN	Tumor protein D54 OS=Homo sapiens OX=9606 GN=TPD52L2 PE=1 SV=2	148.164	359.142	246.663	369.28	349.504	643.422	337.246	120.714	496.541	60.0127	205.807	205.071	186.212	70.9268	198.319	24.0481	104.03	25.7184	109.07	72.4128	163.118	80.4475	70.6182
HMGB3_HUMAN	High mobility group protein B3 OS=Homo sapiens OX=9606 GN=HMGB3 PE=1 SV=4	12990.7	16577.2	12671.1	8271.25	14736.8	14306.3	11152.7	11424.6	17539.2	5954.67	4222.47	10466.5	6575.8	6140.41	10776.4	2512.98	5647.72	4827.49	6339.76	4327.19	3371.99	6853.37	7700.05
TBB5_HUMAN;TBB2A_HUMAN;TBB3_HUMAN	Tubulin beta chain OS=Homo sapiens OX=9606 GN=TUBB PE=1 SV=2	2283.51	3316.56	3376.46	2325.8	2835.21	4651.58	2810.18	1555.94	2030.18	1795.9	1419.88	2225.12	2338.39	1819.16	1964.22	2317.97	2666.49	1734.59	1631.76	1538.86	2097.08	1857.23	3414.29
CDC5L_HUMAN	Cell division cycle 5-like protein OS=Homo sapiens OX=9606 GN=CDC5L PE=1 SV=2	767.838	654.313	962.921	591.052	622.349	624.255	810.913	428.734	614.048	892.074	395.315	788.61	494.808	421.082	337.673	612.351	502.022	336.059	503.724	458.641	425.495	396.893	494.224
RL23_HUMAN	60S ribosomal protein L23 OS=Homo sapiens OX=9606 GN=RPL23 PE=1 SV=1	5407.85	5831.31	6494.34	6120.11	5404.69	8311.62	6374.1	4073.34	5221.38	4005.72	6584.27	4775.74	5135.45	4539.3	2816.15	2959.17	2981.72	2313.21	5452.46	4502.45	3471.51	4460.46	5139.59
KCRU_HUMAN	Creatine kinase U-type, mitochondrial OS=Homo sapiens OX=9606 GN=CKMT1A PE=1 SV=1	390.487	699.596	662.913	521.208	529.189	260.327	637.487	548.241	564.808	283.384	553.228	546.99	357.507	351.165	157.807	34.153	129.702	28.9058	138.812	230.579	162.782	295.897	260.518
LAMB1_HUMAN;LAMB2_HUMAN	Laminin subunit beta-1 OS=Homo sapiens OX=9606 GN=LAMB1 PE=1 SV=2	189.814	261.696	1414.58	236.881	282.614	1107.93	258.493	160.796	228.873	346.887	775.562	285.413	85.5554	337.252	65.4337	243.533	153.033	118.636	73.7484	83.1941	104.767	125.877	126.414
SERPH_HUMAN	Serpin H1 OS=Homo sapiens OX=9606 GN=SERPINH1 PE=1 SV=2	87.4961	543.389	242.395	169.04	83.5445	425.818	387.438	144.138	229.324	122.943	101.317	272.673	1005.76	1015.55	335.11	473.79	540.01	185.583	330.465	754.464	487.42	1032.96	767.281
RBBP4_HUMAN	Histone-binding protein RBBP4 OS=Homo sapiens OX=9606 GN=RBBP4 PE=1 SV=3	327.006	463.284	651.065	474.908	293.441	624.048	505.25	198.124	366.22	557.845	402.933	318.478	1207.87	819.188	284.339	1246.54	1059.34	981.9	892.962	947.007	435.678	807.154	943.472
RL14_HUMAN	60S ribosomal protein L14 OS=Homo sapiens OX=9606 GN=RPL14 PE=1 SV=4	5164.39	7603.56	8030.84	8077.87	9879	14161.4	7867.72	4614.06	5393.59	3582.28	1286.96	4479.38	5887.06	3003.75	4568.04	1648.23	2817.68	1997.73	5309.45	5242.15	4430	4937.58	6485.19
PRP4B_HUMAN	Serine/threonine-protein kinase PRP4 homolog OS=Homo sapiens OX=9606 GN=PRPF4B PE=1 SV=3	110.788	192.31	323.614	131.784	139.973	184.367	265.868	58.9184	137.56	134.813	317.834	297.672	76.031	74.3414	104.404	84.3158	54.0623	41.9528	78.424	67.9121	17.5709	66.9731	166.343
RRFM_HUMAN	Ribosome-recycling factor, mitochondrial OS=Homo sapiens OX=9606 GN=MRRF PE=1 SV=1	193.776	299.339	348.621	423.326	244.24	315.024	267.808	192.485	373.482	111.883	418.562	230.284	190.363	221.88	170.686	72.4288	142.868	129.236	172.524	112.425	142.154	167.858	148.998
HNRPC_HUMAN	Heterogeneous nuclear ribonucleoproteins C1/C2 OS=Homo sapiens OX=9606 GN=HNRNPC PE=1 SV=4	58970.1	70817.8	55863.8	60930.4	79433.5	95030	69779.7	37584.5	48024.3	102381	44757.3	50473.7	41489	39713.2	27643.3	68258.9	41378.3	36740.9	45137.7	41240.2	37690.7	32680.8	47895
RM52_HUMAN	39S ribosomal protein L52, mitochondrial OS=Homo sapiens OX=9606 GN=MRPL52 PE=1 SV=2	229.779	485.031	157.522	498.158	525.019	935.545	335.478	145.279	328.08	261.806	180.217	385.82	35.1096	0	11.5688	209.209	294.701	196.262	0	33.5222	6.02999	24.7874	33.4395
SELH_HUMAN	Selenoprotein H OS=Homo sapiens OX=9606 GN=SELENOH PE=1 SV=2	2079.34	2472.34	2256.3	2177.48	2160.11	2721.26	2181.34	1529.55	2070.98	2231.86	2378.61	1814.63	2494.94	2483.68	2458.95	3352.76	2878.47	2452.8	2454.07	2169.01	2220.78	2665.97	2511.69
MAP7_HUMAN	Ensconsin OS=Homo sapiens OX=9606 GN=MAP7 PE=1 SV=1	36.4303	128.072	8.42733	101.881	101.767	479.923	60.9495	112.501	18.0074	25.3151	29.4495	28.3854	143.233	170.983	302.401	250.378	119.404	334.252	268.632	179.308	286.681	166.95	101.359
RL13A_HUMAN	60S ribosomal protein L13a OS=Homo sapiens OX=9606 GN=RPL13A PE=1 SV=2	10751.6	13849	15936.4	14027.6	14913.4	18126.1	13518.9	9393.76	12337.8	6775.26	11340.7	12137.5	10478.1	12494.1	9537.68	7262.24	8776.79	6223.25	10904.2	8093.79	8185.31	12931	9724.58
RLA0_HUMAN	60S acidic ribosomal protein P0 OS=Homo sapiens OX=9606 GN=RPLP0 PE=1 SV=1	2037.65	2191.13	2481.85	2239.09	2391.79	2063.11	2425.45	1511.81	2050.89	1870.78	1574.8	2303.13	1460.52	2095.9	1367.09	1513.98	1116.58	1226.61	2195.94	1348.86	1393.39	1877.99	2015.6
K2C8_HUMAN	Keratin, type II cytoskeletal 8 OS=Homo sapiens OX=9606 GN=KRT8 PE=1 SV=7	1767.69	4405.43	5612.82	3000.88	2968.55	4911.8	3888.3	3002.99	5212.4	2361.95	6633.58	5445.28	2292.79	1336.18	992.182	998.236	1912.46	431.483	538.565	2841.54	841.357	2053.83	4579.77
CX6B1_HUMAN	Cytochrome c oxidase subunit 6B1 OS=Homo sapiens OX=9606 GN=COX6B1 PE=1 SV=2	3374.11	3696.37	3601.49	4237.93	2549.48	4681.38	3806.83	2435.04	3536.44	1666.09	1590.84	3755.88	1957.18	2110.53	3040.95	1442.07	2787.48	3664.09	4132.48	3796.95	3339.42	2999.88	3656.5
RL35_HUMAN	60S ribosomal protein L35 OS=Homo sapiens OX=9606 GN=RPL35 PE=1 SV=2	9410.43	8003.96	8438.39	7971.29	9590.28	15121	8115.35	6856.08	8596.63	4301.05	9561.29	6257.67	6950.05	7080.97	6730.99	4857.61	6220.98	5059.71	6506.61	5079.32	6746.05	5456.01	6576.16
XRCC5_HUMAN	X-ray repair cross-complementing protein 5 OS=Homo sapiens OX=9606 GN=XRCC5 PE=1 SV=3	12.0896	225.808	73.4985	211.104	300.985	615.941	434.613	11.3418	33.9328	88.2567	60.0956	35.4548	36.4797	23.133	34.5089	13.0679	32.2508	39.7284	51.1854	22.8904	30.722	34.4432	53.8659
STMN1_HUMAN	Stathmin OS=Homo sapiens OX=9606 GN=STMN1 PE=1 SV=3	1613.74	1844.6	1377.99	1933.02	1546.75	4163.81	1679.18	886.926	1519.7	909.392	1578.45	1258.66	915.652	1348.92	1263	1234.98	1938.68	1090.79	721.043	760.543	921.623	1298.61	1172.71
DDX17_HUMAN;DDX3X_HUMAN	Probable ATP-dependent RNA helicase DDX17 OS=Homo sapiens OX=9606 GN=DDX17 PE=1 SV=2	1942.48	3248	3290.33	2120.53	2506.51	2670.77	3231.81	1787.03	2177.95	4149.69	1675.4	3693.24	1661.21	1732.72	1407.37	2784.79	1711.44	1688.97	1587.97	1486.98	1318.06	1407.87	1936.74
PRDX5_HUMAN	Peroxiredoxin-5, mitochondrial OS=Homo sapiens OX=9606 GN=PRDX5 PE=1 SV=4	54.6002	312.363	736.09	441.017	158.902	405.935	368.862	58.9714	128.087	19.0892	476.237	280.618	51.628	106.757	0	0	8.22714	0	29.2419	80.5568	1.2827	0	216.629
NU155_HUMAN	Nuclear pore complex protein Nup155 OS=Homo sapiens OX=9606 GN=NUP155 PE=1 SV=1	593.465	1158.82	1170.6	819.305	842.101	1421.62	1224.62	442.343	646.298	845.038	696.835	948.767	803.43	682.54	544.608	840.936	472.768	413.192	575.539	520.202	393.211	525.933	844.47
NDUV1_HUMAN	NADH dehydrogenase [ubiquinone] flavoprotein 1, mitochondrial OS=Homo sapiens OX=9606 GN=NDUFV1 PE=1 SV=4	296.152	352.291	293.511	234.051	256.108	269.771	272.335	213.815	198.894	150.925	290.056	171.31	44.9528	7.64949	75.1027	14.8017	32.6859	146.284	115.36	93.7955	87.9285	0	44.6847
CING_HUMAN	Cingulin OS=Homo sapiens OX=9606 GN=CGN PE=1 SV=2	161.114	299.88	254.009	255.934	227.177	450.165	416.697	176.447	211.084	222.449	220.568	287.947	701.557	497.06	239.375	598.624	500.129	404.525	273.996	448.13	292.655	270.153	440.97
HS90A_HUMAN	Heat shock protein HSP 90-alpha OS=Homo sapiens OX=9606 GN=HSP90AA1 PE=1 SV=5	475.805	351.647	670.322	340.163	312.961	349.352	338.957	258.659	373.769	192.109	434.801	449.969	407.957	281.571	170.799	80.2025	181.347	63.3616	113.189	163.833	159.434	220.552	309.521
NDUF2_HUMAN	NADH dehydrogenase [ubiquinone] 1 alpha subcomplex assembly factor 2 OS=Homo sapiens OX=9606 GN=NDUFAF2 PE=1 SV=1	5.54053	36.8629	56.8592	45.7092	2.38826	21.5699	21.0283	83.7079	129.716	0	38.9693	50.9988	166.768	204.964	239.587	48.9236	134.592	128.883	236.634	252.022	299.488	182.274	182.78
HMGN4_HUMAN	High mobility group nucleosome-binding domain-containing protein 4 OS=Homo sapiens OX=9606 GN=HMGN4 PE=1 SV=3	17860.7	11928	7784.89	14271.6	6788.76	13813.7	11965.3	9085.91	9526.81	12453	8363.82	8661.4	4482.68	8922.22	6955.46	9443.38	7995.81	8480.58	7180.15	6264.07	5432.76	7453.18	6063.94
MIC19_HUMAN	MICOS complex subunit MIC19 OS=Homo sapiens OX=9606 GN=CHCHD3 PE=1 SV=1	3627.46	4304.17	3897.01	4076.85	3224.72	3506.3	4156.79	4056.71	3784.1	5223.46	4837.65	3225.96	2603.38	3665.64	1893.12	5697.77	3550.07	2118.76	1859.02	2922.94	1901.13	3450.34	2452.12
STAU1_HUMAN	Double-stranded RNA-binding protein Staufen homolog 1 OS=Homo sapiens OX=9606 GN=STAU1 PE=1 SV=2	406.775	415.348	394.327	274.14	384.741	335.402	425.453	261.566	302.968	454.19	66.8874	327.693	503.835	640.739	625.672	764.43	521.416	452.465	563.087	332.413	414.845	542.968	470.035
NOP14_HUMAN	Nucleolar protein 14 OS=Homo sapiens OX=9606 GN=NOP14 PE=1 SV=3	634.601	1253.29	795.234	1112.16	1069.03	1009.98	1255.5	703.78	768.932	1188.74	754.782	803.155	1007.25	581.255	430.398	1168.6	873.914	541.99	455.028	769.334	518.817	487.037	537.617
RS5_HUMAN	40S ribosomal protein S5 OS=Homo sapiens OX=9606 GN=RPS5 PE=1 SV=4	1188.49	1591.89	1971.93	2275.75	1425.37	3711.53	1538.79	740.842	1081.3	1699.78	843.859	1484.57	1458.2	1504.14	945.43	1797.78	951.573	840.352	941.979	1072.25	1229.86	826.574	782.92
G3P_HUMAN	Glyceraldehyde-3-phosphate dehydrogenase OS=Homo sapiens OX=9606 GN=GAPDH PE=1 SV=3	454.705	576.667	731.527	495.739	476.902	949.824	469.161	292.357	416.15	312.563	679.281	525.858	1462.01	1049.48	858.534	673.596	1141.02	443.925	653.616	1147.71	641.856	959.37	2223.26
GLU2B_HUMAN	Glucosidase 2 subunit beta OS=Homo sapiens OX=9606 GN=PRKCSH PE=1 SV=2	1380.65	1626.31	1696.67	1480.74	1778.44	2240.16	1620.55	1078.17	1113.52	1628.71	738.295	903.333	1552.56	410.041	481.048	1007.56	933.853	544.047	510.567	1470.17	755.758	406.217	1355.56
PUM3_HUMAN	Pumilio homolog 3 OS=Homo sapiens OX=9606 GN=PUM3 PE=1 SV=3	408.928	435.338	492.768	431.916	346.139	336.18	510.497	261.96	282.418	361.339	421.97	363.103	398.834	246.95	189.384	317.909	341.29	231.208	291.039	275.754	257.052	296.207	350.171
RS27_HUMAN	40S ribosomal protein S27 OS=Homo sapiens OX=9606 GN=RPS27 PE=1 SV=3	6851.67	10608.5	6958.2	7161.57	7903.68	11639.8	9527.17	5124.01	7583.14	8781.77	4082.33	7507.69	11035.3	12480	9486.19	12954.4	11455.8	9440.15	12146.5	6859.74	7122.04	11819.8	8883.28
DIM1_HUMAN	Probable dimethyladenosine transferase OS=Homo sapiens OX=9606 GN=DIMT1 PE=1 SV=1	99.9999	127.651	246.293	40.4918	104.332	53.9246	79.0082	248.362	257.377	535.999	624.644	99.9217	301.225	155.38	190.839	270.652	295.967	212.594	83.3344	69.7003	101.008	198.533	205.3
NID2_HUMAN	Nidogen-2 OS=Homo sapiens OX=9606 GN=NID2 PE=1 SV=3	42.7636	123.179	1044.12	97.7305	183.032	965.812	205.045	68.9564	142.358	46.4674	474.666	45.0409	52.9668	6.86809	37.5699	30.1444	3.08074	49.0303	33.3468	57.1755	47.7271	0.540421	38.6705
CU129_HUMAN	Putative uncharacterized protein encoded by LINC00479 OS=Homo sapiens OX=9606 GN=LINC00479 PE=5 SV=2	0	414.629	0	942.434	1536.25	3402.77	293.087	0	0	4.3858	116.767	0	0	0	0	0	0	83.4633	0	0	0	0	0
CHCH2_HUMAN	Coiled-coil-helix-coiled-coil-helix domain-containing protein 2 OS=Homo sapiens OX=9606 GN=CHCHD2 PE=1 SV=1	1018.72	622.356	147.597	577.591	556.213	1059.81	547.932	139.778	378.084	3866.76	95.5765	756.972	3.50365	62.4541	0	868.195	466.198	251.565	1.62218	23.8505	8.82578	46.1011	5.65817
TERA_HUMAN	Transitional endoplasmic reticulum ATPase OS=Homo sapiens OX=9606 GN=VCP PE=1 SV=4	1925.73	2978.47	3398.01	1993.77	2119.91	1884.42	2404.68	2440.24	3035.48	2775.08	2904.88	3109.88	2678.91	2114.47	2199.03	2069.32	2016.06	1414.49	1997.04	1874.59	1641.67	1802.83	2593.77
ACINU_HUMAN	Apoptotic chromatin condensation inducer in the nucleus OS=Homo sapiens OX=9606 GN=ACIN1 PE=1 SV=2	1106.47	1712	1291.79	1465.51	1443.22	2365.34	1720.36	815.451	1046.56	1164.63	831.708	1062.37	1367.8	1510.28	652.528	2084.42	1256.81	979.681	1010.03	687.986	564.266	1167.93	957.588
MMTA2_HUMAN	Multiple myeloma tumor-associated protein 2 OS=Homo sapiens OX=9606 GN=MMTAG2 PE=1 SV=1	110.335	252.564	153.692	290.63	213.81	546.084	277.574	71.5161	69.6279	137.208	131.599	104.197	122.958	233.941	130.127	252.706	175.906	189.855	118.995	140.994	123.015	226.559	116.548
PELP1_HUMAN	Proline-, glutamic acid- and leucine-rich protein 1 OS=Homo sapiens OX=9606 GN=PELP1 PE=1 SV=2	493.479	1005.96	594.14	784.43	1050.56	1169.45	680.56	424.196	423.066	656.321	913.192	574.667	404.483	553.315	565.075	668.791	342.655	443.601	299.859	427.259	216.391	374.799	711.183
RAC1_HUMAN;RAC2_HUMAN	Ras-related C3 botulinum toxin substrate 1 OS=Homo sapiens OX=9606 GN=RAC1 PE=1 SV=1	903.416	1633.14	1090.87	1241.2	1303.28	2001.34	1410.62	830.917	955.801	1010.11	906.497	1155.76	1063.95	1125.24	896.556	737.637	580.732	721.142	891.732	959.702	848.302	998.572	1146.35
VEZF1_HUMAN	Vascular endothelial zinc finger 1 OS=Homo sapiens OX=9606 GN=VEZF1 PE=1 SV=2	63.3597	213.943	148.289	303.135	202.945	568.261	191.169	83.0689	114.748	141.17	247.497	97.4414	405.641	393.598	246.784	363.419	310.345	268.722	251.077	296.235	320.881	357.461	267.482
PCBP1_HUMAN	Poly(rC)-binding protein 1 OS=Homo sapiens OX=9606 GN=PCBP1 PE=1 SV=2	384.991	689.93	724.284	458.868	540.9	661.735	714.755	331.978	469.679	564.802	337.637	670.18	411.17	353.421	230.268	525.443	349.693	231.474	267.652	308.31	194.822	404.13	547.707
PABP4_HUMAN	Polyadenylate-binding protein 4 OS=Homo sapiens OX=9606 GN=PABPC4 PE=1 SV=1	196.719	311.967	257.446	358.13	234.715	509.072	246.293	103.249	119.52	219.952	137.689	236.812	218.805	263.004	166.163	192.981	185.682	145.89	250.672	95.3553	100.268	170.833	222.658
PPIA_HUMAN	Peptidyl-prolyl cis-trans isomerase A OS=Homo sapiens OX=9606 GN=PPIA PE=1 SV=2	2294.33	3126.19	2620.48	2254.62	2149.97	4636.58	2802.8	1672.76	2517.18	2181.04	2004.21	2277.73	2871.37	2808.91	2061.86	2865.1	3476.66	1652.9	1674.31	1674.66	1573.75	2182.71	2600.67
SMC1A_HUMAN	Structural maintenance of chromosomes protein 1A OS=Homo sapiens OX=9606 GN=SMC1A PE=1 SV=2	29.6659	22.9027	30.6565	17.2773	8.82105	81.2887	22.6435	25.5315	0	33.3415	162.748	46.8926	173.523	242.478	43.2399	246.583	138.913	160.696	84.0344	167.329	85.9079	263.655	213.075
TCPZ_HUMAN	T-complex protein 1 subunit zeta OS=Homo sapiens OX=9606 GN=CCT6A PE=1 SV=3	545.868	310.413	465.968	328.411	323.476	421.456	344.494	272.931	396.773	420.611	424.356	515.32	614.949	797.574	400.26	1101.85	814.441	433.284	339.828	668.793	401.784	620.14	800.492
DDX10_HUMAN	Probable ATP-dependent RNA helicase DDX10 OS=Homo sapiens OX=9606 GN=DDX10 PE=1 SV=2	308.483	539.881	267.746	428.169	425.732	907.931	745.435	194.454	254.577	437.191	373.769	309.178	264.275	111.122	119.159	513.772	273.921	279.267	244.987	198.041	186.771	207.996	165.314
F207A_HUMAN	Protein FAM207A OS=Homo sapiens OX=9606 GN=FAM207A PE=1 SV=2	830.29	2141.72	922.107	1910.4	1071.88	2215.66	1865.21	721.686	801.398	1030.09	835.101	1064.77	1043.34	990.654	825.563	1336.95	1377.65	1096.56	697.027	815.871	734.093	838.783	914.301
RHOA_HUMAN;RHOC_HUMAN	Transforming protein RhoA OS=Homo sapiens OX=9606 GN=RHOA PE=1 SV=1	321.311	389.418	340.878	407.764	530.562	525.384	447.804	316.741	276.038	356.886	184.41	266.152	774.227	332.868	436.067	308.941	342.727	322.877	477.226	763.792	605.219	461.557	800.452
HNRH1_HUMAN	Heterogeneous nuclear ribonucleoprotein H OS=Homo sapiens OX=9606 GN=HNRNPH1 PE=1 SV=4	706.183	709.837	967.07	591.186	634.651	794.737	755.636	400.558	399.513	617.323	1039.56	653.482	593.151	519.314	286.29	552.921	277.16	301.198	237.993	401.503	424.755	372.898	710.349
DNJC8_HUMAN	DnaJ homolog subfamily C member 8 OS=Homo sapiens OX=9606 GN=DNAJC8 PE=1 SV=2	493.535	1000.11	880.596	874.449	653.316	836.367	713.731	428.566	593.912	408.22	719.432	813.166	1206.15	1360.07	1185.25	712.299	1468.86	573.007	897.51	1015.95	561.679	1301.37	932.282
H1T_HUMAN	Histone H1t OS=Homo sapiens OX=9606 GN=HIST1H1T PE=2 SV=4	1421.55	2595.94	1544.86	3759.85	6943.62	16028.8	1830.48	1143.84	1323.48	3090	2917.21	833.557	1188.67	1051.75	1226.06	1173.47	1391.57	1084.82	747.26	1071.94	1369.87	908.475	1282.66
K2C1_HUMAN	Keratin, type II cytoskeletal 1 OS=Homo sapiens OX=9606 GN=KRT1 PE=1 SV=6	738.375	1339.5	882.799	628.051	1717.66	1483.33	865.988	505.117	1141.41	720.458	1084.77	845.894	670.001	449.333	559.26	383.268	478.025	819.182	649.935	773.739	965.335	353.222	588.268
RL36_HUMAN	60S ribosomal protein L36 OS=Homo sapiens OX=9606 GN=RPL36 PE=1 SV=3	10629.9	11604.6	11957.1	13337	13747.9	19961.2	11082.1	9791.7	11699.8	5616.52	5596.5	10192.6	7381.65	9866.14	10277.5	5549.67	7102.52	6652.57	10889.4	7390.57	8898.05	11195.2	9512.09
CAF1B_HUMAN	Chromatin assembly factor 1 subunit B OS=Homo sapiens OX=9606 GN=CHAF1B PE=1 SV=1	0	9.61133	0	4.58763	0	56.9056	31.2125	0	0	0	0	0	0	0	0	0	0	0	0	0	0	0	0
IBP2_HUMAN	Insulin-like growth factor-binding protein 2 OS=Homo sapiens OX=9606 GN=IGFBP2 PE=1 SV=2	441.407	967.663	678.471	564.612	808.707	1260.84	684.377	595.252	688.205	768.675	826.368	656.587	1337.07	1312.8	778.594	1673.77	1153.93	838.748	882.011	1349.15	798.96	2018.45	1523.33
INCE_HUMAN	Inner centromere protein OS=Homo sapiens OX=9606 GN=INCENP PE=1 SV=3	6.47806	31.4382	23.5843	55.0199	71.5559	221.491	30.2626	14.1322	11.9194	5.15849	50.0113	0	41.6085	80.623	88.9136	114.178	99.5667	49.7635	68.5254	25.8046	44.3349	29.3471	86.0854
THOC4_HUMAN	THO complex subunit 4 OS=Homo sapiens OX=9606 GN=ALYREF PE=1 SV=3	30636.9	28027.9	34272.2	24071.2	32566.7	26448.9	29036.7	18881.3	26680.5	45057.3	4013.64	28993.2	10960.8	10401.3	11892.8	24762.1	13402.9	11146.4	14012.8	10137.4	9672.3	10956.7	13719.9
LMNB2_HUMAN	Lamin-B2 OS=Homo sapiens OX=9606 GN=LMNB2 PE=1 SV=4	2282.99	2868.07	2679.06	2680.94	2935.04	3527.29	2605.32	1850.96	1851.05	3266.32	1973.78	2739.72	1335.96	1758.42	1665.58	2668.27	1439.41	2412.7	2923.81	1614.04	1981.84	1707.36	2111.9
DREB_HUMAN	Drebrin OS=Homo sapiens OX=9606 GN=DBN1 PE=1 SV=4	2685.07	1870.92	2430.41	2228.99	2980.89	2784.46	1983.38	2141.86	2005.54	1671.49	1811.11	1180.46	4968.73	2882.97	1921.17	4503.29	4098.27	1753.16	1703.84	3772.98	2464.19	1815.95	3265.3
RS14_HUMAN	40S ribosomal protein S14 OS=Homo sapiens OX=9606 GN=RPS14 PE=1 SV=3	3772.93	4837.13	4790.01	4854.15	5238.86	8506.6	4609.62	2718.58	3491.59	4601.77	4081.26	3534.22	3946.35	3354	3619.44	4466.18	2719.16	3122.1	4222.04	3471.07	3608.79	3399.05	4147.08
IF2B_HUMAN	Eukaryotic translation initiation factor 2 subunit 2 OS=Homo sapiens OX=9606 GN=EIF2S2 PE=1 SV=2	695.291	896.213	1277.14	1024.95	1570.96	1619.2	918.299	710.218	837.849	1509.12	256.598	1116.59	583.415	561.804	495.642	1306.75	696.168	372.08	419.618	397.388	342.863	618.5	651.442
SRRM2_HUMAN	Serine/arginine repetitive matrix protein 2 OS=Homo sapiens OX=9606 GN=SRRM2 PE=1 SV=2	258.908	242.424	775.332	292.631	351.22	979.94	336.245	42.7138	194.173	151.337	136.214	407.52	357.183	242.256	170.745	181.663	247.708	89.097	113.445	95.516	104.806	134.299	394.841
AKIP_HUMAN	Aurora kinase A-interacting protein OS=Homo sapiens OX=9606 GN=AURKAIP1 PE=1 SV=1	444.98	336.117	651.238	768.002	363.085	750.572	441.049	357.792	562.121	36.776	575.398	329.22	179.288	233.366	176.327	29.4876	36.7246	125.825	289.67	361.85	217.916	220.006	442.215
NOL7_HUMAN	Nucleolar protein 7 OS=Homo sapiens OX=9606 GN=NOL7 PE=1 SV=2	1312.13	1767.34	1305.86	1325.13	1194.16	1282.55	1333.38	1134.72	1230.85	1218.29	1908.65	1204.02	1209.74	1511.03	1221.88	902.568	980.203	733.515	1074.41	858.346	972.586	1198.84	994.471
TCPG_HUMAN	T-complex protein 1 subunit gamma OS=Homo sapiens OX=9606 GN=CCT3 PE=1 SV=4	1046.48	883.818	880.336	870.273	827.975	1481.24	880.977	618.164	783.862	951.037	1158.59	808.311	682.668	897.274	494.19	713.845	633.247	450.267	463.971	684.539	462.838	703.946	975.402
H13_HUMAN	Histone H1.3 OS=Homo sapiens OX=9606 GN=H1-3 PE=1 SV=2	70771.3	112625	67156.8	64829.4	83800.8	58049.6	67536.9	72487.7	61369.4	88252.1	65673.6	59503.9	50119.9	55245.7	68494.7	65491.5	55748.9	72647.1	52474.9	43932	44788.9	46377.7	52807
SF3B1_HUMAN	Splicing factor 3B subunit 1 OS=Homo sapiens OX=9606 GN=SF3B1 PE=1 SV=3	525.456	466.759	772.222	480.915	709.843	1104.15	591.058	148.913	348.495	757.225	197.492	509.834	436.5	31.3224	197.798	441.524	127.694	221.797	119.277	198.936	239.811	27.3021	328.269
DDX54_HUMAN	ATP-dependent RNA helicase DDX54 OS=Homo sapiens OX=9606 GN=DDX54 PE=1 SV=2	383.61	741.475	682.79	633.658	558.105	808.252	493.083	320.687	430.8	613.307	360.41	492.143	497.617	350.644	204.131	430.491	517.439	343.677	226.774	395.855	243.187	214.164	562.746
RL8_HUMAN	60S ribosomal protein L8 OS=Homo sapiens OX=9606 GN=RPL8 PE=1 SV=2	5334.43	7639.12	7982.82	6673.94	8038.4	9614.01	8217.93	4065.38	5845.28	4883.65	5493.88	6112.2	4712.88	6989.93	4058.73	4712.18	3704.14	2733.14	4718.28	4340.05	3396.07	8472.16	5949.01
ATN1_HUMAN	Atrophin-1 OS=Homo sapiens OX=9606 GN=ATN1 PE=1 SV=3	828.368	1051.22	1063.63	1172.02	1867.42	1265.83	772.544	486.819	517.551	936.885	708.971	571.593	788.492	129.565	384.293	650.066	414.33	552.58	334.405	639.863	494.03	97.1627	841.061
HNRPM_HUMAN	Heterogeneous nuclear ribonucleoprotein M OS=Homo sapiens OX=9606 GN=HNRNPM PE=1 SV=3	1361.19	2216.06	2520.08	2058.46	2504.11	4289.24	1951.8	1240	1654.28	2556.64	1343.35	1688.49	1750.43	1289.73	1209.54	2493.57	1803.2	1297.85	1236.04	1202.45	1472.42	1239.59	1403.75
BRD3_HUMAN	Bromodomain-containing protein 3 OS=Homo sapiens OX=9606 GN=BRD3 PE=1 SV=1	400.838	818.11	638.242	965.553	1034.39	2027.76	766.82	279.508	491.709	778.144	117.115	526.268	875.62	732.733	682.353	1416.1	800.024	984.46	982.46	749.067	821.706	958.719	973.365
RL6_HUMAN	60S ribosomal protein L6 OS=Homo sapiens OX=9606 GN=RPL6 PE=1 SV=3	13795.6	22515	21523.9	17339.5	21105.4	22154.8	16948.7	13042.9	16382	14160.9	4885.23	17245.2	13775.8	14371.9	13019.1	13039.6	12064.8	10359.2	13101.9	10370.2	7733.31	13918.9	12328.6
SF01_HUMAN	Splicing factor 1 OS=Homo sapiens OX=9606 GN=SF1 PE=1 SV=4	1832.96	3589.29	3272.1	2487.61	3039.53	4249.8	3162.13	1657.78	2980.41	2819.07	547.845	2431.26	2317.76	1322.8	1660.99	2210.21	2241.28	954.04	1552.73	1332.49	1103.01	1310	2004.21
SMC3_HUMAN	Structural maintenance of chromosomes protein 3 OS=Homo sapiens OX=9606 GN=SMC3 PE=1 SV=2	77.844	79.3746	60.509	26.6476	17.6439	86.894	64.1297	43.7077	50.4825	127.475	137.22	83.2169	209.777	202.604	41.0745	183.239	173.529	155.388	105.251	164.592	96.3101	113.108	192.553
ECHB_HUMAN	Trifunctional enzyme subunit beta, mitochondrial OS=Homo sapiens OX=9606 GN=HADHB PE=1 SV=3	1268.64	2621.5	1809.09	1656.44	1307.41	1255.99	1848.7	1393.96	1362.23	2006.43	816.022	1514.3	1180.63	953.272	353.708	1050.69	1106.76	998.683	501.902	1252.11	425.609	967.603	1151.04
ZN512_HUMAN	Zinc finger protein 512 OS=Homo sapiens OX=9606 GN=ZNF512 PE=1 SV=2	21.844	100.254	56.3474	801.559	716.691	288.609	127.494	21.6994	27.3934	49.2344	54.5529	34.1626	202.407	224.017	123.068	240.218	114.506	138.246	176.628	90.4754	126.901	214.825	129.679
RCC2_HUMAN	Protein RCC2 OS=Homo sapiens OX=9606 GN=RCC2 PE=1 SV=2	1515.09	2040.5	2610.88	1307.8	1816.14	2577.23	1983.81	1237.41	1673.55	2639.61	2175.78	2466.81	1613.75	1791.72	1055.76	2617.29	1627.2	872.816	1411.52	959.563	911.471	1398	1518.25
NUCL_HUMAN	Nucleolin OS=Homo sapiens OX=9606 GN=NCL PE=1 SV=3	13689.2	20625.8	16555.8	12437.6	19788.2	19532	16369.1	11777.2	11327.1	17963.7	6319.22	17861.5	10540.9	8926.96	11812.9	17786.3	9388.35	10020.1	12197.1	8058.99	4857.09	10265.7	10394.5
CBX1_HUMAN	Chromobox protein homolog 1 OS=Homo sapiens OX=9606 GN=CBX1 PE=1 SV=1	422.332	856.987	561.867	632.526	624.245	1440.94	845.723	303.649	503.758	656.641	228.427	529.434	448.5	508.035	375.805	560.018	488.76	502.441	485.285	377.759	342.215	377.707	374.051
P5CR2_HUMAN	Pyrroline-5-carboxylate reductase 2 OS=Homo sapiens OX=9606 GN=PYCR2 PE=1 SV=1	195.054	401.551	405.419	443.192	326.131	386.837	368.096	153.501	215.234	217.104	230.028	232.689	434.737	539.895	219.855	361.286	415.139	276.444	307.438	520.332	267.164	596.229	886.495
CK5P3_HUMAN	CDK5 regulatory subunit-associated protein 3 OS=Homo sapiens OX=9606 GN=CDK5RAP3 PE=1 SV=2	138.654	705.311	290.224	379.332	386.166	511.945	658.344	218.984	226.75	329.607	413.598	344.665	307.023	246.981	148.215	128.646	116.724	112.247	192.535	251.732	168.53	139.072	340.081
CKAP2_HUMAN	Cytoskeleton-associated protein 2 OS=Homo sapiens OX=9606 GN=CKAP2 PE=1 SV=1	61.5979	105.003	170.919	143.287	129.16	423.665	270.357	51.7282	59.8426	147.586	92.9404	103.731	353.478	202.478	116.724	442.138	327.705	140.505	145.148	170.044	137.527	125.658	213.635
SMD1_HUMAN	Small nuclear ribonucleoprotein Sm D1 OS=Homo sapiens OX=9606 GN=SNRPD1 PE=1 SV=1	1517.57	2366.49	2447.36	1943.83	2890.89	4110.62	2203.42	941.233	1203.46	1396.55	752.989	2681.94	1565.79	1022.89	1494.71	1934.6	1452.93	605.763	1482.23	1116.78	1357.71	1235.22	2107.77
PSMD6_HUMAN	26S proteasome non-ATPase regulatory subunit 6 OS=Homo sapiens OX=9606 GN=PSMD6 PE=1 SV=1	151.76	45.8447	50.2397	96.0896	53.5163	47.6412	53.0726	34.4099	79.775	24.1581	102.065	72.6409	88.9435	212.494	70.9996	391.374	123.56	109.796	98.0281	124.886	84.2953	269.453	142.214
SYFB_HUMAN	Phenylalanine--tRNA ligase beta subunit OS=Homo sapiens OX=9606 GN=FARSB PE=1 SV=3	156.694	236.725	248.819	151.147	188.154	257.305	218.445	82.236	248.52	171.487	165.568	212.189	184.646	190.214	78.5876	87.1606	98.3679	69.504	149.621	77.8498	75.7421	176.465	115.6
ALBU_BOVIN	Serum albumin OS=Bos taurus OX=9913 GN=ALB PE=1 SV=4	1668.71	1272.91	1763.35	1104.06	2308.71	3406.45	528.046	665.512	766.937	889.472	1625.43	1020.11	603.786	335.65	1918.8	281.55	288.845	984.541	750.964	307.568	1037.98	264.568	299.441
PSPC1_HUMAN	Paraspeckle component 1 OS=Homo sapiens OX=9606 GN=PSPC1 PE=1 SV=1	523.16	1406.8	1336.23	1116.5	803.743	1066.44	1299.52	579.482	806.402	1222.34	1284.71	1114.33	836.964	858.822	408.265	942.673	712.476	350.557	663.525	539.09	390.054	716.174	757.457
SLTM_HUMAN	SAFB-like transcription modulator OS=Homo sapiens OX=9606 GN=SLTM PE=1 SV=2	851.237	1647.82	1192.39	1147.51	1064.15	1133.02	1440.32	767.784	952.763	1683.56	849.595	1194.12	859.25	1001.43	537.202	1285.14	793.702	818.375	790.016	718.265	503.458	854.998	724.392
RL27_HUMAN	60S ribosomal protein L27 OS=Homo sapiens OX=9606 GN=RPL27 PE=1 SV=2	2841.8	3233.03	4104.3	3821.13	3801.81	3715.55	2920.99	2540.96	3669.64	2137.92	2790.79	3187.36	2458.94	2609.35	2563.83	2056.66	2338.03	1994.3	3607.94	2546.71	1943.08	3315.76	2688.35
SF3B3_HUMAN	Splicing factor 3B subunit 3 OS=Homo sapiens OX=9606 GN=SF3B3 PE=1 SV=4	276.898	969.033	669.152	609.682	369.636	568.976	729.71	306.098	359.065	409.327	867.905	539.907	546.092	397.123	197.011	195.782	201.233	122.651	285.992	303.032	206.897	264.546	495.962
PNKP_HUMAN	Bifunctional polynucleotide phosphatase/kinase OS=Homo sapiens OX=9606 GN=PNKP PE=1 SV=1	806.626	659.739	705.021	910.931	1282.36	1507.54	1261.28	380.029	463.453	1062.23	1980.49	658.404	338.65	956.732	224	413.296	818.64	189.643	174.999	425.488	326.712	516.633	780.355
LBR_HUMAN	Delta(14)-sterol reductase LBR OS=Homo sapiens OX=9606 GN=LBR PE=1 SV=2	890.135	627.514	953.173	774.81	815.384	1458.01	643.42	491.11	742.529	913.731	881.072	800.953	372.795	401.379	559.992	707.083	312.744	859.76	744.6	542.812	1081.56	403.51	744.433
RS3_HUMAN	40S ribosomal protein S3 OS=Homo sapiens OX=9606 GN=RPS3 PE=1 SV=2	1236.97	1624.35	1714.73	1924.43	2845	3043.59	1717.71	905.264	1424.76	801.731	1420.37	1314.73	1665.97	1126.8	1134.55	653.866	756.256	451.585	1463.31	1079.6	1332.32	1373.05	1209.95
GORAB_HUMAN	RAB6-interacting golgin OS=Homo sapiens OX=9606 GN=GORAB PE=1 SV=1	74.0728	45.141	112.45	63.1509	44.6129	63.1921	53.8816	35.5518	85.2399	13.0474	32.1658	78.0421	59.0545	107.343	113.097	72.9861	83.9658	102.449	126.031	80.6216	76.2295	135.854	76.1221
RL11_HUMAN	60S ribosomal protein L11 OS=Homo sapiens OX=9606 GN=RPL11 PE=1 SV=2	5720.55	8368.12	9826.32	8239.33	7776.27	8019.94	7450.31	6219.22	8131.72	5958.44	7958.87	6919.73	7416.85	7205.88	5408.49	3471.72	4372.36	2775.55	5785.48	4917.75	5464.38	5907.93	6728.56
SDHF4_HUMAN	Succinate dehydrogenase assembly factor 4, mitochondrial OS=Homo sapiens OX=9606 GN=SDHAF4 PE=3 SV=1	181.367	232.405	157.53	196.227	111.323	258.437	212.072	72.3228	206.421	186.693	233.344	200.863	308.97	454.815	126.132	665.735	263.417	328.606	353.708	406.382	182.147	696.819	488.785
CPSF7_HUMAN	Cleavage and polyadenylation specificity factor subunit 7 OS=Homo sapiens OX=9606 GN=CPSF7 PE=1 SV=1	1031.38	822.872	1591.86	1186.77	1513.91	1016.71	1055.05	806.993	1139.32	1613.12	1029.23	986.813	937.216	722.988	717.529	703.939	791.953	607.331	550.837	1140.75	1028.99	384.87	858.543
HAP28_HUMAN	28 kDa heat- and acid-stable phosphoprotein OS=Homo sapiens OX=9606 GN=PDAP1 PE=1 SV=1	1139.74	542.801	501.872	584.83	681.985	732.243	639.21	484.437	689.811	814.394	154.419	612.455	1031.12	698.992	865.079	1673.08	2083.23	918.023	755.809	739.279	895.974	933.049	721.179
ZC11A_HUMAN	Zinc finger CCCH domain-containing protein 11A OS=Homo sapiens OX=9606 GN=ZC3H11A PE=1 SV=3	295.496	579.223	586.053	597.576	543.427	713.831	431.139	381.726	427.067	293.226	377.376	395.143	401.101	494.556	372.57	347.307	213.008	222.515	366.832	237.227	252.803	360.733	472.451
BMS1_HUMAN	Ribosome biogenesis protein BMS1 homolog OS=Homo sapiens OX=9606 GN=BMS1 PE=1 SV=1	191.307	275.887	208.184	251.934	139.398	382.525	225.407	138.13	180.004	316.461	119.186	169.351	203.133	63.1028	86.5189	240.482	97.3846	176.297	101.196	132.917	128.573	78.1697	99.0337
LRC59_HUMAN	Leucine-rich repeat-containing protein 59 OS=Homo sapiens OX=9606 GN=LRRC59 PE=1 SV=1	171.628	197.481	222.054	289.122	199.169	507.244	277.169	279.582	207.409	177.19	443.508	246.834	59.4391	156.295	137.906	118.907	205.049	119.529	169.459	169.53	301.36	202.449	207.956
NDUF3_HUMAN	NADH dehydrogenase [ubiquinone] 1 alpha subcomplex assembly factor 3 OS=Homo sapiens OX=9606 GN=NDUFAF3 PE=1 SV=1	828.28	1328.46	982.424	1257.64	1386.07	1895.94	1360.25	1062.27	1277.81	2377.41	730.777	972.986	1016.65	579.938	315.606	1043.68	648.975	718.697	840.2	966.018	939.327	441.649	788.477
AK17A_HUMAN	A-kinase anchor protein 17A OS=Homo sapiens OX=9606 GN=AKAP17A PE=1 SV=2	91.3809	6.42667	169.378	11.5308	61.9928	61.4438	33.2871	0	72.6658	73.7736	0	146.402	0	27.1078	0	4.95399	0	0	13.8722	0	0	0	11.6901
RU2A_HUMAN	U2 small nuclear ribonucleoprotein A' OS=Homo sapiens OX=9606 GN=SNRPA1 PE=1 SV=2	1765.17	2903.09	2232.1	2411.22	1948.66	3107.65	2658.68	1519.52	1857.41	2360.77	2570.75	2334.64	1981.07	2595.37	1317.55	1911.41	2050.13	1138.52	1557.89	1464.48	984.383	1960.61	2132.7
RUXE_HUMAN	Small nuclear ribonucleoprotein E OS=Homo sapiens OX=9606 GN=SNRPE PE=1 SV=1	1587.69	1363.95	1844.23	1684.44	1513.91	1958.17	1550.92	762.525	1467.99	982.071	2235.13	1859.8	970.961	1323.8	1056.87	955.517	795.01	555.037	1428.14	627.732	903.338	1029.32	1499.25
COXM2_HUMAN	COX assembly mitochondrial protein 2 homolog OS=Homo sapiens OX=9606 GN=CMC2 PE=1 SV=1	2563.55	2675.09	1962.93	3553.38	2362.28	4889.87	2676.49	1688.46	2282.02	1722.24	2922.5	2220.9	1276.38	2176.02	1663.34	2237.79	2202.21	2190.94	2050.81	1511.17	1708.98	2228.21	1801.18
RS15A_HUMAN	40S ribosomal protein S15a OS=Homo sapiens OX=9606 GN=RPS15A PE=1 SV=2	4170.19	5070.39	4206.11	4121.6	5450.48	4717.19	3961.9	3095.47	4495.18	3433.9	2247.96	3870.72	3895.38	3371.95	3957.91	3263.79	3196.47	2302.66	4384.72	2348.51	3134.55	3672.5	3571.85
UTP11_HUMAN	Probable U3 small nucleolar RNA-associated protein 11 OS=Homo sapiens OX=9606 GN=UTP11 PE=1 SV=2	1131.52	1919.66	1506.33	1637.17	1619.31	1677.19	1728.6	1309.82	1370.9	609.934	1115.91	1250.3	1133.56	1274.61	1430.83	448.192	774.732	531.297	1237.1	823.232	834.844	1219.08	956.5
RS7_HUMAN	40S ribosomal protein S7 OS=Homo sapiens OX=9606 GN=RPS7 PE=1 SV=1	4327.21	5525.07	5790.79	4676.42	6411.89	8872.66	5181.09	3050.29	4765.67	4270.73	4415.74	5036.58	4366.81	4532.21	4343.61	4462.17	2584.55	2729.48	4900.39	3328.8	3895.05	4026.05	4591.65
ILF3_HUMAN;STRBP_HUMAN	Interleukin enhancer-binding factor 3 OS=Homo sapiens OX=9606 GN=ILF3 PE=1 SV=3	3394.63	5255.29	4926.07	3029.66	4657.54	5245.61	5093.74	2550.89	3069.59	5019.98	1003.89	4065.56	2360.57	2505.52	1769.11	3357.23	1934.1	2106.52	3506.86	2118.53	1734.79	2252.24	3587.33
MOES_HUMAN	Moesin OS=Homo sapiens OX=9606 GN=MSN PE=1 SV=3	76.9902	472.304	165.231	460.476	515.453	1121.43	424.489	92.1149	177.095	275.045	160.303	279.766	762.103	498.719	321.809	1358.41	1217.94	517.356	273.416	292.732	275.584	534.332	460.001
SRP09_HUMAN	Signal recognition particle 9 kDa protein OS=Homo sapiens OX=9606 GN=SRP9 PE=1 SV=2	1501.19	1602.82	1573.63	1815.97	1671.09	2741.93	1722.79	1082.67	1429.71	1183.25	2318.73	1413.7	1646.68	2983.31	2604.27	2031.18	1682.86	1607.03	3075.62	1941.22	2596	2825.37	2303.98
DPY30_HUMAN	Protein dpy-30 homolog OS=Homo sapiens OX=9606 GN=DPY30 PE=1 SV=1	144.697	77.1962	154.126	176.476	204.069	217.378	64.868	47.1231	111.68	30.4484	12.0143	132.855	82.3166	231.413	135.018	249.304	201.576	144.934	108.629	107.523	57.0956	241.16	195.375
P5CS_HUMAN	Delta-1-pyrroline-5-carboxylate synthase OS=Homo sapiens OX=9606 GN=ALDH18A1 PE=1 SV=2	245.349	517.215	722.409	399.779	233.082	515.129	440.853	277.53	436.143	331.28	540.761	354.578	406.214	316.269	71.3854	311.193	197.196	176.868	82.5969	240.492	72.1623	264.967	319.565
WDR1_HUMAN	WD repeat-containing protein 1 OS=Homo sapiens OX=9606 GN=WDR1 PE=1 SV=4	47.6761	70.7906	229.545	32.1713	35.2941	13.9232	77.0158	26.8856	76.9578	69.0089	45.1406	92.4041	46.2559	39.5087	0	49.649	43.8351	0	2.92462	15.8574	13.7081	0	42.5403
LSM4_HUMAN	U6 snRNA-associated Sm-like protein LSm4 OS=Homo sapiens OX=9606 GN=LSM4 PE=1 SV=1	205.265	465.72	368.437	311.246	251.822	468.219	345.087	211.972	253.907	246.19	247.528	237.123	252.239	250.055	218.566	123.456	187.517	113.268	248.207	249.467	163.161	193.06	330.557
TBA1A_HUMAN	Tubulin alpha-1A chain OS=Homo sapiens OX=9606 GN=TUBA1A PE=1 SV=1	2080.91	3034.8	2561.94	1717.77	2471.37	3581.47	2288.58	1589.12	2015.48	2274.83	2810.87	2071.59	2386.05	1830.29	1769.88	2363.9	2506.11	1702.24	1359.27	1357.51	1803.7	1483.88	2356.08
RRP1B_HUMAN	Ribosomal RNA processing protein 1 homolog B OS=Homo sapiens OX=9606 GN=RRP1B PE=1 SV=3	764.749	990.982	664.308	880.248	973.03	852.13	1072.01	530.875	491.772	989.04	245.236	625.917	1056.08	703.505	473.254	1192.44	894.504	591.303	517.725	679.782	504.725	602.39	549.471
PIN4_HUMAN	Peptidyl-prolyl cis-trans isomerase NIMA-interacting 4 OS=Homo sapiens OX=9606 GN=PIN4 PE=1 SV=1	354.256	585.344	429.725	468.061	956.742	1290.42	718.159	270.83	436.06	853.267	116.424	412.267	437.443	292.415	220.02	644.105	554.948	272.022	128.465	213.925	298.553	310.952	272.897
TPM1_HUMAN	Tropomyosin alpha-1 chain OS=Homo sapiens OX=9606 GN=TPM1 PE=1 SV=2	564.338	576.938	708.339	807.991	494.065	1130.97	594.038	454.137	798.473	417.834	816.27	625.955	493.684	688.541	415.28	648.624	782.042	239.98	344.306	429.915	374.932	560.414	508.423
APEX1_HUMAN	DNA-(apurinic or apyrimidinic site) lyase OS=Homo sapiens OX=9606 GN=APEX1 PE=1 SV=2	1679.86	1905.66	2368.95	1958.26	2481.14	2252.28	1950.79	1281.24	2309.08	1110.39	1069.25	1815.47	1867.77	1790.12	1268.97	887.258	1133.96	638.34	1240.43	1121.76	1535.05	1586.8	1674.01
NUP93_HUMAN	Nuclear pore complex protein Nup93 OS=Homo sapiens OX=9606 GN=NUP93 PE=1 SV=2	53.1512	316.292	186.244	324.84	248.514	243.768	343.056	54.3154	85.9982	182.498	60.7865	161.958	81.0102	214.406	32.5747	78.4096	85.6875	61.7901	54.7484	101.989	30.1115	127.676	130.911
RL26_HUMAN	60S ribosomal protein L26 OS=Homo sapiens OX=9606 GN=RPL26 PE=1 SV=1	13014.9	11321.7	12323.5	12403.6	13128.7	18202.9	11613.4	8088.48	11840.4	7014.98	4534.82	11953.8	6822.78	9858.88	10597.1	9710.36	11450.9	9318.32	11725.6	7070.87	8703.03	11690.2	8078.02
ZNF22_HUMAN;ZSC20_HUMAN	Zinc finger protein 22 OS=Homo sapiens OX=9606 GN=ZNF22 PE=1 SV=3	158.255	597.66	237.492	655.965	873.897	2155.34	582.932	141.429	163.488	251.56	249.83	168.275	269.201	451.466	335.775	604.806	367.115	502.044	345.356	269.127	281.53	523.95	314.678
RM33_HUMAN	39S ribosomal protein L33, mitochondrial OS=Homo sapiens OX=9606 GN=MRPL33 PE=1 SV=1	232.156	685.045	497.054	733.226	311.078	613.213	610.708	291.704	506.404	121.084	743.596	394.355	281.828	350.133	241.067	50.5592	88.6358	87.5234	216.762	298.297	110.568	311.714	333.966
RS6_HUMAN	40S ribosomal protein S6 OS=Homo sapiens OX=9606 GN=RPS6 PE=1 SV=1	13642.1	11364.8	10996.9	9320.16	12476.2	15191.5	10464.5	7275.91	10769.9	7960.1	7370.02	9111.25	9819.81	11602.3	11069.3	10252.3	10041.5	8821.22	12699.8	5567.13	7665.42	11206.2	8814.09
CHCH1_HUMAN	Coiled-coil-helix-coiled-coil-helix domain-containing protein 1 OS=Homo sapiens OX=9606 GN=CHCHD1 PE=1 SV=1	1411.86	1733.24	1625.92	2681.21	927.987	3682.54	1908.92	1066.04	1860.07	508.291	1493.96	1678.43	793.435	1574.59	514.281	1506.27	945.602	849.726	662	731.946	411.849	1500.47	918.284
CAZA1_HUMAN;CAZA2_HUMAN	F-actin-capping protein subunit alpha-1 OS=Homo sapiens OX=9606 GN=CAPZA1 PE=1 SV=3	407.531	653.539	495.363	426.886	464.312	1106.71	649.138	311.071	498.856	485.564	358.909	609.044	512.679	351.467	214.073	370.402	354.425	212.291	334.985	304.099	344.203	327.85	542.318
PRDX2_HUMAN	Peroxiredoxin-2 OS=Homo sapiens OX=9606 GN=PRDX2 PE=1 SV=5	173.755	264.577	256.955	202.47	267.506	373.17	211.578	126.54	208.17	136.708	179.97	193.463	278.244	276.262	216.059	195.001	251.398	130.714	153.491	149.67	172.7	191.661	312.547
HMGB1_HUMAN	High mobility group protein B1 OS=Homo sapiens OX=9606 GN=HMGB1 PE=1 SV=3	2322.62	3443.02	3426.56	4082.53	4794.82	5131.09	3081.62	2786.22	4235.66	2692.91	1950.53	2831.8	2205.29	2594	2946.1	2877.95	2704.09	1445.24	1955.49	1882.55	2574.88	3165.06	3054.47
ROAA_HUMAN	Heterogeneous nuclear ribonucleoprotein A/B OS=Homo sapiens OX=9606 GN=HNRNPAB PE=1 SV=2	787.623	1205.06	1836.47	1436.02	1494.98	1768.28	1514.34	967.372	1114.76	1667.56	534.988	1542.78	1560.4	1105.74	795.21	1333.59	795.172	451.87	983.023	796.29	651.571	706.602	1019.61
DJC17_HUMAN	DnaJ homolog subfamily C member 17 OS=Homo sapiens OX=9606 GN=DNAJC17 PE=1 SV=1	147.785	133.854	157.877	195.628	206.426	285.362	158.462	70.2414	187.26	60.1902	41.1063	143.021	80.0309	197.85	132.566	84.9665	152.642	27.3752	89.9426	78.8763	79.7765	144.453	121.034
SRP14_HUMAN	Signal recognition particle 14 kDa protein OS=Homo sapiens OX=9606 GN=SRP14 PE=1 SV=2	980.107	2159.63	2057.33	1816.88	2330.06	3288.17	1903.22	1260.52	1429.9	1278.28	1382	1296.05	2969.51	2298.64	3725.83	1888.61	1552.76	1456.58	2230.21	1951.51	1812.32	2549.54	2780.19
H4_HUMAN	Histone H4 OS=Homo sapiens OX=9606 GN=H4C1 PE=1 SV=2	947557	576880	612280	725115	816586	817478	671042	618902	691385	482276	651843	600158	446445	637504	580512	601525	525474	594425	535469	574942	774420	562375	559488
EF2_HUMAN	Elongation factor 2 OS=Homo sapiens OX=9606 GN=EEF2 PE=1 SV=4	396.465	317.162	538.301	207.84	192.081	284.51	289.207	230.813	331.139	396.083	296.613	459.852	835.192	547.157	213.25	675.425	826.226	232.396	144.656	195.205	183.039	440.186	404.071
KNOP1_HUMAN	Lysine-rich nucleolar protein 1 OS=Homo sapiens OX=9606 GN=KNOP1 PE=1 SV=1	613.377	1012.79	530.507	746.759	933.2	1112.68	902.079	447.544	376.415	853.045	484.697	561.159	830.585	742.31	589.511	1480.94	957.169	951.876	415.364	492.909	438.95	781.573	402.447
KI67_HUMAN	Proliferation marker protein Ki-67 OS=Homo sapiens OX=9606 GN=MKI67 PE=1 SV=2	1358.32	2718.38	1729.36	2485.12	2401.64	6070.5	2482.3	947.703	1019.5	1389.27	4783.01	1105.36	3556.33	3246.92	2589.15	4430.65	3727.73	3883.86	2861.05	2633.43	2330.6	2916.54	2831.25
CHTOP_HUMAN	Chromatin target of PRMT1 protein OS=Homo sapiens OX=9606 GN=CHTOP PE=1 SV=2	2895.95	2050.11	2905.67	2068.78	2675.84	2617.58	2155.11	1749.78	2550.91	2356.84	1351.58	2052.03	1448.71	2544.31	1844.64	2249.27	1649.53	1309.43	2219.39	1490.33	1790.04	1659.73	1906.72
DD19A_HUMAN	ATP-dependent RNA helicase DDX19A OS=Homo sapiens OX=9606 GN=DDX19A PE=1 SV=1	44.3501	175.548	93.5489	106.22	27.0813	206.041	165.17	35.557	55.0264	38.0368	12.0686	65.3571	293.884	301.269	39.1298	157.645	194.313	56.422	47.8412	96.0932	49.7349	205.266	165.222
TCPD_HUMAN	T-complex protein 1 subunit delta OS=Homo sapiens OX=9606 GN=CCT4 PE=1 SV=4	257.314	407.487	313.334	222.21	224.779	507.291	266.042	189.949	220.686	321.292	381.471	223.451	763.93	539.814	246.056	698.556	517.859	311.006	212.309	377.557	229.689	417.525	519.948
H33_HUMAN	Histone H3.3 OS=Homo sapiens OX=9606 GN=H3-3A PE=1 SV=2	73876.8	64847.8	78540.5	88397.2	78031.5	86376.5	68356.2	64828.1	70911.4	54416.8	63001.5	64074.8	51315.7	73469.6	64259.9	74233.6	64800.6	69031.6	79223.6	70421.5	83700.1	66873.5	68669.3
H31_HUMAN	Histone H3.1 OS=Homo sapiens OX=9606 GN=H3C1 PE=1 SV=2	787353	691125	837058	942107	831633	920571	728517	690916	755749	579956	671448	682888	546905	783013	684860	791156	690623	735715	844338	750528	892047	712715	731854
SNAA_HUMAN	Alpha-soluble NSF attachment protein OS=Homo sapiens OX=9606 GN=NAPA PE=1 SV=3	180.059	321.478	299.335	386.492	339.176	515.032	316.301	120.718	178.362	264.991	203.757	313.656	140.856	391.75	84.9671	228.368	114.465	56.3908	183.526	151.944	192.332	153.891	246.08
SARNP_HUMAN	SAP domain-containing ribonucleoprotein OS=Homo sapiens OX=9606 GN=SARNP PE=1 SV=3	6499.93	8861.71	8668.26	9337	6348.42	12442.8	7508.5	5111.22	6070.57	7384.27	19942.9	7021.85	4742.39	14438.3	5476.43	7237.9	5892.59	3912.5	4928.3	3429.11	3708.38	6796.32	4786
H2AV_HUMAN	Histone H2A.V OS=Homo sapiens OX=9606 GN=H2AFV PE=1 SV=3	6139.66	6649.68	4988.09	5942.37	5370.03	4561.45	5201.77	6328.35	5510.18	6961.55	6939.8	5364.05	3209.26	5850.14	5367.51	5997.06	4599.3	6776.3	8066.82	6102.17	5788.48	7047.08	6149.63
RS4X_HUMAN	40S ribosomal protein S4, X isoform OS=Homo sapiens OX=9606 GN=RPS4X PE=1 SV=2	7245.06	6463.09	6853.98	5204.28	6871.79	7537.96	6197.92	3103.46	5379.43	7681.79	5697.96	5066.89	5828.47	5495.02	4043.97	5822.37	4814.1	3597.57	4873.04	4440.29	4460.82	4952.32	5866.55
NDUAC_HUMAN	NADH dehydrogenase [ubiquinone] 1 alpha subcomplex subunit 12 OS=Homo sapiens OX=9606 GN=NDUFA12 PE=1 SV=1	163.345	329.045	124.743	71.2193	70.1047	64.4275	163.202	166.099	245.907	309.961	228.09	278.93	83.322	172.338	64.7856	122.172	165.894	108.923	114.25	37.2224	155.369	131.582	90.4393
SETLP_HUMAN;SET_HUMAN	Protein SETSIP OS=Homo sapiens OX=9606 GN=SETSIP PE=1 SV=1	731.773	537.58	544.047	530.205	739.688	947.931	435.155	411.104	575.042	490.157	133.076	404.749	730.006	635.506	630.641	550.494	914.377	380.711	426.398	403.456	599.239	356.391	700.328
DNM3A_HUMAN	DNA (cytosine-5)-methyltransferase 3A OS=Homo sapiens OX=9606 GN=DNMT3A PE=1 SV=4	23.0672	76.9139	97.0065	28.9701	0	0	58.915	25.5545	8.81586	23.0413	162.139	63.2395	177.767	210.468	93.9673	51.3773	65.722	71.0501	300.678	101.862	154.718	145.944	216.865
EDF1_HUMAN	Endothelial differentiation-related factor 1 OS=Homo sapiens OX=9606 GN=EDF1 PE=1 SV=1	2140.67	2579.8	2202.32	2446.44	2201.71	3567.15	2442.37	2079	2814.21	2577.77	1819.52	2906.5	2597.32	3670.27	2694.97	4209.25	3824.91	3446.78	2817.26	2515.64	2686.65	3595.67	2572.51
DSRAD_HUMAN	Double-stranded RNA-specific adenosine deaminase OS=Homo sapiens OX=9606 GN=ADAR PE=1 SV=4	1279.05	1630.5	1667.53	1285.54	1646.74	2018.4	1784.57	907.448	1100.5	2353.33	635.537	1370.96	991.543	1048.45	718.566	2006.99	997.892	851.094	1006.36	890.748	738.483	746.632	1324.62
RU17_HUMAN	U1 small nuclear ribonucleoprotein 70 kDa OS=Homo sapiens OX=9606 GN=SNRNP70 PE=1 SV=2	451.744	646.061	1361.16	846.193	1107.9	1828.08	598.28	299.058	734.157	548.275	1477	861.545	563.145	626.493	346.865	510.101	240.413	154.679	337.73	428.174	664.551	299.949	690.287
ILF2_HUMAN	Interleukin enhancer-binding factor 2 OS=Homo sapiens OX=9606 GN=ILF2 PE=1 SV=2	8273.64	10525.7	9165.67	6761.65	9005.57	8391.5	8970.34	6418.19	7097.56	11771.4	6812.39	9206.92	6308.65	7591.63	5364.02	10178.1	6442.48	5534.34	7225.02	5415.34	4500.61	6850.13	7603.12
TBCA_HUMAN	Tubulin-specific chaperone A OS=Homo sapiens OX=9606 GN=TBCA PE=1 SV=3	413.214	252.983	261.91	363.416	205.711	556.427	217.243	242.097	405.166	171.565	377.365	307.208	440.983	416.331	491.599	468.578	856.253	265.427	309.154	327.48	409.807	516.967	383.673
1433F_HUMAN	14-3-3 protein eta OS=Homo sapiens OX=9606 GN=YWHAH PE=1 SV=4	120.265	186.191	396.901	362.134	280.858	564.026	266.468	107.027	118.769	119.745	679.996	238.235	200.336	186.827	106.973	136.576	32.2335	55.9656	71.5356	96.1855	148.934	96.33	220.801
SDHB_HUMAN	Succinate dehydrogenase [ubiquinone] iron-sulfur subunit, mitochondrial OS=Homo sapiens OX=9606 GN=SDHB PE=1 SV=3	787.72	1470.17	1101.66	970.844	1117.83	600.5	1139.8	1062.96	1044.94	848.772	1574.98	965.821	993.779	741.61	830.838	247.406	474.217	420.575	913.338	707.337	934.394	530.427	771.259
COX7C_HUMAN	Cytochrome c oxidase subunit 7C, mitochondrial OS=Homo sapiens OX=9606 GN=COX7C PE=1 SV=1	333.526	521.379	579.204	912.933	593.123	665.984	386.657	505	458.839	165.784	787.185	578.998	280.96	0	141.543	0	66.3744	0	198.695	518.41	330.999	0	441.503
NUCB1_HUMAN	Nucleobindin-1 OS=Homo sapiens OX=9606 GN=NUCB1 PE=1 SV=4	130.371	393.862	148.156	346.208	290.52	388.544	196.12	196.901	296.742	152.749	409.803	248.992	80.1689	253.901	60.7568	117.529	243.768	81.8055	99.6992	195.983	77.6181	260.914	116.451
CGBP1_HUMAN	CGG triplet repeat-binding protein 1 OS=Homo sapiens OX=9606 GN=CGGBP1 PE=1 SV=2	486.831	769.585	455.072	1124.82	1344.93	2418.93	764.194	536.18	702.565	285.754	492.086	641.239	554.311	311.555	529.18	330.501	623.67	471.939	689.915	569.007	577.076	661.647	612.315
K1C10_HUMAN;K1C13_HUMAN	Keratin, type I cytoskeletal 10 OS=Homo sapiens OX=9606 GN=KRT10 PE=1 SV=6	495.88	658.75	541.073	250.883	937.587	764.629	505.586	346.496	858.733	346.472	927.362	587.892	404.959	191.469	282.262	162.065	235.08	840.35	404.622	380.722	783.029	142.329	395.752
TKT_HUMAN	Transketolase OS=Homo sapiens OX=9606 GN=TKT PE=1 SV=3	832.407	712.112	799.264	811.345	894.466	908.627	523.129	567.517	687.138	456.426	571.857	527.333	853.919	618.176	627.031	627.047	769.399	535.764	517.305	551.554	538.979	525.33	1007.95
LEF1_HUMAN	Lymphoid enhancer-binding factor 1 OS=Homo sapiens OX=9606 GN=LEF1 PE=1 SV=1	106.642	251.29	151.312	205.284	389.435	856.481	153.598	95.8562	119.697	402.399	82.4533	115.384	397.668	260.414	261.936	484.183	373.151	285.504	230.673	394.87	387.501	271.383	326.535
KHDR1_HUMAN	KH domain-containing, RNA-binding, signal transduction-associated protein 1 OS=Homo sapiens OX=9606 GN=KHDRBS1 PE=1 SV=1	1162.06	1531.55	2046.22	1593.6	1689.08	2327.32	1535.91	906.985	1411.78	1035.61	614.548	1605.7	1638.78	2170.86	1581.62	1597.06	1615.87	842.904	992.754	1313.51	1395.74	1557.08	2189.61
RPB3_HUMAN	DNA-directed RNA polymerase II subunit RPB3 OS=Homo sapiens OX=9606 GN=POLR2C PE=1 SV=2	30.7069	202.843	95.694	137.165	60.0527	106.304	184.458	54.8517	68.9238	69.6228	334.304	83.07	68.1328	53.8738	60.2965	14.1191	28.3757	17.0284	28.0024	55.5362	38.8191	50.0427	99.2699
FEN1_HUMAN	Flap endonuclease 1 OS=Homo sapiens OX=9606 GN=FEN1 PE=1 SV=1	115.043	255.79	296.201	232.163	321.069	357.579	353.455	66.6787	174.68	125.341	158.706	198.588	368.9	358.642	167.437	165.267	299.887	187.635	139.202	207.296	176.837	308.224	278.451
RL21_HUMAN	60S ribosomal protein L21 OS=Homo sapiens OX=9606 GN=RPL21 PE=1 SV=2	8802.75	11911.2	9436.99	8623.57	11207.3	12967.5	9564.78	7435.03	8969.11	8190.16	3112.7	9490.42	9781.43	8878.78	8205.4	9439.52	8077.37	6587.83	8728.08	5302.13	5081.76	9565.62	6874
UIF_HUMAN	UAP56-interacting factor OS=Homo sapiens OX=9606 GN=FYTTD1 PE=1 SV=3	132.343	294.729	131.274	193.019	337.941	732.536	140.989	73.4834	73.3609	154.05	224.05	99.0993	118.886	181.357	206.645	243.305	173.507	184.618	436.278	221.144	226.949	276.32	263.738
IMB1_HUMAN	Importin subunit beta-1 OS=Homo sapiens OX=9606 GN=KPNB1 PE=1 SV=2	181.261	420.914	346.881	285.069	202.574	323.782	310.309	201.285	208.562	229.683	298.031	268.959	636.907	866.283	190.581	594.326	435.659	196.928	174.64	293.199	108.882	410.549	399.402
EXOS5_HUMAN	Exosome complex component RRP46 OS=Homo sapiens OX=9606 GN=EXOSC5 PE=1 SV=1	159.94	918.532	329.752	634.69	396.982	1069.76	680.567	228.255	275.255	182.633	588.479	192.545	497.469	266.857	189.161	71.4665	151.572	141.927	257.879	317.428	213.654	263.126	349.416
CPSF1_HUMAN	Cleavage and polyadenylation specificity factor subunit 1 OS=Homo sapiens OX=9606 GN=CPSF1 PE=1 SV=2	19.8398	99.3023	65.3537	85.9093	14.0725	51.5022	95.2504	14.6245	26.5197	24.6881	2.25188	54.9857	30.7032	19.7085	0	14.1471	15.6397	4.70905	6.23427	16.5928	2.95441	7.74431	33.9122
AR6P4_HUMAN	ADP-ribosylation factor-like protein 6-interacting protein 4 OS=Homo sapiens OX=9606 GN=ARL6IP4 PE=1 SV=2	122.782	55.8881	123.739	37.1709	134.679	20.4072	75.0567	61.6472	63.3951	183.39	84.1587	91.0136	168.577	103.551	118.166	325.087	181.772	108.938	115.269	99.0623	91.8221	154.983	145.371
PPIB_HUMAN	Peptidyl-prolyl cis-trans isomerase B OS=Homo sapiens OX=9606 GN=PPIB PE=1 SV=2	605.56	1167.14	1262.41	1193.91	1315.87	1752.58	1234.58	530.698	795.278	741.356	1042.43	927.876	986.687	701.455	516.11	495.729	562.545	335.979	725.014	913.46	609.184	1061.07	1359.23
RBM34_HUMAN	RNA-binding protein 34 OS=Homo sapiens OX=9606 GN=RBM34 PE=1 SV=2	78.5546	365.695	130.868	242.308	119.299	520.943	265.577	79.509	83.2362	129.9	93.3295	125.33	234.566	161.927	108.713	228.576	229.603	149.688	119.046	104.378	80.6656	181.736	122.785
RRBP1_HUMAN	Ribosome-binding protein 1 OS=Homo sapiens OX=9606 GN=RRBP1 PE=1 SV=5	327.276	514.952	549.033	383.611	449.077	696.494	539.117	147.186	349.685	315.451	368.09	421.912	311.702	320.025	324.179	285.267	414.862	294.552	472.684	115.975	249.49	352.816	305.679
PRS6B_HUMAN	26S proteasome regulatory subunit 6B OS=Homo sapiens OX=9606 GN=PSMC4 PE=1 SV=2	39.6572	44.7572	80.1964	31.3771	36.8432	54.6346	48.799	23.771	66.6778	44.0326	47.3243	97.8706	200.568	52.0654	42.744	74.7223	113.742	4.88518	11.6026	55.8375	0.888675	50.4623	67.0548
NONO_HUMAN	Non-POU domain-containing octamer-binding protein OS=Homo sapiens OX=9606 GN=NONO PE=1 SV=4	9977.33	16702.7	18267.3	13606.6	10356.7	16534.5	16083.1	7387.03	11657.4	16801.1	5165.88	13764.5	12114.1	9307.99	4386.85	12234.3	11022.3	5660.39	13425.6	6593.88	4271.17	8907.25	8241.33
CHD4_HUMAN	Chromodomain-helicase-DNA-binding protein 4 OS=Homo sapiens OX=9606 GN=CHD4 PE=1 SV=2	511.443	19.212	236.507	0	8.65349	28.2647	64.3627	137.804	457.914	362.56	19.4561	51.5237	25.8131	45.8824	0	0	2.04056	0	0	69.4083	66.8321	9.78516	0
RBM39_HUMAN	RNA-binding protein 39 OS=Homo sapiens OX=9606 GN=RBM39 PE=1 SV=2	2116.15	2314.07	3234.01	1848.58	2447.67	3458.11	2308.78	990.033	2066.89	3169.29	1033.56	3228.73	1068.85	2530.16	1243.33	2886.3	942.28	943.05	1527.81	879.092	1273.64	1175.74	2011.08
PLRG1_HUMAN	Pleiotropic regulator 1 OS=Homo sapiens OX=9606 GN=PLRG1 PE=1 SV=1	495.384	773.454	895.799	611.19	545.66	618.765	747.723	374.093	532.298	1068.62	291.095	553.921	492.695	318.037	266.698	858.798	547.942	316.733	414.886	339.808	229.301	419.842	487.766
NAT10_HUMAN	RNA cytidine acetyltransferase OS=Homo sapiens OX=9606 GN=NAT10 PE=1 SV=2	455.647	707.276	656.555	607.226	409.95	528.348	590.832	345.992	313.076	827.773	131.23	479.73	826.953	639.041	412.778	1304.36	857.306	627.921	673.994	618.78	477.961	470.505	507.323
RL19_HUMAN	60S ribosomal protein L19 OS=Homo sapiens OX=9606 GN=RPL19 PE=1 SV=1	9663.76	11073.4	11747.6	11231.1	12090.3	17357.9	10757.2	8033.9	9161.62	6524.89	16353.8	10977.7	8279.09	9279.39	10210.8	10275.1	8135.85	8481.55	8339.88	6648.92	5987.71	10916.6	8984.5
C2D1A_HUMAN	Coiled-coil and C2 domain-containing protein 1A OS=Homo sapiens OX=9606 GN=CC2D1A PE=1 SV=1	59.9702	38.2784	45.2665	10.0695	15.7126	6.45263	30.2831	21.6394	69.5806	120.096	8.00129	58.4648	24.7966	43.8554	8.49352	74.9197	60.0212	18.2901	11.8576	0.61533	6.19189	20.4481	7.66315
PRP19_HUMAN	Pre-mRNA-processing factor 19 OS=Homo sapiens OX=9606 GN=PRPF19 PE=1 SV=1	99.5433	100.577	186.865	84.3286	88.038	519.555	192.801	78.0725	91.4566	180.181	88.5387	175.327	106.253	111.474	47.7128	76.8208	77.7716	26.4153	131.285	43.9068	45.7766	79.8871	97.52
ECH1_HUMAN	Delta(3,5)-Delta(2,4)-dienoyl-CoA isomerase, mitochondrial OS=Homo sapiens OX=9606 GN=ECH1 PE=1 SV=2	68.5777	969.173	1010.35	615.759	268.128	630.355	720.124	309.187	65.6477	939.059	12.7428	257.435	10.7534	214.016	20.7579	192.913	0	0	24.8732	123.35	4.91741	332.502	361.554
RS13_HUMAN	40S ribosomal protein S13 OS=Homo sapiens OX=9606 GN=RPS13 PE=1 SV=2	3115.3	3740.45	4778.29	4575.52	5582.27	5961.6	3825.93	2682.41	3471.86	2362.79	2724.54	2495.09	3274.95	3491.26	4114.46	1229.99	1659.81	1170.22	3433.02	2678.35	3711.91	3198.95	3908.41
RL36A_HUMAN	60S ribosomal protein L36a OS=Homo sapiens OX=9606 GN=RPL36A PE=1 SV=2	2461.54	1940.94	2564.96	2923.23	3179.64	4128.03	2002.3	1670.85	2585.34	1779.21	1697.12	2238.63	2216.12	2214.85	1962.5	2421.25	2236.23	1520.48	2318.67	1919.82	2129.02	2356.02	2012.24
SRSF2_HUMAN	Serine/arginine-rich splicing factor 2 OS=Homo sapiens OX=9606 GN=SRSF2 PE=1 SV=4	3795.44	3213.05	5418.56	3380.66	6200.87	6112.37	3201.68	2106.8	3809.76	7387.87	2970.43	4634.85	1596.96	3721.64	2352.67	7429.44	2280.99	1738.38	2436.02	1909.93	2370.71	2666.6	2698.63
RL29_HUMAN	60S ribosomal protein L29 OS=Homo sapiens OX=9606 GN=RPL29 PE=1 SV=2	28526.6	27966.2	24499.8	23521.3	28591.1	34109.9	23584.1	20233.1	26222.5	16683.8	28880.6	22224.9	20711.2	26271.6	25488.3	19707.6	24729.4	24341.3	23478.4	14453.8	17882.1	24398.4	18525.9
PDIA3_HUMAN	Protein disulfide-isomerase A3 OS=Homo sapiens OX=9606 GN=PDIA3 PE=1 SV=4	1834	3435.2	2646.47	2947.47	2677.36	4418.12	3116.87	1942.45	2864.01	2330.64	2587.23	1952.3	3911.01	2231.81	903.153	2346.82	2038.52	1291.79	1109.64	2403.8	1339.84	1934.76	2289.95
PPIG_HUMAN	Peptidyl-prolyl cis-trans isomerase G OS=Homo sapiens OX=9606 GN=PPIG PE=1 SV=2	368.546	367.496	871.311	345.897	379.451	594.6	350.439	75.6014	560.148	519.408	181.712	556.693	311.227	71.3674	187.572	352.606	12.9251	189.434	217.138	157.897	279.594	64.7104	224.719
RCL1_HUMAN	RNA 3'-terminal phosphate cyclase-like protein OS=Homo sapiens OX=9606 GN=RCL1 PE=1 SV=3	601.944	1268.26	800.022	590.329	510.97	375.99	890.181	724.038	624.268	741.959	556.015	953.841	967.7	749.85	295.319	433.049	343.496	269.218	496.873	339.68	261.678	586.318	505.474
PA1B3_HUMAN	Platelet-activating factor acetylhydrolase IB subunit gamma OS=Homo sapiens OX=9606 GN=PAFAH1B3 PE=1 SV=1	20.4219	8.61256	16.4642	5.66433	0	16.4124	4.17176	0	14.7282	0	14.5206	2.75711	35.0296	89.4266	24.3452	31.1282	29.1327	0	6.16548	24.3333	8.93736	56.075	32.6287
ATP5I_HUMAN	ATP synthase subunit e, mitochondrial OS=Homo sapiens OX=9606 GN=ATP5ME PE=1 SV=2	4259.22	4284.7	3438.82	5495.71	2817.07	5238.92	5492.52	3983.7	4815.28	3298.39	5390.6	5053.73	2130.04	4612.19	2309.16	4824.63	3755.13	2763.29	2927.41	3558.29	2713.53	4026.42	2299.65
CLCA_HUMAN	Clathrin light chain A OS=Homo sapiens OX=9606 GN=CLTA PE=1 SV=1	431.753	575.15	287.713	652.73	676.567	1296.6	426.106	354.21	513.143	421.924	433.198	313.023	705.627	900.016	552.724	964.07	782.374	498.985	422.588	658.366	457.173	983.815	768.857
NPM_HUMAN	Nucleophosmin OS=Homo sapiens OX=9606 GN=NPM1 PE=1 SV=2	16310.7	18468.1	14368.1	12850.2	15814.2	27274.2	19986.5	8912.27	14533.5	16035.8	3686.91	14497.4	16520.6	15714.2	11855.8	28831.3	17669.9	14656.2	13930.7	10270.8	11137.9	14583.6	8362.43
MYH10_HUMAN	Myosin-10 OS=Homo sapiens OX=9606 GN=MYH10 PE=1 SV=3	1258.12	5248.38	1487.05	5088.14	4492.61	13161.2	6287.85	1107.19	1261.04	2621.15	3616.85	1598.68	1737.14	2290.4	1003.07	3457.52	1830.82	2281.69	1103.03	1524.88	1163.1	2552.62	2512.39
RL1D1_HUMAN	Ribosomal L1 domain-containing protein 1 OS=Homo sapiens OX=9606 GN=RSL1D1 PE=1 SV=3	12510.2	13162	10907	8241.74	8856.76	6996.35	10567.4	9990.65	8502.36	13964.1	9806.7	12542.6	12443	13251.2	9657.47	19023.6	14634.5	10873.8	10337.1	8302.44	7075.29	11618.4	8011.39
TADBP_HUMAN	TAR DNA-binding protein 43 OS=Homo sapiens OX=9606 GN=TARDBP PE=1 SV=1	436.547	981.357	893.541	447.307	551.022	750.076	889.628	341.053	421.614	919.927	267.232	899.69	553.669	558.411	292.014	992.684	504.855	280.35	319.304	402.854	195.052	313.207	617.362
FUBP1_HUMAN	Far upstream element-binding protein 1 OS=Homo sapiens OX=9606 GN=FUBP1 PE=1 SV=3	2936.6	4262.31	4780.66	3805.51	3662.66	5861.3	4381.27	2347.04	3426.27	4422.9	3127.69	3272.72	4380.52	4581.71	3045.19	6814.34	5539.05	2384.89	3085.68	3365.94	3191.93	3569.24	4721.52
NDKA_HUMAN	Nucleoside diphosphate kinase A OS=Homo sapiens OX=9606 GN=NME1 PE=1 SV=1	1007.98	1151.32	890.501	1563.39	1649.03	2569.16	1264.11	746.039	697.686	598.917	1735.6	810.599	783.762	1259.22	913.065	707.97	867.796	737.758	1180.45	746.515	630.403	1083.71	1147.54
ATF1_HUMAN	Cyclic AMP-dependent transcription factor ATF-1 OS=Homo sapiens OX=9606 GN=ATF1 PE=1 SV=2	374.744	807.139	603.064	535.555	320.57	394.022	643.048	328.303	331.169	492.303	481.168	440.627	877.782	677.676	369.226	824.295	741.946	482.877	583.436	410.186	315.364	429.524	488.902
MFAP1_HUMAN	Microfibrillar-associated protein 1 OS=Homo sapiens OX=9606 GN=MFAP1 PE=1 SV=2	918.996	1524.68	1212.33	935.727	897.212	1259.22	1397.32	766.556	902.46	1806.93	643.195	1266.14	825.515	874.029	482.457	1342.2	772.182	612.151	823.644	659.487	573.921	828.241	909.889
HXK3_HUMAN	Hexokinase-3 OS=Homo sapiens OX=9606 GN=HK3 PE=1 SV=2	6.5199	93.3695	3.2447	172.351	184.824	305.301	117.704	3.16641	1.60217	46.3741	51.9456	0.179893	0.763798	28.2131	5.36263	3.39106	3.99614	113.624	2.33539	0.882463	7.53797	23.8226	4.6395
PRPF3_HUMAN	U4/U6 small nuclear ribonucleoprotein Prp3 OS=Homo sapiens OX=9606 GN=PRPF3 PE=1 SV=2	86.8025	557.56	261.413	267.731	136.638	241.65	180.794	58.8178	242.325	116.647	179.398	190.477	191.197	157.638	159.225	159.125	101.363	100.839	104.838	82.6773	97.6576	146.823	100.755
RS25_HUMAN	40S ribosomal protein S25 OS=Homo sapiens OX=9606 GN=RPS25 PE=1 SV=1	2766.88	3901.19	3051.84	3304.11	3865.75	7172.26	2708.19	2235.21	3196.26	987.574	2423.13	2190.9	2402.99	3805.18	4342.66	1581.47	1732.8	2042.83	2437	1642.37	1238.43	2748.84	3138.62
RL13_HUMAN	60S ribosomal protein L13 OS=Homo sapiens OX=9606 GN=RPL13 PE=1 SV=4	9128.03	9523.28	10526.8	8032.71	9405.09	11774.3	8740.62	6304.38	8642.97	6642.33	4058.45	9354.47	6319.69	9317.98	8145.1	7205.69	7774.81	6771.7	10115.5	5920.19	6977.91	9958.57	6711.46
EF1G_HUMAN	Elongation factor 1-gamma OS=Homo sapiens OX=9606 GN=EEF1G PE=1 SV=3	239.17	306.745	404.527	218.597	208.157	707.665	300.912	186.197	285.502	356.64	254.557	269.527	618.099	329.945	127.084	198.247	611.767	92.9973	131.675	195.027	109.276	286.259	212.023
ROA0_HUMAN	Heterogeneous nuclear ribonucleoprotein A0 OS=Homo sapiens OX=9606 GN=HNRNPA0 PE=1 SV=1	2760.54	3212.93	3999.71	2279.8	3403.29	2658.7	3374.21	2029.67	2556.49	3906.69	2237.1	3786.08	2042.16	3057.63	1790.42	2938.31	1907.52	1484.22	2409.26	2028.68	1912.08	2490.38	2920.89
HS71B_HUMAN;HS71A_HUMAN	Heat shock 70 kDa protein 1B OS=Homo sapiens OX=9606 GN=HSPA1B PE=1 SV=1	421.693	634.945	504.311	323.006	348.284	441.233	434.913	275.354	314.435	488.666	116.922	404.322	333.187	286.706	201.509	404.503	324.537	204.73	284.243	232.808	235.035	327.4	360.855
RS19_HUMAN	40S ribosomal protein S19 OS=Homo sapiens OX=9606 GN=RPS19 PE=1 SV=2	12360.1	15699.1	14359.6	12031.2	17353	17740.7	14726.1	10401.2	16264	10596.4	8218.01	13004.3	14590	9166.64	13416.4	10786.3	10001.9	8376.3	14123.4	10706.7	12389.6	11337	12673
PHF6_HUMAN	PHD finger protein 6 OS=Homo sapiens OX=9606 GN=PHF6 PE=1 SV=1	843.559	1714.76	1248.7	1315.5	1510.41	2709.25	1520.64	856.699	1022.85	1812.27	793.886	880.434	1737.93	1199.92	1340.25	3081.29	1789.41	2084.55	1905.27	1508.91	1573.44	1189.79	1653.6
H10_HUMAN	Histone H1.0 OS=Homo sapiens OX=9606 GN=H1-0 PE=1 SV=3	3334.18	4237.93	3480.29	3396.07	3933.88	2343.46	3594.91	4021.83	3843.11	4523.63	1144.83	4198.92	1550.01	2085.51	3209.16	2600.09	1453.43	2998.98	3793.83	3011.52	3247.72	4326.24	3611.2
APR_HUMAN	Phorbol-12-myristate-13-acetate-induced protein 1 OS=Homo sapiens OX=9606 GN=PMAIP1 PE=1 SV=1	71.5018	10.2592	97.9065	4.09433	56.0568	159.384	62.231	72.6706	68.6845	43.8348	62.5098	6.50941	229.206	175.427	109.174	71.9318	240.644	114.136	34.155	221.575	207.811	127.385	70.0838
NOL11_HUMAN	Nucleolar protein 11 OS=Homo sapiens OX=9606 GN=NOL11 PE=1 SV=1	219.158	332.231	309.923	237.899	184.433	87.5475	279.934	326.394	231.87	131.934	842.128	192.236	251.668	133.378	184.309	14.4683	78.233	53.6669	177.83	149.321	124.787	100.921	177.141
RS24_HUMAN	40S ribosomal protein S24 OS=Homo sapiens OX=9606 GN=RPS24 PE=1 SV=1	5326.72	3672.94	5512.19	4090.71	4711.57	4599.77	4339.4	3324.23	4019.88	5349.85	3371.73	3872.54	5450.31	3991.89	4132.32	5839.57	4509.41	3212.86	3235.8	3839.75	4317.69	3898.74	4349.9
LON_MYCMO	Lon protease OS=Mycoplasma mobile (strain ATCC 43663 / 163K / NCTC 11711) OX=267748 GN=lon PE=3 SV=1	323.205	153.237	515.866	284.455	485.473	455.55	107.613	230.688	385.584	519.745	352.534	241.11	321.883	136.444	174.522	256.59	123.742	63.2297	126.803	152.662	309.224	103.303	299.933
TRYP_PIG	Trypsin OS=Sus scrofa OX=9823 PE=1 SV=1	50436.9	89094.4	105055	62682	101814	97040.7	65344.2	79496.9	115077	28029.9	107071	66009.2	89701.5	26363.1	72789.6	8258.32	19212.3	39275.4	95170.2	89136.3	82510.7	31731.9	64005.9
TMA16_HUMAN	Translation machinery-associated protein 16 OS=Homo sapiens OX=9606 GN=TMA16 PE=1 SV=2	2173.31	2260.23	1986.95	1859.39	2063.04	2512.04	2391.88	1556.28	1541.36	3038.82	1046.93	1980.87	1089.86	1939.52	1287.62	2718.01	1478.77	1616.66	1124.79	1033.51	1489.76	1863.92	1517.9
ZO1_HUMAN	Tight junction protein ZO-1 OS=Homo sapiens OX=9606 GN=TJP1 PE=1 SV=3	189.351	611.737	525.974	499.042	311.311	530.108	568.097	118.979	202.739	669.684	260.384	404.227	1383.12	851.454	185.353	1180.64	1430.05	432.444	192.311	523.13	303.086	562.974	751.134
FKBP3_HUMAN	Peptidyl-prolyl cis-trans isomerase FKBP3 OS=Homo sapiens OX=9606 GN=FKBP3 PE=1 SV=1	667.007	776.049	739.99	722.485	697.366	1645.73	738.621	589.466	1058.01	981.614	658.705	659.079	1428.23	1519.88	1372.23	757.944	872.897	875.843	1125.79	1012.48	1450.46	979.554	939.829
TCP4_HUMAN	Activated RNA polymerase II transcriptional coactivator p15 OS=Homo sapiens OX=9606 GN=SUB1 PE=1 SV=3	3165.66	2384.07	2819.31	2334.5	2123.34	2130.75	1946.94	1799.24	2194.58	3192.78	826.98	2403.61	942.94	2313.51	1284.9	3635.66	1108.62	1065.01	1220.39	1152.66	1202.96	1835.74	1684.51
AATF_HUMAN	Protein AATF OS=Homo sapiens OX=9606 GN=AATF PE=1 SV=1	238.548	481.536	311.898	332.328	328.66	249.743	470.721	251.27	272.609	567.939	93.7349	377.17	283.734	137.805	120.876	255.697	220.837	191.987	199.208	301.589	146.186	145.14	201.789
CDC37_HUMAN	Hsp90 co-chaperone Cdc37 OS=Homo sapiens OX=9606 GN=CDC37 PE=1 SV=1	111.68	288.393	157.284	206.041	265.326	472.507	173.494	71.2665	32.9243	256.274	261.234	183.795	195.153	245.668	47.9849	309.553	328.302	151.648	72.0571	83.9503	28.2702	78.0323	126.736
ELYS_HUMAN	Protein ELYS OS=Homo sapiens OX=9606 GN=AHCTF1 PE=1 SV=3	672.085	991.674	766.346	642.182	738.47	549.991	468.768	447.385	394.403	831.109	467.136	453.547	605.56	428.864	511.626	880.309	609.385	575.357	402.548	538.579	412.274	406.405	556.075
VIME_HUMAN;DESM_HUMAN	Vimentin OS=Homo sapiens OX=9606 GN=VIM PE=1 SV=4	1357.9	990.682	1479.49	1238.13	1300.75	3706.46	1137.21	947.818	1073.81	1634.59	3433.74	1002.15	2166.27	910.378	267.099	1300.79	1875.98	186.021	141.066	1138.6	300.341	992.166	1739.5
ANXA7_HUMAN	Annexin A7 OS=Homo sapiens OX=9606 GN=ANXA7 PE=1 SV=3	339.211	107.293	10.3981	56.2936	421.417	267.089	142.014	215.96	53.2338	383.553	83.5177	158.757	51.7315	55.0425	88.7782	78.5654	28.4163	68.8681	95.098	34.6146	80.9423	0	5.9546
EAF6_HUMAN	Chromatin modification-related protein MEAF6 OS=Homo sapiens OX=9606 GN=MEAF6 PE=1 SV=1	883.519	1368.55	1007.22	1339.49	1035.95	1472.33	1245.89	766.354	987.818	821.656	1486.75	911.782	1058.1	1091.45	592.325	809.693	880.31	775.028	992.886	843.434	736.316	1168.12	881.478
RS15_HUMAN	40S ribosomal protein S15 OS=Homo sapiens OX=9606 GN=RPS15 PE=1 SV=2	7358.27	6615.23	7868.7	6160.9	8062.6	8439.32	7406.93	4709.96	6839.88	7351.95	2894.16	6957	5155.55	5938.75	6891.71	3355.82	4178.04	3107.82	6614.68	4768.43	5120.49	6829.82	6156.5
RSRC2_HUMAN	Arginine/serine-rich coiled-coil protein 2 OS=Homo sapiens OX=9606 GN=RSRC2 PE=1 SV=1	628.173	227.001	582.47	240.332	650.399	541.989	354.6	262.102	381.578	425.791	538.413	478.991	240.778	217.346	275.163	326.723	227.221	145.85	200.484	243.481	536.371	202.187	473.649
TPM3_HUMAN	Tropomyosin alpha-3 chain OS=Homo sapiens OX=9606 GN=TPM3 PE=1 SV=2	1290.87	1065.43	1482.02	1270.09	830.645	1938.25	1143.03	860.383	1566.81	656.924	1504.11	1219.75	1297.83	1872.64	1134.69	1581.86	1924.61	607.519	808.738	1045.6	983.029	1326.07	1123.55
ATIF1_HUMAN	ATPase inhibitor, mitochondrial OS=Homo sapiens OX=9606 GN=ATP5IF1 PE=1 SV=1	10885.7	15223.5	11070.3	17916.3	12771.5	21094.7	16014.6	8460.07	10411.1	11864	7805.52	8515.01	10404.8	13719.8	7565.21	21499.9	12593.6	11181.1	8927.77	14434.1	8004.42	15599.4	13892.6
H2A1D_HUMAN	Histone H2A type 1-D OS=Homo sapiens OX=9606 GN=H2AC7 PE=1 SV=2	3339.22	6251.87	3165.81	6813.07	8186.87	11782	5058.09	4725.5	4013.29	1875.64	505.102	3510.7	2998.06	4843.28	6018.49	1308.75	2545.78	3616.72	4269.64	3806.47	1753.14	4093.28	3736.64
ACTN4_HUMAN	Alpha-actinin-4 OS=Homo sapiens OX=9606 GN=ACTN4 PE=1 SV=2	220.189	476.394	574.769	352.267	402.791	543.175	492.221	214.009	249.589	216.629	483.684	402.611	289.994	512.642	231.763	242.615	224.454	143.112	170.944	287.542	179.549	280.333	495.921
LSM3_HUMAN	U6 snRNA-associated Sm-like protein LSm3 OS=Homo sapiens OX=9606 GN=LSM3 PE=1 SV=2	193.082	682.276	282.73	626.889	296.103	903.175	390.456	161.943	302.1	685.409	361.33	364.351	263.954	345.244	131.425	465.835	489.66	187.006	184.436	227.695	133.225	200.048	317.459
ANXA5_HUMAN	Annexin A5 OS=Homo sapiens OX=9606 GN=ANXA5 PE=1 SV=2	896.053	195.067	72.9736	89.2052	1089.05	284.156	138.194	351.225	57.769	647.198	49.207	111.876	15.8015	0	120.221	29.0495	77.0671	213.373	226.661	33.3228	116.039	0	76.9977
DDX49_HUMAN	Probable ATP-dependent RNA helicase DDX49 OS=Homo sapiens OX=9606 GN=DDX49 PE=1 SV=1	146.528	169.518	96.312	194.351	120.845	110.158	196.811	150.268	90.8849	56.0661	79.318	176.898	60.2088	260.155	43.2263	28.3476	46.3899	36.4121	112.014	66.2566	51.9054	172.589	89.8079
PDIA1_HUMAN	Protein disulfide-isomerase OS=Homo sapiens OX=9606 GN=P4HB PE=1 SV=3	313.361	411.821	498.85	640.556	568.254	652.013	587.066	239.693	334.945	384.517	525.36	316.284	383.771	459.279	90.2819	354.373	285.922	167.778	127.987	494.79	193.693	402.291	459.694
T10B_HUMAN	Mitochondrial import inner membrane translocase subunit Tim10 B OS=Homo sapiens OX=9606 GN=TIMM10B PE=1 SV=1	162.076	112.241	189.121	260.248	186.939	152.85	157.495	136.076	289.622	3.30687	228.04	149.48	71.2062	77.0802	80.779	0	12.7215	32.2339	97.282	103.137	83.6949	51.7237	110.284
PEX14_HUMAN	Peroxisomal membrane protein PEX14 OS=Homo sapiens OX=9606 GN=PEX14 PE=1 SV=1	173.846	296.844	171.485	212.405	144.198	165.788	238.389	218.366	568.214	414.415	250.499	157.91	174.025	204.185	80.0567	252.808	449.626	132.411	81.3169	151.142	286.667	125.773	109.747
RL39_HUMAN	60S ribosomal protein L39 OS=Homo sapiens OX=9606 GN=RPL39 PE=1 SV=2	1533.85	2198	1806.99	1546.61	1617.21	4354.42	1968.57	1661.32	2165.66	635.535	907.695	1240.76	1746.99	1525.98	1564.96	585.529	744.314	970.408	1251.73	1396.32	1610.82	1238.66	2124.62
PGAM1_HUMAN;PGAM4_HUMAN	Phosphoglycerate mutase 1 OS=Homo sapiens OX=9606 GN=PGAM1 PE=1 SV=2	426.771	445.643	518.018	250.964	372.064	406.709	378.934	270.265	392.09	175.533	320.437	419.17	474.401	731.051	427.33	410.859	472.079	245.069	288.395	321.412	381.535	543.227	530.399
HSP7C_HUMAN	Heat shock cognate 71 kDa protein OS=Homo sapiens OX=9606 GN=HSPA8 PE=1 SV=1	4746.99	5519.32	6383.88	4455.54	4995.34	7054.07	4800.68	3246.88	4045.57	5606.79	3677.08	4763.27	5044.8	3909.48	3176.03	5374.77	5484.86	4023.2	4445.68	4044.93	3894.17	3781.5	5183.69
RUVB2_HUMAN	RuvB-like 2 OS=Homo sapiens OX=9606 GN=RUVBL2 PE=1 SV=3	544.808	949.748	739.9	1005.83	769.038	1127.1	760.857	531.64	607.468	781.414	1311.4	674.473	697.899	642.965	460.717	719.364	586.297	535.717	616.254	662.811	512.088	565.053	756.492
RRP15_HUMAN	RRP15-like protein OS=Homo sapiens OX=9606 GN=RRP15 PE=1 SV=2	1.86061	257.529	71.0224	186.83	111.514	363.868	136.888	8.47382	29.9552	11.5269	68.5537	27.4164	84.7795	33.3196	15.8426	7.52471	7.18994	23.735	5.28313	27.5157	8.7982	30.7552	33.4895
CWC15_HUMAN	Spliceosome-associated protein CWC15 homolog OS=Homo sapiens OX=9606 GN=CWC15 PE=1 SV=2	805.033	361.698	638.043	463.643	712.197	481.476	1101.96	416.737	475.115	415.892	440.29	377.799	505.82	238.421	314.421	656.53	825.684	315.182	265.129	372.84	298.386	474.098	556.009
ELMO1_HUMAN	Engulfment and cell motility protein 1 OS=Homo sapiens OX=9606 GN=ELMO1 PE=1 SV=2	725.018	518.641	662.468	568.033	218.304	868.12	584.028	295.338	584.833	349.003	334.759	538.746	418.526	782.513	458.56	791.586	1243.21	248.381	262.037	549.701	354.369	552.094	483.964
M4K3_HUMAN	Mitogen-activated protein kinase kinase kinase kinase 3 OS=Homo sapiens OX=9606 GN=MAP4K3 PE=1 SV=1	303.863	610.135	682.938	1100.17	41.9795	410.199	164.029	185.953	306.843	121.359	422.782	526.823	371.643	44.733	130.152	0	102.672	385.055	153.509	220.584	232.622	50.5934	169.212
H2B1H_HUMAN;H2B1B_HUMAN;H2B2E_HUMAN	Histone H2B type 1-H OS=Homo sapiens OX=9606 GN=HIST1H2BH PE=1 SV=3	2110.38	1569.64	1519.85	1020.56	1102.16	585.533	950.503	2191.25	2497.59	1957.14	1047.59	1610.87	2463.07	1102.76	2065.42	1664.03	1932.91	1805.39	2660.66	2262.82	2368.47	1198.12	1359.11
EF1A3_HUMAN;EF1A1_HUMAN;EF1A2_HUMAN	Putative elongation factor 1-alpha-like 3 OS=Homo sapiens OX=9606 GN=EEF1A1P5 PE=5 SV=1	4875.07	10397.1	10963.3	6122.78	8721.48	8962.09	6917.37	6732.77	8417.48	4167.68	6130.32	8900	15976.5	10400.8	9574.68	7820.87	8365.47	4536.12	5650.09	6134.15	4637.67	10190.6	9115.85
PQBP1_HUMAN	Polyglutamine-binding protein 1 OS=Homo sapiens OX=9606 GN=PQBP1 PE=1 SV=1	528.865	842.879	819.711	715.457	330.012	593.82	447.083	336.399	566.336	361.695	527.08	609.655	625.275	801.174	539.445	970.305	818.042	722.843	666.818	618.24	469.324	635.282	494.32
PYM1_HUMAN	Partner of Y14 and mago OS=Homo sapiens OX=9606 GN=PYM1 PE=1 SV=1	904.35	694.732	521.473	597.196	735.903	1025.31	577.874	538.024	730.156	395.156	429.733	691.135	553.267	586.475	787.279	853.079	873.425	718.479	709.976	377.41	404.891	591.466	461.634
RNPS1_HUMAN	RNA-binding protein with serine-rich domain 1 OS=Homo sapiens OX=9606 GN=RNPS1 PE=1 SV=1	4240.15	6040.34	6565.39	3945.54	5891.69	4209.32	4967.33	3857.93	4155.1	7462.53	2502.2	5278.41	3777.37	3001.88	3104.53	5659.48	3770.2	2893.92	3613.98	4128.42	2471.28	3684.73	4333.6
PTBP2_HUMAN	Polypyrimidine tract-binding protein 2 OS=Homo sapiens OX=9606 GN=PTBP2 PE=1 SV=1	918.876	755.692	762.131	576.736	599.129	547.272	547.197	848.042	966.76	1085.87	535.143	652.564	1337.63	1163.29	822.393	936.669	621.969	693.565	1201.66	910.416	637.593	958.301	1256.59
FLNA_HUMAN	Filamin-A OS=Homo sapiens OX=9606 GN=FLNA PE=1 SV=4	372.311	565.354	375.955	364.555	393.344	605.738	419.316	225.421	344.227	521.622	319.386	272.871	463.163	435.916	274.635	801.987	711.355	305.307	289.869	360.864	247.061	389.118	538.638
ROA1_HUMAN	Heterogeneous nuclear ribonucleoprotein A1 OS=Homo sapiens OX=9606 GN=HNRNPA1 PE=1 SV=5	17980.6	29374	26281.7	20603.3	27337.8	30461.2	31644.5	12538.9	19113.9	31955.6	11474	27007	21227	18928.7	11823.6	31536.2	22638.6	17209.6	15285.3	15291.1	12962.6	18610.2	22020.1
DEK_HUMAN	Protein DEK OS=Homo sapiens OX=9606 GN=DEK PE=1 SV=1	177.395	534.449	531.427	482.764	327.288	653.467	646.685	202.048	247.983	271.012	550.589	363.599	1159.97	901.24	784.334	304.379	330.615	269.572	570.935	728.514	585.891	796.45	849.741
RL7A_HUMAN	60S ribosomal protein L7a OS=Homo sapiens OX=9606 GN=RPL7A PE=1 SV=2	12341.7	14248.7	15418.4	13698.3	15681.2	18927.5	12626.5	10570.4	13396.1	7877.08	13343.8	14071.9	11998.8	16985.6	12614.8	10285.1	11026.9	8543.41	13496.1	8833.44	8719.85	16339.3	10712.2
SMCE1_HUMAN	SWI/SNF-related matrix-associated actin-dependent regulator of chromatin subfamily E member 1 OS=Homo sapiens OX=9606 GN=SMARCE1 PE=1 SV=2	889.212	1555.66	1828.85	1892.74	1215.17	1878.5	1639.12	788.158	1328.32	1115.42	1545.7	1355.36	2221.31	2223.94	1143.35	2050.7	1970.72	1110.04	1354.56	1431.81	1048.52	2030.62	1787.62
RS16_HUMAN	40S ribosomal protein S16 OS=Homo sapiens OX=9606 GN=RPS16 PE=1 SV=2	3888.62	4269.41	4161.57	3660.91	4454.77	4856.64	3751.93	2491.88	3837.41	3127.7	2142.56	4124.3	2713.24	3816.39	3258.56	3118.38	3267.58	2511.1	4988.56	2593.43	2219.04	4610.92	3067.21
RBM14_HUMAN	RNA-binding protein 14 OS=Homo sapiens OX=9606 GN=RBM14 PE=1 SV=2	916.457	1162.42	1202.22	1050.41	918.181	1238.06	1021.15	672.066	704.194	966.487	508.773	957.663	544.105	1330.85	1150.01	1376.98	763.393	842.914	1069.43	843.324	954.369	1249.01	1064.39
UTP18_HUMAN	U3 small nucleolar RNA-associated protein 18 homolog OS=Homo sapiens OX=9606 GN=UTP18 PE=1 SV=3	647.044	1114.05	790.57	471.325	559.271	669.117	1022.31	601.393	660.834	1536.29	441.328	1073.6	664.662	492.283	365.192	1146.64	641.004	528.148	463.569	413.372	395.704	643.954	405.498
ENY2_HUMAN	Transcription and mRNA export factor ENY2 OS=Homo sapiens OX=9606 GN=ENY2 PE=1 SV=1	1396.64	1013.02	1265.69	1434.38	1348.42	1829.65	1116.72	769.096	1216.88	789.01	964.622	1356.52	884.212	1704.85	964.923	1376.8	1050.72	815.25	1042.53	898.863	804.922	1418.35	1079.44
H2A2C_HUMAN	Histone H2A type 2-C OS=Homo sapiens OX=9606 GN=HIST2H2AC PE=1 SV=4	16309.6	26240.9	15687.6	22194.2	27263.7	35987.6	18770.1	20345.4	14219.8	10925.9	4255.49	16471.1	11377.5	20037.6	28253.7	12238.2	14934.4	17515	18860.7	15898.4	6231.64	19670.8	17322.9
RS29_HUMAN	40S ribosomal protein S29 OS=Homo sapiens OX=9606 GN=RPS29 PE=1 SV=2	1092.57	1547.98	1210.01	1355.93	1553.38	1572.44	1583.88	1087.63	1345.56	1156.42	958.297	765.043	1836.28	1394.87	1756.69	840.372	1292.13	1191.14	1588.37	962.869	1251.25	1243.36	1216.23
TR150_HUMAN	Thyroid hormone receptor-associated protein 3 OS=Homo sapiens OX=9606 GN=THRAP3 PE=1 SV=2	3443.94	5405.1	6483.15	4447.1	4942.45	5194.27	4999.71	2769.23	4129.12	4938.07	4652.85	4778.09	3493.38	4606.05	3207.84	4809.54	3645.43	2559.93	4526.19	3423.38	2592.93	4162.97	4897.7
H1X_HUMAN	Histone H1x OS=Homo sapiens OX=9606 GN=H1FX PE=1 SV=1	6647.65	6385.47	4950.64	4068.38	5504.24	3044.6	4898.39	5641.75	3557.09	9047.08	3280.34	5847.88	5155.97	9026.48	7491.9	16511.2	7149.53	12328.7	5340.3	5430.55	3858.03	10652.5	5995.23
SNRPA_HUMAN	U1 small nuclear ribonucleoprotein A OS=Homo sapiens OX=9606 GN=SNRPA PE=1 SV=3	1681.02	1089.14	3061.34	1390.88	2866.05	3382.35	1422.28	676.63	2260.74	1018.73	363.151	2301.85	813.875	845.939	1905.44	814.235	659.286	337.277	1465.05	608.493	1363.45	737.573	2193.93
U2AF2_HUMAN	Splicing factor U2AF 65 kDa subunit OS=Homo sapiens OX=9606 GN=U2AF2 PE=1 SV=4	748.033	416.713	1447.96	551.442	871.291	948.152	566.48	384.975	664.258	862.844	758.104	1211.34	448.836	602.04	373.294	1001.2	331.821	190.878	376.885	485.501	486.028	363.398	912.147
PICAL_HUMAN	Phosphatidylinositol-binding clathrin assembly protein OS=Homo sapiens OX=9606 GN=PICALM PE=1 SV=2	159.314	232.451	74.945	229.442	271.483	538.31	120.131	69.2308	156.799	247.234	73.9438	86.0534	172.927	58.9632	16.5297	203.46	143.317	93.325	30.7318	153.458	12.6073	96.1888	120.937
RBM25_HUMAN	RNA-binding protein 25 OS=Homo sapiens OX=9606 GN=RBM25 PE=1 SV=3	449.075	557.753	517.867	509.974	515.387	791.905	463.252	141.219	251.693	507.22	323.006	506.764	277.659	781.443	126.296	828.49	424.515	365.098	253.885	269.195	216.972	309.759	378.716
MBB1A_HUMAN	Myb-binding protein 1A OS=Homo sapiens OX=9606 GN=MYBBP1A PE=1 SV=2	536.439	470.391	362.183	370.919	417.355	408.929	470.866	307.025	268.289	698.815	507.827	533.592	491.006	497.146	282.458	855.784	570.036	509.34	269.463	278.052	275.344	389.665	266.488
CHAP1_HUMAN	Chromosome alignment-maintaining phosphoprotein 1 OS=Homo sapiens OX=9606 GN=CHAMP1 PE=1 SV=2	85.2559	145.292	111.354	185.169	134.369	303.877	98.0471	83.3624	136.289	117.784	189.965	94.8207	158.725	239.006	108.581	441.558	213.617	257.098	174.583	164.361	136.211	266.666	157.702
PGAM5_HUMAN	Serine/threonine-protein phosphatase PGAM5, mitochondrial OS=Homo sapiens OX=9606 GN=PGAM5 PE=1 SV=2	260.871	344.404	307.902	465.48	362.15	540.673	249.16	212.718	173.194	212.331	410.282	208.981	219.573	257.001	125.305	295.324	188.062	178.279	310.071	390.535	227.227	147.494	547.259
RS21_HUMAN	40S ribosomal protein S21 OS=Homo sapiens OX=9606 GN=RPS21 PE=1 SV=1	4870.12	6404.71	4367.55	4922.42	5080.05	8065.48	5594.53	3616.98	5329.66	5097.28	4706.22	5231.97	4953.6	5109.04	4262.51	4634.3	4739.57	4184.2	5934.06	2932.31	3690.04	5426.78	3544.3
RASK_HUMAN	GTPase KRas OS=Homo sapiens OX=9606 GN=KRAS PE=1 SV=1	391.204	544.487	381.796	430.094	477.27	401.414	611.121	250.093	411.662	614.831	266.548	541.696	367.964	66.5185	283.475	459.743	399.488	400.827	194.487	286.13	263.7	172.241	368.206
RL28_HUMAN	60S ribosomal protein L28 OS=Homo sapiens OX=9606 GN=RPL28 PE=1 SV=3	4853.57	5595.48	5626.78	5874.13	8405.63	12640	5966.06	4956.17	5313.15	6779.8	3048.47	3779.61	6684.23	3333.68	4478.63	5609.56	5431.21	5194.84	4066.21	5967.8	6280.2	3290.4	4305.26
RS11_HUMAN	40S ribosomal protein S11 OS=Homo sapiens OX=9606 GN=RPS11 PE=1 SV=3	10730.1	11004.5	9089.79	9488.38	9448.48	10655.5	9183.14	7047.38	9256.84	10899.4	7338.96	8283.82	8126.66	11679.4	9173.21	12614.3	10189.6	7810.41	10762.4	6367.15	7630.68	10731.8	8408.03
H2B1J_HUMAN;H2B1K_HUMAN;H2B1C_HUMAN	Histone H2B type 1-J OS=Homo sapiens OX=9606 GN=H2BC11 PE=1 SV=3	79673.3	108968	66084.8	87170.2	91909.2	92960.3	75621.8	84104.5	82458.7	63668.4	54022.6	80515.4	59238.7	84336.6	79201.5	58292.9	56740.8	67567.3	79298.3	56258.1	36592.3	90696.8	65247.9
DNJA1_HUMAN	DnaJ homolog subfamily A member 1 OS=Homo sapiens OX=9606 GN=DNAJA1 PE=1 SV=2	497.531	1032.31	518.958	1262.39	2200.82	853.326	294.943	479.887	240.031	604.668	178.856	663.148	94.7297	839.193	532.296	583.216	681.403	273.628	175.552	368.262	70.7583	853.811	463.017
PHIP_HUMAN	PH-interacting protein OS=Homo sapiens OX=9606 GN=PHIP PE=1 SV=2	341.817	598.649	311.308	337.256	340.207	467.365	502.756	302.109	337.61	666.97	377.137	408.855	339.652	732.839	674.729	947.687	425.834	636.182	575.826	385.294	531.174	436.56	486.676
RL7_HUMAN	60S ribosomal protein L7 OS=Homo sapiens OX=9606 GN=RPL7 PE=1 SV=1	9779.38	7830.24	11274.9	8233.89	9697.71	9111.84	8492.1	6605.8	9111.46	8663.47	2377.27	9619.12	6586.72	7025.21	6324.91	6692.29	7077.91	5200.06	7246.41	6258.55	6258.1	8125.47	6369.87
ETFB_HUMAN	Electron transfer flavoprotein subunit beta OS=Homo sapiens OX=9606 GN=ETFB PE=1 SV=3	68.0056	247.494	197.363	171.347	106.14	185.761	112.789	66.8871	111.885	93.2072	135.138	127.426	118.023	96.8039	47.9974	203.725	65.4222	69.5149	34.1722	135.005	12.5311	109.835	122.935
LSG1_HUMAN	Large subunit GTPase 1 homolog OS=Homo sapiens OX=9606 GN=LSG1 PE=1 SV=2	121.157	456.191	344.565	222.292	144.309	298.291	413.624	141.219	210.15	312.645	66.1637	332.891	306.532	270.021	27.2986	280.688	193.116	58.6811	67.3875	177.443	0	154.815	151.11
CBX3_HUMAN	Chromobox protein homolog 3 OS=Homo sapiens OX=9606 GN=CBX3 PE=1 SV=4	806.718	1564.21	1468.96	1636.58	912.781	2826.04	1588.21	446.832	1063.85	1198.77	1298.53	1035.22	1421.25	773.648	793.501	1214.16	515.155	1389.01	1069.72	974.603	985.098	883.311	1194.05
NOLC1_HUMAN	Nucleolar and coiled-body phosphoprotein 1 OS=Homo sapiens OX=9606 GN=NOLC1 PE=1 SV=2	1960.32	2815.67	2846.9	3276.8	2353.64	2948.49	3329.2	1727	2006.44	3173.45	3259.36	2220.67	3371.66	2077.78	1770.89	4330.87	2822.41	1447.15	1776.09	2770.27	2184.29	1547.07	2364.74
CCD86_HUMAN	Coiled-coil domain-containing protein 86 OS=Homo sapiens OX=9606 GN=CCDC86 PE=1 SV=1	3743.75	3829.1	3434.06	3454.96	3022.42	3563.69	2711.88	2575.98	2807.82	2880.82	2824.08	2565.76	2626.24	2848.54	2818.06	3610.1	3990.96	4012.97	3636.78	2344.51	2047.6	2749.35	2134.79
PDIP3_HUMAN	Polymerase delta-interacting protein 3 OS=Homo sapiens OX=9606 GN=POLDIP3 PE=1 SV=2	272.959	456.713	529.333	418.208	199.164	514.793	536.54	189.289	239.969	369.439	244.699	365.039	336.759	570.863	280.114	699.877	408.433	309.465	354.763	290.164	291.692	488.101	347.404
DDB1_HUMAN	DNA damage-binding protein 1 OS=Homo sapiens OX=9606 GN=DDB1 PE=1 SV=1	174.753	612.879	377.335	364.511	350.447	851.825	497.285	208.779	274.229	297.885	376.862	307.938	660.471	386.144	321.532	660.052	452.351	531.417	520.982	454.852	324.055	361.464	471.07
SFPQ_HUMAN	Splicing factor, proline- and glutamine-rich OS=Homo sapiens OX=9606 GN=SFPQ PE=1 SV=2	8712.77	13855.2	18327	12842.3	12761.3	16734.3	13111.3	6319.02	8781.64	12941.8	8378.9	12259.3	12519.1	11761	5464.63	11474.8	11458.9	7286.25	13267.3	9093.65	5291.27	12240.7	11361.7
WBP11_HUMAN	WW domain-binding protein 11 OS=Homo sapiens OX=9606 GN=WBP11 PE=1 SV=1	486.077	1493.75	954.011	1056.64	837.16	1240.53	1223.36	596.168	606.148	1089.48	785.805	753.549	1216.86	1124.65	504.862	1371.92	1209.86	606.282	594.415	757.805	545.145	909.604	925.706
ELAV1_HUMAN	ELAV-like protein 1 OS=Homo sapiens OX=9606 GN=ELAVL1 PE=1 SV=2	2189.9	4085.45	3432.36	3081.93	3298.03	4426.48	3963.63	2091.79	2754.32	3440.12	1928.63	2914.53	3168.68	3358.05	2649.15	2996.01	2345.68	2411.85	3964	3174.26	2723.55	3039.43	3865.83
SND1_HUMAN	Staphylococcal nuclease domain-containing protein 1 OS=Homo sapiens OX=9606 GN=SND1 PE=1 SV=1	657.476	974.796	1003.68	802.023	958.604	1552.36	932.467	395.544	675.171	926.604	704.716	754.018	910.969	716.146	546.448	1109.35	808.832	742.495	854.925	748.75	577.187	619.668	1020.98
HNRPK_HUMAN	Heterogeneous nuclear ribonucleoprotein K OS=Homo sapiens OX=9606 GN=HNRNPK PE=1 SV=1	8333.61	14824.8	13342.8	10649.5	9620.19	12478.1	13351.4	7622.9	10189.8	20280.9	7000.39	12464.8	9368.16	10234.3	5213.04	16171.1	8674.29	7515.31	7504.61	8013.73	6688.49	7861.31	9907.52
SR140_HUMAN	U2 snRNP-associated SURP motif-containing protein OS=Homo sapiens OX=9606 GN=U2SURP PE=1 SV=2	0	36.3023	0	32.6578	127.491	620.211	96.2173	5.05685	18.3059	0	0	8.02923	41.3447	0	0	0	11.026	0	0	16.3434	13.7196	0	0
G3BP2_HUMAN	Ras GTPase-activating protein-binding protein 2 OS=Homo sapiens OX=9606 GN=G3BP2 PE=1 SV=2	493.297	222.221	614.517	283.515	602.831	823.394	225.383	109.032	454.795	207.265	157.542	367.304	511.792	348.056	600.771	387.31	438.821	316.971	510.341	252.427	509.501	137.679	575.91
PGK1_HUMAN	Phosphoglycerate kinase 1 OS=Homo sapiens OX=9606 GN=PGK1 PE=1 SV=3	453.909	377.511	559.826	126.581	206.658	311.173	265.961	266.083	277.15	244.594	215.987	375.405	404.242	586.678	466.172	434.741	393.238	206.482	291.048	284.901	314.459	407.072	665.833
AMRP_HUMAN	Alpha-2-macroglobulin receptor-associated protein OS=Homo sapiens OX=9606 GN=LRPAP1 PE=1 SV=1	487.304	481.654	469.895	548.195	710.256	785.173	844.648	367.035	479.697	343.026	717.785	467.067	512.22	356.902	467.562	368.418	565.247	477.944	334.426	503.852	582.282	613.068	589.914
HMGB2_HUMAN	High mobility group protein B2 OS=Homo sapiens OX=9606 GN=HMGB2 PE=1 SV=2	1056.49	1226.36	1349.5	1714.76	1405.61	2122.79	1059.03	1113.77	1085.54	771.144	1525.65	1125.7	1297.29	2084.58	1041.37	1289.36	1116.46	612.905	799.727	895.603	1423.56	1102.68	1405.47
RL38_HUMAN	60S ribosomal protein L38 OS=Homo sapiens OX=9606 GN=RPL38 PE=1 SV=2	1411.29	2791.25	2614.5	3490.96	3029.85	6388.47	2914.39	1737.01	2329.36	1021.71	3459.4	1740.19	3894.5	3781.89	4623.38	2483.3	2152	1867.91	2805.82	3116.22	2063.91	2473	4453.02
H2A1J_HUMAN	Histone H2A type 1-J OS=Homo sapiens OX=9606 GN=H2AC14 PE=1 SV=3	22218.2	32679.9	21067.4	27257.2	34596.2	40922.9	24116.1	26767.6	22226.5	14498.8	1253.65	21635.2	16638.5	18874.4	31027.1	14494.2	18207.9	20448.1	20035.3	17530.9	5798.56	16794.1	18758.3
NDUS6_HUMAN	NADH dehydrogenase [ubiquinone] iron-sulfur protein 6, mitochondrial OS=Homo sapiens OX=9606 GN=NDUFS6 PE=1 SV=1	631.158	1617.05	1493.54	992.491	936.528	732.444	1645.72	427.69	845.085	2316.04	298.992	1049.36	793.552	451.563	393.542	1040.42	834.086	645.373	338.685	1032	217.792	454.015	969.441
SF3A3_HUMAN	Splicing factor 3A subunit 3 OS=Homo sapiens OX=9606 GN=SF3A3 PE=1 SV=1	113.045	819.062	583.714	588.268	130.82	270.646	566.026	218.26	219.726	301.649	661.64	626.19	310.246	681.732	97.702	179.363	198.304	30.3118	118.708	244.18	59.3329	274.944	470.608
RL23A_HUMAN	60S ribosomal protein L23a OS=Homo sapiens OX=9606 GN=RPL23A PE=1 SV=1	703.508	539.122	955.36	865.7	704.051	998.323	670.153	562.887	649.997	520.115	1141.18	652.729	820.614	630.763	540.684	659.772	789.739	410.439	462.581	634.937	872.487	354.439	660.218
SF3B2_HUMAN	Splicing factor 3B subunit 2 OS=Homo sapiens OX=9606 GN=SF3B2 PE=1 SV=2	1923.94	4686.98	3105.92	3136.67	2167.94	2899.85	3461.54	1885.15	2159.82	4686.22	2225.49	2915.65	3458.57	2288.39	1223.97	3819.17	3093.33	1787.52	1728.21	2180.96	1284.51	1998.11	2783.77
EWS_HUMAN	RNA-binding protein EWS OS=Homo sapiens OX=9606 GN=EWSR1 PE=1 SV=1	2262.67	2538.6	5066.87	3422.53	3499.73	6274.02	4100.5	2107.81	2772.21	3540.49	405.439	3949.14	3888.8	2979.66	2405.36	8003.63	3723.8	2342.82	1735.6	2482.27	3495.01	2886.64	2695.03
ALDOA_HUMAN	Fructose-bisphosphate aldolase A OS=Homo sapiens OX=9606 GN=ALDOA PE=1 SV=2	1159.07	791.688	986.662	487.376	563.014	914.318	566.168	498.279	748.537	744.535	2013.3	795.309	1013.77	960.299	883.204	1325.83	1567.7	692.559	627.134	689.913	602.507	675.655	1184.07
RTN4_HUMAN	Reticulon-4 OS=Homo sapiens OX=9606 GN=RTN4 PE=1 SV=2	779.717	783.73	813.725	1004.27	1471.39	2055.28	943.976	547.257	626.044	683.213	1940.22	882.862	670.543	1028.74	419.321	586.092	717.482	677.593	768.631	730.858	662.38	601.383	1183.65
RS18_HUMAN	40S ribosomal protein S18 OS=Homo sapiens OX=9606 GN=RPS18 PE=1 SV=3	3449.09	6127.45	4840.75	3736.79	5652.51	6724.08	4809.56	3754.55	5665.37	2454.41	2028.29	4244.65	4447.75	3884.05	5175.59	2964.98	2880.34	2992.78	5807.46	3746.47	3866.58	4439.91	3825.91
CREB1_HUMAN	Cyclic AMP-responsive element-binding protein 1 OS=Homo sapiens OX=9606 GN=CREB1 PE=1 SV=2	533.541	1304.69	721.927	1105.44	1054.05	1216.84	891.623	515.869	623.032	912.133	819.076	661.728	979.528	819.447	635.812	1087.25	883.25	895.38	868.962	755.018	746.913	712.551	787.644
MESD_HUMAN	LRP chaperone MESD OS=Homo sapiens OX=9606 GN=MESD PE=1 SV=2	18.8263	116.871	144.993	103.857	62.5309	95.1695	77.9865	31.0266	38.2573	5.51372	218.796	57.7537	181.151	436.293	23.9337	62.1277	228.172	25.6571	227.568	458.153	53.5508	360.269	310.255
BCLF1_HUMAN	Bcl-2-associated transcription factor 1 OS=Homo sapiens OX=9606 GN=BCLAF1 PE=1 SV=2	1485.49	2143.26	2531.05	1289.73	1271.42	1886.01	1951.39	989.216	1394.46	2308.78	796.381	1803.56	2055.19	1968.54	1212.82	3364.74	2351.88	1256.3	2263.37	1369.69	877.527	1396.54	1689.8
PCCA_HUMAN	Propionyl-CoA carboxylase alpha chain, mitochondrial OS=Homo sapiens OX=9606 GN=PCCA PE=1 SV=4	39.6813	192.899	205.595	116.336	154.075	108.92	156.742	97.0502	152.91	120.63	370.56	99.5998	468.943	288.086	148.839	136.5	194.26	149.161	124.014	310.178	199.145	197.84	365.082
TPM4_HUMAN;TPM2_HUMAN	Tropomyosin alpha-4 chain OS=Homo sapiens OX=9606 GN=TPM4 PE=1 SV=3	709.189	596.984	769.827	752.154	493.71	1010.48	843.325	611.883	691.538	463.299	610.08	731.351	712.692	1204.55	489.845	1144.47	1123.35	402.977	452.314	792.388	491.873	1014.38	730.958
TOM22_HUMAN	Mitochondrial import receptor subunit TOM22 homolog OS=Homo sapiens OX=9606 GN=TOMM22 PE=1 SV=3	232.172	494.77	160.596	240.196	329.981	536.42	445.748	296.239	355.905	320.415	76.1408	260.354	156.664	313.216	152.907	324.921	260.638	136.204	194.364	183.527	164.301	295.65	169.355
TOP2B_HUMAN	DNA topoisomerase 2-beta OS=Homo sapiens OX=9606 GN=TOP2B PE=1 SV=3	438.818	294.933	366.302	291.345	306.461	304.97	272.294	272.186	301.574	517.777	171.173	339.189	78.1179	276.602	310.394	451.072	146.467	186.085	334.494	197.629	188.229	135.274	281.411
OTX2_HUMAN	Homeobox protein OTX2 OS=Homo sapiens OX=9606 GN=OTX2 PE=1 SV=1	52.6347	51.1378	64.2872	49.8354	74.1635	19.4776	44.0618	38.3519	47.0849	56.9784	111.743	38.2191	246.865	84.1844	182.518	22.9617	53.1074	89.4492	81.4122	79.6132	137.306	50.3289	85.2505
H2B2F_HUMAN	Histone H2B type 2-F OS=Homo sapiens OX=9606 GN=HIST2H2BF PE=1 SV=3	41856.1	46655.2	36694.2	36176.8	35484.4	35404.6	39676.5	37358.9	42166.4	31034.7	40857.2	43526.3	29033.1	40180.5	35909.3	27716.1	32871.8	30565.3	45020.7	26932	22687.7	43708.7	33632.9
RS28_HUMAN	40S ribosomal protein S28 OS=Homo sapiens OX=9606 GN=RPS28 PE=1 SV=1	8489.31	8791.09	6556.3	7857.33	7666.42	11758.4	7997.24	5523.45	8034.26	8580.03	6958.66	7272.91	6232.27	7751.12	8528.41	7470.12	7461.96	7219.49	9025.74	4966.85	6346.54	7700.47	5937.69
DAZP1_HUMAN	DAZ-associated protein 1 OS=Homo sapiens OX=9606 GN=DAZAP1 PE=1 SV=1	252.598	447.804	514.162	343.203	514.298	468.413	512.907	170.318	198.814	814.088	201.455	416.268	628.476	601.459	199.366	1147.77	609.086	273.424	174.321	406.62	362.535	429.273	470.99
H2AJ_HUMAN	Histone H2A.J OS=Homo sapiens OX=9606 GN=H2AFJ PE=1 SV=1	5618.25	10879.9	4511.37	7421.84	7382.8	15584.9	6403.13	6053.31	4756.59	3784.5	3942.73	5684.58	2761.22	11010.6	10744.5	3414.17	4689.94	4321.23	3604.7	3211.53	3993.39	9274.88	6250.35
RL32_HUMAN	60S ribosomal protein L32 OS=Homo sapiens OX=9606 GN=RPL32 PE=1 SV=2	2103.87	2521.08	3292.4	3142.54	3014.63	3726.99	2324.6	2366.68	3124.8	566.872	3755.51	2683.12	1865.97	2687.8	2191.3	466.064	1294.21	1364.02	2800.89	1642.18	1662.59	3062.19	1828.86
HDGR2_HUMAN	Hepatoma-derived growth factor-related protein 2 OS=Homo sapiens OX=9606 GN=HDGFL2 PE=1 SV=1	803.697	1170.32	1130.06	834.766	1257.82	815.193	981.313	647.746	790.328	1130.7	615.058	877.408	595.78	775.645	870.749	1338.13	514.033	496.536	857.498	586.644	728.004	741.808	1045.48
HNRPD_HUMAN	Heterogeneous nuclear ribonucleoprotein D0 OS=Homo sapiens OX=9606 GN=HNRNPD PE=1 SV=1	10762.6	15797.6	19093.5	12012.8	12535.5	10587.7	15433.9	11262.9	13099.7	10183.3	3400.07	15523.8	15809.9	8713.88	9696.98	5224.89	6870.81	4717.43	11509.7	8928.98	8004.8	9975.7	13318.2
NUCKS_HUMAN	Nuclear ubiquitous casein and cyclin-dependent kinase substrate 1 OS=Homo sapiens OX=9606 GN=NUCKS1 PE=1 SV=1	5855.02	2820.01	5445.03	3814.61	5160.36	2348.53	4546.45	1728.61	2900.05	5944.74	1844.84	2974.74	2712.13	9391.99	3633.55	12134	3954.05	3345.42	5828.43	2529.04	2011.44	6084.3	3772.38
GTF2I_HUMAN	General transcription factor II-I OS=Homo sapiens OX=9606 GN=GTF2I PE=1 SV=2	204.976	306.709	208.345	210.332	169.15	244.553	201.64	94.6739	174.187	228.177	1617.34	160.109	693.688	451.021	404.931	268.239	469.783	201.947	289.914	226.814	338.745	458.8	356.916
HNRPQ_HUMAN	Heterogeneous nuclear ribonucleoprotein Q OS=Homo sapiens OX=9606 GN=SYNCRIP PE=1 SV=2	121.598	71.0888	148.232	27.4567	51.3232	176.095	137.975	35.1833	95.744	310.463	3.37015	42.9763	208.445	167.121	12.8676	58.2434	106.795	11.9648	8.16809	94.6351	128.33	42.4987	0
CALM1_HUMAN	Calmodulin-1 OS=Homo sapiens OX=9606 GN=CALM1 PE=1 SV=1	891.857	1628.21	2158.53	2582.98	1306.96	4358.52	1421.23	694.95	2182.62	832.367	305.971	2092.85	1369.64	1813.98	2168.67	342.487	461.95	1411.94	1416.52	2222.93	1217.76	1369.74	2191.59
PSMD2_HUMAN	26S proteasome non-ATPase regulatory subunit 2 OS=Homo sapiens OX=9606 GN=PSMD2 PE=1 SV=3	0	21.8837	50.2633	44.2102	7.77841	82.1367	23.5476	0	3.83876	0	58.9687	0	7.61468	41.2784	0	0	0	0	0	21.4134	13.1197	19.3111	62.0892
IF1AX_HUMAN	Eukaryotic translation initiation factor 1A, X-chromosomal OS=Homo sapiens OX=9606 GN=EIF1AX PE=1 SV=2	1855.6	1279.7	2492.98	630.832	2128.5	1090.2	311.994	894.097	980.927	838.541	636.849	502.222	943.372	87.0949	1234.72	586.594	860.65	411.575	390.464	781.868	335.408	131.094	1795.5
SRRM1_HUMAN	Serine/arginine repetitive matrix protein 1 OS=Homo sapiens OX=9606 GN=SRRM1 PE=1 SV=2	481.652	523.286	1090.71	740.59	583.399	1215.77	602.328	257.805	404.175	1010.05	780.88	854.169	614.801	569.844	380.649	1005.68	397.053	372.558	377.065	435.368	543.874	305.916	644.405
PABP2_HUMAN	Polyadenylate-binding protein 2 OS=Homo sapiens OX=9606 GN=PABPN1 PE=1 SV=3	1720.56	2075.92	2004.84	1823.17	1864.12	1846.64	1839.05	1210.24	1881.42	2268.78	1073.31	2054.05	1333.48	1929.55	1146.65	1821.55	1279.65	893.159	1907.85	1390.19	1161.47	1465.47	2142.24
TDIF2_HUMAN	Deoxynucleotidyltransferase terminal-interacting protein 2 OS=Homo sapiens OX=9606 GN=DNTTIP2 PE=1 SV=2	411.19	487.673	493.603	526.188	301.537	285.229	485.271	277.848	369.081	394.932	403.86	410.048	426.811	267.847	291.989	371.752	280.125	400.363	438.284	291.005	384.277	247.895	363.241
EIFCL_HUMAN	Eukaryotic translation initiation factor 3 subunit C-like protein OS=Homo sapiens OX=9606 GN=EIF3CL PE=1 SV=1	94.3677	93.5241	115.209	85.0542	64.2538	134.927	114.749	28.8119	75.0725	88.378	43.7071	84.1325	231.132	145.232	19.2632	140.094	181.285	61.7	24.5743	62.6712	41.9389	111.758	128.897
K1C9_HUMAN	Keratin, type I cytoskeletal 9 OS=Homo sapiens OX=9606 GN=KRT9 PE=1 SV=3	0.392897	35.7045	46.2995	1.11561	125.414	0	0.0407967	22.6163	112.45	9.94865	123.964	26.8458	40.4026	1.54428	3.49407	0	26.3911	15.9016	13.9733	17.9342	73.9796	0	26.5086
PHF5A_HUMAN	PHD finger-like domain-containing protein 5A OS=Homo sapiens OX=9606 GN=PHF5A PE=1 SV=1	1930.44	3359.71	2426.5	2288.35	1419.26	1976.21	2700.33	1717.03	1688.2	3346.87	2267.9	2154.22	2203.78	2230.92	1110.22	2149.8	1809.51	1142.65	1480.04	2160.34	1200.39	1853.4	2444.84
FCF1_HUMAN	rRNA-processing protein FCF1 homolog OS=Homo sapiens OX=9606 GN=FCF1 PE=2 SV=1	1495.09	1424.7	1436.4	1160	1018.57	1093.81	1282.32	1327.24	1210.94	481.933	1655.84	1520.89	980.697	1584.55	1106.9	223.421	531.81	344.132	1308.78	771.597	1022.93	1299.3	952.007
GLYR1_HUMAN	Putative oxidoreductase GLYR1 OS=Homo sapiens OX=9606 GN=GLYR1 PE=1 SV=4	492.234	836.001	507.026	489.322	655.203	520.608	675.191	586.185	589.33	786.319	247.196	501.116	705.461	406.346	411.085	875.966	530.484	577.571	371.546	403.779	331.177	505.492	394.694
PUR6_HUMAN	Multifunctional protein ADE2 OS=Homo sapiens OX=9606 GN=PAICS PE=1 SV=3	0	48.5494	0	146.273	93.2731	399.354	95.8633	0	0	0	0	43.5696	0	44.7587	0	87.8118	0	0	0	0	0	134.155	139.166
RL5_HUMAN	60S ribosomal protein L5 OS=Homo sapiens OX=9606 GN=RPL5 PE=1 SV=3	13858.8	17836.4	13916.7	9476.18	11447.9	13239.8	12627.8	10201.6	12851.3	14877.5	8300.74	13544.4	14259.5	12429.9	12529	12078.5	12217.1	11814.1	13232.2	8255.4	7119.73	12730.1	11058.2
DDX52_HUMAN	Probable ATP-dependent RNA helicase DDX52 OS=Homo sapiens OX=9606 GN=DDX52 PE=1 SV=3	336.843	871.385	467.18	508.898	518.162	366.124	711.21	484.275	414.719	607.762	524.037	549.966	792.488	643.905	361.046	522.186	437.193	334.001	409.432	380.107	305.939	566.348	441.989
LN28A_HUMAN	Protein lin-28 homolog A OS=Homo sapiens OX=9606 GN=LIN28A PE=1 SV=1	1635.11	1822.63	2913.28	2312.27	1849.95	2473.86	1760.92	951.149	1854	1867.16	1105.37	2278.17	4690.04	1059.04	2334.63	3331.33	835.075	2724.45	2792.9	2541.34	2959.75	1692.5	2844.26
NU133_HUMAN	Nuclear pore complex protein Nup133 OS=Homo sapiens OX=9606 GN=NUP133 PE=1 SV=2	161.697	696.924	381.408	503.387	157.895	620.68	789.709	96.3649	106.679	487.671	313.61	341.021	215.226	428.222	9.2875	801.927	266.412	175.003	64.5544	170.75	31.942	237.685	292.483
PCBP2_HUMAN	Poly(rC)-binding protein 2 OS=Homo sapiens OX=9606 GN=PCBP2 PE=1 SV=1	522.735	923.881	1058.81	551.682	874.865	835.754	893.771	621.732	707.983	566.875	86.9202	884.802	730.904	309.678	445.755	385.232	525.298	267.509	572.301	577.461	274.649	747.018	952.276
SRSF1_HUMAN	Serine/arginine-rich splicing factor 1 OS=Homo sapiens OX=9606 GN=SRSF1 PE=1 SV=2	5594.26	4659.96	10661	4409.39	9113.1	12530.7	7509.46	2532.08	8350.02	12904.4	4595.22	11135.9	3875.21	6947.18	4153.17	12446.4	4916.54	3793.54	5358.53	3485.32	4481.74	4203.47	5807.08
H12_HUMAN	Histone H1.2 OS=Homo sapiens OX=9606 GN=H1-2 PE=1 SV=2	85038.7	94991.2	70177.6	69673.5	88231.2	88666.6	74615.3	72106.3	64391.5	105534	66512.4	75679	68093.6	85254.8	103663	116062	100386	121210	83209.2	83653.5	76387.5	78407	82298
RBM4B_HUMAN	RNA-binding protein 4B OS=Homo sapiens OX=9606 GN=RBM4B PE=1 SV=1	393.497	488.157	356.281	295.203	242.842	380.239	316.414	289.849	439.223	394.822	477.259	309.608	602.427	386.799	425.436	339.486	489.503	262.184	381.961	326.77	427.266	279.325	459.033
SPF30_HUMAN	Survival of motor neuron-related-splicing factor 30 OS=Homo sapiens OX=9606 GN=SMNDC1 PE=1 SV=1	1004.19	1484.29	1043.98	804.366	475.602	453.007	952.398	684.106	597.574	1763.79	470.466	865.553	1278.87	1554.4	567.432	1776.02	1627.33	721.855	757.8	836.371	375.486	1323.18	1044.24
SMCA4_HUMAN	Transcription activator BRG1 OS=Homo sapiens OX=9606 GN=SMARCA4 PE=1 SV=2	4.37886	0	0	0	0	0	0	0	0	6.50048	10.0753	0	4.63594	9.02652	0.273504	90.5027	0	22.1192	2.00221	0	0	18.9297	0
TCPB_HUMAN	T-complex protein 1 subunit beta OS=Homo sapiens OX=9606 GN=CCT2 PE=1 SV=4	102.673	192.234	248.44	172.17	233.154	358.508	215.013	74.9485	131.317	111.785	316.928	130.889	350	119.957	66.4152	113.568	166.598	65.1906	72.7864	239.34	88.5226	109.339	246.89
ARGL1_HUMAN	Arginine and glutamate-rich protein 1 OS=Homo sapiens OX=9606 GN=ARGLU1 PE=1 SV=1	2050.88	3191.62	3008.96	2029.17	1553.85	1696.43	1890.51	1055.05	2848.95	4226.01	1898.25	2763.17	1929.95	2102.93	2264.44	4697.89	2731.4	1781.09	1955.71	1203.12	1696.99	1663.92	2302.95
XRCC6_HUMAN	X-ray repair cross-complementing protein 6 OS=Homo sapiens OX=9606 GN=XRCC6 PE=1 SV=2	3483.71	4108.14	4493.17	3081.13	3916.77	3406.86	4002.62	2587.54	3778.92	4237.42	862.43	4972.14	4004.44	2829.1	2866.59	5276.35	3153.34	2608.3	2962.9	2560.4	1681.41	2902.33	3266.29
RRP36_HUMAN	Ribosomal RNA processing protein 36 homolog OS=Homo sapiens OX=9606 GN=RRP36 PE=1 SV=1	871.623	787.445	663.127	819.824	774.772	1083.59	689.975	692.638	776.654	625.653	777.583	744.587	460.229	1457.42	767.364	1041	817.857	685.977	795.24	566.601	617.912	780.59	544.801
CTNA1_HUMAN;CTNA2_HUMAN	Catenin alpha-1 OS=Homo sapiens OX=9606 GN=CTNNA1 PE=1 SV=1	614.479	777.074	778.478	512.744	519.57	441.535	664.369	637.449	861.977	869.946	578.59	809.452	842.997	507.779	528.119	735.897	779.629	661.932	496.024	802.347	451.346	492.539	684.241
TFAM_HUMAN	Transcription factor A, mitochondrial OS=Homo sapiens OX=9606 GN=TFAM PE=1 SV=1	6531.43	9022.7	7237.62	7522.51	8003.61	7277.01	7201.82	7565.99	8627.3	3812.54	3476.92	7339.5	6952.45	6983.79	9943.85	3755.04	7376.86	6533.45	9026.45	6854.29	7556.03	9650.62	7156.51
TPR_HUMAN	Nucleoprotein TPR OS=Homo sapiens OX=9606 GN=TPR PE=1 SV=3	0	0	0	6.20378	0	2.43974	0	0	0	1.37571	0	0	0	100.744	0	2.31949	0	0	0	0	0	0	0
EXOS8_HUMAN	Exosome complex component RRP43 OS=Homo sapiens OX=9606 GN=EXOSC8 PE=1 SV=1	200.563	730.856	414.056	433.449	310.861	338.546	506.955	204.341	244.658	524.254	503.438	327.901	554.361	0	132.895	336.956	425.283	260	205.672	339.752	161.334	318.703	360.422
LIN7C_HUMAN	Protein lin-7 homolog C OS=Homo sapiens OX=9606 GN=LIN7C PE=1 SV=1	474.204	827.387	660.947	662.25	379.996	438.725	668.785	632.835	891.786	640.125	703.114	763.29	828.377	823.287	507.007	657.821	581.762	414.81	482.556	713.163	449.382	835.715	677.284
CHERP_HUMAN	Calcium homeostasis endoplasmic reticulum protein OS=Homo sapiens OX=9606 GN=CHERP PE=1 SV=3	11.8426	161.893	134.716	157.639	136.606	318.515	249.246	10.6353	35.314	257.729	72.7765	71.4601	0	209.095	17.6563	138.74	70.1345	39.665	7.95591	33.4124	6.11046	121.44	121.008
DHB4_HUMAN	Peroxisomal multifunctional enzyme type 2 OS=Homo sapiens OX=9606 GN=HSD17B4 PE=1 SV=3	1778.63	3856.47	2627.71	2238.86	2743.42	2868.59	2767.75	1986.28	2260.29	1810.05	2260	1894.19	3427.27	2777.78	2010.3	2247.96	2184.23	2046.91	2675.11	3221.34	1444.94	3147.86	3922.09
SF3A1_HUMAN	Splicing factor 3A subunit 1 OS=Homo sapiens OX=9606 GN=SF3A1 PE=1 SV=1	702.631	1972.87	1431.2	1551.84	947.977	1399.92	1764.97	826.609	957.107	2100.92	1414.49	1364.33	1493.68	1395.32	437.681	1928.67	1421.72	719.352	619.702	1101.29	739.675	1141.55	1200.82
RED_HUMAN	Protein Red OS=Homo sapiens OX=9606 GN=IK PE=1 SV=3	277.204	721.483	686.705	674.465	481.196	804.697	823.913	256.683	363.203	884.635	538.562	573.582	481.273	482.01	265.385	891.162	464.012	372.374	369.181	378.442	308.828	415.879	646.858
H2B3B_HUMAN	Histone H2B type 3-B OS=Homo sapiens OX=9606 GN=HIST3H2BB PE=1 SV=3	11807.3	9101.1	9331.91	8831.5	8104.36	6349.87	6739.32	9914.68	11527.8	8490.86	7826.32	8940.83	8070.79	6435.02	9598.87	5997.07	8082.26	8057.29	10643	7945.91	8243.77	7302.51	7931.95
GBRAP_HUMAN	Gamma-aminobutyric acid receptor-associated protein OS=Homo sapiens OX=9606 GN=GABARAP PE=1 SV=1	321.319	196.503	359.812	196.833	197.773	258.006	193.856	242.25	321.179	80.1959	377.207	273.084	137.516	361.581	171.533	56.0765	136.224	47.0657	208.863	134.402	196.739	301.246	215.711
G3BP1_HUMAN	Ras GTPase-activating protein-binding protein 1 OS=Homo sapiens OX=9606 GN=G3BP1 PE=1 SV=1	968.316	487.884	1337.06	669.94	1246.37	1864.79	544.062	199.033	952.406	586.948	463.543	894.03	1225.55	480.855	929.204	1122.4	706.22	784.486	941.009	614.533	999.41	274.529	1019.76
CS025_HUMAN	UPF0449 protein C19orf25 OS=Homo sapiens OX=9606 GN=C19orf25 PE=1 SV=2	580.03	1046.15	662.515	958.637	708.088	978.287	852.139	657.619	680.342	530.789	1130.03	727.51	643.052	820.901	551.907	795.079	677.066	781.583	612.506	594.786	577.865	774.73	660.714
RS3A_HUMAN	40S ribosomal protein S3a OS=Homo sapiens OX=9606 GN=RPS3A PE=1 SV=2	4731.96	5473.72	6962.22	4083.74	5126.12	5217.26	5438.58	3658.58	5085.66	5159.76	2293.74	5094.09	6665.52	3051	4421.21	5181.76	4840.36	2716.13	4942.04	4169.09	3725.42	4274.99	6046.41
RTRAF_HUMAN	RNA transcription, translation and transport factor protein OS=Homo sapiens OX=9606 GN=RTRAF PE=1 SV=1	537.519	518.586	1017	1023.13	770.1	1333.66	581.191	523.201	593.235	525.253	2450.81	714.759	623.196	958.104	630.173	491.16	421.004	274.345	463.92	644.901	801.779	468.572	708.476
PININ_HUMAN	Pinin OS=Homo sapiens OX=9606 GN=PNN PE=1 SV=5	1985	3501.01	3472.85	2186.15	2276.09	2146.37	2862.51	2098.12	2111.71	3358.13	1238.23	2823.06	2951.07	3517.71	1710.13	4481.07	2717.34	1677.64	2447.17	2398.76	1465.5	2525.51	2871.81
GANAB_HUMAN	Neutral alpha-glucosidase AB OS=Homo sapiens OX=9606 GN=GANAB PE=1 SV=3	151.18	386.86	340.472	268.285	176.93	251.61	303.908	156.07	199.179	127.712	274.431	166.06	586.897	429.592	136.559	298.179	217.612	129.661	183.792	472.002	165.404	516.674	590.67
LSM7_HUMAN	U6 snRNA-associated Sm-like protein LSm7 OS=Homo sapiens OX=9606 GN=LSM7 PE=1 SV=1	194.146	679.409	409.807	518.431	173.894	190.132	354.08	382.714	216.194	451.961	107.139	464.843	480.42	454.362	328.338	383.536	280.386	94.3742	232.33	352.445	30.6905	369.514	461.144
RPC22_HUMAN	Protein POLR1D, isoform 2 OS=Homo sapiens OX=9606 GN=POLR1D PE=1 SV=1	44.0857	362.116	215.734	586.109	588.766	862.42	303.109	138.68	118.338	175.043	435.371	156.658	305.927	286.117	158.446	327.681	360.369	228.714	118.611	201.878	147.631	281.993	197.464
YBOX3_HUMAN	Y-box-binding protein 3 OS=Homo sapiens OX=9606 GN=YBX3 PE=1 SV=4	573.407	308.694	886.422	338.188	847.006	1047.06	381.449	301.511	624.7	1138.59	427.903	606.4	720.57	258.334	400.308	939.961	639.396	357.591	565.898	330.53	505.224	152.415	440.561
CHMP5_HUMAN	Charged multivesicular body protein 5 OS=Homo sapiens OX=9606 GN=CHMP5 PE=1 SV=1	594.643	506.595	376.829	541.581	618.765	636.841	455.838	550.54	718.171	345.197	185.788	524.276	573.855	249.533	669.488	173.567	336.84	464.794	538.006	426.578	426.436	367.334	441.872
ACTG_HUMAN;ACTB_HUMAN;ACTA_HUMAN	Actin, cytoplasmic 2 OS=Homo sapiens OX=9606 GN=ACTG1 PE=1 SV=1	14263.1	32857.4	44665.5	30353.1	17692.3	33059.5	35483.9	12300.5	21170	19166.3	20745.7	30433.5	42113.3	43928.5	12860.3	44188	41232.3	16793.3	17168.4	38865.9	13619.6	28956.8	58814.6
NOC2L_HUMAN	Nucleolar complex protein 2 homolog OS=Homo sapiens OX=9606 GN=NOC2L PE=1 SV=4	306.274	399.138	583.467	452.617	28.635	464.966	480.443	154.734	306.323	777.391	128.33	439.58	354.988	46.7018	163.319	371.629	62.9811	351.96	121.838	187.701	206.569	56.4065	191.852
MPP8_HUMAN	M-phase phosphoprotein 8 OS=Homo sapiens OX=9606 GN=MPHOSPH8 PE=1 SV=2	314.242	395.861	397.282	303.062	190.576	65.5579	317.264	302.093	303.315	660.578	281.859	391.999	204.277	319.55	231.9	592.834	189.872	194.099	251.349	235.571	199.499	251.685	268.733
WDR43_HUMAN	WD repeat-containing protein 43 OS=Homo sapiens OX=9606 GN=WDR43 PE=1 SV=3	102.173	221.941	325.068	157.644	156.825	9.36733	216.795	140.128	241.576	0.108272	6.44955	165.371	287.271	25.932	62.1877	0	1.78919	0	117.544	161.278	127.094	50.043	165.6
HNRPL_HUMAN	Heterogeneous nuclear ribonucleoprotein L OS=Homo sapiens OX=9606 GN=HNRNPL PE=1 SV=2	2002.32	2164.28	3102.21	1600.54	1780.6	1514.16	1827.25	1163.1	1326.42	2414.45	1064.61	2437.94	2329.82	1011.29	1523.64	1809.07	1297.59	1562.73	1278.05	1735.17	1725.59	1365.73	1741.55
RS26L_HUMAN;RS26_HUMAN	Putative 40S ribosomal protein S26-like 1 OS=Homo sapiens OX=9606 GN=RPS26P11 PE=5 SV=1	2495.15	1262.33	3037.66	2689.22	358.481	1203.89	256.67	620.413	1357.07	364.346	2278.84	1969.12	1924.22	659.728	1692.22	20.3613	621.886	2052.91	1783.88	1015.27	2468.48	963.173	1372.3
SNR40_HUMAN	U5 small nuclear ribonucleoprotein 40 kDa protein OS=Homo sapiens OX=9606 GN=SNRNP40 PE=1 SV=1	762.313	1184.29	1157.52	837.303	646.398	1276.29	1146.49	547.069	626.173	1195.66	924.67	857.611	1008.17	1171.29	553.614	1784.22	1085.15	886.412	875.84	741.982	594.65	868.675	1019.24
DDX50_HUMAN	ATP-dependent RNA helicase DDX50 OS=Homo sapiens OX=9606 GN=DDX50 PE=1 SV=1	32.6899	105.998	64.2045	65.7539	67.3309	118.524	83.9601	33.2726	35.7021	66.6198	88.3336	58.5704	71.5009	69.4583	28.7786	47.8008	40.1192	31.3673	68.7418	80.6901	41.1803	64.1959	84.4587
H2A2B_HUMAN	Histone H2A type 2-B OS=Homo sapiens OX=9606 GN=HIST2H2AB PE=1 SV=3	36869	27263.9	26982.2	27141.3	36401.5	29568.6	31375.8	35000.7	41010.4	42042.4	16743.2	27511.5	36488.6	25495.8	25255.6	29124	28147	27401.9	23377.8	27670.8	29392.6	26341.4	19210.8
GBB1_HUMAN	Guanine nucleotide-binding protein G(I)/G(S)/G(T) subunit beta-1 OS=Homo sapiens OX=9606 GN=GNB1 PE=1 SV=3	438.318	849.613	1313.86	957.091	923.434	1534.57	1405.73	662.003	599.509	563.346	1061.7	828.952	1375.28	1042.48	427.355	304.91	319.8	227.514	581.311	1198.37	879.105	664.369	1713.33
ROA2_HUMAN	Heterogeneous nuclear ribonucleoproteins A2/B1 OS=Homo sapiens OX=9606 GN=HNRNPA2B1 PE=1 SV=2	1311.4	1069.02	1828.05	1019.2	1444.08	1718.39	1200.21	485.855	919.629	2371.99	815.546	1452	1951.16	1073.51	899.763	2502.21	1999.4	1195.67	676.287	1041.95	1583.59	758.111	1925.68
RS8_HUMAN	40S ribosomal protein S8 OS=Homo sapiens OX=9606 GN=RPS8 PE=1 SV=2	17101.5	13226.2	13618.2	10969.4	13618.5	12320	11657.9	9866.17	13129.8	14332.8	11306.8	12913.6	10321.1	14446.7	11187	13937.9	12830	8891.15	15037.3	8209.15	9984.88	14579.4	11478.9
WDR18_HUMAN	WD repeat-containing protein 18 OS=Homo sapiens OX=9606 GN=WDR18 PE=1 SV=2	406.899	456.553	519.187	389.345	488.202	257.75	160.827	357.544	424.678	788.529	432.958	365.838	337.782	0	274.797	630.824	262.652	259.66	367.47	345.786	276.526	0	297.961
DDX1_HUMAN	ATP-dependent RNA helicase DDX1 OS=Homo sapiens OX=9606 GN=DDX1 PE=1 SV=2	5.6034	68.6481	111.414	82.8919	96.262	343.18	163.053	21.4371	27.5705	68.6257	28.9499	96.941	98.3359	41.2494	38.2729	103.336	24.3944	16.0336	74.2783	29.0957	25.2645	35.5781	73.7763
SAS10_HUMAN	Something about silencing protein 10 OS=Homo sapiens OX=9606 GN=UTP3 PE=1 SV=1	335.792	517.415	349.342	389.502	238.603	172.616	483.433	391.04	294.972	584.527	271.798	342.056	548.909	314.927	133.155	506.757	326.348	263.806	267.116	280.618	238.853	271.756	218.56
2AAA_HUMAN	Serine/threonine-protein phosphatase 2A 65 kDa regulatory subunit A alpha isoform OS=Homo sapiens OX=9606 GN=PPP2R1A PE=1 SV=4	9.57196	3.94112	20.7253	11.593	1.86696	19.2891	18.0659	6.16467	8.11342	0	6.30133	10.9438	24.9411	23.3319	8.7592	3.32066	16.0209	0	3.85287	15.0695	2.52315	8.09522	31.8142
ACTBL_HUMAN	Beta-actin-like protein 2 OS=Homo sapiens OX=9606 GN=ACTBL2 PE=1 SV=2	6.23585	22.2433	61.7983	27.8852	15.1706	27.5256	36.933	42.9199	155.911	244.715	18.1598	17.7687	1343.78	43.1096	8.85781	399.624	30.0793	3.58173	12.8602	173.08	227.301	31.5618	69.5166
MFR1L_HUMAN	Mitochondrial fission regulator 1-like OS=Homo sapiens OX=9606 GN=MTFR1L PE=1 SV=2	43.6011	214.862	111.806	105.733	63.0087	73.3561	174.194	52.3175	76.8573	146.891	73.8213	102.359	159.256	195.045	55.1014	278.073	114.291	95.1229	75.1469	88.5492	71.6822	153.133	148.34
CTND1_HUMAN	Catenin delta-1 OS=Homo sapiens OX=9606 GN=CTNND1 PE=1 SV=1	265.546	644.993	487.722	431.363	442.567	762.432	618.04	356.797	290.24	442.118	531.479	452.396	764.592	501.377	408.106	496.395	523.343	376.837	368.231	565.899	461.983	393.711	597.53
SERA_HUMAN	D-3-phosphoglycerate dehydrogenase OS=Homo sapiens OX=9606 GN=PHGDH PE=1 SV=4	16.5849	0	49.7051	17.6053	62.7151	51.4407	16.5916	32.9026	29.6049	0	44.4298	42.3325	192.109	103.131	87.4139	12.7768	106.894	0	32.2016	59.028	68.8221	33.707	126.468
SCFD1_HUMAN	Sec1 family domain-containing protein 1 OS=Homo sapiens OX=9606 GN=SCFD1 PE=1 SV=4	159.704	240.847	323.767	275.669	243.694	342.696	282.061	240.085	291.755	223.744	48.3503	264.958	277.847	257.296	147.834	141.412	163.813	147.596	222.824	205.509	248.492	203.976	246.444
NDUB1_HUMAN	NADH dehydrogenase [ubiquinone] 1 beta subcomplex subunit 1 OS=Homo sapiens OX=9606 GN=NDUFB1 PE=1 SV=1	0	0	0	0	0	0	0	0	0	0	569.562	0	0	39.0839	0	0	0	0	0	0	0	0	0
SP16H_HUMAN	FACT complex subunit SPT16 OS=Homo sapiens OX=9606 GN=SUPT16H PE=1 SV=1	132.163	185.902	226.305	44.4553	0	29.0477	157.429	41.8492	123.06	318.809	87.8729	312.751	165.705	196.43	72.0608	209.545	98.6902	115.889	180.95	72.1702	87.7445	73.1611	205.942
UVRB_MYCPE	UvrABC system protein B OS=Mycoplasma penetrans (strain HF-2) OX=272633 GN=uvrB PE=3 SV=1	22735.4	16150.5	14832.1	14977.5	11887.9	22663.2	21582.3	35613	51340.6	46541.1	7027.88	17108.8	43585.9	18846.4	14676.5	46518.9	23340.5	27826.6	34562.8	29977.5	63315.8	24134.3	9697.58
PFD6_HUMAN	Prefoldin subunit 6 OS=Homo sapiens OX=9606 GN=PFDN6 PE=1 SV=1	227.933	193.557	190.866	254.087	117.895	162.463	85.33	143.548	214.181	43.9336	478.871	175.515	197.782	247.357	238.271	234.177	354.748	157.189	160.029	157.305	215.139	335.942	244.083
RS30_HUMAN	40S ribosomal protein S30 OS=Homo sapiens OX=9606 GN=FAU PE=1 SV=1	6150.15	3928.19	4842.02	6988.65	5767.62	11626.3	4072.91	4165.85	4857.34	3972.58	4430.85	5546.89	4748.14	4117.66	5459.03	7405.1	3054.48	4918.6	5327.98	4015.99	6360.13	4751.79	5327.3
NFYA_HUMAN	Nuclear transcription factor Y subunit alpha OS=Homo sapiens OX=9606 GN=NFYA PE=1 SV=2	913.824	882.258	715.477	823.184	687.267	772.782	706.585	531.836	959.632	941.745	684.139	901.279	401.295	656.664	616.734	1213.35	635.053	732.929	694.678	663.39	588.133	633.965	765.658
API5_HUMAN	Apoptosis inhibitor 5 OS=Homo sapiens OX=9606 GN=API5 PE=1 SV=3	313.175	534.555	551.877	608.219	621.981	846.973	588.22	427.9	554.006	792.563	434.946	446.684	560.427	644.39	244.069	826.589	572.179	304.817	383.238	437.65	492.35	564.559	420.848
RS10_HUMAN	40S ribosomal protein S10 OS=Homo sapiens OX=9606 GN=RPS10 PE=1 SV=1	1431.95	1828.17	2606.8	2198.49	2139.47	3100.04	1762.72	1336.14	1747.54	1144.39	3290.05	1802.9	2486.64	2053.3	1886.52	1089.17	1126.37	943.347	1725.01	1864.85	1879.58	1844.54	1801.19
H2AX_HUMAN	Histone H2AX OS=Homo sapiens OX=9606 GN=H2AX PE=1 SV=2	6291.2	6961.41	7904.71	10039.4	3316.62	5585.4	2895.8	3545.45	4256.26	3815.34	11591.1	7361.88	4534.09	4093.84	8060.4	1814.92	3131.41	9704.84	5241.21	4259.45	4801.88	4397.77	5680.24
RUVB1_HUMAN	RuvB-like 1 OS=Homo sapiens OX=9606 GN=RUVBL1 PE=1 SV=1	80.9164	298.209	154.15	209.967	90.8446	121.404	254.259	66.2614	135.67	48.1937	89.8432	128.479	239.926	241.248	39.4536	79.1201	63.884	35.087	136.931	134.925	61.0796	265.852	269.564
HNRPU_HUMAN	Heterogeneous nuclear ribonucleoprotein U OS=Homo sapiens OX=9606 GN=HNRNPU PE=1 SV=6	10696.6	21993.9	20633.7	15870.1	11936.4	10851.5	19876.5	10473.2	11626.4	27727.6	10461.6	18357.7	17614.6	20460.2	9666.8	37219.2	23685.2	16131.4	15774.6	13365.1	9423.89	19344.7	17200.8
SNUT1_HUMAN	U4/U6.U5 tri-snRNP-associated protein 1 OS=Homo sapiens OX=9606 GN=SART1 PE=1 SV=1	510.93	503.978	770.961	253.635	583.069	460.621	452.975	212.438	521.834	550.872	274.146	641.386	499.847	534.916	578.058	774.448	411.937	272.471	563.557	370.557	279.205	416.291	751.08
ML12A_HUMAN;ML12B_HUMAN;MYL9_HUMAN	Myosin regulatory light chain 12A OS=Homo sapiens OX=9606 GN=MYL12A PE=1 SV=2	701.447	513.01	499.514	800.373	832.539	737.376	601.523	518.588	553.42	406.177	457.823	489.876	726.7	947.598	443.135	416.175	626.162	206.494	528.271	735.787	584.628	916.845	924.016
IMA1_HUMAN	Importin subunit alpha-1 OS=Homo sapiens OX=9606 GN=KPNA2 PE=1 SV=1	350.423	862.953	1078.72	458.954	554.71	281.968	835.521	307.711	1077.63	362.555	8.52601	677.772	1401.49	185.273	423.689	205.138	580.328	167.827	314.147	411.849	430.88	261.81	776.047
RL30_HUMAN	60S ribosomal protein L30 OS=Homo sapiens OX=9606 GN=RPL30 PE=1 SV=2	922.786	1035.06	1438.2	1390	224.512	1943.64	1039.06	338.437	1352.59	1259.13	346.706	1141.9	1227.44	220.707	761.775	966.293	292.68	1323.08	744.726	683.051	1067.57	518.544	803.398
TCPA_HUMAN	T-complex protein 1 subunit alpha OS=Homo sapiens OX=9606 GN=TCP1 PE=1 SV=1	74.5493	160.494	158.112	113.756	145.555	202.85	137.177	77.0263	115.22	94.8668	371.103	132.784	282.252	216.819	117.038	171.752	186.798	51.1875	103.041	177.186	81.7456	199.357	257.313
SAFB1_HUMAN	Scaffold attachment factor B1 OS=Homo sapiens OX=9606 GN=SAFB PE=1 SV=4	526.179	518.796	711.33	510.296	450.797	569.62	609.63	405.22	476.509	935.219	1611.44	893.476	422.207	1285.71	413.344	1687.09	721.529	699.023	329.095	937.644	536.836	1311.15	989.608
IF2B2_HUMAN	Insulin-like growth factor 2 mRNA-binding protein 2 OS=Homo sapiens OX=9606 GN=IGF2BP2 PE=1 SV=2	281.823	463.496	437.869	224.103	374.721	343.402	336.236	294.343	333.379	418.087	173.553	409.254	412.744	415.927	377.188	517.735	271.117	344.113	370.178	213.284	262.986	383.683	387.92
OCAD1_HUMAN	OCIA domain-containing protein 1 OS=Homo sapiens OX=9606 GN=OCIAD1 PE=1 SV=1	916.612	1570.99	1334.43	1583.74	1225.82	1706.44	963.223	978.939	1226.23	1765.24	1290.27	872.917	1511.78	1264.25	1069.88	2081.62	1640.68	1306.84	1267.86	1587.64	970.888	1294.42	1435.28
LONP2_HUMAN	Lon protease homolog 2, peroxisomal OS=Homo sapiens OX=9606 GN=LONP2 PE=1 SV=1	21.2265	81.6342	56.9747	26.1116	31.9931	80.0606	130.5	54.4059	33.6978	56.564	36.1667	47.1125	155.99	107.653	12.7404	59.9025	51.6046	50.3465	77.0554	141.654	23.2492	114.604	169.431
CD1E_HUMAN	T-cell surface glycoprotein CD1e, membrane-associated OS=Homo sapiens OX=9606 GN=CD1E PE=1 SV=2	12.8583	266.64	144.624	308.458	0	122.171	0	0	494.955	0	135.524	121.049	540.527	29.0038	274.302	0	0	144.937	305.432	141.493	320.211	59.1448	28.8428
MATR3_HUMAN	Matrin-3 OS=Homo sapiens OX=9606 GN=MATR3 PE=1 SV=2	884.577	1159.53	1047.23	819.974	825.748	1351.01	896.875	538.839	755.635	1357.85	874.941	1066.1	1170.38	1094.9	650.497	1822.31	1054.75	911.991	868.816	934.205	975.805	759.299	1153.09
RS20_HUMAN	40S ribosomal protein S20 OS=Homo sapiens OX=9606 GN=RPS20 PE=1 SV=1	4740.47	4590.15	5217.54	3789.62	3905.02	5271.21	4220.11	3320.75	4766.1	3612.9	4662.35	4192.2	4279.41	4782.57	5134.65	2754.8	3510.99	3035.91	6897.47	4242.95	4117.21	5500.17	4940.8
MSH2_HUMAN	DNA mismatch repair protein Msh2 OS=Homo sapiens OX=9606 GN=MSH2 PE=1 SV=1	55.6899	38.059	134.667	41.9642	45.9934	99.2203	72.2455	22.8681	132.606	26.2145	35.6032	57.9027	134.775	81.6741	34.1293	70.0338	46.5731	15.6615	39.2567	47.2276	99.4218	48.8896	80.9757
MCM3_HUMAN	DNA replication licensing factor MCM3 OS=Homo sapiens OX=9606 GN=MCM3 PE=1 SV=3	0	28.0747	36.6184	32.9256	0	2.48722	0	0	46.0688	0	8.32912	18.6698	16.1858	23.7148	37.5228	4.40864	0	31.1053	10.7289	13.0032	29.8576	48.3812	1.01691
LARP1_HUMAN	La-related protein 1 OS=Homo sapiens OX=9606 GN=LARP1 PE=1 SV=2	151.541	105.727	283.499	172.334	0	123.321	13.8471	37.9231	168.269	0	234.523	176.039	154.744	68.4186	219.865	0	0	247.433	142.034	131.267	161.472	95.4669	10.6301
RAP1A_HUMAN	Ras-related protein Rap-1A OS=Homo sapiens OX=9606 GN=RAP1A PE=1 SV=1	187.242	270.443	222.379	214.591	221.553	163.522	250.787	237.163	221.395	205.882	194.265	201.272	533.551	17.6135	127.034	149.926	170.039	119.087	208.851	361.083	355.782	37.4884	354.332
H15_HUMAN	Histone H1.5 OS=Homo sapiens OX=9606 GN=H1-5 PE=1 SV=3	161398	167822	129619	123734	150209	94243.4	134282	133527	128235	217092	139225	135487	100793	121306	153994	162025	152083	173324	134187	118897	115619	101681	121285
ARPC4_HUMAN	Actin-related protein 2/3 complex subunit 4 OS=Homo sapiens OX=9606 GN=ARPC4 PE=1 SV=3	54.8069	52.8138	138.021	91.9878	45.4105	93.0309	133.308	62.6425	85.8314	60.0378	60.8447	110.129	82.2103	107.746	41.29	115.295	57.5677	28.9948	56.8245	50.6469	97.3627	73.4698	75.3643
ZCH18_HUMAN	Zinc finger CCCH domain-containing protein 18 OS=Homo sapiens OX=9606 GN=ZC3H18 PE=1 SV=2	362.174	389.182	396.177	405.194	561.841	1049.6	344.565	431.752	539.381	366.274	386.257	332.637	391.272	380.934	562.529	398.195	336.122	353.824	502.665	323.534	483.538	337.824	324.005
SODC_HUMAN	Superoxide dismutase [Cu-Zn] OS=Homo sapiens OX=9606 GN=SOD1 PE=1 SV=2	431.055	789.632	1110.72	806.201	21.7619	963.011	577.432	188.503	294.971	661.237	1182.07	663.548	542.624	215.49	260.423	716.734	232.591	334.863	204.985	234.982	126.888	252.835	554.534
HXK1_HUMAN	Hexokinase-1 OS=Homo sapiens OX=9606 GN=HK1 PE=1 SV=3	1302.13	2622.85	1714.51	1842.27	1615.96	1374.29	2202.04	1596.71	1634.72	2616.15	712.408	2345.02	1629.85	2622.9	1582.42	2971.57	1698.79	1740.05	3053.92	1718.88	1457.7	2503.99	2201.75
DJB11_HUMAN	DnaJ homolog subfamily B member 11 OS=Homo sapiens OX=9606 GN=DNAJB11 PE=1 SV=1	87.4544	132.047	138.581	56.9079	96.4994	106.904	128.024	113.675	126.423	110.587	241.328	85.2911	198.501	118.024	60.128	69.9207	106.924	48.3896	57.1874	139.128	78.9119	108.244	174.042
YBOX1_HUMAN	Y-box-binding protein 1 OS=Homo sapiens OX=9606 GN=YBX1 PE=1 SV=3	4752.38	2596.76	7257.81	2648.91	6263.24	6974.84	4087.43	3144.13	4776.43	8118.07	684.106	5258.6	5773.59	3176.89	4412.94	9403.13	5204.7	3907.1	6147.64	3223.15	6081.33	2220.51	3656.97
GLE1_HUMAN	Nucleoporin GLE1 OS=Homo sapiens OX=9606 GN=GLE1 PE=1 SV=2	117.493	307.128	240.709	242.771	120.565	88.0193	273.725	156.957	179.189	303.648	224.981	255.882	213.252	285.992	73.0036	270.948	181.755	163.135	140.313	167.245	80.1116	243.057	181.382
PDIA4_HUMAN	Protein disulfide-isomerase A4 OS=Homo sapiens OX=9606 GN=PDIA4 PE=1 SV=2	99.8838	213.189	319.298	245.898	190.76	254.529	163.451	133.424	208.365	245.254	234.73	103.011	322.915	122.922	16.4826	152.715	156.823	23.637	77.3327	393.517	76.7297	303.357	490.99
DNJC9_HUMAN	DnaJ homolog subfamily C member 9 OS=Homo sapiens OX=9606 GN=DNAJC9 PE=1 SV=1	1407	2556.34	1471.77	887.55	1054.03	813.895	1434.93	1453.02	1266.72	2194.38	547.206	1495.18	1251.83	1352.95	809.769	1863.22	1015.29	800.333	1481.22	947.369	655.696	1382	976.461
MYH9_HUMAN	Myosin-9 OS=Homo sapiens OX=9606 GN=MYH9 PE=1 SV=4	644.207	965.386	921.303	928.142	765.301	978.385	728.891	612.839	692.076	653.587	680.406	648.576	512.599	1278.65	347.763	1931.63	795.472	466.996	450.003	857.275	409.2	1402.79	860.018
PUR9_HUMAN	Bifunctional purine biosynthesis protein PURH OS=Homo sapiens OX=9606 GN=ATIC PE=1 SV=3	4.49602	29.0917	61.0471	29.197	64.5256	58.3694	46.98	13.578	9.82763	2.95695	39.5572	40.4144	7.56899	208.381	15.6121	35.419	0	15.5304	6.08104	19.5646	9.29575	226.345	86.8867
DDX42_HUMAN	ATP-dependent RNA helicase DDX42 OS=Homo sapiens OX=9606 GN=DDX42 PE=1 SV=1	59.7399	97.416	221.098	136.582	0	61.1999	5.29075	6.31174	81.8761	0	99.5108	122.738	44.8911	35.2033	39.3969	0	0	30.6113	24.1895	20.1355	15.8087	29.0526	0
RTCB_HUMAN	RNA-splicing ligase RtcB homolog OS=Homo sapiens OX=9606 GN=RTCB PE=1 SV=1	500.501	661.744	1036.49	502.234	571.537	802.802	698.413	422.508	750.873	635.099	186.695	970.195	776.526	740.52	604.741	620.588	599.41	394.726	601.348	465.532	577.641	885.876	868.761
UTP15_HUMAN	U3 small nucleolar RNA-associated protein 15 homolog OS=Homo sapiens OX=9606 GN=UTP15 PE=1 SV=3	513.374	290.527	333.143	243.216	130.366	220.118	259.771	411.641	214.316	374.125	622.158	232.587	329.473	459.011	135.343	375.468	235.819	320.431	281.991	314.358	293.771	215.254	192.497
SPF45_HUMAN	Splicing factor 45 OS=Homo sapiens OX=9606 GN=RBM17 PE=1 SV=1	1783.06	2505	1851.89	1926.46	1448.81	1878.43	1981.29	1592.19	1814.14	2895.51	543.779	1791.82	1847.82	881.885	1464.91	2090.44	1942.02	1772.59	1744.3	1856.46	1093.58	1430.17	1551.36
GULP1_HUMAN	PTB domain-containing engulfment adapter protein 1 OS=Homo sapiens OX=9606 GN=GULP1 PE=1 SV=1	6993.22	1099.2	926.781	1304.4	674.058	1531.21	350.361	1580.16	887.419	1388.01	22003.9	1087.94	561.193	1277.24	1370.87	1116.19	1986.8	1406.6	1167.11	516.344	6513.47	961.188	728.447
ABCF1_HUMAN	ATP-binding cassette sub-family F member 1 OS=Homo sapiens OX=9606 GN=ABCF1 PE=1 SV=2	266.295	220.74	320.667	229.562	200.71	386.745	333.181	126.847	285.792	285.297	301.305	352.69	403.898	332.551	159.329	458.707	308.716	228.475	240.493	205.527	267.315	265.723	340.74
CTNB1_HUMAN	Catenin beta-1 OS=Homo sapiens OX=9606 GN=CTNNB1 PE=1 SV=1	87.9685	501.508	366.511	170.376	236.389	257.521	438.18	162.967	201.698	380.852	100.453	325.901	737.439	202.837	159.375	365.973	410.969	296.984	127.957	436.118	160.48	206.444	527.606
CCD58_HUMAN	Coiled-coil domain-containing protein 58 OS=Homo sapiens OX=9606 GN=CCDC58 PE=1 SV=1	1304.71	2278.8	1196.99	1503.82	1608.69	2404.17	1443.68	1310.3	1307.6	789.873	3292.54	887.803	2059.75	1261.98	1695.91	838.233	1585.19	1634.69	1417.95	1501.74	648.245	1521.67	1406.81
CALR_HUMAN	Calreticulin OS=Homo sapiens OX=9606 GN=CALR PE=1 SV=1	143.329	850.626	738.448	143.496	83.4926	509.287	994.482	230.838	463.048	275.81	249.494	418.47	1352.6	623.131	104.768	795.576	674.104	224.802	292.405	983.619	155.58	583.293	855.832
PDIA6_HUMAN	Protein disulfide-isomerase A6 OS=Homo sapiens OX=9606 GN=PDIA6 PE=1 SV=1	442.919	1082.57	795.398	913.29	742.037	1207.19	1014.63	466.472	773.607	550.976	1152.44	706.911	1356.76	1238.45	479.916	946.898	723.384	566.893	598.778	1214.07	515.154	1425.89	1345.03
NUP98_HUMAN	Nuclear pore complex protein Nup98-Nup96 OS=Homo sapiens OX=9606 GN=NUP98 PE=1 SV=4	0	56.5618	8.02546	0	0	55.9089	346.285	0	9.56414	19.5313	37.8691	5.24768	0	258.488	0	0	0	0	0	0	0	99.8848	149.895
COF1_HUMAN	Cofilin-1 OS=Homo sapiens OX=9606 GN=CFL1 PE=1 SV=3	687.858	209.068	1358.05	346.049	235.643	11.5904	132.621	278.817	577.107	475.939	495.837	212.159	599.307	391.393	190.598	11.9488	449.279	43.9033	49.2028	591.177	303.685	172.459	439.787
GORS2_HUMAN	Golgi reassembly-stacking protein 2 OS=Homo sapiens OX=9606 GN=GORASP2 PE=1 SV=3	59.5138	122.742	198.803	163.167	0	54.0588	19.6014	29.0276	169.644	0	78.949	113.798	91.1687	31.1081	84.2904	1.67051	0	141.368	96.3886	65.3739	95.3576	47.4414	0.78448
SREK1_HUMAN	Splicing regulatory glutamine/lysine-rich protein 1 OS=Homo sapiens OX=9606 GN=SREK1 PE=1 SV=1	2.57995	34.6563	44.0625	10.1925	0	18.6558	6.41221	3.85142	22.6326	0	31.3595	52.8814	10.29	20.7462	10.7901	1.24614	0	1.63263	6.72648	10.1735	7.09439	14.2947	0
HNRC1_HUMAN	Heterogeneous nuclear ribonucleoprotein C-like 1 OS=Homo sapiens OX=9606 GN=HNRNPCL1 PE=1 SV=1	33.5423	19.2981	29.868	14.1209	31.1814	8.61166	45.069	13.5987	11.2957	51.5881	10.9815	88.6768	56.9135	2.01559	38.6189	17.6392	27.491	21.8256	64.0706	40.9113	24.7929	14.1889	54.5182
PRC2C_HUMAN	Protein PRRC2C OS=Homo sapiens OX=9606 GN=PRRC2C PE=1 SV=4	308.688	362.643	669.338	342.627	722.582	1303.07	421.464	177.231	280.636	319.319	572.028	1405.62	487.667	693.302	433.892	686.418	685.879	435.847	347.687	528.732	316.828	1800.19	866.808
ENPL_HUMAN	Endoplasmin OS=Homo sapiens OX=9606 GN=HSP90B1 PE=1 SV=1	1358.22	2132.25	2140.45	1407.56	1147.86	1962.57	1934.72	1179.49	1781.6	1655.04	839.487	1780.31	2247.34	1718.34	718.253	2971.38	2092.98	1396.82	1239.8	2324.38	739.211	2056.13	2309.26
FXR1_HUMAN	Fragile X mental retardation syndrome-related protein 1 OS=Homo sapiens OX=9606 GN=FXR1 PE=1 SV=3	114.281	77.7062	125.396	56.6977	242.799	326.98	109.992	28.8464	171.305	154.112	42.1625	179.024	179.997	53.345	138.007	127.895	80.7551	67.1072	182.417	71.1095	115.236	38.3209	199.015
SSRP1_HUMAN	FACT complex subunit SSRP1 OS=Homo sapiens OX=9606 GN=SSRP1 PE=1 SV=1	286.016	568.967	200.336	329.722	311.019	693.39	460.139	282.481	196.414	572.185	257.534	277.858	372.742	481.712	150.583	991.182	284.703	492.843	364.931	280.406	367.448	381.434	270.328
H14_HUMAN	Histone H1.4 OS=Homo sapiens OX=9606 GN=H1-4 PE=1 SV=2	29922.4	36122.6	39453.4	35825.7	37689.4	36330.2	34866	36850.1	27381.5	58306	41968.5	33807	43148.6	34171.9	37556.4	54104.3	9151.42	34954.1	29540.1	37679.6	43357	24527.9	38219.8
SOX2_HUMAN;SOX1_HUMAN	Transcription factor SOX-2 OS=Homo sapiens OX=9606 GN=SOX2 PE=1 SV=1	678.725	886.393	932.199	533.363	633.021	1990.49	309.275	396.036	960.203	1321.58	338.895	553.986	992.237	274.764	695.396	675.847	1641.62	1281.09	616.004	834.597	573.131	1295.35	800.899
TOP1_HUMAN	DNA topoisomerase 1 OS=Homo sapiens OX=9606 GN=TOP1 PE=1 SV=2	599.435	752.355	879.804	821.132	921.036	1157.67	753.144	795.875	639.674	682.927	1058.39	639.059	795.693	895.842	959.091	736.715	764.682	429.763	407.343	732.058	1202.36	811.511	1211.06
SRS11_HUMAN	Serine/arginine-rich splicing factor 11 OS=Homo sapiens OX=9606 GN=SRSF11 PE=1 SV=1	457.851	185.3	948.024	138.171	460.145	406.175	322.879	136.376	398.53	259.124	117.27	773.597	190.448	504.466	366.69	433.269	171.591	194.854	509.064	184.532	407.538	326.105	803.884
SIM20_HUMAN	Small integral membrane protein 20 OS=Homo sapiens OX=9606 GN=SMIM20 PE=1 SV=3	69.4443	268.775	212.877	284.365	142.489	341.748	243.971	110.606	176.552	113.109	290.862	116.05	200.029	387.754	119.96	152.53	223.453	75.0247	121.051	62.8163	640.699	284.218	294.423
PYGM_HUMAN	Glycogen phosphorylase, muscle form OS=Homo sapiens OX=9606 GN=PYGM PE=1 SV=6	102.392	52.2129	139.314	79.8695	1.69677	58.1502	36.1161	38.2131	47.9846	67.8012	128.642	70.5718	117.036	8.12984	35.4673	64.8015	44.3563	67.5635	49.5145	82.9374	72.5519	13.8933	75.8826
ZN581_HUMAN	Zinc finger protein 581 OS=Homo sapiens OX=9606 GN=ZNF581 PE=1 SV=1	244.257	289.876	634.488	486.751	11.6037	487.214	277.274	77.8485	265.263	231.758	386.402	370.755	296.518	91.0453	181.323	239.645	85.714	236.84	165.104	140.909	181.098	107.84	306.886
RBM22_HUMAN	Pre-mRNA-splicing factor RBM22 OS=Homo sapiens OX=9606 GN=RBM22 PE=1 SV=1	105.33	138.915	349.348	140.729	0	48.8379	27.0104	68.015	194.575	0	19.2626	212.25	191.758	60.6333	88.8438	4.7139	0	122.496	76.8513	77.5477	90.3444	68.7363	2.64815
CIRBP_HUMAN	Cold-inducible RNA-binding protein OS=Homo sapiens OX=9606 GN=CIRBP PE=1 SV=1	36.3664	229.23	231.464	190.02	0	70.019	4.3624	6.79323	185.046	0	323.711	176.419	214.798	77.9396	166.123	282.75	0	214.107	106.149	151.116	190.355	94.1259	6.38995
TLL2_HUMAN	Tolloid-like protein 2 OS=Homo sapiens OX=9606 GN=TLL2 PE=1 SV=1	9479.54	6770.17	6188.54	6520.28	7756.83	6891.16	6163.22	7173.53	7983.63	6759.89	7049.44	6423.82	4509.15	6669.04	8320.6	7606.36	6647.73	8449.97	7098.56	6093.08	7418.91	5824.06	6752.78
CLH1_HUMAN	Clathrin heavy chain 1 OS=Homo sapiens OX=9606 GN=CLTC PE=1 SV=5	33.634	51.005	72.9212	24.2097	19.6872	39.5118	27.046	21.1638	57.6527	18.9953	72.4625	30.9193	66.5574	33.998	25.5479	15.4863	22.6338	14.6775	17.2042	56.8503	22.4918	25.7202	79.5374
IF2_MYCMO	Translation initiation factor IF-2 OS=Mycoplasma mobile (strain ATCC 43663 / 163K / NCTC 11711) OX=267748 GN=infB PE=3 SV=1	219.768	280.205	402.549	313.855	108.129	46.7836	248.015	86.5338	139.688	348.196	157.937	134.848	445.495	165.001	25.1828	356.561	329.343	111.237	104.928	208.247	147.831	119.826	246.528
RBP56_HUMAN	TATA-binding protein-associated factor 2N OS=Homo sapiens OX=9606 GN=TAF15 PE=1 SV=1	69.153	174.946	213.494	166.298	0	64.29	3.78887	22.0736	215.356	0	185.749	192.602	149.83	50.7001	162.462	180.545	0	203.568	74.4083	138.977	175.243	62.0784	10.012
RPAB2_HUMAN	DNA-directed RNA polymerases I, II, and III subunit RPABC2 OS=Homo sapiens OX=9606 GN=POLR2F PE=1 SV=1	13.4418	83.7439	7.16774	62.4979	0	9.32503	57.5634	4.18498	4.14306	109.169	24.8505	15.1724	78.6617	79.1825	0	36.9046	115.621	26.9458	0	33.6681	3.75903	59.9734	40.6817
UFL1_HUMAN	E3 UFM1-protein ligase 1 OS=Homo sapiens OX=9606 GN=UFL1 PE=1 SV=2	29.439	141.526	175.073	136.441	104.852	134.938	176.311	95.8771	96.4242	87.0664	126.35	136.467	193.318	182.764	93.0849	105.016	85.4917	23.6433	91.2517	203.085	90.0542	109.501	209.271
FA98A_HUMAN	Protein FAM98A OS=Homo sapiens OX=9606 GN=FAM98A PE=1 SV=1	570.467	398.88	564.171	157.417	350.252	345.149	548.327	254.063	593.699	978.767	56.6026	681.458	351.151	195.117	208.547	962.043	306.439	201.134	365.926	334.431	426.589	346.931	360.548
RAIN_HUMAN	Ras-interacting protein 1 OS=Homo sapiens OX=9606 GN=RASIP1 PE=1 SV=1	2056.83	1147.69	777.406	2128.55	1951.71	2599.5	1290.42	1182.19	661.707	1097.65	9670.36	1543.02	541.727	2367.27	1594.34	1919.68	2087.19	1952.65	1108.35	764.372	3518.66	2035.99	1293.35
BAG2_HUMAN	BAG family molecular chaperone regulator 2 OS=Homo sapiens OX=9606 GN=BAG2 PE=1 SV=1
CHM4B_HUMAN	Charged multivesicular body protein 4b OS=Homo sapiens OX=9606 GN=CHMP4B PE=1 SV=1
CSRN1_HUMAN	Cysteine/serine-rich nuclear protein 1 OS=Homo sapiens OX=9606 GN=CSRNP1 PE=1 SV=2
DEFI6_HUMAN	Differentially expressed in FDCP 6 homolog OS=Homo sapiens OX=9606 GN=DEF6 PE=1 SV=1
EFC4A_HUMAN	EF-hand calcium-binding domain-containing protein 4A OS=Homo sapiens OX=9606 GN=CRACR2B PE=1 SV=3
ENOB_HUMAN	Beta-enolase OS=Homo sapiens OX=9606 GN=ENO3 PE=1 SV=5
ENOG_HUMAN	Gamma-enolase OS=Homo sapiens OX=9606 GN=ENO2 PE=1 SV=3
FBX41_HUMAN	F-box only protein 41 OS=Homo sapiens OX=9606 GN=FBXO41 PE=2 SV=5
GATB_HUMAN	Glutamyl-tRNA(Gln) amidotransferase subunit B, mitochondrial OS=Homo sapiens OX=9606 GN=GATB PE=1 SV=1
GPTC8_HUMAN	G patch domain-containing protein 8 OS=Homo sapiens OX=9606 GN=GPATCH8 PE=1 SV=2
GRIP1_HUMAN	Glutamate receptor-interacting protein 1 OS=Homo sapiens OX=9606 GN=GRIP1 PE=1 SV=3
H2A2A_HUMAN	Histone H2A type 2-A OS=Homo sapiens OX=9606 GN=HIST2H2AA3 PE=1 SV=3
H2A3_HUMAN	Histone H2A type 3 OS=Homo sapiens OX=9606 GN=HIST3H2A PE=1 SV=3
H2B1D_HUMAN	Histone H2B type 1-D OS=Homo sapiens OX=9606 GN=HIST1H2BD PE=1 SV=2
H2B1L_HUMAN	Histone H2B type 1-L OS=Homo sapiens OX=9606 GN=H2BC13 PE=1 SV=3
H2B1N_HUMAN	Histone H2B type 1-N OS=Homo sapiens OX=9606 GN=H2BC15 PE=1 SV=3
HS71L_HUMAN	Heat shock 70 kDa protein 1-like OS=Homo sapiens OX=9606 GN=HSPA1L PE=1 SV=2
HS90B_HUMAN	Heat shock protein HSP 90-beta OS=Homo sapiens OX=9606 GN=HSP90AB1 PE=1 SV=4
HSP72_HUMAN	Heat shock-related 70 kDa protein 2 OS=Homo sapiens OX=9606 GN=HSPA2 PE=1 SV=1
KALRN_HUMAN	Kalirin OS=Homo sapiens OX=9606 GN=KALRN PE=1 SV=3
KIF1B_HUMAN	Kinesin-like protein KIF1B OS=Homo sapiens OX=9606 GN=KIF1B PE=1 SV=5
MSD3_HUMAN	Myb/SANT-like DNA-binding domain-containing protein 3 OS=Homo sapiens OX=9606 GN=MSANTD3 PE=1 SV=1
NFIB_HUMAN	Nuclear factor 1 B-type OS=Homo sapiens OX=9606 GN=NFIB PE=1 SV=2
NOB1_HUMAN	RNA-binding protein NOB1 OS=Homo sapiens OX=9606 GN=NOB1 PE=1 SV=1
NUP35_HUMAN	Nucleoporin NUP35 OS=Homo sapiens OX=9606 GN=NUP35 PE=1 SV=1
PAR6G_HUMAN	Partitioning defective 6 homolog gamma OS=Homo sapiens OX=9606 GN=PARD6G PE=1 SV=1
PCMD1_HUMAN	Protein-L-isoaspartate O-methyltransferase domain-containing protein 1 OS=Homo sapiens OX=9606 GN=PCMTD1 PE=1 SV=2
PGBD4_HUMAN	PiggyBac transposable element-derived protein 4 OS=Homo sapiens OX=9606 GN=PGBD4 PE=2 SV=3
PLCH2_HUMAN	1-phosphatidylinositol 4,5-bisphosphate phosphodiesterase eta-2 OS=Homo sapiens OX=9606 GN=PLCH2 PE=2 SV=3
RM39_HUMAN	39S ribosomal protein L39, mitochondrial OS=Homo sapiens OX=9606 GN=MRPL39 PE=1 SV=3
ROA3_HUMAN	Heterogeneous nuclear ribonucleoprotein A3 OS=Homo sapiens OX=9606 GN=HNRNPA3 PE=1 SV=2
RPAB1_HUMAN	DNA-directed RNA polymerases I, II, and III subunit RPABC1 OS=Homo sapiens OX=9606 GN=POLR2E PE=1 SV=4
RT34_HUMAN	28S ribosomal protein S34, mitochondrial OS=Homo sapiens OX=9606 GN=MRPS34 PE=1 SV=2
RUXF_HUMAN	Small nuclear ribonucleoprotein F OS=Homo sapiens OX=9606 GN=SNRPF PE=1 SV=1
SOX21_HUMAN	Transcription factor SOX-21 OS=Homo sapiens OX=9606 GN=SOX21 PE=2 SV=1
SRSF9_HUMAN	Serine/arginine-rich splicing factor 9 OS=Homo sapiens OX=9606 GN=SRSF9 PE=1 SV=1
STMN2_HUMAN	Stathmin-2 OS=Homo sapiens OX=9606 GN=STMN2 PE=1 SV=3
TBA4A_HUMAN	Tubulin alpha-4A chain OS=Homo sapiens OX=9606 GN=TUBA4A PE=1 SV=1
TMC7_HUMAN	Transmembrane channel-like protein 7 OS=Homo sapiens OX=9606 GN=TMC7 PE=1 SV=1
UFD1_HUMAN	Ubiquitin recognition factor in ER-associated degradation protein 1 OS=Homo sapiens OX=9606 GN=UFD1 PE=1 SV=3
WDR13_HUMAN	WD repeat-containing protein 13 OS=Homo sapiens OX=9606 GN=WDR13 PE=1 SV=2
YBOX2_HUMAN	Y-box-binding protein 2 OS=Homo sapiens OX=9606 GN=YBX2 PE=1 SV=2
ZN281_HUMAN	Zinc finger protein 281 OS=Homo sapiens OX=9606 GN=ZNF281 PE=1 SV=1

## Sheet: Supp_Table_5b_AcidExtractome_Pv
Legend
P-values derived from Student's t-Test using a two-tailed distribution
	P-values
Accession	N vs P	N vs Ni	P vs Pi
H11_HUMAN	1.99832e-06	0.873923	0.0264517
PGRC1_HUMAN	1.18763e-05	#DIV/0!	0.0716711
SPB9_HUMAN	1.29959e-06	0.154604	#DIV/0!
PPBN_HUMAN	1.24777e-06	0.445726	0.0821766
UTF1_HUMAN	1.12071e-06	0.0114795	0.635507
ANXA2_HUMAN	1.07531e-06	0.266451	0.100359
LORF1_HUMAN	0.0199006	#DIV/0!	0.862798
H2AY_HUMAN	9.09348e-07	0.0726938	0.871749
H2AW_HUMAN	0.0001813	0.877877	0.358553
ALDH2_HUMAN	0.010273	0.40876	#DIV/0!
HMGA2_HUMAN	0.000113129	0.468821	0.603835
ODPA_HUMAN	1.20851e-05	0.279998	0.425176
AP2A_HUMAN;AP2C_HUMAN	2.32406e-09	0.244732	0.47461
DNM3L_HUMAN	0.000667521	0.10981	0.193504
LMNA_HUMAN	3.9356e-07	0.27297	0.668229
SOX15_HUMAN	1.71084e-09	0.00376788	0.032516
MTDC_HUMAN	2.99414e-05	0.0313025	0.150166
PRDX1_HUMAN	0.000176494	0.430789	0.0173854
CHP1_HUMAN	5.96784e-06	0.0185831	0.869511
ODPB_HUMAN	7.27249e-05	0.199252	0.445973
ANXA1_HUMAN	0.00337582	0.366113	0.0760343
PNPT1_HUMAN	0.000441711	0.305274	0.634414
ACON_HUMAN	0.000467287	0.176393	0.32849
PARP1_HUMAN	2.99125e-07	0.86231	0.420585
S39A6_HUMAN	1.52519e-05	0.254981	0.955737
HMGN1_HUMAN	5.02492e-06	0.0035792	0.28708
QCR7_HUMAN	2.18523e-05	0.485824	0.392532
TCF20_HUMAN	0.000340496	0.230366	0.0787454
LN28B_HUMAN	9.03537e-05	0.43098	0.0345419
EPIPL_HUMAN	0.0018808	0.332533	0.880913
GARS_HUMAN	0.000231121	0.630099	0.0149502
RT23_HUMAN	2.35206e-05	0.0135142	0.940704
KHDCL_HUMAN	1.21665e-06	0.0275604	0.0464385
GRP75_HUMAN	0.000110188	0.519325	0.336617
ADT2_HUMAN;ADT1_HUMAN	3.95656e-05	0.606322	0.701786
ODP2_HUMAN	5.05289e-05	0.0774036	0.126002
OAT_HUMAN	0.000322039	0.0102924	0.50686
ZIC5_HUMAN;ZIC1_HUMAN;ZIC2_HUMAN	8.56502e-05	0.32896	0.0800634
RM16_HUMAN	0.000834604	0.973244	0.00337106
NSA2_HUMAN	4.52327e-05	0.408047	0.560241
CEBPB_HUMAN	4.24736e-05	0.432525	0.609632
CLPX_HUMAN	0.000324957	0.0237598	0.463641
RM19_HUMAN	0.000343682	0.582955	0.0666934
KRR1_HUMAN	0.000482113	0.00899938	0.0140943
RT05_HUMAN	6.69407e-05	0.0622499	0.436321
ODO2_HUMAN	1.78256e-05	0.346775	0.41997
NDUS5_HUMAN	4.13416e-05	0.246304	0.0320887
IF2B1_HUMAN	1.51916e-06	0.96337	0.0492198
LONM_HUMAN	1.55485e-05	0.201397	0.534279
EFTU_HUMAN	0.000203993	0.0978169	0.531445
RMXL1_HUMAN	0.00015511	0.833849	0.130928
PSIP1_HUMAN	6.11867e-06	0.239375	0.018674
TCEA1_HUMAN	4.47678e-06	0.419879	0.128318
RS27A_HUMAN;RL40_HUMAN	0.000756889	0.817581	0.380297
RM15_HUMAN	0.000230516	0.0737072	0.392316
CDCA5_HUMAN	1.62615e-05	0.849838	0.996163
RM11_HUMAN	6.08946e-05	0.0309002	0.0228739
HSPB1_HUMAN	0.000352218	0.157095	0.0298874
NOP56_HUMAN	5.85487e-06	0.616491	0.0775344
RM17_HUMAN	0.000354607	0.0496679	0.545111
TCOF_HUMAN	8.45029e-05	0.0295518	0.241717
TIM44_HUMAN	5.82657e-05	0.286315	0.0379751
GCSP_HUMAN	0.000894632	0.149499	0.467215
TIM8B_HUMAN	0.000724918	0.398451	0.129742
HCD2_HUMAN	0.00476982	0.182974	0.251578
NOP58_HUMAN	0.000157629	0.0751919	0.434355
RCC1_HUMAN	3.028e-05	0.728293	0.700331
NHRF1_HUMAN	4.61299e-05	0.213591	0.0095092
HMGN5_HUMAN	0.00075467	0.28585	0.606033
HMGN2_HUMAN	0.00106621	0.108872	0.915641
GNL3_HUMAN	0.000155422	0.643477	0.3764
VAT1_HUMAN	0.000412378	0.502646	0.45405
FBRL_HUMAN	0.00052778	0.516876	0.972994
IF2P_HUMAN	0.00100231	0.491346	0.0137081
SENP7_HUMAN	0.0056786	0.975368	0.741797
HMGN3_HUMAN	0.000590764	0.522657	0.868215
NOG2_HUMAN	2.57235e-05	0.0314666	0.940826
SON_HUMAN	0.000150885	0.545334	0.404655
DDX21_HUMAN	0.000259165	0.0680215	0.117138
RL24_HUMAN	1.38864e-05	0.0458327	0.036359
ATPG_HUMAN	0.000141545	0.229811	0.103908
SPB1_HUMAN	0.000175855	0.453347	0.355168
RM02_HUMAN	0.000743349	0.219934	0.428663
P66B_HUMAN	0.0192476	0.969021	0.13812
CA131_HUMAN	0.000850221	0.0101533	0.161135
WDR33_HUMAN	0.00333515	0.199801	0.100169
APOE_HUMAN	0.00178917	0.338038	0.765981
MRT4_HUMAN	0.00159964	0.0420604	0.936642
RT36_HUMAN	0.00503248	0.0484883	0.627438
RT22_HUMAN	3.32849e-05	0.00628127	0.40215
RT09_HUMAN	0.00188363	0.935991	0.202285
QCR1_HUMAN	0.000456612	0.772702	0.417613
CAF1A_HUMAN	0.000208149	0.143266	0.381981
RRP1_HUMAN	0.000169004	0.18663	0.0869846
RPF1_HUMAN	0.0153224	0.527607	0.0405028
LPPRC_HUMAN	0.00149487	0.145017	0.790852
ITA6_HUMAN	0.00402662	0.320642	0.178776
DDX41_HUMAN	0.00013289	0.269664	0.0537433
NH2L1_HUMAN	2.8907e-06	0.148466	0.486764
RT26_HUMAN	4.51365e-05	0.00659023	0.976154
CH60_HUMAN	0.00210687	0.76332	0.351847
GLYM_HUMAN	0.000111495	0.00692762	0.93281
QCR2_HUMAN	0.000381161	0.0177013	0.149545
U3IP2_HUMAN	0.00101475	0.845143	0.0635784
COX7B_HUMAN	0.00272012	0.0433949	0.835974
PEBP1_HUMAN	0.0321082	0.0724661	0.106438
DHX9_HUMAN	0.000298324	0.0305505	0.745723
CC137_HUMAN	0.00129962	0.584533	0.0838515
RM44_HUMAN	0.000290433	0.11702	0.412498
COX5A_HUMAN	1.88394e-05	0.703505	0.179307
RT15_HUMAN	0.000384114	0.0543501	0.284083
RAB13_HUMAN	5.54563e-05	0.552985	0.838327
ATPB_HUMAN	0.00455172	0.610327	0.554697
COXM1_HUMAN	6.12062e-06	0.0560212	0.018943
F136A_HUMAN	0.00138124	0.277488	0.088997
RL37A_HUMAN;RL37L_HUMAN	0.000622983	0.607278	0.473127
AGRE2_HUMAN	0.000500666	0.0660549	0.16499
TOM34_HUMAN	0.000784686	0.136555	0.248852
RL7L_HUMAN	0.000234262	0.0151881	0.103177
RT28_HUMAN	0.00298045	0.0521711	0.158635
TBB4A_HUMAN;TBB6_HUMAN	0.000413097	0.0117727	0.743881
LITD1_HUMAN	9.02455e-06	0.268737	0.514563
SPS2L_HUMAN	6.25936e-07	0.79437	0.016501
NOC3L_HUMAN	0.00081334	0.212753	0.501244
DX39B_HUMAN;DX39A_HUMAN	0.00193354	0.0906489	0.387461
DNJA3_HUMAN	0.00133184	0.0800278	0.833694
SLIRP_HUMAN	0.000757206	0.10209	0.35352
NOP10_HUMAN	5.33662e-05	0.131845	0.859792
DNJB1_HUMAN	0.000439765	0.5193	0.343402
DHE3_HUMAN	0.00551511	0.927991	0.158875
RPF2_HUMAN	0.0011441	0.774152	0.0307463
NOP16_HUMAN	1.97035e-05	0.00476346	0.399865
T2FA_HUMAN	0.0018719	0.266251	0.0238468
DDX18_HUMAN	0.00129958	0.0511483	0.653844
RL3_HUMAN	0.000363722	0.00243614	0.709577
PA2G4_HUMAN	0.00255288	0.0551034	0.744222
ATPA_HUMAN	0.00310291	0.278109	0.701712
BUD31_HUMAN	0.000304842	0.0806676	0.359486
PURA_HUMAN	7.36569e-05	0.460612	0.103826
C1TM_HUMAN	0.00119872	0.176111	0.399666
MAK16_HUMAN	0.00791319	0.701823	0.226205
IF6_HUMAN	6.14512e-05	0.0109295	0.554016
NIP7_HUMAN	0.00836426	0.139138	0.940195
HYOU1_HUMAN	0.000508686	0.0320877	0.760278
K1C19_HUMAN;K1C14_HUMAN	0.000115758	0.499874	0.413771
UT14A_HUMAN	0.00392539	0.0327306	0.0158748
TEAD1_HUMAN;TEAD3_HUMAN	7.88396e-05	0.01029	0.221576
MDHM_HUMAN	0.00155564	0.109856	0.936425
HMGA1_HUMAN	0.000509788	0.825212	0.177287
FUMH_HUMAN	0.00113105	0.290672	0.703954
ATP5J_HUMAN	0.000817762	0.224929	0.396324
H2B1M_HUMAN	0.000286965	0.35325	0.543506
GRPE1_HUMAN	0.00109296	0.0322574	0.461438
RABL3_HUMAN	0.000822953	0.102867	0.347088
HDGR3_HUMAN	5.89655e-05	0.105249	0.0215252
K2M2_SHEEP;KRT86_HUMAN	0.022389	0.0782903	0.566628
HIG2A_HUMAN	0.000440242	0.0281531	0.543048
ICT1_HUMAN	0.000978589	0.105747	0.0800385
SURF6_HUMAN	0.0276937	0.0732845	0.053367
SSBP_HUMAN	0.00162265	0.0320736	0.280981
LS14A_HUMAN	1.36844e-05	0.412704	0.271713
RM14_HUMAN	0.00729586	0.0583788	0.409688
MK67I_HUMAN	0.00101124	0.473092	0.276628
THYN1_HUMAN	0.0442784	0.0382102	0.465824
PERE_HUMAN	0.00144865	0.880974	0.500856
UCRI_HUMAN	0.000529514	0.214219	0.765706
RT18A_HUMAN	0.012769	0.694801	0.111529
SHCAF_HUMAN	0.000285069	0.864642	0.114534
MAX_HUMAN	0.000459017	0.81573	0.0290528
RLP24_HUMAN	0.000417896	0.153278	0.176575
PDIP2_HUMAN	0.0012196	0.411264	0.398373
SRPK1_HUMAN	0.000957015	0.672142	0.252104
RM53_HUMAN	0.00282747	0.333703	0.795485
RM13_HUMAN	0.00260526	0.818285	0.0355911
SMCA5_HUMAN	0.000375066	0.619538	0.426863
PLEC_HUMAN	0.00224995	0.12048	0.976969
IF2B3_HUMAN	3.89167e-05	0.612275	0.132866
G45IP_HUMAN	0.00071944	0.13738	0.167121
NDUB6_HUMAN	0.00100561	0.0787417	0.925241
ICAM5_HUMAN	0.0163055	0.254981	0.123896
CTCF_HUMAN	0.00167986	0.00111455	0.478986
PESC_HUMAN	0.00661195	0.0381873	0.426117
NOP2_HUMAN	0.00248243	0.0685827	0.309923
IF4A3_HUMAN;IF4A1_HUMAN	6.69933e-05	0.188702	0.750764
MPPB_HUMAN	0.00599345	0.693446	0.686387
RM09_HUMAN	0.0148804	0.123136	0.29495
RT07_HUMAN	0.000339274	0.425859	0.798181
RT06_HUMAN	0.000372586	0.000795199	0.469681
CBX5_HUMAN	0.000871526	0.267124	0.170401
LAMC1_HUMAN	0.148891	0.584267	0.854194
TIM9_HUMAN	0.000153976	0.206141	0.842351
LRFN3_HUMAN	0.0503673	0.0716395	0.301883
PAIRB_HUMAN	0.000210736	0.0558425	0.0133948
NDUS1_HUMAN	0.000361393	0.24322	0.0575735
NOG1_HUMAN	0.000427851	0.0845098	0.522004
RL37_HUMAN	0.000187162	0.256753	0.414695
ATPO_HUMAN	0.00296145	0.67454	0.964489
DKC1_HUMAN	0.00155212	0.0335508	0.217156
SRBS2_HUMAN	0.0029405	0.243191	0.629667
MTA2_HUMAN	0.0010842	0.667633	0.574265
DNM3B_HUMAN	0.000999888	0.225541	0.0441676
L10K_HUMAN	0.0385118	0.100947	0.168505
AATM_HUMAN	0.00551439	0.0472837	0.292488
RBM28_HUMAN	0.0015789	0.551521	0.0978992
TFAP4_HUMAN	9.51433e-06	0.857313	0.008381
RT63_HUMAN	0.00253772	0.107166	0.509109
SDHA_HUMAN	0.0002791	0.817641	0.0733443
AN32A_HUMAN;AN32B_HUMAN	0.00138857	0.0832353	0.264645
BRX1_HUMAN	0.00272285	0.308471	0.850548
FUBP2_HUMAN	0.00302832	0.882586	0.0767579
CENPV_HUMAN	0.00592031	0.0572765	0.360776
TRAP1_HUMAN	0.00222183	0.194103	0.799194
TXND5_HUMAN	0.00367641	0.492123	0.539521
EBP2_HUMAN	1.04416e-05	0.0104124	0.0618646
CLD6_HUMAN	0.000916555	0.364521	0.202686
AMPL_HUMAN	0.00586995	0.798065	0.0518858
NOP53_HUMAN	0.0269662	0.190849	0.410206
PNO1_HUMAN	0.0129195	0.0474019	0.450226
ADRO_HUMAN	0.000149907	0.85463	0.409081
C1QBP_HUMAN	0.0124353	0.792987	0.0912321
NGDN_HUMAN	0.000192058	0.0126061	0.589684
FAKD4_HUMAN	0.000355081	0.104565	0.359442
PK1IP_HUMAN	0.022349	0.90657	0.0821811
LLPH_HUMAN	0.0324903	0.915366	0.055808
IF2A_HUMAN	0.00450783	0.0436415	0.443028
VATG1_HUMAN	0.00166978	0.43922	0.600897
DPPA4_HUMAN	0.0248519	0.0268715	0.489469
NDUBA_HUMAN	0.000129863	0.98156	0.132892
H2AZ_HUMAN	0.0358145	0.68716	0.0290105
SAP18_HUMAN	1.49245e-05	0.0398271	0.732657
NDUV2_HUMAN	0.00128853	0.05484	0.316008
MGN2_HUMAN;MGN_HUMAN	7.45336e-07	0.18538	0.371988
RM32_HUMAN	0.0187564	0.631191	0.142079
IMDH2_HUMAN	0.0286632	0.0236074	0.478906
SMU1_HUMAN	0.000844324	0.567887	0.747483
SSF1_HUMAN	0.000856908	0.136314	0.242948
TOM20_HUMAN	0.00544103	0.824964	0.628245
F162A_HUMAN	0.00104869	0.73865	0.994216
TIF1B_HUMAN	0.00101172	0.0230917	0.359465
IMP4_HUMAN	0.000150019	0.0228905	0.693353
MPP10_HUMAN	0.00418352	0.267406	0.35751
RL34_HUMAN	0.0423057	0.0631147	0.700175
NDUB7_HUMAN	0.00301652	0.889383	0.172824
GTR1_HUMAN	0.00108282	0.997389	0.716504
SPTB2_HUMAN	0.00473125	0.17186	0.318247
RFIP1_HUMAN	0.000996337	0.176982	0.9762
SRSF4_HUMAN	0.00363994	0.291212	0.277294
RRS1_HUMAN	0.016397	0.188837	0.12907
RL10A_HUMAN	0.00142278	0.00480247	0.259729
MFGM_HUMAN	0.00456865	0.482106	0.0804558
LMNB1_HUMAN	0.0080918	0.744847	0.456221
BAZ1B_HUMAN	0.0670178	0.0184266	0.524497
MYPT2_HUMAN	0.0307011	0.070396	0.443303
NDUS3_HUMAN	0.00109039	0.39162	0.498131
SYAM_HUMAN	0.00899131	0.242785	0.157169
LA_HUMAN	0.000800432	0.0105494	0.256926
CDV3_HUMAN	0.0229389	0.114857	0.0755414
RT33_HUMAN	0.000465742	0.0127563	0.598572
RL22_HUMAN	0.000520619	0.603663	0.372206
ISY1_HUMAN	0.0127959	0.0712361	0.203084
ANXA6_HUMAN	0.0183229	0.0867137	0.540011
ORC1_HUMAN	0.00242172	0.116175	0.191309
S10AD_HUMAN	0.0311818	0.236893	0.362847
NCAS2_HUMAN	0.00351553	0.200806	0.742727
RAE1L_HUMAN	0.0100817	0.0220383	0.955767
RM48_HUMAN	0.0590659	0.329316	0.131703
LAP2B_HUMAN;LAP2A_HUMAN	0.086422	0.0339198	0.0198192
FUBP3_HUMAN	0.00019389	0.197331	0.329068
LAMA1_HUMAN	0.035603	0.536838	0.344694
RPOB_MYCHJ	0.00594406	0.949048	0.866927
CCD12_HUMAN	0.0695895	0.108078	0.0191435
CATD_HUMAN	0.0139292	0.00780488	0.728674
UBF1_HUMAN	0.00830837	0.43295	0.0907749
PCKGM_HUMAN	0.000239702	0.920634	0.357087
TCRG1_HUMAN	0.0158466	0.298388	0.0808862
ENOA_HUMAN	0.000783882	0.304694	0.0400176
NDUS7_HUMAN	0.000576781	0.434761	0.420345
PTBP3_HUMAN	0.000305143	0.0462603	0.178452
ACOT8_HUMAN	0.0013832	0.267783	0.722813
NOL10_HUMAN	0.00762258	0.213399	0.560521
RM47_HUMAN	0.0015287	0.03265	0.931918
SRSF5_HUMAN	0.00609578	0.0645654	0.230719
RT21_HUMAN	0.00320746	0.0379428	0.379406
SAMD1_HUMAN	0.00125984	0.197361	0.013444
NC2B_HUMAN	0.00130104	0.206321	0.507495
PRDX3_HUMAN	0.000253617	0.170213	0.84838
SPTN1_HUMAN	0.000452507	0.953022	0.137117
BBC3_HUMAN	0.000167876	0.0444241	0.341799
RM40_HUMAN	0.00449663	0.960811	0.302538
ZCHC3_HUMAN	0.00249405	0.401482	0.87724
SNW1_HUMAN	8.62749e-05	0.100564	0.288738
H2A1H_HUMAN	0.0547554	0.0628993	0.369081
ALKB5_HUMAN	0.0252239	0.405183	0.0878931
THIK_HUMAN	0.0054859	0.296611	0.68149
CPNE3_HUMAN;CPNE4_HUMAN	0.0276439	0.361839	0.416458
NDUA2_HUMAN	0.00078686	0.664702	0.0174766
RS23_HUMAN	0.00673119	0.0818102	0.770125
CH10_HUMAN	0.016581	0.0663957	0.175225
RL18A_HUMAN	0.00980521	0.0248474	0.0625584
AASS_HUMAN	0.0162774	0.610985	#DIV/0!
AROS_HUMAN	0.10678	0.0102822	0.269423
ZMAT2_HUMAN	0.0232787	0.0788312	0.0491079
GRSF1_HUMAN	0.000841107	0.00816366	0.447598
PTBP1_HUMAN	0.000870756	0.0126653	0.861893
RT14_HUMAN	0.00665799	0.0135939	0.318347
TIM10_HUMAN	0.00192034	0.567808	0.660167
CYC_HUMAN	0.0378575	0.147878	0.448954
DDX27_HUMAN	0.0180589	0.853865	0.13697
NDUS4_HUMAN	0.0237918	0.996129	0.0462147
VATB1_HUMAN;VATB2_HUMAN	0.0171362	0.305178	0.263377
PPIF_HUMAN	0.0123603	0.788985	0.38979
HCDH_HUMAN	0.0102447	0.116842	0.527106
RL27A_HUMAN	0.00990451	0.0285433	0.828232
DHX15_HUMAN	0.000777861	0.0554896	0.34301
NSF_HUMAN	0.00226958	0.257329	0.967243
RU2B_HUMAN	0.0259724	0.271606	0.0328495
RALY_HUMAN	0.00146451	0.990676	0.615172
RL10_HUMAN	0.0171615	0.0171045	0.775256
FLNB_HUMAN;FLNC_HUMAN	0.0249067	0.924466	0.11954
CEBPZ_HUMAN	0.00398778	0.184173	0.61106
ABCF2_HUMAN	0.205385	0.383067	0.0510275
CHD1L_HUMAN	0.287509	0.0427088	0.179406
ELMO2_HUMAN	0.0232533	0.889118	0.796086
RS17_HUMAN	0.00236781	0.00451718	0.398809
RM22_HUMAN	0.0562448	0.486053	0.291825
COX6C_HUMAN	0.0137923	0.202127	0.0170312
KRI1_HUMAN	0.0291329	0.123491	0.0228522
RBPMS_HUMAN	0.918132	0.0138718	0.803647
NIPS1_HUMAN	0.0256475	0.0114945	0.735706
RD23B_HUMAN	0.0106025	0.086113	0.919609
SRPRA_HUMAN	0.00754787	0.0855956	0.213785
ARI3B_HUMAN	0.0118657	0.265537	0.0128798
BOREA_HUMAN	0.00223446	0.00280715	0.326271
H2A1B_HUMAN;H2A1C_HUMAN	0.121599	0.133651	0.898227
CFA46_HUMAN	0.136325	0.3548	0.261443
DDX24_HUMAN	0.000304159	0.0628518	0.615996
NDUA7_HUMAN	0.000185696	0.331068	0.388378
SRSF3_HUMAN	0.0169141	0.930854	0.160713
TIM8A_HUMAN	0.000452875	0.0404825	0.71416
RL9_HUMAN	0.00339755	0.0958518	0.978421
PR40A_HUMAN	0.0136121	0.629437	0.213472
RL4_HUMAN	0.00477297	0.00688124	0.426334
SPF27_HUMAN	0.0188353	0.13796	0.2727
DDX5_HUMAN	0.00229925	0.640002	0.942962
RBMX_HUMAN	0.0382222	0.890738	0.155207
HIRP3_HUMAN	0.0229972	0.633235	0.357996
RSSA_HUMAN	0.0562513	0.0445289	0.0857179
ECHA_HUMAN	0.00406582	0.0811935	0.976414
RM42_HUMAN	0.00153088	0.35482	0.458487
PABP1_HUMAN	0.00738548	0.00822446	0.490583
DCA13_HUMAN	0.0289588	0.165192	0.921559
NU153_HUMAN	0.00747035	0.0347935	0.395939
COX41_HUMAN	0.00795929	0.0934341	0.836157
SUGP1_HUMAN	0.004875	0.087906	0.0716128
EZRI_HUMAN;RADI_HUMAN	0.0189838	0.0403897	0.145994
AP2A1_HUMAN;AP2A2_HUMAN	0.0240654	0.0180648	0.874398
AIFM1_HUMAN	0.034213	0.115084	0.208174
CK098_HUMAN	0.00878247	0.0389704	0.752585
PHB2_HUMAN	0.017348	0.037866	0.386111
RS27L_HUMAN	0.000791085	0.358021	0.701999
RPA34_HUMAN	0.0180983	0.418265	0.0699325
KPYM_HUMAN	0.172197	0.0236443	0.747308
SRSF6_HUMAN	0.0127889	0.223822	0.254395
DDX47_HUMAN	0.00996827	0.288986	0.646783
RS12_HUMAN	0.0010191	0.030263	0.793349
RL35A_HUMAN	0.00473692	0.0247448	0.610977
RACK1_HUMAN	0.00102679	0.00520638	0.37901
SNUT2_HUMAN	0.048811	0.16444	0.145811
NDUA8_HUMAN	0.00959589	0.0871086	0.702715
TIM14_HUMAN	0.00914841	0.39873	0.761366
ODPX_HUMAN	0.00401243	0.0620735	0.894076
CC124_HUMAN	0.00284839	0.806013	0.539864
COX5B_HUMAN	0.00310221	0.943497	0.0629449
MAP4_HUMAN	0.00418089	0.100332	0.146501
COR1C_HUMAN	0.0130392	0.249545	0.396452
RL12_HUMAN	0.0185703	0.131812	0.0608459
NUMA1_HUMAN	0.0799428	0.0594839	0.699686
BCL7B_HUMAN;BCL7A_HUMAN	0.0021799	0.68279	0.74926
P66A_HUMAN	0.0932243	0.0368769	0.198611
RM51_HUMAN	0.0116726	0.11507	0.0882543
IF2GL_HUMAN	0.00576503	0.198848	0.632113
HDHD5_HUMAN	0.00324038	0.241706	0.742516
KAD2_HUMAN	0.0153335	0.00462817	0.288992
VATD_HUMAN	0.000613884	0.0157264	0.414003
RS9_HUMAN	0.00922474	0.0173486	0.604883
VATE1_HUMAN	0.0124878	0.428104	0.790784
RL17_HUMAN	0.0155194	0.0227401	0.865058
BIP_HUMAN	0.0026065	0.219802	0.531251
NASP_HUMAN	0.173216	0.00100105	0.154547
SALL4_HUMAN	0.631624	0.010046	0.990806
SMD2_HUMAN	0.00148532	0.0205946	0.358847
RSMB_HUMAN	0.00604261	0.0311423	0.185837
CCAR2_HUMAN	0.262698	0.0454349	0.0172823
RM20_HUMAN	0.00224575	0.0662359	0.442112
TARA_HUMAN	0.00523816	0.493422	0.321828
RL18_HUMAN	0.0597306	0.0907529	0.763971
BAF_HUMAN	0.000770662	0.0195401	0.417777
U520_HUMAN	0.00140572	0.294086	0.850153
G6PI_HUMAN	0.00764168	0.0309571	0.443481
ATPD_HUMAN	0.0131398	0.81349	0.787004
ACSL4_HUMAN	0.0434213	0.56879	0.254028
REN3B_HUMAN	0.0592301	0.0132511	0.318751
FAS_HUMAN	0.0642672	0.0628214	0.940064
ODO1_HUMAN	0.0132893	0.121285	0.648317
CALD1_HUMAN	0.00436298	0.151824	0.118794
RBM8A_HUMAN	0.0142576	0.795452	0.921437
LYRM7_HUMAN	0.00640229	0.374756	0.964491
PERM_HUMAN	0.0108001	0.0488454	0.451677
PINX1_HUMAN	0.00498902	0.380992	0.234075
VINC_HUMAN	0.0313867	0.06029	0.0352709
PDS5B_HUMAN	0.153779	0.219577	0.718691
ORC2_HUMAN	0.025991	0.00478695	0.267469
ENAH_HUMAN	0.00432342	0.781419	0.828662
LYAR_HUMAN	0.019054	0.0260538	0.865939
MIF_HUMAN	0.0106578	0.148265	0.196073
SRSF7_HUMAN	0.059405	0.331821	0.210131
RL15_HUMAN	0.0170906	0.117682	0.301863
THIM_HUMAN	0.00510232	0.179593	0.993786
K1C18_HUMAN	0.0140035	0.54936	0.327578
GPTC4_HUMAN	0.0770954	0.0846935	0.0483074
RL31_HUMAN	0.00333358	0.00818966	0.435784
LC7L2_HUMAN	0.0136162	0.191392	0.322634
NEP1_HUMAN	0.140802	0.189401	#DIV/0!
HP1B3_HUMAN	0.0725342	0.0762036	0.28269
PWP2A_HUMAN	0.0109092	0.0263159	0.0160446
EF1D_HUMAN	0.199089	0.0666943	0.0630071
TPD54_HUMAN	0.0103004	0.182163	0.436488
HMGB3_HUMAN	0.00234207	0.213272	0.601925
TBB5_HUMAN;TBB2A_HUMAN;TBB3_HUMAN	0.0501966	0.00800068	0.620833
CDC5L_HUMAN	0.00662887	0.368353	0.471305
RL23_HUMAN	0.00153823	0.0476275	0.449264
KCRU_HUMAN	0.0047016	0.735272	0.790555
LAMB1_HUMAN;LAMB2_HUMAN	0.153515	0.488915	0.161711
SERPH_HUMAN	0.0191561	0.256183	0.681446
RBBP4_HUMAN	0.0182293	0.195482	0.641353
RL14_HUMAN	0.00457604	0.00613085	0.258075
PRP4B_HUMAN	0.0095225	0.952744	0.82608
RRFM_HUMAN	0.005687	0.576585	0.58737
HNRPC_HUMAN	0.00973449	0.266831	0.608445
RM52_HUMAN	0.0217388	0.145521	0.359571
SELH_HUMAN	0.0312225	0.10603	0.103514
MAP7_HUMAN	0.413784	0.258441	0.62271
RL13A_HUMAN	0.0037159	0.0131508	0.789109
RLA0_HUMAN	0.000705527	0.0211367	0.495877
K2C8_HUMAN	0.00474724	0.426715	0.638159
CX6B1_HUMAN	0.00399972	0.0447831	0.00220622
RL35_HUMAN	0.0259495	0.113376	0.387039
XRCC5_HUMAN	0.0290175	0.041151	0.13696
STMN1_HUMAN	0.166692	0.110753	0.0915241
DDX17_HUMAN;DDX3X_HUMAN	0.0237791	0.969909	0.255356
PRDX5_HUMAN	0.00963788	0.211523	0.630679
NU155_HUMAN	0.0294017	0.0594183	0.237744
NDUV1_HUMAN	1.96125e-07	0.0145484	0.106863
CING_HUMAN	0.0229592	0.179517	0.0868678
HS90A_HUMAN	0.0348359	0.393582	0.428409
NDUF2_HUMAN	0.000965046	0.129402	0.207674
HMGN4_HUMAN	0.0377897	0.213677	0.445272
MIC19_HUMAN	0.551063	0.277512	0.144616
STAU1_HUMAN	0.000458374	0.133027	0.0286873
NOP14_HUMAN	0.208942	0.200483	0.0805112
RS5_HUMAN	0.158229	0.0873754	0.0504807
G3P_HUMAN	0.00947569	0.1792	0.937681
GLU2B_HUMAN	0.00331251	0.00698956	0.898317
PUM3_HUMAN	0.0156191	0.0524551	0.694762
RS27_HUMAN	0.0191261	0.100859	0.101465
DIM1_HUMAN	0.0063565	0.0176883	0.0382331
NID2_HUMAN	0.100187	0.302508	0.373337
CU129_HUMAN	0.118871	0.127735	0.389283
CHCH2_HUMAN	0.0960079	0.525393	0.195892
TERA_HUMAN	0.560592	0.130598	0.153616
ACINU_HUMAN	0.442488	0.0108813	0.0674927
MMTA2_HUMAN	0.260962	0.0328402	0.357269
PELP1_HUMAN	0.0291076	0.129634	0.335096
RAC1_HUMAN;RAC2_HUMAN	0.0243074	0.0418291	0.68592
VEZF1_HUMAN	0.213292	0.203425	0.150502
PCBP1_HUMAN	0.0124256	0.168255	0.525109
PABP4_HUMAN	0.080918	0.0255924	0.236274
PPIA_HUMAN	0.957087	0.113035	0.00833901
SMC1A_HUMAN	0.00178963	0.388455	0.891869
TCPZ_HUMAN	0.00686281	0.78401	0.162631
DDX10_HUMAN	0.0579081	0.0980777	0.54833
F207A_HUMAN	0.14619	0.035529	0.0466906
RHOA_HUMAN;RHOC_HUMAN	0.850381	0.00916932	0.276609
HNRH1_HUMAN	0.00423128	0.327675	0.703752
DNJC8_HUMAN	0.0114811	0.0956351	0.109466
H1T_HUMAN	0.156757	0.242831	0.292159
K2C1_HUMAN	0.0126756	0.29621	0.115993
RL36_HUMAN	0.00998602	0.0271637	0.383979
CAF1B_HUMAN	0.168684	0.168684	#DIV/0!
IBP2_HUMAN	0.0196765	0.622159	0.951081
INCE_HUMAN	0.537315	0.200004	0.0502196
THOC4_HUMAN	0.000259465	0.447223	0.320687
LMNB2_HUMAN	0.00292743	0.147894	0.279418
DREB_HUMAN	0.031263	0.0180117	0.0913603
RS14_HUMAN	0.0514381	0.0617275	0.904296
IF2B_HUMAN	0.0675433	0.301582	0.107651
SRRM2_HUMAN	0.131376	0.080133	0.200628
AKIP_HUMAN	0.00110397	0.187238	0.0474227
NOL7_HUMAN	0.141243	0.88929	0.145493
TCPG_HUMAN	0.0301783	0.382851	0.596195
H13_HUMAN	0.0997929	0.569514	0.264071
SF3B1_HUMAN	0.0068541	0.0759523	0.529241
DDX54_HUMAN	0.0255197	0.0564297	0.408312
RL8_HUMAN	0.00450652	0.00592072	0.927654
ATN1_HUMAN	0.00534339	0.0184056	0.90087
HNRPM_HUMAN	0.15337	0.147502	0.0920739
BRD3_HUMAN	0.854616	0.0710779	0.937927
RL6_HUMAN	0.0027485	0.0255008	0.10434
SF01_HUMAN	0.0144366	0.0774841	0.0423029
SMC3_HUMAN	0.00459598	0.172778	0.481004
ECHB_HUMAN	0.0138717	0.35548	0.82618
ZN512_HUMAN	0.434933	0.102784	0.286448
RCC2_HUMAN	0.45468	0.85047	0.0612501
NUCL_HUMAN	0.0215786	0.119382	0.227549
CBX1_HUMAN	0.0852903	0.0766617	0.140093
P5CR2_HUMAN	0.571934	0.00300385	0.513007
CK5P3_HUMAN	0.027212	0.200955	0.829677
CKAP2_HUMAN	0.193982	0.12973	0.0357214
SMD1_HUMAN	0.0294324	0.0409947	0.510381
PSMD6_HUMAN	0.0675278	0.700389	0.535879
SYFB_HUMAN	0.0175249	0.313147	0.583469
ALBU_BOVIN	0.0631123	0.132449	0.816192
PSPC1_HUMAN	0.0738894	0.679455	0.145497
SLTM_HUMAN	0.0703216	0.516214	0.230257
RL27_HUMAN	0.00101345	0.0724927	0.406714
SF3B3_HUMAN	0.0349854	0.459738	0.753574
PNKP_HUMAN	0.033618	0.706923	0.392583
LBR_HUMAN	0.0155636	0.438464	0.0690999
RS3_HUMAN	0.0185788	0.0262545	0.724249
GORAB_HUMAN	0.134334	0.3206	0.436247
RL11_HUMAN	0.0201799	0.217084	0.744566
SDHF4_HUMAN	0.0563274	0.696861	0.69862
CPSF7_HUMAN	0.0129263	0.735407	0.928298
HAP28_HUMAN	0.0344112	0.330125	0.0984866
ZC11A_HUMAN	0.0397978	0.0306389	0.456853
BMS1_HUMAN	0.0500781	0.254588	0.608087
LRC59_HUMAN	0.0405569	0.944273	0.122106
NDUF3_HUMAN	0.0139489	0.980647	0.694488
AK17A_HUMAN	0.0558306	0.917093	0.710444
RU2A_HUMAN	0.129648	0.293062	0.148709
RUXE_HUMAN	0.000333296	0.471663	0.947026
COXM2_HUMAN	0.0510846	0.132906	0.985336
RS15A_HUMAN	0.00633371	0.0212373	0.464301
UTP11_HUMAN	0.00936138	0.013813	0.704422
RS7_HUMAN	0.0402352	0.067724	0.773175
ILF3_HUMAN;STRBP_HUMAN	0.00119238	0.0790417	0.712793
MOES_HUMAN	0.131764	0.117649	0.0454141
SRP09_HUMAN	0.214611	0.256674	0.571591
DPY30_HUMAN	0.415772	0.0331308	0.38685
P5CS_HUMAN	0.0773868	0.566036	0.352952
WDR1_HUMAN	0.306188	0.771309	0.0631877
LSM4_HUMAN	0.0184343	0.0429259	0.812643
TBA1A_HUMAN	0.265574	0.267334	0.0515642
RRP1B_HUMAN	0.865553	0.0262714	0.0371345
PIN4_HUMAN	0.152179	0.173032	0.0451401
TPM1_HUMAN	0.439651	0.552068	0.0361566
APEX1_HUMAN	0.00671077	0.0372696	0.721077
NUP93_HUMAN	0.0187543	0.0232849	0.687223
RL26_HUMAN	0.0190302	0.0185407	0.822786
ZNF22_HUMAN;ZSC20_HUMAN	0.284494	0.0957975	0.661399
RM33_HUMAN	0.00813456	0.369823	0.741517
RS6_HUMAN	0.180846	0.00888329	0.258107
CHCH1_HUMAN	0.0648781	0.173601	0.396552
CAZA1_HUMAN;CAZA2_HUMAN	0.068622	0.243548	0.807159
PRDX2_HUMAN	0.842761	0.0308856	0.113429
HMGB1_HUMAN	0.0389587	0.145057	0.364843
ROAA_HUMAN	0.150295	0.275457	0.0646445
DJC17_HUMAN	0.0989294	0.0296343	0.176963
SRP14_HUMAN	0.381732	0.0382377	0.412052
H4_HUMAN	0.0205968	0.0793432	0.420713
EF2_HUMAN	0.0200219	0.700533	0.014982
KNOP1_HUMAN	0.607997	0.0336918	0.0804325
KI67_HUMAN	0.32973	0.355015	0.129668
CHTOP_HUMAN	0.0494995	0.0873233	0.369772
DD19A_HUMAN	0.142611	0.038371	0.110959
TCPD_HUMAN	0.0224097	0.43002	0.0597153
H33_HUMAN	0.0558199	0.0136342	0.162076
H31_HUMAN	0.0558199	0.0136342	0.162076
SNAA_HUMAN	0.0492845	0.0478887	0.637087
SARNP_HUMAN	0.591255	0.81735	0.113292
H2AV_HUMAN	0.332488	0.152806	0.0216346
RS4X_HUMAN	0.0101105	0.106586	0.301206
NDUAC_HUMAN	0.685451	0.0493788	0.576742
SETLP_HUMAN;SET_HUMAN	0.58232	0.0419711	0.031526
DNM3A_HUMAN	0.0295833	0.593429	0.360105
EDF1_HUMAN	0.028351	0.804613	0.22964
DSRAD_HUMAN	0.0602287	0.237124	0.336199
RU17_HUMAN	0.0470617	0.499518	0.812299
ILF2_HUMAN	0.101054	0.643159	0.31445
TBCA_HUMAN	0.0394558	0.734205	0.0788445
1433F_HUMAN	0.0308296	0.61573	0.659214
SDHB_HUMAN	0.0518586	0.665969	0.723449
COX7C_HUMAN	0.000653408	0.566588	0.205479
NUCB1_HUMAN	0.0793942	0.882627	0.807456
CGBP1_HUMAN	0.0934545	0.129894	0.0883349
K1C10_HUMAN;K1C13_HUMAN	0.00946168	0.891579	0.0953991
TKT_HUMAN	0.269143	0.00828939	0.399662
LEF1_HUMAN	0.674781	0.305636	0.438972
KHDR1_HUMAN	0.909563	0.0277783	0.187399
RPB3_HUMAN	0.0360508	0.919913	0.847097
FEN1_HUMAN	0.94366	0.0121941	0.291317
RL21_HUMAN	0.0966221	0.0364555	0.0617718
UIF_HUMAN	0.358039	0.153381	0.0907239
IMB1_HUMAN	0.0323096	0.208525	0.0382319
EXOS5_HUMAN	0.0461334	0.0865112	0.772547
CPSF1_HUMAN	0.0189665	0.0589388	0.576262
AR6P4_HUMAN	0.0295196	0.595102	0.140757
PPIB_HUMAN	0.00755475	0.0346535	0.343743
RBM34_HUMAN	0.486721	0.0724926	0.0395727
RRBP1_HUMAN	0.0184799	0.0272687	0.578149
PRS6B_HUMAN	0.078425	0.547214	0.0521508
NONO_HUMAN	0.0339264	0.152212	0.341626
CHD4_HUMAN	0.233587	0.482326	0.596935
RBM39_HUMAN	0.0923552	0.391809	0.320342
PLRG1_HUMAN	0.139553	0.431955	0.242785
NAT10_HUMAN	0.0938297	0.206461	0.110786
RL19_HUMAN	0.0434461	0.347627	0.287197
C2D1A_HUMAN	0.353033	0.19138	0.0206193
PRP19_HUMAN	0.201089	0.43903	0.537689
ECH1_HUMAN	0.0086733	0.18597	0.550406
RS13_HUMAN	0.0230278	0.00500814	0.706309
RL36A_HUMAN	0.157779	0.0735365	0.303115
SRSF2_HUMAN	0.372388	0.770524	0.253526
RL29_HUMAN	0.0863978	0.10546	0.229238
PDIA3_HUMAN	0.207395	0.114404	0.294206
PPIG_HUMAN	0.023239	0.487674	0.979709
RCL1_HUMAN	0.36937	0.998112	0.292313
PA1B3_HUMAN	0.0134546	0.406899	0.188594
ATP5I_HUMAN	0.202929	0.896611	0.433075
CLCA_HUMAN	0.342784	0.189001	0.236835
NPM_HUMAN	0.939175	0.053291	0.0645555
MYH10_HUMAN	0.108398	0.108132	0.672403
RL1D1_HUMAN	0.0509147	0.564512	0.0224994
TADBP_HUMAN	0.386028	0.399137	0.0974353
FUBP1_HUMAN	0.367845	0.0965836	0.0521207
NDKA_HUMAN	0.0747601	0.121198	0.918071
ATF1_HUMAN	0.140695	0.21786	0.0230058
MFAP1_HUMAN	0.0893297	0.686118	0.394744
HXK3_HUMAN	0.0356082	0.0580812	0.421958
PRPF3_HUMAN	0.210827	0.251641	0.0163796
RS25_HUMAN	0.239598	0.0598859	0.366502
RL13_HUMAN	0.0242419	0.0217848	0.991605
EF1G_HUMAN	0.76186	0.414682	0.0656248
ROA0_HUMAN	0.0530622	0.650102	0.684877
HS71B_HUMAN;HS71A_HUMAN	0.0336604	0.107041	0.399709
RS19_HUMAN	0.0316836	0.0614473	0.994736
PHF6_HUMAN	0.482309	0.148734	0.606442
H10_HUMAN	0.00701666	0.902392	0.00683054
APR_HUMAN	0.021089	0.575294	0.441026
NOL11_HUMAN	0.0692363	0.356235	0.967509
RS24_HUMAN	0.68506	0.174576	0.0374818
LON_MYCMO	0.135582	0.875637	0.655331
TRYP_PIG	0.0426136	0.880737	0.238714
TMA16_HUMAN	0.0995558	0.27184	0.401623
ZO1_HUMAN	0.022627	0.244372	0.0386168
FKBP3_HUMAN	0.132839	0.718028	0.473746
TCP4_HUMAN	0.254663	0.398707	0.325354
AATF_HUMAN	0.0206805	0.689437	0.877609
CDC37_HUMAN	0.842849	0.268961	0.0229834
ELYS_HUMAN	0.42259	0.119708	0.143297
VIME_HUMAN;DESM_HUMAN	0.57346	0.977239	0.221825
ANXA7_HUMAN	0.0901806	0.881569	0.542749
EAF6_HUMAN	0.0333698	0.203175	0.906306
RS15_HUMAN	0.00445813	0.0620468	0.706873
RSRC2_HUMAN	0.0368068	0.645703	0.584458
TPM3_HUMAN	0.210657	0.570922	0.0103997
ATIF1_HUMAN	0.490947	0.0114649	0.660677
H2A1D_HUMAN	0.093868	0.0446096	0.997203
ACTN4_HUMAN	0.0842122	0.114744	0.607629
LSM3_HUMAN	0.297144	0.454388	0.0781938
ANXA5_HUMAN	0.0988569	0.491418	0.211214
DDX49_HUMAN	0.167278	0.188396	0.991415
PDIA1_HUMAN	0.0210838	0.0382081	0.941214
T10B_HUMAN	0.000534606	0.776786	0.169935
PEX14_HUMAN	0.584293	0.0974521	0.2211
RL39_HUMAN	0.0951474	0.135474	0.495125
PGAM1_HUMAN;PGAM4_HUMAN	0.120837	0.134902	0.161395
HSP7C_HUMAN	0.182194	0.0648457	0.452836
RUVB2_HUMAN	0.0455488	0.682475	0.824577
RRP15_HUMAN	0.0409286	0.0385522	0.580097
CWC15_HUMAN	0.344033	0.0761448	0.274896
ELMO1_HUMAN	0.360656	0.129087	0.0522543
M4K3_HUMAN	0.0723948	0.377194	0.3719
H2B1H_HUMAN;H2B1B_HUMAN;H2B2E_HUMAN	0.0777453	0.0820317	0.778421
EF1A3_HUMAN;EF1A1_HUMAN;EF1A2_HUMAN	0.177906	0.330014	0.0565903
PQBP1_HUMAN	0.222646	0.212859	0.101173
PYM1_HUMAN	0.935703	0.129841	0.0713678
RNPS1_HUMAN	0.0683197	0.584603	0.541575
PTBP2_HUMAN	0.0325101	0.198083	0.840671
FLNA_HUMAN	0.324387	0.117725	0.0974387
ROA1_HUMAN	0.184366	0.181052	0.209075
DEK_HUMAN	0.200212	0.134838	0.732435
RL7A_HUMAN	0.162463	0.0692714	0.429727
SMCE1_HUMAN	0.157676	0.133309	0.0987876
RS16_HUMAN	0.0035477	0.021133	0.865049
RBM14_HUMAN	0.793873	0.00805198	0.862228
UTP18_HUMAN	0.565895	0.589933	0.176509
ENY2_HUMAN	0.415924	0.0605133	0.30732
H2A2C_HUMAN	0.191828	0.0312247	0.694698
RS29_HUMAN	0.966516	0.0152835	0.351448
TR150_HUMAN	0.0630093	0.19742	0.638699
H1X_HUMAN	0.0426883	0.703632	0.461397
SNRPA_HUMAN	0.0371743	0.169337	0.773904
U2AF2_HUMAN	0.223157	0.932959	0.608167
PICAL_HUMAN	0.160248	0.185514	0.409807
RBM25_HUMAN	0.665927	0.0317343	0.174182
MBB1A_HUMAN	0.225673	0.690162	0.0558367
CHAP1_HUMAN	0.196552	0.478472	0.506348
PGAM5_HUMAN	0.0237607	0.0771658	0.282666
RS21_HUMAN	0.164467	0.221014	0.422663
RASK_HUMAN	0.0590442	0.540676	0.653058
RL28_HUMAN	0.183922	0.130427	0.733824
RS11_HUMAN	0.602395	0.0732691	0.144571
H2B1J_HUMAN;H2B1K_HUMAN;H2B1C_HUMAN	0.0424306	0.133119	0.874585
DNJA1_HUMAN	0.22067	0.118442	0.313973
PHIP_HUMAN	0.0695145	0.953756	0.308737
RL7_HUMAN	0.00108665	0.145326	0.732665
ETFB_HUMAN	0.203555	0.136486	0.460261
LSG1_HUMAN	0.352829	0.333465	0.0705365
CBX3_HUMAN	0.0974137	0.128765	0.432601
NOLC1_HUMAN	0.851576	0.380005	0.103869
CCD86_HUMAN	0.464285	0.00556293	0.43831
PDIP3_HUMAN	0.651828	0.070297	0.181707
DDB1_HUMAN	0.768336	0.129621	0.498265
SFPQ_HUMAN	0.0965258	0.0433794	0.677138
WBP11_HUMAN	0.824504	0.12622	0.0445052
ELAV1_HUMAN	0.140825	0.0592428	0.388222
SND1_HUMAN	0.2937	0.0719467	0.619235
HNRPK_HUMAN	0.326689	0.900545	0.259664
SR140_HUMAN	0.260406	0.244367	0.513941
G3BP2_HUMAN	0.936381	0.109255	0.42688
PGK1_HUMAN	0.109839	0.471438	0.262114
AMRP_HUMAN	0.0651158	0.144205	0.317457
HMGB2_HUMAN	0.823156	0.17228	0.181133
RL38_HUMAN	0.851249	0.158333	0.345545
H2A1J_HUMAN	0.0501048	0.0403557	0.383728
NDUS6_HUMAN	0.0680069	0.656941	0.630626
SF3A3_HUMAN	0.351415	0.825027	0.450767
RL23A_HUMAN	0.334475	0.56501	0.247711
SF3B2_HUMAN	0.631838	0.643722	0.120802
EWS_HUMAN	0.764636	0.138166	0.120607
ALDOA_HUMAN	0.0400855	0.490943	0.0260543
RTN4_HUMAN	0.0883851	0.554135	0.526351
RS18_HUMAN	0.10276	0.0943418	0.687098
CREB1_HUMAN	0.515763	0.0800365	0.28478
MESD_HUMAN	0.152218	0.626449	0.615486
BCLF1_HUMAN	0.294577	0.306307	0.0915024
PCCA_HUMAN	0.0869709	0.573728	0.748598
TPM4_HUMAN;TPM2_HUMAN	0.190759	0.194543	0.119187
TOM22_HUMAN	0.172805	0.288986	0.251675
TOP2B_HUMAN	0.255294	0.933027	0.646484
OTX2_HUMAN	0.0885137	0.589926	0.461622
H2B2F_HUMAN	0.0589217	0.959286	0.895399
RS28_HUMAN	0.258072	0.200149	0.413631
DAZP1_HUMAN	0.16166	0.508294	0.0813454
H2AJ_HUMAN	0.464632	0.0815164	0.482411
RL32_HUMAN	0.017216	0.483266	0.461779
HDGR2_HUMAN	0.248215	0.134992	0.639518
HNRPD_HUMAN	0.0550891	0.196521	0.946486
NUCKS_HUMAN	0.237034	0.198587	0.218605
GTF2I_HUMAN	0.00284039	0.356418	0.0851945
HNRPQ_HUMAN	0.882076	0.891854	0.147547
CALM1_HUMAN	0.206619	0.208105	0.31655
PSMD2_HUMAN	0.140829	0.234272	0.468463
IF1AX_HUMAN	0.128401	0.119652	0.761001
SRRM1_HUMAN	0.360913	0.633271	0.238838
PABP2_HUMAN	0.0220757	0.38447	0.972997
TDIF2_HUMAN	0.0803089	0.276642	0.548959
EIFCL_HUMAN	0.192883	0.0300694	0.0819455
K1C9_HUMAN	0.499107	0.338031	0.468562
PHF5A_HUMAN	0.256673	0.865718	0.555376
FCF1_HUMAN	0.0984123	0.862499	0.815833
GLYR1_HUMAN	0.913691	0.573441	0.125289
PUR6_HUMAN	0.21209	0.131331	0.605766
RL5_HUMAN	0.690071	0.433739	0.122562
DDX52_HUMAN	0.917352	0.797492	0.105656
LN28A_HUMAN	0.602299	0.124429	0.839148
NU133_HUMAN	0.433985	0.146132	0.187802
PCBP2_HUMAN	0.0122464	0.129342	0.546382
SRSF1_HUMAN	0.511943	0.956115	0.22401
H12_HUMAN	0.143248	0.546767	0.51692
RBM4B_HUMAN	0.0965262	0.549935	0.124719
SPF30_HUMAN	0.0773464	0.962853	0.0604652
SMCA4_HUMAN	0.192407	0.187203	0.426515
TCPB_HUMAN	0.341051	0.226578	0.662857
ARGL1_HUMAN	0.3124	0.514503	0.0746273
XRCC6_HUMAN	0.727168	0.451856	0.0788808
RRP36_HUMAN	0.539565	0.214814	0.155208
CTNA1_HUMAN;CTNA2_HUMAN	0.45862	0.111907	0.380681
TFAM_HUMAN	0.55708	0.174155	0.470388
TPR_HUMAN	0.270905	0.403375	0.283872
EXOS8_HUMAN	0.277415	0.547881	0.875787
LIN7C_HUMAN	0.329407	0.12358	0.404819
CHERP_HUMAN	0.171311	0.201317	0.468064
DHB4_HUMAN	0.650824	0.0534291	0.656538
SF3A1_HUMAN	0.836176	0.821412	0.129462
RED_HUMAN	0.343027	0.379523	0.365831
H2B3B_HUMAN	0.346505	0.474364	0.385199
GBRAP_HUMAN	0.190931	0.815257	0.853482
G3BP1_HUMAN	0.634666	0.14912	0.516733
CS025_HUMAN	0.185921	0.501992	0.626233
RS3A_HUMAN	0.481537	0.124732	0.495617
RTRAF_HUMAN	0.236564	0.698439	0.606512
PININ_HUMAN	0.376627	0.479221	0.112089
GANAB_HUMAN	0.412079	0.0838747	0.938741
LSM7_HUMAN	0.788682	0.741862	0.156283
RPC22_HUMAN	0.313702	0.132997	0.0510417
YBOX3_HUMAN	0.842681	0.973183	0.150257
CHMP5_HUMAN	0.170116	0.45067	0.638367
ACTG_HUMAN;ACTB_HUMAN;ACTA_HUMAN	0.32783	0.122184	0.433515
NOC2L_HUMAN	0.0886677	0.838198	0.861276
MPP8_HUMAN	0.773113	0.217742	0.309255
WDR43_HUMAN	0.168486	0.343945	0.633954
HNRPL_HUMAN	0.216006	0.387465	0.909506
RS26L_HUMAN;RS26_HUMAN	0.311437	0.630127	0.171062
SNR40_HUMAN	0.561197	0.270755	0.161676
DDX50_HUMAN	0.115825	0.21839	0.42323
H2A2B_HUMAN	0.478207	0.710889	0.211898
GBB1_HUMAN	0.172866	0.12345	0.564368
ROA2_HUMAN	0.298666	0.611739	0.195702
RS8_HUMAN	0.559761	0.432508	0.447344
WDR18_HUMAN	0.443101	0.327459	0.700114
DDX1_HUMAN	0.239342	0.162501	0.343146
SAS10_HUMAN	0.899775	0.771675	0.144049
2AAA_HUMAN	0.533306	0.147386	0.458443
ACTBL_HUMAN	0.142203	0.107163	0.264113
MFR1L_HUMAN	0.279273	0.497748	0.178087
CTND1_HUMAN	0.854009	0.2227	0.2957
SERA_HUMAN	0.0226902	0.949875	0.178799
SCFD1_HUMAN	0.0866011	0.264157	0.644258
NDUB1_HUMAN	0.254981	0.254981	0.296665
SP16H_HUMAN	0.423486	0.312404	0.48723
UVRB_MYCPE	0.0735585	0.0906088	0.830407
PFD6_HUMAN	0.0472534	0.604899	0.310854
RS30_HUMAN	0.376805	0.218259	0.834707
NFYA_HUMAN	0.510459	0.829432	0.847633
API5_HUMAN	0.917803	0.600156	0.183622
RS10_HUMAN	0.239868	0.490415	0.864057
H2AX_HUMAN	0.2329	0.987182	0.330899
RUVB1_HUMAN	0.465581	0.0788669	0.773424
HNRPU_HUMAN	0.215507	0.94507	0.169006
SNUT1_HUMAN	0.540588	0.524446	0.268072
ML12A_HUMAN;ML12B_HUMAN;MYL9_HUMAN	0.718873	0.0166537	0.910911
IMA1_HUMAN	0.757081	0.489805	0.476317
RL30_HUMAN	0.153264	0.424454	0.474536
TCPA_HUMAN	0.0963573	0.741112	0.277916
SAFB1_HUMAN	0.13002	0.122068	0.712288
IF2B2_HUMAN	0.367952	0.634474	0.171533
OCAD1_HUMAN	0.379295	0.604384	0.291739
LONP2_HUMAN	0.560298	0.411769	0.596324
CD1E_HUMAN	0.667273	0.772546	0.98534
MATR3_HUMAN	0.394401	0.600422	0.244333
RS20_HUMAN	0.347229	0.263888	0.354901
MSH2_HUMAN	0.866403	0.544305	0.404999
MCM3_HUMAN	0.834335	0.976987	0.56017
LARP1_HUMAN	0.575586	0.974451	0.437564
RAP1A_HUMAN	0.803232	0.712434	0.703014
H15_HUMAN	0.962916	0.472113	0.508698
ARPC4_HUMAN	0.771843	0.572558	0.332736
ZCH18_HUMAN	0.478337	0.463644	0.620173
SODC_HUMAN	0.16455	0.745424	0.360122
HXK1_HUMAN	0.385767	0.933859	0.975981
DJB11_HUMAN	0.869777	0.296333	0.763164
YBOX1_HUMAN	0.608783	0.694673	0.271825
GLE1_HUMAN	0.902667	0.586043	0.337449
PDIA4_HUMAN	0.288578	0.504277	0.476083
DNJC9_HUMAN	0.709903	0.963304	0.342846
MYH9_HUMAN	0.61876	0.0111201	0.475128
PUR9_HUMAN	0.743168	0.112561	0.894055
DDX42_HUMAN	0.132521	0.618538	0.710271
RTCB_HUMAN	0.885284	0.543137	0.721906
UTP15_HUMAN	0.756783	0.312599	0.522222
SPF45_HUMAN	0.274413	0.602628	0.769398
GULP1_HUMAN	0.598838	0.346921	0.571092
ABCF1_HUMAN	0.335885	0.837638	0.173467
CTNB1_HUMAN	0.46928	0.471317	0.497889
CCD58_HUMAN	0.507056	0.721117	0.601929
CALR_HUMAN	0.386289	0.362774	0.437116
PDIA6_HUMAN	0.725419	0.328395	0.984648
NUP98_HUMAN	0.837943	0.384105	0.859978
COF1_HUMAN	0.676458	0.936171	0.66012
GORS2_HUMAN	0.243302	0.817275	0.272665
SREK1_HUMAN	0.352888	0.629585	0.648181
HNRC1_HUMAN	0.793338	0.522281	0.520979
PRC2C_HUMAN	0.965721	0.876384	0.660193
ENPL_HUMAN	0.546118	0.276501	0.555045
FXR1_HUMAN	0.488235	0.51078	0.917938
SSRP1_HUMAN	0.739235	0.372284	0.493197
H14_HUMAN	0.985458	0.407353	0.904013
SOX2_HUMAN;SOX1_HUMAN	0.989847	0.646377	0.863599
TOP1_HUMAN	0.907907	0.468191	0.852667
SRS11_HUMAN	0.542348	0.620647	0.569746
SIM20_HUMAN	0.909076	0.248472	0.788133
PYGM_HUMAN	0.615719	0.886818	0.755574
ZN581_HUMAN	0.120192	0.454108	0.829471
RBM22_HUMAN	0.457918	0.797868	0.916288
CIRBP_HUMAN	0.54368	0.678202	0.714543
TLL2_HUMAN	0.643333	0.956862	0.799219
CLH1_HUMAN	0.637122	0.875529	0.826115
IF2_MYCMO	0.699286	0.404686	0.171667
RBP56_HUMAN	0.843828	0.665793	0.96628
RPAB2_HUMAN	0.229782	0.934401	0.12911
UFL1_HUMAN	0.907004	0.427858	0.786389
FA98A_HUMAN	0.917201	0.549431	0.634421
RAIN_HUMAN	0.989301	0.45653	0.887408
