# Supplementary material for: Integrated multi-omics reveal polycomb repressive complex 2 restricts human trophoblast induction
Source: Nat Cell Biol. 2022 Jun 13;24(6):858–71. doi: 10.1038/s41556-022-00932-w (PMC9203278; doi:10.1038/s41556-022-00932-w)
Supplement: Source Data Extended Data Fig. 3 — Statistical source data. [file 41556_2022_932_MOESM14_ESM.xlsx]

## Sheet: Ext.Fig.3d
Naïve Peak Width	Primed Peak Width
9353	5315
9108	1642
16514	10488
7103	1061
10815	5154
6478	15106
7470	9128
2511	2655
2213	3539
18833	1297
20598	2291
11479	4859
7816	1754
14350	5886
4774	2279
7023	1143
14087	4127
15513	5741
30245	1847
65	2873
2159	776
11107	1754
9547	1777
4340	2007
5469	1660
726	2756
9810	4160
25610	1512
5153	4282
35776	2827
7647	1413
3573	7225
21960	2501
46646	1460
15773	2395
12127	1650
4677	1263
23874	5309
11314	10745
19037	5419
8935	5434
25710	1475
55889	1714
14204	1232
9241	15085
10516	3282
8719	4611
4150	7855
12810	1721
7413	2505
13186	1828
5268	1358
25546	4692
5425	2798
36015	1629
6551	1142
10974	8150
1551	4179
7704	921
21616	2658
4105	944
7888	1197
47355	4098
5280	1422
5508	2632
184	1621
5182	2117
747	8102
6982	4289
7788	12713
4987	4156
3355	1387
6216	14817
5226	1841
5665	1732
4236	3450
17627	3793
364	1476
10303	475
9088	370
7197	3315
5497	2682
6203	1507
11859	3988
11010	2217
12244	1792
8409	249
3350	2108
14995	5843
32070	1741
5642	3845
8536	2682
6343	4248
4686	9411
7048	4891
6017	3709
22764	5282
3920	1940
477	1450
8995	4922
70209	4462
3724	3167
4671	2232
12261	2122
4896	6633
12952	1538
6147	5668
7833	4935
11101	1383
5050	2174
7485	9723
19545	3703
9543	1732
3409	6417
15265	872
19305	3625
5554	4935
31054	6263
4499	1941
3565	5249
5079	4066
4980	1750
6045	1745
9650	8820
19416	1968
4617	3717
3887	5672
12259	2883
12767	3587
5633	1240
10047	5857
9056	15466
561	3445
6321	783
23787	1365
1872	1117
14307	1876
3160	4066
14778	1951
5476	5653
6312	2024
4118	5381
18357	858
16879	6698
3244	1481
3790	4274
6570	1615
3710	984
102	5628
916	1550
4523	2994
6223	3491
3634	1325
8085	1114
6566	7785
5426	1211
4506	3698
2494	6665
8839	2327
6503	1095
9350	5504
7819	3772
7713	1496
4861	997
5707	327
11634	2863
5928	237
6318	1384
5576	1969
7674	2624
6237	1952
6914	8259
7388	3256
1538	38107
10784	1492
9742	2016
4679	6242
6094	2647
4984	1408
4392	493
8723	2758
6384	1635
2940	3733
15819	1796
5879	5501
5562	8298
13189	406
3821	1527
28053	639
7171	525
6029	1851
17579	3336
32158	2347
3681	1591
9495	736
10541	6302
4599	1747
2140	2316
1947	14978
9958	1682
11398	5162
66400	15097
3720	1837
23119	1899
8003	1336
4247	2831
398	12020
5955	721
6387	4060
3964	2007
18209	1655
4525	8881
8121	3628
4965	5348
12094	6498
5004	2253
10949	1629
3985	3696
7827	1500
1065	1915
2549	1898
5302	2607
6536	3105
4206	2861
5356	6324
5970	967
4955	3179
2781	3167
1169	2738
6537	2576
9520	5521
5265	7045
5083	5522
5062	1467
5616	6503
4312	3885
8383	13619
4955	9861
4849	3228
670	3435
6321	3672
6271	6117
4246	6180
5956	20962
10829	2029
8786	1589
1185	3961
6116	3300
7184	1194
4935	1977
17679	2259
1500	2105
4419	1542
5337	1059
1000	3721
9051	1388
785	7431
3651	1088
6677	1567
2472	5023
4383	1861
13602	1666
4704	9782
4820	1469
6772	1186
11437	1660
6780	1720
5811	3934
4571	3020
4157	1448
5546	1779
8608	9852
7936	1070
2123	2315
5011	2597
4846	6568
9646	11344
10394	2348
14647	5785
6205	2846
5352	931
5249	4444
9694	6774
5252	3046
9953	2739
5654	1340
3807	2742
3385	1445
2034	1454
3858	1711
1716	6312
5084	3016
5481	9544
4879	6538
7991	2076
5727	1590
5046	1496
7834	1895
5264	852
6068	1926
9002	1539
6031	1737
6031	294
13735	1449
1566	2538
4785	2415
8939	4117
4230	4358
4018	4279
18123	3008
7331	1230
3582	3971
4448	3638
7576	5374
6838	1264
9512	2799
6573	1540
5050	1177
17853	3357
7051	3581
8486	7347
4733	6303
7684	6531
2335	4887
27647	6390
9772	1166
5070	3550
13826	2885
5507	1477
8859	549
6830	1607
3783	150
786	1022
9444	8263
4796	1636
11925	1360
6869	5823
5429	1759
3756	1819
6349	2335
6655	2052
8975	2903
6309	2870
1936	2462
7768	2424
1183	9255
5595	2804
3743	1133
4073	1226
3914	1446
7185	1711
4899	4590
4663	2842
4685	309
1155	5061
16205	3439
5806	7337
4934	1582
4763	1416
6216	10186
10200	2340
5681	1827
7702	15176
4738	2243
8316	1242
5193	2523
6067	263
6021	8215
13576	13390
25621	1173
6366	3132
6300	4247
7112	3399
10948	2878
4802	2430
8615	2675
23737	1386
8380	6649
10449	2878
4285	2688
7413	1502
4846	5794
9657	2462
4367	1780
15309	9546
4354	704
4553	3213
6620	3151
9602	1715
3797	1319
14474	4039
7805	3078
9149	2092
7303	18341
5202	1042
3618	956
11188	2643
5554	527
5543	4129
13288	25299
8397	1358
10777	258
6320	2515
11237	8879
5461	8404
5382	1176
9263	5591
230	2263
9594	3846
5143	954
4014	1391
7308	2344
6867	5670
5895	1665
12419	14
4924	3605
3954	1202
2188	5846
9137	6593
2448	1493
2424	2359
8457	11706
6572	2022
4582	3875
4885	897
18639	1613
2634	1999
720	72427
7758	8166
4834	2032
4884	4149
12745	1396
7298	10710
6853	5296
8092	2412
4941	1894
6248	5676
715	1212
18674	2046
2757	6050
7901	1544
5643	2986
6106	5828
4752	1702
6470	3910
5485	2521
5206	1868
6238	1894
8160	1290
18960	6653
11358	1906
4497	13888
1462	11145
8280	7690
848	1595
9692	1354
9397	5067
23419	5486
4788	4746
2552	824
8489	8138
6467	1485
7478	4444
6352	3247
3561	1467
24549	5968
5226	2585
6309	2115
1350	973
5492	1331
6895	1399
9506	3064
12710	1721
7192	1144
10818	1283
3369	1380
3523	2336
5125	1576
7282	2686
7475	4239
6949	362
8957	553
5365	477
7443	1333
11078	1986
6206	2235
1656	1628
2462	2367
3337	1118
11163	2086
12221	943
4821	506
4889	5003
5443	16693
10357	370
2858	1705
6431	1704
8430	3222
7218	577
6053	3163
12476	4053
8510	3072
8411	5023
5595	988
11691	1099
16611	1909
3900	7763
6415	2601
5369	1785
5300	3263
995	2824
6569	1456
5515	165
10464	3333
8161	10091
6226	1561
6332	7227
5776	459
4645	21906
6383	1475
10617	36
310	1193
5141	2565
6256	16261
8579	8424
5004	3279
7017	2430
16464	1138
14764	6774
3819	2339
2795	1767
5501	1838
6216	1254
6329	1404
4790	2097
5230	5305
8077	2567
7623	3119
5197	2033
6238	148
14494	1830
5141	6540
11851	1061
8041	1521
12730	1146
4899	953
5816	1485
6962	16794
5914	1189
3797	428
7287	11054
6688	956
10180	25014
6961	1615
5463	407
21802	3224
12171	925
6935	5269
11036	1758
10353	2109
8886	4846
15804	1636
6315	11110
22014	1708
5515	5013
1043	1191
5968	2644
7640	2608
6086	1195
5923	876
9066	1845
5622	2799
8514	1445
5550	1406
6600	1695
4311	2991
4390	1960
5665	1117
3689	3398
7653	2471
3457	3847
2674	603
16227	2201
22198	1333
4199	13538
5301	25287
20604	364
1814	6159
4840	1882
3118	1807
7777	1703
5494	1849
336	1142
3370	5875
4673	5416
6985	2539
4188	1877
6964	1586
5875	5383
8189	3214
7120	3356
3970	2475
5581	963
13479	3149
5043	2549
18642	8760
2434	2540
995	5068
17491	6017
6877	1562
11967	30881
8342	24127
3009	1260
5325	3797
14157	1447
5119	2372
3285	773
5511	1141
9239	3667
6886	7512
8669	5314
10688	11228
6853	1609
534	10203
11705	2065
692	1742
15235	1691
17684	678
13063	2824
7236	278
8128	1693
5753	1706
7047	1724
11300	1496
6952	84
4635	6592
9720	13918
7615	1189
4804	2407
3860	2701
6140	1600
5920	2765
6851	455
8153	1643
11925	7106
19761	3731
10562	48
15254	5952
4989	8115
6329	3197
7184	1049
108	1090
27487	212
6707	3318
13245	926
7412	2483
8037	1797
5946	1763
8644	5871
7089	1367
5926	5801
8717	1337
9249	3259
3993	8324
4874	1362
7325	6169
12494	2583
13869	917
16714	1168
947	1590
956	1268
18444	2711
2127	3448
4480	2446
10194	8954
4646	2844
5481	3261
7965	4856
7523	7501
6155	995
26243	8718
4424	9752
5422	8039
56	7314
5485	2302
7475	9184
3430	16198
10031	1151
5513	1910
6172	1433
5011	1161
6627	2439
21748	1666
3989	1687
4370	1655
5268	2163
9815	5465
6310	1471
6128	3015
8066	3143
5572	803
6287	2665
5279	5759
6796	747
1918	913
6119	7848
19185	3874
10091	744
8789	639
6994	721
2547	5258
6439	1932
11908	2609
1946	1286
28561	6749
12618	1076
2685	1047
45244	3628
7657	544
19424	6963
3337	1600
59772	7807
589	2342
5154	4987
7522	7954
5638	734
4972	9534
7908	6134
4467	4033
34791	2493
2663	353
14759	1391
11150	894
14366	898
5451	2211
2608	6286
4895	2584
6297	16337
8422	970
17538	7480
24662	1117
9535	3401
14482	6532
16438	1812
9280	7702
2007	1666
20926	6447
21473	1183
10503	4202
6829	1501
1667	2099
4168	21236
9739	17019
453	5525
4819	2285
3834	19
5837	1635
14190	9044
8970	1678
1663	4174
4121	2940
7531	1455
1753	8276
1465	1832
5369	4663
10720	101
2732	1306
6825	7863
3273	1043
52242	7757
4758	1337
8091	7212
6033	7946
8366	1518
17721	4319
12171	752
26229	10130
5499	1143
4802	1763
8910	6443
4834	2665
9206	10649
5500	6912
9710	4214
218	4565
4778	1213
19067	9388
9147	2609
1658	2695
8389	7126
22497	1642
6643	7430
6022	1022
6249	7524
12109	1717
7981	1819
5696	4683
13059	1767
3134	33855
11499	2926
5547	1007
6987	4212
3119	6324
21756	1932
19434	18217
10913	3081
11270	1363
7496	3540
6619	1372
3325	317
6521	14618
14997	6025
6164	10465
27714	6152
10324	1842
10910	330
10287	1770
5848	1313
6561	2900
15915	4800
5911	1501
5118	1033
35519	4799
8176	6440
27428	1111
5932	1598
7703	5116
15068	1790
9404	12357
6286	1708
1792	3433
7151	13571
4845	4630
7209	1915
7778	1279
17275	6509
10178	1555
8026	5848
3548	10058
8552	3086
15512	4776
6909	1601
15237	1786
22885	1443
7483	7042
6239	1507
4032	1162
3186	3970
5182	16893
6634	737
5366	1206
7729	7317
4569	4962
6795	4410
3854	783
4106	1823
5379	1492
21245	2545
5441	2668
7826	8725
3989	4324
4847	4858
9903	8669
6861	651
7855	7577
4082	895
6782	3987
9441	3516
5792	6591
5647	9048
941	12363
11192	1006
12741	8210
5550	3781
5819	5299
5176	14369
25699	5187
8487	1275
10927	2299
7018	3135
3283	1236
12136	5878
3915	7904
4374	3135
7977	6328
4466	13613
3715	2969
5149	2383
9928	4641
6132	16016
5496	4165
5995	9507
22263	1301
6310	1967
2936	11782
12624	1142
26287	716
7799	1077
4051	1377
5252	1602
5674	2714
7567	969
7030	1527
10324	1648
3073	1165
5715	840
12332	1011
5628	1421
5763	6479
7228	1252
6184	1239
14719	10610
5855	1296
9651	2284
7164	8131
12115	3473
5226	378
6033	103
7606	3823
3576	11
19519	1953
15068	2302
5297	1571
3702	1390
4600	1154
4880	4139
6197	1225
3988	1846
6268	14858
5538	2231
4319	6100
9288	2155
5687	3538
6584	7429
5071	1630
8869	335
18232	3527
6353	966
18406	4
6735	2528
4136	294
15103	2773
4450	1111
4773	1967
5844	10641
7582	2079
4511	3228
3700	412
15724	1439
6251	3396
6005	1155
5990	11442
5247	1200
6366	459
6782	1572
5815	3739
721	2221
8918	5866
2748	1145
2313	1557
1692	2196
7604	8552
5236	3548
3034	3656
43328	1256
5472	4493
7821	9071
19791	395
7853	4058
5726	3256
10175	3974
4542	5319
140	1987
3625	2157
6100	9378
5614	2137
175	445
8779	853
4813	1695
4019	37642
28386	1369
4770	1280
708	1226
8217	1529
572	1015
4893	1726
6381	1580
14479	907
8619	101
5799	551
22874	1897
5772	1675
4618	2707
1381	1486
11710	1065
5578	3315
9424	1119
7820	646
17549	1221
7564	269
5523	1918
13163	1031
6150	1599
14258	5972
5328	6488
10277	1323
6464	1691
7717	9170
4202	3383
5948	2028
16654	3833
6943	2104
1168	5448
48897	9451
6697	4741
1490	1580
6365	5926
5048	2217
23557	5286
4053	1002
14995	2806
12509	6558
3728	1805
4150	2745
5166	531
17810	1067
123	1156
4883	3256
3678	4750
3970	4243
5459	1823
5856	1044
4056	3413
5743	12534
8994	2349
5652	3225
2062	2748
5259	4837
346	7664
5498	7781
5710	2085
4295	357
7255	1292
4408	1489
5545	41337
14127	5995
10072	432
6855	1311
6573	1315
7248	5250
25161	3799
16273	1213
13828	1046
16637	1855
8806	1292
1061	1897
5989	6036
11006	374
5216	2496
9698	27
7044	1705
5637	3888
2755	6708
14320	6080
1274	1601
9374	3428
3785	9577
434	3814
5354	1180
3667	6539
3614	10032
22367	2624
6433	1239
6448	5343
17974	1000
5438	4621
5123	3821
8912	1478
6539	9023
15517	1837
14818	7773
16860	1393
4860	879
4360	2567
4423	2914
3752	1520
3549	1506
21118	25
10571	1313
204	5271
5807	1463
8893	25929
5408	9687
9983	1588
37278	7299
5846	928
4996	2496
7875	1669
4293	3082
1510	1998
34713	3581
17965	4167
4389	22191
7563	1989
19291	4331
25889	12251
23207	2128
20869	1571
11023	385
8859	7914
7193	783
4935	2356
3417	1221
4263	938
22488	1160
8934	200
6259	1279
2136	4577
6321	682
6876	3958
7500	1926
5619	7248
5964	1649
4449	2712
5848	275
2393	2033
5621	9059
3181	1206
6212	643
9714	1679
4888	1496
4664	1197
6257	4173
5641	2126
2264	708
4639	1846
6968	1585
5290	5001
5994	247
6913	4344
4411	810
3791	2208
3287	4237
45406	2513
28935	3119
5338	699
13823	467
5202	965
6112	1619
8371	19073
6297	3218
9890	123
14321	2267
4018	2679
2074	1623
4536	1938
4555	2440
2738	5566
563	43
8340	1601
11076	2340
4165	2215
52040	7330
4009	5271
5766	2327
11353	1577
6251	5403
8398	4475
5743	6445
5659	2635
8165	1790
6743	1463
6186	13851
12589	6406
7866	1698
49591	3356
7183	2145
30107	1583
10720	1124
6770	1714
5180	1461
4297	1623
4233	10190
4329	1707
5079	976
6416	7221
8923	2793
15217	1448
31278	1348
14098	7770
7058	1451
10619	12144
5526	994
4794	4345
8664	2106
4461	723
5528	13984
7801	9763
7533	5621
11580	2652
5232	9400
4310	1871
10785	2611
3758	1974
2452	1617
6903	4671
29581	2874
10142	2756
3957	1247
14847	7287
9058	3580
9344	5977
6222	1304
34901	6812
20651	4514
6611	7565
7689	2545
3989	2479
537	6086
2057	574
11660	8960
6119	2758
6611	2115
4626	7187
5866	2039
5088	6660
5158	372
5880	2424
5424	8628
4539	6149
12750	4140
10194	340
44600	2681
7634	4209
3182	3793
5080	17355
7243	3674
5867	2028
13699	5724
3495	3323
9676	3356
15565	1244
4838	307
4479	6291
7468	1098
12958	1849
4268	683
5793	6312
34964	5986
9600	981
10693	2278
8706	432
6383	1979
18	1116
10261	1674
7207	8674
12261	1242
8594	2068
9081	2881
7024	136
35023	2483
20385	9847
5060	10915
8699	10716
10821	1227
4612	3652
15408	4630
7785	22031
8035	1753
2160	935
7995	4404
8445	1708
11893	2303
10600	2173
11599	1235
1125	7087
7871	5964
4281	10250
6926	1286
2043	1406
9565	3645
5206	17143
7375	1189
9520	5155
5318	1603
2931	7535
5838	5025
1153	9653
9826	5193
8614	3216
6100	8976
4049	1222
6344	12010
8337	2946
16349	1534
14198	877
3099	2168
17599	534
5821	1218
8735	16352
3809	2559
49434	1512
661	5127
874	712
2013	1621
9025	6401
3762	1831
7623	6074
54422	3205
5849	280
5208	1403
1098	538
26325	6864
2302	3093
10194	2343
5383	2674
4556	3233
10487	7216
23702	1157
6546	3119
33451	1320
12651	3619
5897	1278
5881	5382
4274	1235
9667	7916
6338	901
2021	3854
7353	2409
1575	1467
81138	1422
5276	6117
45581	6904
7539	3548
3525	2033
6833	922
8732	26224
4627	1027
8669	1764
322	17063
9497	2303
8141	795
26155	6781
8393	2273
9224	75
356	2344
678	7824
8324	643
6885	1624
5355	4905
4930	2564
18741	1283
7772	1102
18902	4531
4461	8146
4659	5096
2898	2614
11256	1136
21922	8753
7165	24
14754	2251
2806	1788
5593	7072
4649	1797
10008	2825
9472	4128
16129	1021
5990	1625
32932	3511
5607	103
10039	354
6365	5943
7423	838
4680	6103
9198	3616
4876	1614
7370	648
9707	2128
4963	801
5921	2023
5791	3004
4321	3418
6674	2488
5964	3107
5957	1267
6301	1249
4978	396
7057	3927
4873	2824
10909	1399
4923	6181
6094	19040
7131	3594
10131	4880
7171	3847
2627	1926
26472	1885
14214	1750
4365	1597
12862	1913
6353	1251
5239	528
6286	9483
1001	1718
13281	1197
6890	3121
7511	7546
6851	556
5765	1615
12895	1402
7955	7390
27348	5415
6481	1734
2510	2788
5372	2228
10827	1754
28425	3680
4909	4943
6171	3297
30147	4434
2959	8487
22480	2554
18689	1090
6183	10834
4932	875
4651	1797
16392	6816
4339	6223
1511	1044
8513	8370
1615	151
9621	2034
11454	122
5408	454
9730	1396
7328	315
65765	4193
8540	1354
14436	6509
5692	10140
5437	7231
6072	1976
13624	1316
6190	3741
5677	4167
18408	1897
7334	84
8672	3814
5504	1543
5354	1702
7458	1165
5789	1318
8225	1710
3632	1412
344	3713
4240	1594
11566	1593
4780	2130
3514	953
4418	1224
27951	13156
4751	1818
13184	11171
17989	5058
21791	1162
4824	7905
3588	3693
18258	13201
6633	1476
5455	1384
10862	1700
822	1795
15105	911
4765	8773
6879	4135
6805	2884
17162	2969
10512	2663
12281	1355
31275	1875
5812	940
5535	1773
11003	1559
5792	2074
3794	2391
9478	1006
18360	1541
9467	4853
41143	2221
25241	1022
4545	14975
10151	2589
8784	300
12666	1982
22000	1374
5847	1860
4896	1487
8837	1277
215	2761
6597	3140
5733	2635
17703	5020
5734	3371
5866	249
4053	1643
5870	2429
5834	394
2153	5360
6147	1553
5142	1079
5655	6411
9239	2497
5221	662
1601	6521
6323	3041
10135	7207
14094	182
8100	9261
4967	1954
6007	511
5753	5059
2803	1391
8057	1998
7520	1175
15581	263
9740	2447
5610	1989
7860	1532
10799	3711
4665	3963
4759	5478
7745	1613
4335	7384
17097	3063
1374	3333
7426	9018
2943	2340
5425	11252
6282	1399
3649	912
6441	2837
13049	1563
5955	1498
8494	1984
4045	7349
6894	1717
5918	2815
5182	2286
7162	10035
6506	2141
15405	368
8866	1941
4064	4106
3746	6336
4745	12810
6095	980
6139	3263
4116	1076
4619	54
5183	2400
7535	2832
6034	6200
282	281
710	10177
16424	6663
4909	9791
6988	1779
14378	53
3920	1007
7512	4833
7179	1604
2263	1056
15165	4534
5324	6421
5357	30627
3988	1987
4822	5838
5813	1591
9916	1749
5880	3583
3973	671
4835	1269
11827	2425
3080	2582
1384	9091
10063	1755
7822	4380
5971	4155
4909	2761
4547	4872
3871	1184
9552	9942
11652	1100
4541	822
4009	1209
4372	4229
12192	6550
6486	2711
4233	1239
32106	1191
13445	1438
8333	6972
30	9057
706	973
6070	5554
5850	1509
4453	2943
9538	4542
7250	1803
4365	3868
4928	2922
4647	2031
6341	1669
4361	1414
5398	13124
50428	3487
2356	8976
5938	1687
5923	2121
10542	9114
5592	5322
15046	1552
5421	1706
11945	5185
4443	2275
5227	3410
5326	2922
10233	1631
26484	1599
4324	4857
3107	1782
5560	326
6268	10225
11245	4408
5001	1376
7772	6105
5001	498
8143	8175
9893	3914
5763	10476
11633	3542
4952	4330
7872	9218
6778	1280
5117	10248
11874	2075
5075	2508
10967	2937
8683	4535
4907	629
7372	5483
11888	1787
4173	2243
3839	5526
3024	4069
8341	6068
840	39
8015	817
11619	2299
7003	4304
17972	1756
5034	1256
2136	4147
4502	947
23592	1919
12609	10627
6483	1968
9043	1573
5821	9722
6196	1517
5690	132
8886	1117
7502	9508
5601	4655
5749	2414
5057	1931
7712	1767
11110	1240
5376	11535
10807	690
19581	489
4532	2673
5958	7827
6784	10209
5199	2041
1021	3250
5448	1190
1338	1745
6159	7834
5902	4155
13052	1639
8040	5695
6561	773
6637	1414
18364	5055
12475	9889
4989	1461
27403	5044
5256	6776
575	2100
3621	2118
10685	1951
11638	357
5806	1228
5742	1921
8273	1409
5418	1022
5223	2847
5735	6853
4424	2005
5121	689
11223	3549
24915	2177
2356	1323
5201	5650
6193	8206
18700	1152
5441	7847
6349	4850
5457	2177
5829	5920
7240	5566
4886	6790
6153	4435
6324	6958
2370	1039
64207	3727
5918	5895
781	3937
10725	2600
3665	2200
14504	4480
6553	7001
19100	1283
19838	31
1261	1660
8437	2206
7485	5625
13769	3413
7421	3566
8732	2256
26918	3319
7088	2595
11227	3128
4517	5536
12734	7969
13605	731
4895	5944
7357	1158
6580	3925
7344	1558
23430	2743
13995	7994
5797	1281
3356	1372
3725	3120
3230	1909
4146	3180
5949	1317
6434	5795
4949	2637
7699	1248
7606	1867
3826	1317
10921	905
42579	2131
6776	3464
7324	3810
6603	2916
5623	2173
3806	469
4031	1132
6709	1145
688	756
5485	2354
6945	1599
7921	1344
9910	1192
11626	1641
178	1100
8794	1387
5084	302
10119	1569
5052	8003
4040	1434
9309	4230
5929	1174
5845	1569
4717	450
7383	3991
7232	3055
8774	3969
1650	3346
6988	7394
1017	1637
4442	4546
11484	1255
5526	2751
3271	1634
858	10491
5805	6213
981	7213
7409	3533
4745	35689
7095	1384
7608	5973
14379	3183
4180	5073
7696	7069
10658	1027
7894	5504
15384	2123
9495	3169
4497	3491
13602	8040
7366	1119
1248	621
5225	6240
8852	1531
7594	1083
4573	1968
5304	1448
6026	1332
5905	4376
1833	7214
7971	504
11428	3205
8001	1534
5444	2509
6991	3599
9035	950
6247	5399
5577	6424
890	2080
4909	1330
10685	1602
4881	1623
3151	6211
1619	2160
6989	6292
5482	1849
5917	7655
5471	9829
19319	5797
3725	3242
6287	4688
6661	3574
2600	1523
8838	4366
2146	4498
4519	3010
4425	1903
13473	4122
10817	1446
4284	9764
6678	9779
1945	30027
21380	1381
5362	7541
22525	981
19502	9017
6848	3851
6724	1394
4392	1222
7470	1248
5636	3844
4772	1145
5634	1224
23410	1850
8316	41934
9456	2000
31110	962
7079	4354
8289	3914
4961	2230
5276	10765
9400	2388
11289	2178
6208	1012
11113	1005
9940	8295
5289	3263
3666	1143
8387	15687
6355	1810
5212	1908
3007	3962
2671	6074
6964	3245
5437	863
5578	5481
13440	1143
5477	5848
4968	16930
4512	1759
6289	6347
10747	4951
6630	2557
19756	2209
11064	1153
5741	965
3973	2457
11274	2254
6285	2933
4151	5945
6940	4827
5786	6223
14420	3134
10075	1652
4994	7486
5088	336
346	2248
19946	116
18095	847
4033	10322
4499	3381
5406	10288
9781	11340
7303	13721
20459	2884
5329	851
16523	897
5836	2429
24177	1353
5180	1679
8492	1784
17433	8195
14875	1610
27892	534
3161	1676
4486	1202
6602	2879
7578	1309
15621	6078
25322	1413
5433	4718
18636	2257
33319	5754
4519	9510
7176	1430
8694	3531
18950	2139
8461	13909
5584	3520
5628	1906
7833	629
19144	4947
8470	4199
4086	414
6617	3138
5069	4807
9594	3836
27569	2495
4699	2201
9879	1972
984	2704
582	703
1028	11875
7515	379
4751	3935
6595	1414
9135	940
9743	1683
5613	5795
1783	2556
37716	1586
3525	1226
2950	2624
15372	5972
6234	726
8334	2017
4922	1659
3883	475
51388	3033
14947	1212
17049	3512
4834	798
7362	2687
418	2064
25587	5193
7782	15504
7355	4965
2809	1643
11576	19578
36961	8782
14484	7548
10075	3138
19849	2914
5177	6075
29450	900
7510	1517
6067	1723
524	260
24325	5929
4768	5682
6523	966
9181	1004
5074	1933
7700	9699
[truncated: 8,189 more rows]

## Sheet: Ext.Fig.3f
	Naïve	Primed	Background
No. of peaks	10187	17626	10000
% Promoter	23.09	34.5	7.92
% 5' UTR	4.57	4.76	3.36
% 3' UTR	4.27	2.75	6.43
% Intragenic	41.33	30.58	44.97
% Intergenic	26.63	27.32	37.32

## Sheet: Ext.Fig.3g.
Gene	Naïve_Rep1	Naïve_Rep2	Naïve_Rep3	Primed_Rep1	Primed_Rep2	Primed_Rep3
DUSP6	14.1879	10.7203	14.705	172.691	175.727	183.759		Raw RPM
SFRP2	19.3991	10.7203	14.05	170.925	173.79	169.597
KLF4	148.772	149.493	152.481	30.3162	24.5074	26.4329
TFCP2L1	158.573	154.736	159.897	53.1516	54.5205	53.0413
Gene	Naïve_Rep1	Naïve_Rep2	Naïve_Rep3	Primed_Rep1	Primed_Rep2	Primed_Rep3		log2 RPM
DUSP6	3.76668	3.27419	3.83471	13.1412	13.2562	13.5558
SFRP2	4.40444	3.27419	3.74833	13.0738	13.1829	13.0229
KLF4	12.1972	12.2267	12.3483	5.50602	4.9505	5.14129
TFCP2L1	12.5926	12.4393	12.6451	7.29052	7.3838	7.28294

## Sheet: Ext.Fig.3h
Naive-specific genes	Primed-specific genes
-3.67693	0.673675
-1.21714	6.66102
-3.03174	0.281154
-1.6505	-0.881438
0.502647	6.00013
4.97134	0.832458
-0.44768	1.20588
2.32313	0.245386
-2.12461	-1.28229
-3.92679	3.75876
-1.06653	-0.437664
-4.27893	-1.02819
0.298253	-6.32319
-5.8348	-1.04022
-3.19451	-0.547229
-2.62866	4.31445
-5.01093	2.47607
-2.68161	-2.05223
-3.35358	-0.238685
-1.30166	-3.26179
-2.36342	-2.43589
-1.17508	1.82949
-1.87132	1.78801
-1.85109	-0.120557
-2.46086	1.12857
1.30283	0.0240514
-5.19081	0.574276
3.0615	-0.0356908
-0.0645917	2.05415
-5.33813	-0.384791
-0.885901	-0.02131
-2.4163	0.0679222
-5.43582	-1.94138
-1.03689	3.90191
-2.12449	0.65671
-5.39917	-4.27893
-1.77411	-0.179679
-3.06999	-0.0801181
0.571479	-3.46119
-0.911885	2.45344
-1.394	-0.455905
6.38077	-5.49489
-1.025	2.35035
-5.4225	2.38978
-0.815627	0.287278
-1.58708	-4.0299
-1.4072	-1.11829
-6.43739	0.0256988
-7.15184	0.577791
-2.42696	1.73748
-6.86981	0.758241
3.00426	0.229653
-0.51248	1.08411
-4.59947	0.476077
-3.47753	0.17943
-3.85242	-0.368345
-0.815515	1.81612
-2.37169	0.0745156
-8.20246	3.80156
-5.14688	-0.232297
-2.78771	-3.14961
-1.66149	-0.0934343
-3.10308	2.57888
-1.34933	0.605486
-5.01384	5.45121
0.284155	0.162827
-2.29893	2.1214
-1.16268	1.84993
-7.52952	-3.76447
-6.35717	-1.80892
-2.3845	0.276589
3.06621	0.997142
-10.5493	-0.071005
-2.92249	3.44123
-3.39678	3.12627
-0.91586	-0.292294
-4.56578	0.130449
-5.00211	-1.20565
-2.57858	-0.273846
-0.701981	0.214867
-3.79637	-0.350327
-5.539	-2.77228
-1.73714	-1.5809
-1.27487	-1.80532
-3.22958	-0.587135
-2.45853	0.748266
-1.72537	-6.54045
-4.52197	-2.24283
-4.76589	-4.20714
3.74775	1.37558
-0.468203	-3.4239
-2.30459	-0.289481
-0.423006	1.32006
-6.48552	-0.900301
-5.40814	1.53717
-1.94929	1.01516
-1.70813	0.804481
-6.48568	2.92823
-4.87314	-2.47925
-1.81671	-5.37224
-0.640069	-1.45615
-3.2436	-0.33272
1.61786	-0.710121
-0.0900904	-4.40623
0.785463	-2.01493
-2.91166	0.515222
-2.5591	0.220425
-6.0032	6.37258
-5.63263	3.46167
-0.452933	1.61184
0.318571	-0.252745
-6.79598	-1.85819
-3.21434	0.770476
-0.517026	-2.01827
0.963762	-0.74815
-0.576095	-1.22689
-0.0489548	-4.40023
0.599479	-4.32939
-1.99057	1.0661
-0.621733	-1.44088
-0.846312	-1.03689
-4.63926	5.10706
-4.00906	-6.63873
-4.92273	0.989505
0.980127	-0.388408
-8.45569	0.365578
0.388314	-3.45961
-5.97826	2.66394
-3.37374	-0.822686
-0.432124	-0.112502
-1.26232	4.18651
-1.67127	2.94601
-8.85888	-2.07607
-1.95709	1.42452
-3.25591	-0.272625
0.215361	6.31157
2.33248	0.948714
-0.77742	5.2815
-1.03648	0.0948808
-1.54722	-4.04184
-5.27631	1.25513
-5.2106	-0.148616
-5.79309	-3.49655
0.386103	1.22809
-9.28425	-5.79362
-2.6756	2.88717
-1.72149	-5.87764
-1.05519	-2.46366
0.0252504	-1.62128
-7.31283	0.319761
0	0.225011
5.27953	-0.815999
0.00259393	-2.71079
-2.2284	-3.41081
-0.82155	-1.77283
-5.98746	-1.45485
-7.93369	-0.863128
-1.31769	-0.335359
1.51114	1.89123
-0.520212	1.03256
-1.40228	-3.90672
-0.480849	-2.42696
-3.71497	-2.41627
-1.51714	0.188514
0.682573	0.685978
0.415893	-6.03496
-5.87954	2.08108
-1.6247	-1.75346
-2.49638	0
-3.49741	0.821216
-6.56955	-0.471661
-1.46356	-0.705499
-4.24185	-5.32575
-3.96543	4.52913
-5.93572	-3.49188
0.862541	8.17514
-5.57033	0.600388
-1.83999	-0.406422
1.13796	0.565045
-5.73465	0.730349
-4.83168	-0.756906
-0.0614383	-2.57905
4.14952	-0.581599
-3.51493	2.20179
-1.32875	1.4805
-3.84569	-1.3842
-1.74286	0.255562
-0.537646	-0.483309
-3.19399	1.60861
-1.04802	0.737518
-0.0180863	-0.0507552
-2.38257	-2.40167
-10.616	-0.02091
-1.9462	-1.34317
-3.67541	-0.269124
-4.25255	4.10232
-3.74816	-0.253699
-2.73137	6.30462
-1.00071	-1.19753
-1.48683	-4.53409
-1.59166	0.17673
-5.9506	0.214983
-3.87435	3.66571
0.516254	-1.33596
-0.649441	-1.1506
-2.26581	-1.29244
-5.80814	-0.309561
-2.06532	4.15543
-2.87906	1.35675
-3.37962	-0.287503
-1.31727	-2.3772
-0.963197	-1.80448
-2.82589	-1.91947
-5.84509	4.78531
-3.5377	-2.10609
0.0202649	2.4913
-3.21229	1.95926
-1.57985	2.02585
-5.00293	-1.36337
-0.358746	3.94068
-3.99939	-6.27699
-1.09576	0.911157
1.94773	-1.20876
-5.18903	-2.84336
-5.43909	-3.99987
-7.81869	2.54797
-3.73043	-2.97745
-7.46626	0.359692
-2.54985	0.605486
1.38645	-1.39095
-0.187739	2.45883
0.639856	-2.28889
-0.989811	0.507177
-0.945838	0.721993
-3.4911	2.3025
-2.52115	-4.94397
-4.20279	-3.81692
-0.337788	0.311722
-5.7427	-4.20771
-4.25636	-3.17104
-2.43178	5.5718
-2.77842	5.38912
-0.315182	-2.29294
-5.64569	-1.10125
-0.324887	3.27639
-3.00121	-2.23032
-8.25534	2.81122
0.232827	-6.47138
-0.775478	0.13493
-2.24798	1.21181
-0.902464	3.02302
-3.21724	-2.33082
-4.14144	1.88178
-4.238	-0.902394
-3.49983	-1.72105
-0.653942	0.331487
-1.13979	0.788531
-0.503963	-0.329307
0.22605	2.61472
0.0955157	-0.470966
-3.83805	3.643
-6.95958	-0.474044
0.491172	0.641077
-2.03411	4.07461
0.290418	-6.65391
0.605486	-0.394327
-3.12502	0.643304
-5.67907	-2.56569
-6.30503	-1.51605
-1.6387	-0.979064
-3.78052	-3.16321
-5.08229	0.227896
-3.24374	4.33717
0.118742	-1.13825
-7.84821	-0.99695
-4.55728	-0.812488
-7.37718	-1.58237
-3.30446	1.50546
-2.6834	-4.45526
-3.59351	0.875467
-4.23349	0.925466
-4.78699	-2.00093
-0.583826	0.2991
-1.19775	-0.420224
0.0655731	-3.5168
1.74109	-1.22348
2.13998	-0.18129
-0.149892	4.06741
-2.71676	-4.62511
0.315375	3.43033
-5.90568	-1.38518
-1.36284	1.17747
-4.66407	-1.2735
-0.871833	5.23989
-2.03307	2.40369
-4.82413	1.30985
-0.102869	4.18564
0.913621	-0.601985
2.6009	1.14905
-0.814102	1.28509
-0.0697902	1.38325
-0.330653	0.655635
0.307185	-1.53105
1.52288	-2.38034
-0.590215	-1.71191
-0.754928	0.0872441
-4.88721	-1.43693
-3.44846	-1.53867
-0.13398	0.644112
-6.25237	1.53697
-4.17237	-5.35775
-0.0980353	2.03682
-2.29063	3.5179
-2.35026	-1.2203
0.501802	-1.22355
0.440592	0.13232
-3.19118	-4.10964
-3.513	0.650629
-0.997926	0.537425
-0.19967	1.79826
-1.56338	-2.45853
-2.80013	2.11021
-5.42015	8.24458
-0.80042	4.95314
-1.08947	2.20269
-6.88747	6.44776
-2.58156	-0.543485
0.390993	5.92133
-4.23652	0.889897
0.744796	-0.883033
-0.507255	2.73615
-0.787967	-2.40062
-1.7251	-1.0228
-1.69234	-1.05617
-3.3681	-1.3252
-3.09667	1.55362
-1.24378	-0.758516
-0.977101	2.68642
-0.822436	3.16301
-0.641945	0.652018
-1.3459	0.681695
-3.55003	0.842099
1.53964	0.99142
2.3321	0.380305
-0.200284	-2.16477
-1.46789	-1.50439
2.97741	-3.37459
-0.691544	-1.1543
-6.41029	-1.60513
-2.99438	0.141264
-0.253328	5.32969
-3.88006	-3.20513
-0.607476	1.36379
-1.01445	-0.0526349
-3.61047	0.823297
2.12116	6.43245
-0.90095	0.649445
3.09519	-4.75218
2.75734	-0.596717
-2.49586	1.77595
-2.15601	-2.89043
-2.83262	0.777429
-4.1506	-1.01082
1.12088	-6.45733
-4.17926	-1.48001
-3.47325	-0.11131
0	-3.5958
-1.97965	-4.42912
-1.04826	2.75713
-2.60569	-3.83654
-0.797672	-2.60181
-2.71312	-0.866734
-2.67468	1.44455
-1.72947	0.720347
0.502727	0.130699
-0.0597814	-3.90045
-2.37859	-4.63107
-1.36714	-0.59621
-4.3923	5.62421
-4.63151	-1.22841
-7.1337	4.65714
-2.30711	-2.31451
-5.85724	1.92569
-0.517026	3.16908
-1.74421	-2.04314
-5.88299	1.86432
-0.653942	2.38166
8.00971	-4.44812
0.318466	0.637228
-4.28006	-5.92547
0	0.753004
-1.11285	-2.00212
-1.25073	0.495602
-2.2009	-1.94929
-3.63705	-2.29837
0.353195	3.59155
-2.97234	-0.637667
-4.17869	-3.78254
-7.21209	-2.24165
-7.15004	-3.53255
-3.97912	-5.17813
-0.653942	0.77428
-6.08999	1.40319
-4.17276	1.0343
-1.52493	-1.76735
-1.77679	-0.257212
-4.67285	-3.09369
-2.8131	-1.18347
-6.97911	0.48255
-2.79158	-2.24965
-1.34817	-4.34471
0.0610459	-1.15386
-1.43714	2.43993
-5.12194	-3.30996
0.915897	0.626532
-4.74572	-8.8474
-0.985932	-0.122948
-2.2545	-0.357083
0.307707	-1.11497
-7.14877	1.24394
-7.81279	-0.713028
1.04661	-1.12827
-2.02137	-3.843
1.92118	-3.641
-4.69202	0.577562
-3.84498	-1.41519
-2.65628	-2.52864
-7.93426	-1.16249
-1.89563	-2.20208
1.55829	-1.36502
-6.04621	-0.0238936
-4.61878	1.20359
-0.292294	1.8836
-3.02768	-1.10166
-1.96775	0.779863
-9.70907	1.07982
-2.37845	-1.54867
1.17736	-4.28066
-2.34799	-2.53681
-5.84045	-5.06766
0.754633	1.04329
-3.29332	0.772404
-6.45967	2.90297
-2.0274	0.50313
-0.595158	1.59607
-0.232525	-1.34627
-3.78743	-0.442544
4.07501	0.33623
-5.6044	-0.618951
-2.77281	3.82776
-6.20858	2.03377
-4.27246	0.396338
-3.32688	4.23119
0.816142	2.46525
-2.9646	0.688549
-5.21605	-2.1421
-5.93639	-0.452933
-4.18364	-4.082
-9.48601	-5.86317
-0.861574	3.56376
-9.69253	0.276751
-4.82719	1.58204
-0.915267	-0.218444
-9.34032	-0.614792
-2.30034	-6.69729
-5.39329	-3.51578
-3.93157	-5.58661
0.858305	-0.0801898
1.20497	0.168709
-0.157237	-4.21825
-1.23508	1.25689
1.45067	5.03049
-5.90353	-0.787358
-0.937417	-1.52212
-3.99546	-3.10515
-4.73748	-0.262128
-3.17998	-5.74466
1.84254	-3.19329
-0.223137	-5.52263
-0.568227	-0.189992
-1.32876	-1.41422
-1.48679	-1.41693
-3.65133	-0.305589
-1.38248	-1.75436
2.5334	1.37152
0.161657	-2.7751
-2.4146	-3.54046
-0.29047	1.05136
-1.13979	-1.16769
1.90666	6.05315
-1.58084	-1.93127
-2.23233	-0.522337
-1.16817	0.890587
-0.768807	-2.24011
-6.95878	-1.91654
-6.79598	-0.720753
-2.35182	1.41621
0.466704	0.999301
1.38077	-1.74244
-0.878941	6.55216
-0.491337	0.573986
1.69836	-1.93768
-2.25893	-1.59664
-0.699394	-0.781833
-1.56478	-5.16516
5.96532	-5.00711
-4.81135	-6.66841
0.087398	3.68215
-1.32028	-0.107046
-2.06856	1.22743
-7.53005	-6.47745
-2.6058	0.674684
-2.20095	-5.67301
-0.560802	-0.145513
-4.19673	-2.82114
-2.43769	-1.71274
-2.5807	3.21343
-0.669014	-0.755899
-1.30361	3.23612
-0.116299	-6.55701
-3.03008	2.39649
-0.706519	0.980127
-1.49202	-0.479459
-0.617182	0.0771552
-8.72378	3.20315
-1.88733	-0.225945
-1.13701	1.81934
-4.28941	2.56323
-2.44702	-0.932363
-4.57758	5.66929
-3.59132	-2.74458
-1.82477	-5.15653
-4.17861	4.09071
-5.7107	-4.9122
-0.607476	-3.37374
-0.81331	2.30718
-3.62317	-1.55971
-2.34532	1.63646
-3.86283	3.04114
-6.94514	0.344176
-2.11906	-0.432124
0.0674495	-5.23125
-1.35322	-2.02893
-8.65983	1.73728
0.950046	-1.52575
-0.208524	-1.40904
-1.62053	4.49883
3.317	-6.33334
-0.292294	0.0714427
-4.83738	-2.83392
1.28685	2.51557
-2.66655	-0.304023
-3.91725	-0.832208
-3.48572	-3.80815
-1.23872	-2.35501
-5.24608	-2.36177
-4.705	-0.180761
-1.64684	2.55821
-1.56272	-1.24648
-1.74515	0.580722
0.0724827	-0.268153
-3.81574	-4.12
-4.28742	6.41791
-5.09099	-3.88645
-1.17188	-0.233205
-2.98863	-0.747266
-0.472785	-4.26156
-6.74696	-4.75898
-1.82359	-1.29653
-0.832208	-1.22815
-2.49738	0.257772
3.04891	0.0958579
3.00895	1.13407
-2.0156	0.626748
-0.368357	-5.76806
-5.24816	-3.59358
-0.967239	-5.16833
2.04617	-0.423766
-4.14101	1.29656
-2.19136	-3.58283
-2.80501	-4.94208
-1.34153	0.0453563
0.298312	-0.21642
-2.50824	-5.0724
-0.358681	1.93033
0.156022	0.413199
-5.12891	-0.799933
-1.29312	-1.13778
-3.69542	-1.65095
-0.706629	-1.78589
-4.99696	4.43132
-0.0807481	3.29352
-1.01183	-2.00593
-3.47465	-4.02879
-6.32711	0.62183
-5.43971	-0.517183
-5.45888	0.787841
-3.60501	-1.47256
-5.01913	0.658975
-2.11972	1.2369
-1.46548	-1.73714
-4.28726	-4.63348
-0.615951	-1.76544
-2.0148	2.53719
-2.49302	3.50638
-5.21901	-2.92471
-6.41015	0.045933
1.10078	1.38041
1.03609	-2.24111
0.462946	0.662443
-1.01319	-1.58374
0.30155	0.377604
-1.77164	2.85706
-2.54742	-0.0730221
-3.43455	-2.61824
-4.97431	1.40581
-8.77997	-2.16056
-0.339116	-6.07668
3.06747	-7.40028
-0.166935	1.36449
-1.85777	-3.93983
-0.639191	1.98402
1.35516	2.31491
-1.5612	-3.02674
-2.3727	2.96609
-2.1241	-3.73479
-1.34991	-5.00822
	1.2276
	1.3289
	-3.73486
	-0.851151
	0.567748
	0.0517502
	2.59417
	0.594794
	-0.346495
	-0.106877
	0.4675
	3.37603
	-4.48606
	-0.0018763
	-1.64987
	-2.34209
	-3.57038
	-1.14291
	-1.20326
	-1.82133
	0.327257
	-2.19721
	1.62112
	-1.35498
	0.441499
	-2.62167
	1.07491
	-0.819294
	-2.27542
	-3.26336
	0.160104
	-4.69449
	2.86134
	-0.64798
	-5.46565
	-2.75789
	-1.84525
	0.65634
	0.493933
	5.13671
	-4.50011
	-1.83346
	-1.9581
	-3.39673
	-0.192997
	2.81774
	-0.39749
	-2.61542
	-4.13372
	2.52128
	-0.435169
	-1.58187
	1.92039
	-0.144017
	-4.72555
	-3.31168
	0.465595
	0.0516367
	-1.68823
	-0.264613
	-2.22926
	0.26341
	0.13895
	3.78954
	5.78251
	5.64909
	1.34753
	-5.14054
	1.46467
	-1.43237
	-1.43704
	-3.7483
	3.78353
	-2.08765
	-0.0414623
	-3.21367
	-0.502303
	-3.71371
	6.61973
	-4.40337
	-3.29495
	3.56814
	2.53669
	-1.60641
	-1.08251
	-0.324887
	8.88139
	0.387664
	0.983639
	0.296832
	1.22429
	-2.07319
	-5.87954
	-3.33989
	1.71833
	-0.462159
	1.8709
	0.113486
	-4.86197
	-3.49741
	0.389433
	1.32472
	0.902083
	0.462943
	0.439251
	-4.27496
	2.04717
	2.31926
	-3.4826
	-1.26398
	-6.39334
	-2.18916
	-1.82451
	-4.66176
	-3.96543
	-0.100438
	1.45119
	-1.77999
	-1.77246
	0.456571
	-0.0610141
	1.21623
	1.18202
	1.63025
	-2.11772
	-4.35499
	0.846044
	1.7995
	0.0757745
	-0.628826
	2.44325
	0.552125
	-5.86073
	-3.31123
	-0.221703
	-0.764131
	-4.83168
	-3.72535
	-3.9549
	-0.255439
	2.9614
	0.664243
	-5.7317
	-0.137494
	3.48664
	-1.87583
	-1.19177
	8.01491
	-2.07841
	-1.69534
	-1.25636
	0.616086
	-1.13999
	-0.204545
	0.683175
	-1.43463
	-0.988357
	1.49598
	-0.877113
	-0.152926
	-2.98195
	2.23289
	6.9964
	-4.12331
	1.10453
	1.85132
	0.231081
	1.78735
	1.60857
	-1.46076
	-1.14887
	-2.79135
	-1.60744
	-0.603823
	-0.0176709
	-3.04129
	0.366335
	-1.04425
	0.406991
	2.99285
	-4.02657
	5.90707
	0.673036
	1.32025
	-4.41036
	-2.75569
	-3.84569
	-1.26959
	-2.36527
	1.36168
	-5.77055
	-5.33623
	3.68046
	-2.11093
	0.812354
	-7.45353
	-0.0983239
	4.37005
	-5.32983
	-1.65615
	-0.250916
	0.348113
	-0.814668
	-5.10282
	-1.38432
	-0.928602
	-1.06024
	-0.472222
	-1.25421
	1.13746
	-1.73525
	0.138126
	-0.245848
	-0.671581
	-3.59829
	0.473265
	1.01053
	-3.33789
	2.85056
	1.47681
	-4.29685
	-0.702689
	0.266677
	0.736628
	0.463091
	-3.03733
	-0.928686
	0.00735343
	0.595247
	2.59274
	-2.4213
	0.774496
	3.13185
	-2.74738
	-0.842308
	-2.48302
	0.349621
	-4.25255
	-5.88783
	0.704613
	-2.10898
	-0.412584
	1.36347
	4.89777
	-0.0655583
	-2.42488
	-1.55674
	-2.73282
	-3.8047
	-0.6877
	-2.37356
	2.68132
	-1.06046
	-0.931461
	-5.30914
	0.200858
	-1.73186
	-1.12902
	1.31776
	2.02162
	-1.14103
	-4.9665
	0.243835
	0.537094
	0.171416
	-0.0290348
	4.35454
	3.22318
	3.49802
	-0.619213
	1.77417
	0
	-0.330618
	-3.04147
	-5.3802
	2.27525
	-0.870906
	-0.293686
	0.480884
	0.354817
	3.45168
	1.63469
	-1.22693
	-0.104293
	-1.12923
	1.07861
	-3.13962
	-4.69302
	-0.260012
	3.23736
	0.349382
	-2.96545
	2.99292
	-1.86055
	-6.31818
	-1.11996
	-2.86085
	-2.57186
	-2.38292
	-2.92574
	0.0497943
	0.579626
	1.0431
	-2.11109
	0.0744732
	2.66718
	3.75132
	-0.831431
	-0.484703
	-1.21992
	1.22766
	-1.22106
	-5.26534
	-0.552204
	-3.06046
	-0.765413
	0.450828
	0.576716
	-0.553438
	0.814864
	-3.43306
	-1.1932
	-4.44402
	-0.0904925
	-4.31614
	2.94065
	0.303895
	3.8706
	0.885385
	0.348978
	-3.37607
	0.0881533
	-4.0498
	4.58627
	-0.0603129
	-4.09703
	0.403064
	0.138597
	-0.460575
	1.64862
	1.09111
	-1.50918
	0.354522
	-1.19153
	-2.30938
	0.151713
	-1.12252
	2.86984
	0.14046
	-3.69561
	4.19613
	-0.945896
	-4.36048
	-1.23111
	1.54327
	0.888874
	1.7813
	3.01935
	0.498067
	1.05079
	-4.7854
	0.545523
	3.87082
	1.19621
	-2.28222
	-0.70823
	-0.473969
	2.53763
	-5.63096
	2.51761
	0.531967
	-0.976748
	-3.69963
	0.118121
	2.69243
	-2.60295
	-0.267877
	-1.86174
	2.33013
	0.648584
	-0.810207
	4.31273
	-5.36091
	0.8276
	-1.72907
	-1.03482
	-0.948429
	-1.36932
	6.10641
	-2.09222
	-0.847539
	0.566952
	0.919406
	0.00689289
	-1.18543
	-0.759444
	1.34194
	1.50467
	-7.53421
	-0.24918
	-2.19573
	-3.29049
	-6.30667
	-0.427351
	2.4068
	0.0168864
	1.20082
	-0.560467
	3.3856
	3.80656
	-2.73116
	-0.932334
	-1.75536
	-1.76162
	-0.478051
	0.869097
	1.29567
	-2.19979
	-2.80265
	-3.33917
	-5.30436
	2.58619
	-0.0339835
	0.0917085
	1.0544
	0.864185
	-0.302277
	-2.50758
	-1.36153
	-1.77724
	0.154117
	0.779433
	0.65978
	-1.5251
	0.915719
	1.94773
	-8.00533
	3.05087
	-5.43909
	-1.30479
	4.36336
	-1.46154
	-5.49681
	0.196443
	1.60776
	-3.93231
	0.872598
	2.69487
	1.40857
	-0.128792
	-0.113637
	-0.995049
	0.842597
	1.6994
	2.89524
	-0.219256
	-3.30861
	-0.6077
	-0.56219
	0.656759
	-1.93831
	-2.30254
	4.18807
	-2.74491
	0.862541
	4.01606
	-3.35737
	0.761414
	-0.165042
	0.979835
	-2.4126
	1.03997
	0.0279197
	-4.38769
	-4.39156
	1.3476
	0.167774
	-2.44448
	-0.315182
	-2.17526
	-3.76776
	-5.64569
	-0.887461
	-4.15618
	0.254142
	-1.73489
	1.45663
	-0.113917
	0.591736
	-2.54128
	-0.173072
	-1.7659
	-2.4031
	1.90401
	2.71871
	-2.25803
	-1.77364
	0.480796
	-2.31981
	0.778632
	1.56854
	0.664192
	4.02743
	1.67981
	1.28564
	0.424038
	-2.44373
	-0.0928487
	0.645379
	-2.34726
	-1.48187
	-3.95382
	3.15528
	0.170389
	-6.07798
	2.95993
	-4.93539
	-6.19437
	-5.9222
	0.986944
	-3.1166
	-0.32768
	1.01371
	-0.0511919
	-3.08356
	0.131082
	1.62469
	-4.77969
	-2.22738
	-0.873595
	-0.699394
	-1.34804
	0.889897
	-4.74449
	-0.443972
	-3.76371
	2.57176
	2.06076
	1.25682
	-3.91466
	-2.87093
	-0.325414
	-0.793861
	-0.475286
	-0.383256
	-1.33292
	0.491172
	1.27345
	-6.69329
	2.33189
	-1.16463
	4.87489
	-6.51661
	2.41884
	-2.52853
	0.81191
	3.10057
	0.0996933
	-2.82735
	-2.50653
	3.61181
	2.286
	0.977662
	-0.796016
	-1.69679
	0.788296
	0.605486
	-0.68633
	-4.75899
	-0.576703
	-4.13112
	-0.207486
	1.44542
	-0.72665
	-2.82991
	-0.772409
	1.42027
	0.946049
	3.2819
	0.388554
	1.24937
	0.972432
	-0.989811
	-0.356297
	0.731746
	-1.48667
	-3.4801
	-1.13729
	-0.447903
	2.98851
	0.318563
	-1.51707
	-0.332232
	-6.96712
	-1.42853
	-5.16661
	-4.53143
	-2.24545
	5.68072
	-1.13378
	-0.841267
	-0.750602
	0.982117
	0.00156482
	0.0627769
	1.30162
	3.70743
	-0.663148
	-2.23554
	-0.511898
	-1.89721
	0.427775
	2.69035
	0.812158
	-1.31581
	-3.63207
	-3.3176
	2.18752
	0.498818
	0.280599
	-2.19492
	-1.8804
	-1.00335
	-4.33895
	-3.23816
	-1.48001
	2.52645
	1.01046
	3.85756
	3.87252
	0.419237
	-0.785983
	-0.637304
	-0.0124834
	-3.03326
	-0.30617
	0.23984
	-0.744089
	-2.30872
	3.83533
	-0.443047
	-3.56515
	-2.43961
	0.457779
	-0.85472
	-1.99804
	5.12388
	-7.35377
	-3.10924
	-3.63358
	-1.87521
	-1.63733
	-2.6834
	-2.60554
	0.14605
	-1.35273
	0.879159
	2.52295
	0.623896
	0.492594
	-1.05422
	-3.63642
	1.05202
	3.93757
	1.15991
	-0.132527
	-1.64934
	-1.38779
	1.8428
	-4.5407
	-1.41819
	1.52462
	-2.2085
	0.703253
	-0.750456
	-2.13431
	0.632881
	-1.03319
	-0.744595
	1.69793
	2.7516
	-2.44327
	-3.42901
	-2.0945
	-0.0128992
	-0.315241
	-0.578132
	0.76505
	1.95512
	0.112902
	3.68557
	-3.43682
	0.346265
	3.96407
	-2.64425
	3.70584
	-3.19699
	3.33257
	0.873177
	-1.05268
	1.9606
	2.33759
	3.84584
	4.5116
	-1.3225
	-1.05727
	1.35135
	-0.226549
	-0.932239
	-2.53553
	0.586523
	0.0121816
	-0.479544
	-0.576139
	-2.41854
	-5.46405
	-1.77377
	6.72026
	-1.327
	-3.37268
	2.01088
	-0.52558
	-1.82904
	-1.67929
	-1.01087
	-3.02186
	0.619182
	-3.99845
	-5.13842
	1.84784
	2.48524
	2.45823
	-0.472785
	0.205297
	1.66934
	0.955057
	-0.174868
	0.816937
	1.15561
	-1.42985
	-1.53873
	-1.51622
	0.0733686
	1.88819
	-0.0484481
	0.66633
	-3.60923
	7.27574
	-1.73813
	1.87223
	-0.590215
	-2.92051
	1.0332
	-2.6058
	-2.23899
	-1.57347
	2.5934
	2.29153
	-3.38784
	2.07919
	-0.695989
	0.35006
	1.68839
	-1.87132
	2.23462
	-1.02893
	7.11727
	4.18951
	-0.820198
	2.39591
	1.83762
	-1.61554
	-0.984083
	0.577152
	-0.0757473
	-0.301514
	-1.71019
	-0.276996
	0.299875
	-1.88869
	1.46475
	-2.57429
	5.8428
	-4.17237
	-0.292294
	-2.19921
	0.175211
	-2.10771
	0.953516
	-0.405705
	-0.0435881
	-1.48721
	-5.41352
	0.440592
	-3.8158
	-1.20525
	0.83676
	2.67399
	-2.64915
	1.82253
	-0.500198
	-5.75771
	0.783114
	1.85782
	-3.51878
	-1.61869
	-0.444713
	-0.697635
	0.371547
	0.508114
	-7.99557
	2.53814
	1.5532
	3.36936
	0.731502
	3.84381
	0.410699
	-3.513
	0.662753
	3.3071
	-3.78126
	2.40508
	-0.59189
	-0.341726
	-0.907073
	-3.54006
	4.92569
	-4.50707
	0.135718
	-0.750427
	-1.67802
	0.540109
	0.591717
	-3.64374
	1.34283
	5.55234
	-2.68019
	3.17851
	1.11554
	-4.54436
	-3.4101
	0.591177
	1.90831
	1.28357
	-1.40667
	-0.121028
	-0.630086
	2.25316
	0.314918
	1.00947
	0.55388
	-2.49966
	-0.6788
	0.996947
	-5.6959
	-3.62394
	-1.19822
	-1.78359
	-1.23467
	1.92799
	3.22098
	2.99808
	-3.88096
	-1.18637
	0.993662
	-6.1732
	-1.22642
	0.264199
	-0.125709
	2.16522
	1.19345
	2.19473
	-0.731363
	4.63281
	3.82345
	0.200622
	-1.29312
	-6.7508
	-5.98927
	-2.03729
	-4.5779
	2.20581
	-0.192495
	-2.80077
	-0.226044
	-0.251017
	-0.576441
	-5.09964
	0.142163
	2.80551
	0.546974
	-2.33134
	-1.6082
	-4.67462
	-0.641779
	2.04112
	-0.91626
	-0.843992
	0.403487
	1.10478
	-0.936953
	-4.52263
	0.166924
	-1.80721
	-0.167734
	-2.33188
	-0.472785
	1.64822
	0
	-0.989811
	-0.928602
	1.46852
	-0.517026
	-1.58193
	1.81196
	-2.68529
	-3.48623
	-0.25467
	-2.29856
	0.14762
	-0.111772
	-1.01735
	-1.75894
	2.76713
	-2.71581
	0.599479
	-0.0329663
	0.844413
	3.14092
	-2.50901
	-0.403151
	-1.26142
	1.74416
	-1.89931
	-0.443063
	-0.706519
	-2.90621
	0.369264
	-3.02786
	-0.00229
	-3.83962
	-4.24271
	-4.38749
	0.260983
	-1.26162
	-2.30096
	-2.98371
	0.468215
	-2.12615
	-2.60096
	2.77133
	3.00202
	-1.042
	-2.69655
	3.58751
	-0.0468219
	-1.25794
	-1.02124
	0.851298
	1.49658
	-1.02963
	1.60856
	4.06477
	-0.908895
	1.05981
	-0.450899
	3.02861
	-0.0354206
	2.97946
	-1.04822
	2.27718
	-1.01816
	2.93499
	2.11847
	-0.642312
	-0.471091
	-3.88006
	-1.51951
	-2.8099
	-1.28039
	0.0241952
	2.05485
	1.01477
	-1.29937
	0.692325
	-3.48261
	4.7393
	0.950173
	-0.635032
	-0.486002
	-1.26268
	-2.89434
	1.34919
	-1.44183
	-1.20103
	-1.87887
	-1.97856
	1.23683
	1.19796
	4.13147
	-1.71366
	-2.60636
	1.46746
	-1.38188
	-1.2865
	0.701579
	1.18474
	1.11237
	1.73955
	6.60537
	7.05815
	6.25024
	-1.43457
	-1.03202
	2.1915
	-1.68288
	-2.35139
	-1.95175
	-0.744069
	-0.860314
	-5.11195
	-2.85262
	2.63082
	-1.65685
	-4.64001
	-2.22471
	-0.545857
	2.51661
	-0.305119
	1.68182
	0.367243
	-7.46328
	-5.26811
	-0.483952
	0.980599
	0.410873
	-6.66742
	-4.67033
	1.12088
	0.171076
	1.44725
	0.932676
	-1.44592
	1.40394
	-3.92069
	-2.16137
	-1.30391
	-2.65253
	-3.59734
	0.660867
	-3.26029
	-2.30748
	2.48632
	-0.78589
	-0.193225
	-0.566948
	1.53135
	0.387664
	0.601333
	0.338693
	-4.9658
	-2.35413
	3.08113
	1.60972
	-1.89644
	-1.86071
	0.282644
	-1.88975
	-0.476356
	-1.63774
	-0.108039
	-7.19921
	-0.935903
	-0.991004
	-0.0264325
	0.50188
	-0.631309
	-3.31161
	-3.86554
	-1.575
	1.96761
	-0.589597
	0.7882
	0.979666
	1.53183
	0.418291
	-4.58323
	-2.935
	-8.05579
	-0.61175
	2.22818
	-0.0743346
	-2.36324
	-1.28289
	-1.26142
	4.64935
	-3.8115
	1.17581
	-2.80017
	2.15026
	0.984259
	2.13875
	1.46827
	-1.42806
	2.57891
	0.290194
	-5.99056
	-0.313004
	0.698716
	2.71984
	-3.67591
	-2.66671
	1.55643
	-0.730979
	0.157426
	2.72912
	-0.572827
	-0.695655
	-2.75738
	-1.74456
	4.81568
	-0.0216191
	-1.28583
	-4.41274
	-1.05266
	-4.55584
	1.5279
	0.99283
	1.48758
	-0.142959
	0.597917
	-4.8643
	-1.19647
	6.67264
	0.316926
	-0.131558
	2.29693
	3.12228
	-3.56744
	1.84081
	0.878113
	-1.99201
	-1.30202
	-3.22831
	-2.09157
	-6.67088
	-1.87246
	0.0280467
	2.15861
	-0.0764162
	-2.02732
	-1.22355
	7.39008
	-2.67468
	-3.45554
	-3.68801
	1.96956
	0.129004
	-1.40893
	0.950873
	3.30907
	-0.517026
	-0.213414
	-4.30243
	-1.83445
	5.75617
	-4.91856
	-2.2441
	-1.92929
	1.85239
	-0.228593
	1.1429
	-0.460024
	-2.03077
	-0.0597814
	-3.06143
	1.17508
	1.36892
	-1.17218
	-4.93266
	-1.00996
	0.392169
	-1.03055
	1.29651
	-5.12842
	1.33
	-3.58987
	0.731814
	0.186317
	4.81877
	0
	-0.0243166
	-0.280158
	-2.9494
	-2.14904
	2.02673
	-0.945032
	-1.14571
	-1.11477
	-2.93972
	-0.724375
	0.047132
	2.97015
	0.257308
	0.504591
	-1.16531
	-2.70789
	-4.14637
	-2.26768
	-4.90992
	-0.746472
	-0.315182
	0.378213
	2.28653
	-3.53985
	-1.07557
	0.3034
	1.27508
	-0.158793
	1.92816
	-0.997445
	2.63877
	-0.577234
	-0.553954
	-3.7749
	-5.29329
	0.687326
	-5.02633
	-0.985917
	3.54884
	0.724357
	-4.1566
	5.61017
	-0.253977
	-1.07266
	0.803614
	1.0123
	0.961437
	3.55566
	-6.9739
	0.0871595
	-2.50734
	6.08779
	0.470205
	5.24007
	1.45547
	0.503683
	-3.36816
	6.07587
	-5.2566
	-3.26172
	-0.215903
	1.36694
	-0.721062
	3.77557
	-3.1776
	-1.98095
	-1.18827
	-1.52409
	-0.0604408
	-2.21741
	2.78863
	-1.79504
	1.08072
	-0.459469
	2.65428
	-2.36075
	1.62596
	-1.30524
	-2.38379
	-0.751962
	4.28238
	-1.61218
	8.21553
	1.8895
	0.0479866
	2.47798
	-1.58763
	1.01861
	-2.81596
	-1.12457
	-1.47951
	-1.3821
	-3.1507
	3.78843
	-4.59635
	2.4583
	1.95227
	1.45888
	0.155023
	-1.35146
	-1.70437
	1.72073
	4.70168
	-1.90818
	-2.31698
	0.532162
	0.47478
	0.32412
	-0.660137
	-3.26472
	-5.61843
	-3.64585
	-2.43468
	-1.20201
	0.120012
	-1.70994
	3.72059
	0.0702419
	-4.5188
	1.6508
	-3.33086
	0.32534
	0.362613
	-1.56125
	0.0435257
	-0.32159
	-0.405921
	-4.84348
	3.14365
	-1.37057
	-3.19782
	-0.0177026
	0.665591
	-7.03679
	2.08314
	-2.54504
	3.60873
	7.15953
	4.7298
	-0.593491
	-1.81275
	-1.72289
	-2.31408
	-7.21209
	0.594207
	-1.4737
	-0.718274
	0.87931
	4.85531
	1.21623
	0.0344109
	-1.65602
	-2.6465
	0.190455
	-2.52243
	-2.35042
	3.55002
	-3.17648
	-2.39936
	-1.29499
	-1.17734
	-3.52587
	-1.17859
	-0.639433
	0.258188
	-1.32932
	2.25077
	-2.00225
	-1.1245
	-1.88773
	-0.499183
	-2.74024
	4.17267
	0.570295
	-3.63929
	-0.557601
	0.910902
	-2.82549
	-1.62428
	-0.251916
	3.03664
[truncated: 1,120 more rows]
