# Supplementary material for: Integrated multi-omics reveal polycomb repressive complex 2 restricts human trophoblast induction
Source: Nat Cell Biol. 2022 Jun 13;24(6):858–71. doi: 10.1038/s41556-022-00932-w (PMC9203278; doi:10.1038/s41556-022-00932-w)
Supplement: Source Data Extended Data Fig. 4 — Statistical source data. [file 41556_2022_932_MOESM15_ESM.xlsx]

## Sheet: Ext.Fig.4b
hPTM	log2 FC (naïve/primed)	log2 FC (naïve/naïve + PRC2i)	log2 FC (primed/primed + PRC2i)	p-value (naïve/primed)	p-value (naïve/naïve + PRC2i)	p-value (primed/primed + PRC2i)
H4K5Ac	-0.884695	-0.423936	-0.422716	0.000503897	0.400202	0.707496
H4K5me1	0.862743	0.095852	-0.0492529	0.248302	0.906403	0.964116
H4K5	0.0166961	0.0070634	0.0135919	0.000676748	0.410782	0.707496
H4K8Ac	-1.80336	-0.643196	-0.326766	0.00060636	0.0831882	0.707496
H4K8	0.0940995	0.0208108	0.0356515	0.00060636	0.0831882	0.707496
H4K12Ac	-1.74633	-0.75325	-0.225177	1.344e-05	0.0002653	0.707496
H4K16Ac	-0.919087	-0.421343	-0.088604	5.194e-08	6.93e-05	0.707496
H4N64deam	0.11908	-0.0181142	-0.186888	0.626397	0.906403	0.707496
H4M84ox	0.110089	0.169191	-0.0951353	0.434227	0.568617	0.707496
H4K20me1	-0.655613	-0.287818	0.3852	0.248302	0.503152	0.707496
H4K20me2	0.138399	-0.00802597	-0.0786065	0.255641	0.906403	0.707496
H4K20Ac	0.597607	1.27165	0.108183	0.35788	0.113883	0.962821
H4K20	-0.32239	0.0252373	0.0808293	0.258843	0.906403	0.930266
H4K31me2	0.045839	0.788301	-0.0272242	0.942334	0.382256	0.964116

## Sheet: Ext.Fig.4c
Edgelist A	Edgelist B	Name	Log2 FC (naive/primed)	Type
H3K14ac	KAT2A	H3K14ac	0.0282164
H3K14ac	KAT6A	H3K18	-0.00106188
H3K14ac	MGEA5	H3K18ac	0.0452301
H3K14ac	GTF3C4	H3K18me1	-0.10154
H3K18ac	EP300	H3K23ac	0.0543792
H3K18ac	CREBBP	H3K27	-2.12925
H3K18ac	ELP3	H3.3K27	-0.759846
H3K23ac	KAT6B	H3K27ac	-0.740995
H3K27ac	EP300	H3.3K27ac	-0.339289
H3K27ac	CREBBP	H3K27me1	0.381104
H3.3K27ac	EP300	H3.3K27me1	0.7912
H3.3K27ac	CREBBP	H3K27me2	1.60144
H3K27me1	EZH2	H3.3K27me2	0.781414
H3K27me1	EHMT1	H3K27me3	3.31979
H3K27me1	EHMT2	H3K36	0.401054
H3K27me1	EZH1	H3.3K36	0.252765
H3.3K27me1	EZH2	H3K36me1	0.339162
H3.3K27me1	EHMT1	H3.3K36me1	0.411509
H3.3K27me1	EHMT2	H3K36me2	-0.989454
H3.3K27me1	EZH1	H3.3K36me2	-0.523113
H3K27me2	EZH2	H3.3K37	-0.106237
H3K27me2	WHSC1L1	H3.3K37me1	-1.1134
H3K27me2	EZH1	H3K37me2	0.518078
H3K27me2	PHF8	H3.3K37me2	2.59999
H3K27me2	KDM6B	H3K4	0.126331
H3K27me2	JHDM1D	H3K4ac	-0.0331898
H3.3K27me2	EZH2	H3K4me1	-0.401899
H3.3K27me2	WHSC1L1	H3K79	0.0192079
H3.3K27me2	EZH1	H3K79me1	-0.0551544
H3.3K27me2	PHF8	H3K79me2	-0.254288
H3.3K27me2	KDM6B	H3K9	0.217158
H3.3K27me2	JHDM1D	H3K9ac	0.20807
H3K27me3	EZH2	H3K9me1	0.198356
H3K27me3	WHSC1L1	H3K9me2	-0.185845
H3K27me3	KDM6A	H3K9me3	-0.499294
H3K27me3	KDM6B	H3M120ox	0.188939
H3K36me1	ASH1L	H3Q125deam	0.136161
H3.3K36me1	ASH1L	H3R40me2	-2.30414
H3K36me2	SETMAR	H3.3R40me2	-1.38985
H3K36me2	NSD1	H3R53Cit/Q55deam/K56me1	-1.0743
H3K36me2	ASH1L	H3S10P	0.401143
H3K36me2	KDM2A	KAT2A	0.11717	Writer
H3K36me2	KDM2B	KAT6A	0.0701021	Writer
H3K36me2	JMJD5	MGEA5	0.133626	Writer
H3.3K36me2	SETMAR	GTF3C4	0.12109	Writer
H3.3K36me2	NSD1	EP300	0.1635	Writer
H3.3K36me2	ASH1L	CREBBP	0.0549971	Writer
H3.3K36me2	KDM2A	ELP3	0.0933577	Writer
H3.3K36me2	KDM2B	KAT6B	0.502244	Writer
H3.3K36me2	JMJD5	EZH2	-0.0557721	Writer
H3.3K37me1	SET7	EHMT1	0.0992406	Writer
H3K37me2	SET7	EHMT2	-0.0814788	Writer
H3.3K37me2	SET7	EZH1		Writer
H3K4ac	HDAC3	WHSC1L1	0.196489	Writer
H3K4me1	KDM1A	PHF8	0.0695712	Eraser
H3K4me1	SETD7	KDM6B	0.266764	Eraser
H3K79me1	DOT1L	JHDM1D		Eraser
H3K79me2	DOT1L	KDM6A	0.258414	Eraser
H3K9ac	KAT2A	ASH1L		Writer
H3K9ac	ELP3	SETMAR		Writer
H3K9ac	SIRT1	NSD1	0.0375621	Writer
H3K9ac	SIRT6	KDM2A	-0.0124601	Eraser
H3K9me1	EHMT2	KDM2B	-0.168335	Eraser
H3K9me1	KDM1A	JMJD5		Eraser
H3K9me1	KDM3A	SET7		Writer
H3K9me1	KDM3B	HDAC3	0.0923417	Eraser
H3K9me2	EHMT1	KDM1A	0.0667318	Eraser
H3K9me2	EHMT2	SETD7		Writer
H3K9me2	PRDM2	DOT1L	-0.199745	Writer
H3K9me2	PHF8	SIRT1	0.12877	Eraser
H3K9me2	KDM1A	SIRT6	-0.0624574	Eraser
H3K9me2	KDM1B	KDM3A	0.176652	Eraser
H3K9me2	KDM3A	KDM3B	0.130455	Eraser
H3K9me2	KDM3B	PRDM2	0.206525	Writer
H3K9me2	KDM4C	KDM1B	1.03232	Eraser
H3K9me2	JHDM1D	KDM4C	0.279189	Eraser
H3K9me2	JMJD2D	JMJD2D		Eraser
H3K9me3	SUV39H1	SUV39H1	0.0587406	Writer
H3K9me3	SUV39H2	SUV39H2	2.31138	Writer
H3K9me3	SETDB1	SETDB1	0.150926	Writer
H3K9me3	SETDB2	SETDB2		Writer
H3K9me3	KDM4A	KDM4A	0.0266628	Eraser
H3K9me3	KDM4B	KDM4B	-0.0163549	Eraser
H3K9me3	KDM4C	RPS6KA5	-0.383881	Writer
H3K9me3	JMJD2D	AURKB	-0.189944	Writer
H3S10P	RPS6KA5	CHUK	-0.21581	Writer
H3S10P	AURKB	TLK1	0.0326023	Writer
H3S10P	CHUK	PAK2	0.0137615	Writer
H3S10P	TLK1	MAP3K8		Writer
H3S10P	PAK2	DUSP1		Eraser
H3S10P	MAP3K8
H3S10P	DUSP1
H3	H3K14ac
H3	H3K18
H3	H3K18ac
H3	H3K18me1
H3	H3K23ac
H3	H3K27
H3	H3.3K27
H3	H3K27ac
H3	H3.3K27ac
H3	H3K27me1
H3	H3.3K27me1
H3	H3K27me2
H3	H3.3K27me2
H3	H3K27me3
H3	H3K36
H3	H3.3K36
H3	H3K36me1
H3	H3.3K36me1
H3	H3K36me2
H3	H3.3K36me2
H3	H3.3K37
H3	H3.3K37me1
H3	H3K37me2
H3	H3.3K37me2
H3	H3K4
H3	H3K4ac
H3	H3K4me1
H3	H3K79
H3	H3K79me1
H3	H3K79me2
H3	H3K9
H3	H3K9ac
H3	H3K9me1
H3	H3K9me2
H3	H3K9me3
H3	H3M120ox
H3	H3Q125deam
H3	H3R40me2
H3	H3.3R40me2
H3	H3R53Cit/Q55deam/K56me1
H3	H3S10P
				Writer
				Writer
				Writer
				Writer
				Writer
				Writer
				Writer
				Writer
				Writer
				Eraser
				Eraser
				Writer
				Writer
				Eraser
				Writer
				Writer
				Writer

## Sheet: Ext.Fig.4d
Edgelist A	Edgelist B	Name	Log2 FC (naive/primed)	Type
H3K14ac	KAT2A	H3K14ac	-0.159991
H3K14ac	KAT6A	H3K18	0.00783055
H3K14ac	MGEA5	H3K18ac	-0.163261
H3K14ac	GTF3C4	H3K18me1	0.386035
H3K18ac	EP300	H3K23ac	-0.082858
H3K18ac	CREBBP	H3K27	-0.912381
H3K18ac	ELP3	H3.3K27	-0.870733
H3K23ac	KAT6B	H3K27ac	-0.706271
H3K27ac	EP300	H3.3K27ac	0.810631
H3K27ac	CREBBP	H3K27me1	1.85571
H3.3K27ac	EP300	H3.3K27me1	1.7551
H3.3K27ac	CREBBP	H3K27me2	0.920599
H3K27me1	EZH2	H3.3K27me2	0.295815
H3K27me1	EHMT1	H3K27me3	1.69218
H3K27me1	EHMT2	H3K36	0.0925664
H3K27me1	EZH1	H3.3K36	-0.286041
H3.3K27me1	EZH2	H3K36me1	0.101834
H3.3K27me1	EHMT1	H3.3K36me1	0.752398
H3.3K27me1	EHMT2	H3K36me2	0.166497
H3.3K27me1	EZH1	H3.3K36me2	-0.0808941
H3K27me2	EZH2	H3.3K37	0.0500474
H3K27me2	WHSC1L1	H3.3K37me1	-0.58045
H3K27me2	EZH1	H3K37me2	1.20413
H3K27me2	PHF8	H3.3K37me2	-0.0211714
H3K27me2	KDM6B	H3K4	0.09379
H3K27me2	JHDM1D	H3K4ac	0.156027
H3.3K27me2	EZH2	H3K4me1	-0.236643
H3.3K27me2	WHSC1L1	H3K79	0.0129907
H3.3K27me2	EZH1	H3K79me1	-0.0784723
H3.3K27me2	PHF8	H3K79me2	-0.137404
H3.3K27me2	KDM6B	H3K9	-0.228554
H3.3K27me2	JHDM1D	H3K9ac	-0.573033
H3K27me3	EZH2	H3K9me1	0.603387
H3K27me3	WHSC1L1	H3K9me2	-0.164768
H3K27me3	KDM6A	H3K9me3	-0.301267
H3K27me3	KDM6B	H3M120ox	-0.0780004
H3K36me1	ASH1L	H3Q125deam	-0.178246
H3.3K36me1	ASH1L	H3R40me2	-0.857921
H3K36me2	SETMAR	H3.3R40me2	-0.759923
H3K36me2	NSD1	H3R53Cit/Q55deam/K56me1	0.28951
H3K36me2	ASH1L	H3S10P	1.01995
H3K36me2	KDM2A	KAT2A	-0.201005	Writer
H3K36me2	KDM2B	KAT6A	-0.0717436	Writer
H3K36me2	JMJD5	MGEA5	0.0164878	Writer
H3.3K36me2	SETMAR	GTF3C4	-0.0505492	Writer
H3.3K36me2	NSD1	EP300	-0.0858898	Writer
H3.3K36me2	ASH1L	CREBBP	-0.0271556	Writer
H3.3K36me2	KDM2A	ELP3	0.0387872	Writer
H3.3K36me2	KDM2B	KAT6B	0.754763	Writer
H3.3K36me2	JMJD5	EZH2	0.111952	Writer
H3.3K37me1	SET7	EHMT1	0.0285117	Writer
H3K37me2	SET7	EHMT2	-0.00616709	Writer
H3.3K37me2	SET7	EZH1		Writer
H3K4ac	HDAC3	WHSC1L1	0.000993729	Writer
H3K4me1	KDM1A	PHF8	-0.0600974	Eraser
H3K4me1	SETD7	KDM6B	-0.979632	Eraser
H3K79me1	DOT1L	JHDM1D		Eraser
H3K79me2	DOT1L	KDM6A	-0.0799389	Eraser
H3K9ac	KAT2A	ASH1L		Writer
H3K9ac	ELP3	SETMAR	-0.0249303	Writer
H3K9ac	SIRT1	NSD1	0.0797526	Writer
H3K9ac	SIRT6	KDM2A	-0.0439695	Eraser
H3K9me1	EHMT2	KDM2B	-0.0526479	Eraser
H3K9me1	KDM1A	JMJD5		Eraser
H3K9me1	KDM3A	SET7		Writer
H3K9me1	KDM3B	HDAC3	-0.205239	Eraser
H3K9me2	EHMT1	KDM1A	-0.0940762	Eraser
H3K9me2	EHMT2	SETD7		Writer
H3K9me2	PRDM2	DOT1L	0.0609163	Writer
H3K9me2	PHF8	SIRT1	-0.0526861	Eraser
H3K9me2	KDM1A	SIRT6	0.190007	Eraser
H3K9me2	KDM1B	KDM3A	-0.158062	Eraser
H3K9me2	KDM3A	KDM3B	-0.109058	Eraser
H3K9me2	KDM3B	PRDM2		Writer
H3K9me2	KDM4C	KDM1B	-0.504093	Eraser
H3K9me2	JHDM1D	KDM4C	-0.772799	Eraser
H3K9me2	JMJD2D	JMJD2D		Eraser
H3K9me3	SUV39H1	SUV39H1	0.0396538	Writer
H3K9me3	SUV39H2	SUV39H2	0.0279401	Writer
H3K9me3	SETDB1	SETDB1	-0.0276394	Writer
H3K9me3	SETDB2	SETDB2		Writer
H3K9me3	KDM4A	KDM4A	0.0541566	Eraser
H3K9me3	KDM4B	KDM4B	-0.199963	Eraser
H3K9me3	KDM4C	RPS6KA5		Writer
H3K9me3	JMJD2D	AURKB	0.101132	Writer
H3S10P	RPS6KA5	CHUK	-0.140491	Writer
H3S10P	AURKB	TLK1	-0.0657991	Writer
H3S10P	CHUK	PAK2	-0.0225048	Writer
H3S10P	TLK1	MAP3K8		Writer
H3S10P	PAK2	DUSP1		Eraser
H3S10P	MAP3K8
H3S10P	DUSP1
H3	H3K14ac
H3	H3K18
H3	H3K18ac
H3	H3K18me1
H3	H3K23ac
H3	H3K27
H3	H3.3K27
H3	H3K27ac
H3	H3.3K27ac
H3	H3K27me1
H3	H3.3K27me1
H3	H3K27me2
H3	H3.3K27me2
H3	H3K27me3
H3	H3K36
H3	H3.3K36
H3	H3K36me1
H3	H3.3K36me1
H3	H3K36me2
H3	H3.3K36me2
H3	H3.3K37
H3	H3.3K37me1
H3	H3K37me2
H3	H3.3K37me2
H3	H3K4
H3	H3K4ac
H3	H3K4me1
H3	H3K79
H3	H3K79me1
H3	H3K79me2
H3	H3K9
H3	H3K9ac
H3	H3K9me1
H3	H3K9me2
H3	H3K9me3
H3	H3M120ox
H3	H3Q125deam
H3	H3R40me2
H3	H3.3R40me2
H3	H3R53Cit/Q55deam/K56me1
H3	H3S10P

## Sheet: Ext.Fig.4f
Gene names	log2FC (naïve/naïve+PRC2i)	p-value (naïve/naïve+PRC2i)
RBM8A	0.0248127	0.0642174
PRDM14	-0.135384	0.896197
SMBP	-1.71744	0.955645
AP1S1	-0.332581	0.628668
EIF3C	-0.0727024	0.147293
PRKRIP1	-0.171555	0.385592
RBM3	0.207497	0.470134
BCL9	0.0829837	0.39627
SPECC1	-0.486959	0.770496
EXOC3	-0.742555	0.342848
CCDC22	0.0143871	0.0145735
OTUD5	0.00865682	0.0123955
INTS2	0.206851	0.318921
TRAF4	0.00544421	0.0144019
MYO18A	-0.131688	0.248524
ALDOC	0.101781	0.312592
MED13	0.083758	0.380708
EFHD2	-0.527199	1.5588
NECAP2	0.30612	1.04017
COG4	-0.354838	0.932947
ZNF48	-0.00689761	0.00989547
CD2BP2	0.248419	2.42882
RPL18	-0.0141716	0.0461107
SNRP70	0.0948041	0.313188
TEAD2	0.282719	0.243236
ZNF668	0.18464	0.602818
HCG_19665	-0.017601	0.0559172
RNF40	0.105942	0.386157
SR-A1	0.0342306	0.0844172
VRK3	-0.0325133	0.269388
ZWINT	-0.035106	0.178646
CCDC6	0.0532233	0.182265
HK1	-0.335796	0.43073
HNRPH3	-0.0785453	0.289663
SEC24C	-0.200458	0.548776
HCG_2024613	0.00262324	0.00881888
VCL	-0.100665	0.622011
RAI17	0.232088	0.399711
HERC4	-0.0212123	0.103425
VDAC2	-0.781811	1.63794
H2AFY2	-0.465377	1.03266
SIRT1	0.12877	0.918592
HCG_2002731	0.818916	0.488476
AP3M1	-0.396191	0.345017
EXOC2	-0.981626	1.4049
SERPINB9	0.209383	0.299162
RIPK1	0.0753148	0.156035
RREB1	0.0574684	0.218435
NOL7	0.0122255	0.0418946
RANBP9	-0.122084	0.207488
NUP153	0.143322	0.452828
SERPINB6	-0.0702661	0.48883
JTV1	-0.45348	0.492126
TRIM38	0.17131	0.427189
PRPF4B	0.265284	1.17084
GMNN	1.61793	0.890506
HIST1H2AC	-0.213955	0.231297
ABT1	0.0339724	0.133991
GNB1	-0.171704	0.449052
NADK	1.1463	0.77212
HMGCS1	-0.21526	0.85451
NUP155	-0.0611979	0.302077
PSRC1	0.180724	0.175304
AHCYL1	-0.253513	0.46221
CSDE1	-0.109539	0.858018
CAPZA1	-0.144227	0.505818
TTF2	0.00143115	0.00469884
CPSF3L	0.0315259	0.505501
TRIM33	0.102736	0.317375
ZNF607	0.302563	0.368619
PAF1	0.121803	0.512971
WDR77	0.249311	0.204503
PAK4	0.0957184	0.0472368
MGC20255	0.380569	0.20073
ERF	-0.00255521	0.00579173
DKFZP686D0638	0.476969	0.211272
PAFAH1B3	0.0158049	0.0425986
TIMM50	-0.433154	1.5537
ERCC1	-0.296241	0.784764
PPP5C	0.116945	0.417265
ARHGEF1	-0.264917	0.33729
SAE1	0.216228	2.58106
SYMPK	0.106463	1.06479
NAPA	0.175016	0.939107
XRCC1	0.11304	0.441297
VASP	-0.360408	1.84056
ZNHIT3	0.0870107	0.174409
DDX23	0.15519	0.559288
SMARCD1	0.0506293	0.240192
ZCRB1	0.112755	0.480554
TFCP2	-0.0220909	0.4702
PRKAG1	-0.503375	0.28408
RACGAP1	-0.215134	1.07843
SMC2L1	-0.117428	1.48708
ROD1	0.119507	1.18185
TEX10	-0.0694981	0.905621
LTB4DH	0.32262	0.901625
NCBP1	0.130193	1.61562
PHF16	0.329617	1.10793
UBE1	-0.0459906	0.355798
UBE2L3	0.0627549	0.261913
PPIL2	0.0944227	1.86724
FLJ33814	-0.127659	0.187865
HCG_2011153	0.0791327	0.721384
CABIN1	0.110959	0.589819
ASCC2	0.014911	0.018564
ZNF278	0.68589	1.47481
PDXP	-0.371441	0.445185
TFIP11	-0.00224559	0.0185635
NF2	-0.372659	0.703052
EIF4ENIF1	-0.49924	0.781058
YWHAH	-0.0312767	0.109861
SF3A1	0.177485	1.5177
MGC3731	0.211238	0.959043
MYH9	-0.100889	0.203257
XRCC6	0.0601883	0.362845
RPL23	-0.0167135	0.0582182
SMARCE1	0.173905	2.43772
LASP1	0.124029	0.356277
RPS19BP1	0.121105	0.479334
ACLY	-0.15107	0.731608
RANGAP1	-0.0424366	0.148799
PSMC3IP	0.084898	0.299516
PHF5A	0.068903	0.0816738
RAB5C	-0.00502332	0.00817646
PMM1	0.15818	0.130224
RPL27	0.0666529	0.216021
CASC3	-0.931776	0.605871
VPS25	0.0941703	0.12347
BECN1	-1.36985	2.05153
JUP	-0.520268	1.43957
BRCA1	0.147389	0.406388
VAT1	-0.566404	1.08464
PSMD13	-0.110098	0.177986
HEL-S-283	-0.0906544	0.293891
HDGFRP3	-0.0564753	0.123295
PSAT1	-0.357577	1.06768
TJP2	-0.157537	1.10625
SYK	0.203019	0.90733
NOL8	0.267138	0.903292
RPL17	0.175735	1.94317
SPTLC1	-0.221013	0.626416
ZNF532	0.0601133	0.22409
C18ORF24	-0.329516	1.13016
SPIN1	0.0364552	0.118608
LMAN1	-0.376647	0.835928
VPS4B	-0.0869509	0.647391
ARL8B	-0.818766	1.1041
TMEM43	0.118175	0.0978261
FANCD2	0.00830587	0.0210227
RPL32	0.133101	0.23399
ANKRD28	-0.470261	2.41705
TRNT1	0.131477	0.187352
RAD18	-0.0195395	0.0417778
RAB5A	-0.3814	1.07549
LRRFIP2	-0.0762081	0.0631233
UBP1	0.750334	0.481174
WDR48	0.119825	0.628142
ACAA1	-0.256415	0.283223
OXSR1	-0.021368	0.0533347
XPC	-0.0798887	0.77777
NKTR	0.246409	0.389962
RPSA	-0.214599	0.51361
EXOSC7	0.0789045	0.206142
CTNNB1	-0.412088	2.38176
RPL15	0.107181	0.25128
USP4	0.131497	0.466277
KIAA1143	0.137161	0.318113
KLHL18	-0.149587	0.533325
DHX30	-0.155574	0.188167
TREX1	-0.0720844	0.115814
RBM5	-0.0276146	0.0820854
APEH	-0.281213	0.44918
PRKAR2A	-0.0968005	0.179389
BAP1	0.170417	0.271059
TMA7	-0.205011	1.05722
RHOA	-0.0803534	0.179124
RPL29	-1.27135	0.350323
NIF3L1BP1	0.00344785	0.0079616
TMEM113	0.193623	0.948375
SFMBT1	-0.0465736	0.0787817
THEX1	-1.11498	0.632569
NEIL2	-0.0563361	0.0365597
TMF1	-0.275473	0.243069
KIAA0863	-0.0450726	0.197252
THUMPD1	0.0573279	0.461624
CHORDC1	-0.0916125	0.559631
MRE11A	0.017142	0.0681055
DCUN1D5	-0.0547918	0.228603
SRP46	-0.0460752	0.156492
TAF1D	-0.219088	1.13969
ATM	-0.163572	1.23562
DLAT	-0.547403	0.647463
LOH11CR2A	-2.08117	2.61538
C11ORF57	-0.0854041	0.2436
HCG_2032701	-0.119593	0.201518
NFRKB	0.10597	1.33571
FAM118B	0.1698	0.899467
THYN1	0.0634791	0.306991
DEGS1	0.0406926	0.0816086
ACBD3	-0.418461	1.7678
ARF1	-0.143169	0.561116
FBXO28	-0.0766919	0.20367
ARID4B	-0.00493495	0.0121083
LBR	-0.15096	0.825368
PARP1	0.110223	0.963973
PPIL3	0.860835	0.615353
TSNAX	1.39125	0.539594
EEF1B2	-0.383354	1.04542
HSPD1	-0.607854	0.796525
SUMO1	-0.152225	0.352963
LANCL1	-0.018802	0.0499036
BZW1	-0.0303815	0.131934
AAMP	0.845142	0.600087
ORC2L	0.170261	0.953334
USP37	0.908072	0.661382
COPS7B	0.704231	0.314099
MRPL44	-0.517581	0.432275
CUL3	0.0274855	0.349612
ATG16L1	-0.0487162	0.116189
CAB39	0.100622	0.491272
ACSL3	-0.148488	0.817167
NCL	0.0848846	0.535171
GIGYF2	-0.48172	0.603875
POLR3C	-0.206465	0.451224
DFFB	-0.284215	0.309346
NMNAT1	-0.0228475	0.0691562
TARDBP	-0.0297559	0.166265
HDLBP	-0.141364	0.785014
RERE	0.119867	0.536546
ENO1	-0.0448901	0.104884
POLD1	-0.0320288	0.142128
LRRC47	-0.13537	0.676286
HCG_2008146	-0.000391006	0.00143754
MAD2L2	0.0235736	0.0310766
MDH2	-0.709421	0.959501
RPS9	-0.434531	1.44151
HCG_1640809	-0.0113436	0.0160678
TSEN34	-0.231855	0.578937
ZNF444	1.33733	1.01129
TFPT	-0.104837	1.45656
RPS5	0.0888716	0.259433
LENG8	0.0980759	0.387821
EPN1	-0.467798	1.55873
ZSCAN5A	-0.473039	0.501045
UBE2M	0.145977	0.601284
ARFGAP3	-1.47016	1.10706
TTLL12	0.0772273	0.758251
C22ORF8	-0.213071	0.244324
BRD1	-0.0120455	0.0323058
FLJ20699	-0.663725	1.22833
CYB5R3	-0.316364	1.13212
HCG_1989366	0.194344	2.87896
SSRP1	0.150738	1.92891
FTH1	-0.148197	0.339174
MTA2	0.0882371	1.34582
TNKS1BP1	-0.237873	0.659048
HSPC152	0.178551	0.290317
SF1	0.152786	1.53498
ASRGL1	0.292606	0.871777
ZFPL1	0.00972303	0.0101628
DPF2	0.0805162	0.381626
HTATIP	-0.0900955	0.364653
UBXN1	-0.18132	0.271159
TAF6L	-0.172845	1.1085
RNASEH2C	0.0179895	0.0269313
EIF1AD	0.124431	1.0211
CDCA5	-0.123658	0.915791
MEN1	0.140898	0.453667
DHCR7	-0.357835	1.49798
BANF1	0.250383	0.940795
RAB6A	-0.0982469	0.212516
CORO1B	-0.366472	1.99323
SERPINH1	0.0278536	0.0617676
PICALM	-0.451091	0.994943
POLD3	0.199561	1.08087
NUMA1	0.0915527	0.280621
PAK1	0.358729	0.253175
ZNF496	1.02932	0.674021
ADSS	-0.0743866	0.328312
CTDSPL2	0.220503	1.28052
GABPB1	0.652045	0.332631
HCG_1983020	0.040458	0.112133
USP8	0.145644	0.640185
EIF3S1	-0.0410258	0.120481
TCF12	-0.12295	0.251961
C15ORF15	0.0723356	0.185588
NARG2	-0.0847473	0.484941
CLPX	-0.860853	2.25989
ANXA2	0.140135	0.536954
PPP4C	0.0156651	0.0399979
GNPNAT1	1.47024	0.488787
ARID4A	0.307329	0.880088
KTN1	0.0191161	0.035821
WDR89	0.0655867	0.172998
PLEKHC1	-0.236601	0.67899
MNAT1	-0.0347691	0.165263
ACTN1	-0.0611382	0.165535
PPM1A	-0.0165195	0.0263853
HSPA2	-0.260501	1.39325
NUMB	-0.562171	0.982772
ERH	0.212381	2.16579
SFRS5	0.21061	0.469496
CPSF2	0.146667	1.43472
TMED10	-0.582989	1.11266
CCNK	0.15354	0.790108
SETD3	-0.0525672	0.031721
WARS	0.0312494	0.0559145
TDP1	0.125263	0.591329
PAPOLA	0.148983	0.536084
BAG5	0.136461	0.769886
CDC42BPB	-0.38169	0.450931
EIF5	-0.250675	0.522925
C14ORF172	-0.0990295	0.244963
SHCBP1	-0.163993	0.432272
ORC6L	0.210648	0.840313
DNAJA2	-0.0906836	0.314762
FAM192A	0.137379	2.51083
NUDT21	0.0370382	0.390406
RRAD	-0.433886	0.187657
CBFB	0.00586319	0.0103288
NUTF2	0.279165	0.874603
DYNC1LI2	0.162591	0.256263
HCG_2027080	-0.655837	0.253316
DUS2L	0.11386	0.487443
SRPK2	0.0287088	0.0398798
VPS4A	-0.132333	0.338238
PBEF1	-0.00436083	0.00825359
SNTB2	-0.412834	1.25605
POT1	-0.158318	0.912473
RBM28	0.0060126	0.0252476
NRF1	0.0537103	0.0723002
TNPO3	0.136001	0.805463
AKR1B1	0.0379213	0.072791
UBL5	0.243771	0.935649
CDC37	-0.0535221	0.329009
ILF3	0.133146	1.50774
BTBD14B	0.249417	1.42778
DNMT1	-0.0507984	0.378605
PRKCSH	-0.227589	0.412971
TNPO2	0.109479	0.486163
RAB3D	-0.165394	0.162714
GIPC1	0.0363229	0.0723244
RAB8A	0.355139	0.158582
FAM32A	0.276273	0.898117
TRMT1	-0.0277913	0.175874
DDA1	-0.118799	0.596737
SFRS14	0.155026	0.524888
GATAD2A	0.115456	1.17138
AP1M1	-1.01837	0.576716
BABAM1	0.511169	0.487017
UPF1	-0.114638	0.506419
TMED9	-0.127995	0.186109
CCDC124	0.22904	0.525679
ATP13A1	-0.0970987	0.221673
FKBP8	-0.0419191	0.02156
RAP80	0.175413	0.659055
HNRPF	-0.0583267	0.316103
ZNF22	-0.0474199	0.121974
MCM4	0.0280088	0.15828
ATP6V1H	-0.103056	0.404297
RAB2	-0.0988407	0.218659
COPS5	0.128083	0.19605
ARFGEF1	-0.23134	1.09699
TERF1	0.166444	0.492023
STAU2	0.107729	0.23437
TCEB1	0.215429	0.372872
LACTB2	-0.195323	0.400716
NUDT1	-0.481808	0.495885
EIF3S9	-0.116962	0.409799
POLE3	0.15566	0.161034
HCG_20884	0.394876	1.13626
RAB14	-0.128059	0.155189
HCG_96198	0.243876	0.431956
FBXL18	-0.875985	0.307741
PPP6C	-0.137542	0.193347
GAPVD1	-0.164116	0.412135
CDK9	-0.0843455	0.805997
ATP6V1G1	-0.230494	0.260388
SPTAN1	-1.22026	0.369668
SH3GLB2	-2.18619	2.58469
HCG_31253	-0.0142142	0.0563586
CRSP8	0.0444298	0.109568
TTF1	-0.00205485	0.00803634
TBC1D13	-0.0120525	0.0243165
SLC27A4	-0.448053	1.1611
C9ORF32	0.0966848	0.615622
SNAPC4	-0.0170415	0.016892
TRAF2	-0.0442155	0.087379
BRD3	-0.0802873	0.406501
BTBD14A	0.0222791	0.012506
UBADC1	-2.04829	2.03339
AMZ2	1.52462	3.40069
MRPS7	0.941224	0.41087
RECQL5	-0.0495783	0.133369
RPL38	0.204992	0.527156
SAP30BP	0.107009	1.45487
NPLOC4	0.0938892	0.905806
SUMO2	0.576264	0.985428
P4HB	-0.485764	1.44504
SRSF2	0.101261	0.269377
PYCR1	-1.26623	1.07606
2009-09-01	-0.445982	1.26924
SEC14L1	-0.976144	0.487237
USP36	0.192109	0.739213
DDX48	0.150285	2.03925
CDCA1	-0.0288677	0.0394676
POU2F1	-0.0998796	0.51501
CACYBP	-0.0298672	0.0578793
CEP350	-0.0884984	0.156008
PBX1	-0.382938	0.753867
C1ORF112	1.03567	0.392849
C1ORF155	-0.780225	1.06302
LAMC1	-0.739674	1.19321
ELF3	-0.309012	1.45497
TROVE2	-0.6413	0.736636
CPNE3	0.0890452	0.341081
UBE2T	0.161739	0.62045
RBBP5	0.0319786	0.232518
PABPC1	-0.167782	0.529645
RPL30	0.0578931	0.222632
ENY2	0.458515	0.86645
FAM49B	-0.533026	0.267107
ATAD2	-0.0479857	0.355627
ATP6V1C1	-0.176734	0.286842
RAD21	0.0652568	0.793212
C8ORF36	0.106006	0.298172
DCC1	-0.00364176	0.00629757
FYTTD1	-0.269634	0.611079
EMC7	-0.546485	1.28052
AQR	0.0626723	0.661171
VPS39	0.145097	0.0590028
CHP	0.455442	0.190653
OIP5	0.106903	0.682095
EHD4	-0.453104	0.5288
VPS18	1.38502	0.691091
ZFP106	0.183282	0.453098
INOC1	0.160941	0.645258
HCG_17415	-0.116772	0.0625338
KLF3	-0.23129	0.596639
HUWE1	0.0170956	0.10051
RBM47	-0.119316	1.73978
KIAA1267	0.0765603	0.192268
GNL3L	0.25149	0.702784
MAGED2	-0.215153	1.45787
KLHL7	0.535432	0.311139
MPP6	-0.0140578	0.0412403
BZW2	-0.0963828	0.339208
ANLN	-0.0345408	0.173486
CDCA7L	0.0787697	0.187516
PSMA2	0.330563	0.142247
MGC72075	0.695164	0.753994
CDC2L5	0.210953	0.576412
LUZP1	-0.421216	1.20834
RCC2	0.101106	0.601045
TCEB3	0.168531	0.647532
DDOST	-0.315485	0.633412
MRTO4	0.0248674	0.211526
CDC42	-0.233044	0.509132
DDX18	0.0485471	0.569083
ACTR3	-0.206548	0.30302
POLR2D	0.0314318	0.101513
COL4A3BP	-0.0191224	0.0380125
IQGAP2	-0.608984	1.98642
XRCC4	0.0800419	0.170253
ZCCHC9	0.0232296	0.0558981
TNPO1	0.0804869	1.27826
POLR3G	-0.373503	1.81261
DYR	-0.286144	0.804176
HCG_27698	-0.0843627	0.601109
RECQL	0.0766099	0.349664
WBP11	0.0852089	1.36695
ATF7IP	0.0454375	0.145869
KRT18	-0.918142	1.75624
HNRPA1	0.177905	1.21209
RAB5B	0.240422	0.220993
RPS26	-0.259096	0.56102
FAM62A	-0.175129	0.545165
SMARCC2	0.246658	1.12283
MYL6B	-0.163248	0.494449
PTGES3	0.210527	0.985531
METTL1	0.191732	0.506045
COPZ1	0.0457757	0.0391176
CS	-1.0177	1.45899
C12ORF31	0.0618572	0.142983
CDK2	-0.0607758	0.26374
PA2G4	-0.0353889	0.170779
RAP1B	-0.26402	0.289608
SHMT2	-0.673176	1.92006
RAB21	-0.219896	0.756806
NAP1L1	0.465685	0.447248
OSBPL8	0.0495605	0.198592
LEMD3	0.000603358	0.0037558
NUDT4	0.056207	0.20804
NAP1L1	0.0079174	0.0206336
TMPO	0.0998236	0.316528
CKAP4	-0.295685	0.167091
PWP1	0.147305	0.567942
CORO1C	-0.0867125	0.21355
ANAPC7	-0.0282205	0.173148
RPL6	-0.0167007	0.0420892
TRAFD1	0.0945485	0.0680712
TXNRD1	-0.0594724	0.263141
RBM19	0.786711	0.583719
PPP1CC	-0.20785	0.233938
RSN	-0.329472	2.00146
DENR	0.45013	1.88154
DDX55	0.0740153	0.598348
RPLP0	-0.352463	0.530689
NCOR2	0.0195649	0.0952049
U1SNRNPBP	0.715403	0.377557
ZBED1	-0.0738608	0.404004
AACS	-0.471237	1.46756
MID1	-1.22426	0.417222
FANCB	-0.162456	0.296149
PIR	-0.648919	1.46748
PDHA1	-0.934364	2.45931
ZFX	0.309264	0.892492
ESCO1	0.428542	0.526798
P15RS	-0.0569204	0.456399
SS18	0.148308	0.986321
KCTD1	-0.192553	0.271472
PIAS2	0.0268917	0.0533283
IQGAP1	-0.310236	1.17537
PRC1	0.0517209	0.197213
SEC11A	-0.372716	1.27981
ISG20L1	-0.183524	0.747014
PHRF1	0.142524	0.611177
RPLP2	0.749876	1.50639
NAP1L4	0.0317427	0.145843
RASSF7	-1.04102	0.817488
FSHPRH1	0.00643857	0.00825186
HIST1H2BK	0.471911	0.442596
DDX39B	0.111942	0.690092
VARS	-0.339301	1.08501
TRIM26	-0.359206	1.73264
TRIM39	-0.0855306	0.277517
GNL1	-0.224871	0.869078
BRD2	0.101809	0.824243
BAG6	-0.169919	0.789594
DAXX	0.052599	0.129291
SRPK1	0.0428664	0.11583
C6ORF106	0.0894165	0.170851
BRPF3	-0.0898272	0.339732
PPIL1	0.0341015	0.215074
OARD1	-0.255292	0.398048
LEMD2	-0.10059	0.436374
KLC4	-0.248856	0.168462
TBN	0.26723	1.1793
PPP2R5D	-0.0377216	0.0936832
MAPK14	-0.0743961	0.341464
NFYA	0.17244	0.637182
C6ORF139	-0.0388457	0.139615
RPL7L1	-0.1061	1.22276
NCOR1	0.111671	0.527021
HSP90AB1	-0.0826836	0.908634
PAICS	0.0963415	0.180592
UBE1L2	-0.250765	0.756634
G3BP2	-0.268058	0.650799
SEC31A	-0.234974	0.351832
DKFZP686L1814	0.124577	0.377641
PDLIM5	-0.208808	0.453655
HNRPD	0.181151	0.729268
HNRNPDL	0.0928027	0.332807
VDP	-0.36624	1.40137
RPL34	0.0738932	0.18423
NUDT9	-0.0331497	0.0413784
NOLA1	0.170122	0.391204
INTS12	-0.0275923	0.0849083
CCT6A	-0.124873	0.234234
PSPH	-0.608446	0.339679
HSPH1	0.00354004	0.011223
RFC3	-0.0113252	0.0332214
HMGB1	0.0830917	0.779107
ZNF198	0.0944354	0.359735
GPALPP1	0.199941	0.425758
HEL-S-37	0.190594	0.10755
INTS6	0.0467415	0.327486
ELF1	0.149977	0.496324
GTF2F2	0.312542	0.637177
KPNA3	0.193896	1.31454
SPG20	0.154373	0.42427
FAM48A	-0.11135	0.328599
FLJ10154	-0.0467593	0.0576601
COG6	-0.29181	0.39621
IPO5	0.222578	0.531335
TFDP1	0.220895	0.365234
MED4	-0.0455589	0.204464
ARHGEF7	-1.57341	0.770927
CDC16	0.153268	0.364546
ANKRD10	-1.04875	0.70964
PHGDHL1	0.369762	1.35934
LIG4	-0.263953	0.226923
FLJ11193	0.141464	0.539515
FAHD2A	-0.355422	0.797243
VGLL4	-0.0301253	0.132636
FILIP1	-1.139	0.486465
CSRP2BP	0.234287	0.635014
AMBRA1	0.393122	0.684544
ZNF595	-0.0805645	0.328138
ZNF100	-0.0671787	0.536699
GPX4	0.169275	0.695766
DCAF13	0.0270685	0.0947982
ZNF195	0.335492	3.08758
GPX2	-0.348624	0.929445
UHRF1	0.197845	0.768387
CASP8AP2	-0.132825	0.130347
CTNNBL1	-0.0617441	0.245591
SPCS2	-0.0831013	0.365726
ZNF787	-0.144409	1.40486
FGF2	-1.38007	0.85665
GPX1	-0.151503	0.344854
RPS24	0.171179	0.545038
MYCBP	0.170879	0.77114
LENG9	-0.0536753	0.103556
CHD1	0.179056	0.223603
ITSN2	-0.967368	1.28114
MTHFD1L	-0.523334	0.942578
CLTC	-0.404971	1.72072
POLR2E	0.0205186	0.0579534
SH3GLB1	-0.309536	0.160602
RBM15	0.114277	0.364526
RSBN1	0.0960274	0.516393
THOC1	-0.075901	1.14954
BCL10	-0.188423	0.63696
CFAP99	2.64104	0.396139
ING1	0.230728	0.369309
ZCCHC17	0.3399	1.60789
ASNA1	0.0821838	0.130944
RMND1	-0.712212	0.551614
HNF4A	-1.12533	0.508211
VTA1	-0.0466137	0.193718
AP2M1	-0.330969	0.799862
MED6	-0.18988	0.376769
DHX29	-0.389477	0.789919
C11ORF31	0.224702	1.30535
UGP2	0.0436459	0.070561
ZMYND8	0.0140413	0.0311632
RAVER1	-0.0107002	0.0674077
RECQL4	-0.0703303	0.126939
ZNF568	-0.292044	0.27613
PPIP5K2	-0.156993	0.472226
BCL9L	0.237139	0.354513
EAPP	1.20395	0.402214
SLC4A1AP	0.204814	1.49342
YTHDF3	-0.353619	1.13947
SP8	-0.143655	0.320201
SELO	-0.00373395	0.00523873
NOMO1	-0.115094	0.270636
ATXN3	0.361787	1.55939
IKBKG	0.0971254	0.212954
ACAP2	-0.267489	0.458555
LYPLA1	0.322197	1.65488
EPPK1	-0.873912	0.745005
PSME2	0.915333	0.591709
KIAA1524	-1.47135	0.656878
WDR6	0.338504	0.790336
HECTD1	-0.429705	0.428528
PSMC6	-0.0125974	0.0188808
ZNF268	0.112182	0.217277
NARF	0.699249	1.15006
ERCC5-201	-0.10141	0.104056
ZNF398	0.0477975	0.0689949
CUL1	-0.0859197	0.846209
CDK5	0.0663751	0.160726
ABCF2	-0.127724	1.3702
GARS	0.0485115	0.0706089
REPIN1	0.675433	0.664604
NYREN18	0.0278606	0.0565773
PDIA4	-0.282635	0.826729
RP9	0.19599	0.860772
GPS1	0.194969	2.12285
ENAH	0.163493	0.0562024
RTFDC1	0.13635	0.529793
CLASRP	0.00569089	0.00818526
SETD1B	-0.106874	0.0840269
MYEF2	-0.187074	0.756792
ZNF836	-0.560683	0.856113
DKFZP686E2459	-0.0140088	0.0361004
WDR47	-0.208722	0.645697
TEAD4	0.126702	0.201203
AKAP9	-1.23747	0.613778
PLCG2	-2.42691	1.46493
SNX6	-0.110386	0.228558
PCMT1	0.23655	1.29352
MYO6	-0.481452	2.02432
NOLC1	0.281062	0.833196
HENMT1	-0.475295	0.337713
ZNF691	-0.0185858	0.034477
SNRPC	0.0703042	0.270003
MPP2	1.8827	0.817411
WRAP73	0.0562757	0.0959143
HADH	-1.76889	1.76095
GPATCH11	-0.208258	0.472259
DOCK9	-0.777519	2.44072
SCAF8	0.00720278	0.0247375
FKBP15	-0.629148	0.889115
WDR36	-0.0149206	0.170887
RNF213	0.268234	0.110103
NAV2	-1.04523	1.60072
HEL-S-28	-0.348439	1.24269
BTAF1	0.135572	0.791386
NCEH1	-0.262807	0.190594
CUL2	-0.0846405	0.359053
CEP95	-0.526054	1.83669
RAB3B	-0.285533	0.485771
ESRP2	-0.169207	0.42592
PPAN-P2RY11	0.0527623	0.302563
SULT1A4	0.918616	0.405336
CORO7-PAM16	-0.00820859	0.0270919
USP13	0.194826	0.521382
URLC2	0.142955	0.695841
URLC6	1.3119	0.647945
BIRC5	0.120844	0.240746
HELLS	0.0166295	0.0521268
MED24	0.0658824	0.533103
SRSF7	-0.0623614	0.290893
C11ORF98	0.281596	1.75469
TRPV1	0.0171598	0.0337031
ACAA2	-1.58665	0.963836
RPS15	1.18898	0.379586
LRRC41	-0.419767	0.75664
CYP51A1	-0.285193	0.541074
KDM4B	-0.0163549	0.041132
JADE2	-0.0944386	0.141853
NELFA	0.0241057	0.0752227
PEX1	-0.291621	0.365799
DDX46	0.45411	0.282208
HLTF	-0.0444667	0.187894
STK35	0.0521723	0.295906
PACSIN3	0.493154	0.277973
CHD4	0.169957	0.99522
GIT1	1.85279	0.93373
KIF18B	-1.21992	0.94215
ACD	-0.210924	0.956546
ZC3H8	-0.131461	0.345744
EPB41L1	-0.699671	0.222421
DKFZP686D1070	-0.866349	1.46013
FAM120B	-0.723674	0.65946
ZNF280B	-0.00819651	0.0194396
DDX3X	-0.0806808	0.705873
SPTAN1	-0.209105	0.857192
UBE3A	-0.116125	0.456082
CDH1	-1.75683	0.550039
TOPORS	0.67879	1.31596
FXR1	-0.14551	0.746177
DIAPH1	-0.524872	1.12865
EHMT2	-0.0814788	0.56453
HSPA1A	0.201984	1.25075
RXRB	-0.0185776	0.0799566
OCLN	-0.0993106	0.128592

## Sheet: Ext.Fig.4g
Gene names	Protein ID	p-value (naïve/primed)	log2FC (naïve/primed)	p-value (naïve/naïve + PRC2i)	log2FC (naïve/naïve+PRC2i)	p-value (primed/primed+PRC2i)	log2FC (primed/primed+PRC2i)
	A0A023HHK9	NA	NA	NA	NA	NA	NA
FLJ10292	A0A023T6R1	NA	NA	NA	NA	NA	NA
	A0A024DAK3	NA	NA	NA	NA	NA	NA
PRKRIP1	A0A024QYV5	1.61566	0.499846	0.385592	-0.171555	0.0805847	0.0630576
CP110	A0A024QYV8	NA	NA	NA	NA	NA	NA
EBP	A0A024QYX0	NA	NA	NA	NA	NA	NA
RBM3	A0A024QYX3	2.4207	1.90166	0.470134	0.207497	0.00204787	0.00197728
BCL9	A0A024QYY4	2.26903	0.666086	0.39627	0.0829837	0.918805	-0.205365
SEC61G	A0A024QYZ0	NA	NA	NA	NA	NA	NA
EXOC3	A0A024QYZ6	3.29484	-2.81705	0.342848	-0.742555	0.661589	-0.465483
IFT20	A0A024QZ08	NA	NA	NA	NA	NA	NA
OTUD5	A0A024QZ09	3.64304	2.39636	0.0123955	0.00865682	NA	NA
MAPK7	A0A024QZ20	1.67294	-1.39535	NA	NA	0.0375237	0.0143668
SDHA	A0A024QZ30	NA	NA	NA	NA	NA	NA
LOC130074	A0A024QZ31	NA	NA	NA	NA	NA	NA
TRAF4	A0A024QZ59	0.17656	0.113514	0.0144019	0.00544421	0.087927	0.0617523
HCG_1998851	A0A024QZ62	3.74469	-5.44004	NA	NA	0.22414	-0.399419
ALDOC	A0A024QZ64	2.77998	-1.73348	0.312592	0.101781	0.0246953	0.0209382
RAB34	A0A024QZ68	2.12512	-3.29545	NA	NA	0.191519	0.119126
TAOK1	A0A024QZ70	1.60415	-2.21598	NA	NA	0.665046	0.292512
RP11-78J21.1	A0A024QZ98	NA	NA	NA	NA	NA	NA
EPHA2	A0A024QZA8	NA	NA	NA	NA	0.126772	-0.128206
HCG_1993905	A0A024QZB4	NA	NA	NA	NA	NA	NA
RPL18	A0A024QZD1	2.16811	0.615535	0.0461107	-0.0141716	0.505562	0.169202
SNRP70	A0A024QZD5	2.45629	0.557609	0.313188	0.0948041	0.149192	-0.0384216
TEAD2	A0A024QZE2	0.651589	-0.414203	0.243236	0.282719	0.118233	0.0889543
FLJ20643	A0A024QZE9	NA	NA	NA	NA	0.271424	-0.686941
HCG_19665	A0A024QZF1	0.822092	-0.166394	0.0559172	-0.017601	0.103124	0.0279242
AKT1S1	A0A024QZF6	NA	NA	NA	NA	0.505593	0.103247
SR-A1	A0A024QZH6	0.706108	-0.220381	0.0844172	0.0342306	0.298755	-0.0439555
VRK3	A0A024QZI4	2.27994	0.578911	0.269388	-0.0325133	0.479713	-0.248068
CCDC6	A0A024QZJ7	2.69007	-1.13953	0.182265	0.0532233	0.0660891	0.0331154
HNRPH3	A0A024QZK8	2.68103	-0.785704	0.289663	-0.0785453	0.709164	0.123819
ASCC1	A0A024QZM0	NA	NA	NA	NA	NA	NA
KIAA1274	A0A024QZM5	4.66141	-3.68214	NA	NA	0.111712	0.0519009
SEC24C	A0A024QZM6	2.80026	-0.934509	0.548776	-0.200458	0.00997547	0.00625992
HCG_2024613	A0A024QZN2	2.01722	0.540405	0.00881888	0.00262324	0.339574	-0.0803649
VCL	A0A024QZN4	4.43554	-2.218	0.622011	-0.100665	0.541904	0.162717
RAI17	A0A024QZN6	1.37639	1.83983	0.399711	0.232088	0.189062	-0.384991
HERC4	A0A024QZN8	1.75966	-0.34549	0.103425	-0.0212123	0.353542	-0.0827185
H2AFY2	A0A024QZP6	3.50293	-2.83054	1.03266	-0.465377	0.608012	-0.290386
SIRT1	A0A024QZQ1	4.37635	1.53794	0.918592	0.12877	0.188653	-0.0526861
HCG_2002731	A0A024QZR3	3.80147	-3.18384	0.488476	0.818916	0.625715	0.201209
AP3M1	A0A024QZR5	1.99661	-2.0488	0.345017	-0.396191	0.230586	0.112711
EXOC2	A0A024QZT2	4.51186	-2.88567	1.4049	-0.981626	0.579158	0.43546
SERPINB9	A0A024QZT4	2.92654	8.68799	0.299162	0.209383	1.60103	-3.71561
RREB1	A0A024QZU8	3.28443	1.27163	0.218435	0.0574684	0.321691	-0.160062
RANBP9	A0A024QZW3	0.250513	0.143666	0.207488	-0.122084	0.117026	0.216135
NUP153	A0A024QZW7	2.18437	1.01302	0.452828	0.143322	0.0134497	0.00980377
SERPINB6	A0A024QZX3	5.67965	2.83882	0.48883	-0.0702661	0.28269	-0.197986
TRIM38	A0A024QZY4	1.98034	1.60616	0.427189	0.17131	NA	NA
PRPF4B	A0A024QZY5	2.10663	0.807502	1.17084	0.265284	0.0803526	0.0486615
TBC1D7	A0A024R011	NA	NA	NA	NA	NA	NA
SIRT5	A0A024R012	1.88728	-1.70916	NA	NA	0.884665	-0.0866826
ABT1	A0A024R029	1.4192	0.691864	0.133991	0.0339724	0.175982	-0.121559
HMGN4	A0A024R046	NA	NA	NA	NA	NA	NA
NUP155	A0A024R071	0.93914	0.1908	0.302077	-0.0611979	0.0259196	-0.0109501
SDF4	A0A024R084	4.66142	-3.85489	NA	NA	0.221437	-0.145326
TAF13	A0A024R089	NA	NA	NA	NA	NA	NA
AHCYL1	A0A024R0A8	3.1962	-1.7826	0.46221	-0.253513	0.0783231	-0.0376002
CTTNBP2NL	A0A024R0C7	5.62374	-4.84155	NA	NA	0.159175	-0.0561301
CSDE1	A0A024R0E2	4.2068	-1.69295	0.858018	-0.109539	0.14626	0.0421162
VANGL1	A0A024R0E3	NA	NA	NA	NA	NA	NA
MAGI3	A0A024R0E9	0.983018	-0.265968	NA	NA	1.6141	-0.820632
TTF2	A0A024R0F1	3.79952	-1.50691	0.00469884	0.00143115	0.821625	0.311996
TRIM33	A0A024R0F6	2.04988	0.644382	0.317375	0.102736	0.13478	-0.0435727
ZNF607	A0A024R0G5	0.0564488	-0.106012	0.368619	0.302563	NA	NA
WDR77	A0A024R0H7	1.01794	-0.56265	0.204503	0.249311	0.504813	0.331748
RAB4B	A0A024R0K8	NA	NA	NA	NA	NA	NA
MGC20255	A0A024R0L2	0.661567	-0.413733	0.20073	0.380569	0.123816	0.0931911
PAFAH1B3	A0A024R0L6	1.19438	-0.344276	0.0425986	0.0158049	0.25039	-0.10976
ZNF226	A0A024R0P4	NA	NA	NA	NA	NA	NA
FLJ12886	A0A024R0Q0	1.06576	-0.945927	NA	NA	0.22038	0.131058
PLD3	A0A024R0Q4	NA	NA	NA	NA	NA	NA
PPP1R13L	A0A024R0Q5	3.91943	-2.58588	NA	NA	0.191112	-0.135159
ERCC1	A0A024R0Q6	0.332804	0.108816	0.784764	-0.296241	0.307964	0.18037
ARHGEF1	A0A024R0R1	1.96657	-1.86487	0.33729	-0.264917	0.0392534	0.0450191
FOXA3	A0A024R0R3	2.62544	-1.86448	NA	NA	0.0802151	0.117342
SAE1	A0A024R0R4	2.05439	0.58134	2.58106	0.216228	0.417967	-0.140972
SYMPK	A0A024R0R6	3.41909	1.00801	1.06479	0.106463	0.154445	-0.0623163
NAPA	A0A024R0R9	0.197686	0.0451215	0.939107	0.175016	1.28008	-0.185966
XRCC1	A0A024R0S8	2.19665	0.612746	0.441297	0.11304	0.598843	-0.115757
KLC3	A0A024R0V3	NA	NA	NA	NA	NA	NA
AP1GBP1	A0A024R0X0	2.12761	-3.35492	NA	NA	0.0575359	-0.0683028
SPATS2	A0A024R101	3.45256	-4.22685	NA	NA	0.101213	0.0547816
SMARCD1	A0A024R102	2.15508	-0.469562	0.240192	0.0506293	0.169051	-0.0369383
ZCRB1	A0A024R106	0.295052	0.099774	0.480554	0.112755	0.261249	-0.0924543
FAM113B	A0A024R115	NA	NA	NA	NA	NA	NA
TFCP2	A0A024R120	1.42521	-0.461685	0.4702	-0.0220909	0.211232	0.152398
SLC44A1	A0A024R151	NA	NA	NA	NA	NA	NA
HCG_28765	A0A024R152	3.67925	-6.26345	NA	NA	0.124361	-0.170641
SMC2L1	A0A024R158	1.04953	0.183163	1.48708	-0.117428	0.985597	-0.215368
HSDL2	A0A024R159	NA	NA	NA	NA	NA	NA
ROD1	A0A024R163	3.74112	0.846113	1.18185	0.119507	0.032431	0.0110912
TEX10	A0A024R169	2.21674	0.327812	0.905621	-0.0694981	0.583622	-0.0952924
LTB4DH	A0A024R172	1.58765	0.354581	0.901625	0.32262	0.290534	-0.0798702
NCBP1	A0A024R179	3.63588	0.696802	1.61562	0.130193	0.121951	-0.0209948
ALG2	A0A024R184	NA	NA	NA	NA	NA	NA
TBL1Y	A0A024R189	NA	NA	NA	NA	NA	NA
RAB38	A0A024R191	NA	NA	NA	NA	NA	NA
UBE1	A0A024R1A3	2.56688	-0.639856	0.355798	-0.0459906	0.030584	0.0167561
PPIL2	A0A024R1C1	5.59206	1.39347	1.86724	0.0944227	1.52437	-0.213989
FLJ33814	A0A024R1C5	0.794151	0.467063	0.187865	-0.127659	0.543666	-0.358992
HCG_2011153	A0A024R1D6	2.4547	0.504	0.721384	0.0791327	0.313843	-0.09106
CABIN1	A0A024R1E5	0.470588	-0.106146	0.589819	0.110959	0.468888	-0.125172
ASCC2	A0A024R1F9	0.450926	-0.314056	0.018564	0.014911	0.0536733	0.0378202
ZNF278	A0A024R1H7	2.89361	-1.52825	1.47481	0.68589	0.0434542	0.0309124
RHBDD3	A0A024R1J2	NA	NA	NA	NA	NA	NA
NF2	A0A024R1J9	2.08443	0.536455	0.703052	-0.372659	1.25265	0.356119
EIF4ENIF1	A0A024R1K0	1.88833	-1.30055	0.781058	-0.49924	0.55109	0.131715
YWHAH	A0A024R1K7	1.46893	-0.519061	0.109861	-0.0312767	0.287578	0.11184
SF3A1	A0A024R1K8	1.06146	0.199854	1.5177	0.177485	0.226449	-0.0573082
XRCC6	A0A024R1N4	3.30694	0.542043	0.362845	0.0601883	0.384052	-0.0991427
POLR3H	A0A024R1P3	NA	NA	NA	NA	NA	NA
UNC84B	A0A024R1P7	4.49167	-5.72738	NA	NA	1.05624	-0.309387
C22ORF18	A0A024R1Q3	NA	NA	NA	NA	NA	NA
LASP1	A0A024R1S8	2.51196	0.548135	0.356277	0.124029	1.4937	0.278191
CNP	A0A024R1T5	2.93786	-3.04086	NA	NA	0.0724062	0.0436128
ACLY	A0A024R1T9	1.92939	-1.02411	0.731608	-0.15107	0.181462	-0.117732
RANGAP1	A0A024R1U0	1.01729	-0.227532	0.148799	-0.0424366	0.0295604	0.0109132
PHF5A	A0A024R1U2	0.375563	-0.260157	0.0816738	0.068903	0.571321	0.191603
RAB5C	A0A024R1U4	0.0415061	-0.039758	0.00817646	-0.00502332	0.133339	-0.0950216
PCGF2	A0A024R1V6	3.20727	-2.76526	NA	NA	0.105002	0.0847543
CASC3	A0A024R1X0	1.14501	-1.68508	0.605871	-0.931776	1.58189	0.455814
VPS25	A0A024R1X3	0.49133	0.419628	0.12347	0.0941703	0.28229	0.453143
CDC34	A0A024R1Z1	NA	NA	NA	NA	0.522814	-0.871128
VAT1	A0A024R1Z6	0.940125	-0.624854	1.08464	-0.566404	0.0783095	-0.0723197
PSMD13	A0A024R201	0.831461	-0.622974	0.177986	-0.110098	0.0935581	0.100659
SH3GL3	A0A024R215	NA	NA	NA	NA	NA	NA
HDGFRP3	A0A024R216	1.43632	-0.928854	0.123295	-0.0564753	0.0411759	-0.0425173
PSAT1	A0A024R222	3.62975	-1.50752	1.06768	-0.357577	1.16385	0.397449
HNRPK	A0A024R228	NA	NA	NA	NA	NA	NA
TJP2	A0A024R233	0.199867	-0.0517216	1.10625	-0.157537	0.189917	0.0621827
NFIL3	A0A024R241	NA	NA	NA	NA	1.51898	-0.662352
MAGED1	A0A024R254	NA	NA	NA	NA	0.266395	-0.15011
SYK	A0A024R273	5.35017	3.59965	0.90733	0.203019	NA	NA
SPTLC1	A0A024R277	0.157643	0.0718161	0.626416	-0.221013	0.871503	0.275525
C18ORF24	A0A024R294	2.42374	-1.12684	1.13016	-0.329516	0.158755	-0.0734628
MAGED4	A0A024R2A8	2.37931	-2.03481	NA	NA	0.267005	-0.106735
VPS4B	A0A024R2C5	1.26549	-0.169442	0.647391	-0.0869509	1.33653	0.0810852
THUMPD3	A0A024R2F4	NA	NA	NA	NA	NA	NA
SYN2	A0A024R2F6	NA	NA	NA	NA	NA	NA
TMEM43	A0A024R2F9	0.0749482	0.103188	0.0978261	0.118175	0.540686	0.301236
FANCD2	A0A024R2G2	0.928481	-0.321356	0.0210227	0.00830587	0.151126	-0.0607039
ANKRD28	A0A024R2G8	1.97358	-0.5216	2.41705	-0.470261	0.643229	0.248797
SATB1	A0A024R2H1	0.259353	0.163673	NA	NA	2.57582	-1.16906
TRNT1	A0A024R2H7	1.08585	0.657651	0.187352	0.131477	0.181561	-0.199748
RAD18	A0A024R2I7	0.266941	-0.166121	0.0417778	-0.0195395	0.0323346	-0.021574
RAB5A	A0A024R2K1	1.82245	-0.79454	1.07549	-0.3814	0.173906	0.116899
WDR48	A0A024R2L1	1.88957	-0.376176	0.628142	0.119825	0.182709	-0.047025
OXSR1	A0A024R2M7	1.69803	-0.563014	0.0533347	-0.021368	0.379422	0.227276
XPC	A0A024R2M8	2.26153	1.00877	0.77777	-0.0798887	0.35622	-0.216297
NKTR	A0A024R2N6	1.25433	0.438126	0.389962	0.246409	0.119581	0.0646572
CTNNB1	A0A024R2Q3	4.85147	-2.1087	2.38176	-0.412088	0.539431	-0.153786
RPL15	A0A024R2Q4	0.964828	-0.305436	0.25128	0.107181	2.20272	0.225609
SS18L2	A0A024R2Q8	NA	NA	NA	NA	NA	NA
LRRC3B	A0A024R2R0	NA	NA	NA	NA	NA	NA
KIAA1143	A0A024R2T2	0.711067	0.266706	0.318113	0.137161	0.0197876	0.00971031
KLHL18	A0A024R2T4	5.38119	4.12332	0.533325	-0.149587	NA	NA
DHX30	A0A024R2T6	3.15774	-2.83556	0.188167	-0.155574	0.918663	0.37461
RBM5	A0A024R2U6	2.79832	1.54636	0.0820854	-0.0276146	0.024299	0.0156593
APEH	A0A024R2U9	1.25581	-2.50666	0.44918	-0.281213	0.288326	0.150276
DAG1	A0A024R2W4	2.39893	-3.36428	NA	NA	1.09903	-0.30643
BAP1	A0A024R305	1.27825	0.741324	0.271059	0.170417	0.204603	0.130133
TREX1	A0A024R307	0.549168	0.31366	0.115814	-0.0720844	0.829269	-0.354129
LAMB2	A0A024R319	NA	NA	NA	NA	NA	NA
RHOA	A0A024R324	2.43908	-1.50958	0.179124	-0.0803534	0.0285141	-0.022213
RPL29	A0A024R326	0.537419	-1.57852	0.350323	-1.27135	0.473256	0.325675
PRKCD	A0A024R328	NA	NA	NA	NA	0.513286	-0.49028
GMPPB	A0A024R329	NA	NA	NA	NA	NA	NA
NIF3L1BP1	A0A024R332	2.49811	0.455647	0.0079616	0.00344785	0.272548	0.0620219
TMEM113	A0A024R333	2.04164	0.60826	0.948375	0.193623	0.196047	-0.0580196
SFMBT1	A0A024R338	0.711842	0.440407	0.0787817	-0.0465736	0.219585	-0.183039
THEX1	A0A024R355	NA	NA	0.632569	-1.11498	NA	NA
TMF1	A0A024R370	0.954453	-0.69953	0.243069	-0.275473	2.17525	-0.418306
KIAA0863	A0A024R377	1.46545	-0.464632	0.197252	-0.0450726	0.134272	-0.0685024
THUMPD1	A0A024R388	2.52151	1.4627	0.461624	0.0573279	0.252825	-0.166089
CHORDC1	A0A024R394	2.72017	-1.15944	0.559631	-0.0916125	0.32444	0.154064
MRE11A	A0A024R395	2.69182	0.768842	0.0681055	0.017142	0.642246	-0.111122
DCUN1D5	A0A024R3A2	3.0387	0.452775	0.228603	-0.0547918	0.985507	0.247649
SRP46	A0A024R3A8	2.72492	0.851589	0.156492	-0.0460752	0.369707	0.184668
MIZF	A0A024R3F5	NA	NA	NA	NA	NA	NA
SORL1	A0A024R3H2	2.34494	-2.9369	NA	NA	0.357525	1.06453
LOH11CR2A	A0A024R3H3	3.37396	-3.73686	2.61538	-2.08117	0.354502	0.145579
C11ORF57	A0A024R3H5	1.28935	2.21469	0.2436	-0.0854041	NA	NA
HCG_2032701	A0A024R3J7	1.2657	-0.711248	0.201518	-0.119593	0.064469	0.0541757
NFRKB	A0A024R3K9	3.59531	0.893232	1.33571	0.10597	0.0488393	0.0267289
THYN1	A0A024R3M1	3.66695	-1.07692	0.306991	0.0634791	0.181247	-0.071991
DEGS1	A0A024R3P1	4.55261	2.68957	0.0816086	0.0406926	NA	NA
ACBD3	A0A024R3P9	1.88248	-0.582886	1.7678	-0.418461	0.191998	0.094382
ARF1	A0A024R3Q3	0.420848	-0.211992	0.561116	-0.143169	0.444416	-0.265458
ARID4B	A0A024R3R1	1.28283	-0.477621	0.0121083	-0.00493495	0.467967	0.161527
LBR	A0A024R3R5	1.85172	0.589646	0.825368	-0.15096	0.822751	-0.239958
PARP1	A0A024R3T8	3.21379	1.15959	0.963973	0.110223	0.326541	-0.115508
DNAPTP6	A0A024R3V0	2.63908	-5.48153	NA	NA	0.00650676	0.00941531
TSNAX	A0A024R3V8	0.272361	0.945395	0.539594	1.39125	0.276845	-0.941645
EEF1B2	A0A024R3W7	2.15967	-1.92341	1.04542	-0.383354	0.286947	0.338562
MAP2	A0A024R3Z1	1.05854	-1.76125	NA	NA	0.287982	0.457749
SUMO1	A0A024R3Z2	0.680687	-0.405789	0.352963	-0.152225	0.0630533	-0.0415649
BZW1	A0A024R3Z6	4.30155	-1.66912	0.131934	-0.0303815	0.314627	0.0580959
KCTD18	A0A024R406	NA	NA	NA	NA	NA	NA
ORC2L	A0A024R411	2.07822	0.455226	0.953334	0.170261	0.236413	-0.100337
KIAA0971	A0A024R419	1.44562	-2.24502	NA	NA	0.517451	0.852222
ABCB6	A0A024R436	NA	NA	NA	NA	NA	NA
ANKZF1	A0A024R464	2.88475	-3.38729	NA	NA	0.0992372	0.0306664
MRPL44	A0A024R473	NA	NA	0.432275	-0.517581	NA	NA
CUL3	A0A024R475	2.78206	-0.65436	0.349612	0.0274855	0.0475229	-0.0192528
GMPPA	A0A024R482	NA	NA	NA	NA	NA	NA
ARMC9	A0A024R486	2.72421	-2.79381	NA	NA	0.607875	-0.251161
C2ORF33	A0A024R491	NA	NA	NA	NA	NA	NA
IRS1	A0A024R499	NA	NA	NA	NA	NA	NA
NCL	A0A024R4A0	2.80575	0.917932	0.535171	0.0848846	0.23214	-0.0884514
FLJ33590	A0A024R4B5	NA	NA	NA	NA	NA	NA
DFFB	A0A024R4C8	1.61154	2.82793	0.309346	-0.284215	NA	NA
HDLBP	A0A024R4E5	2.984	-1.01022	0.785014	-0.141364	0.00584452	-0.00249481
RERE	A0A024R4E9	2.09493	-0.510256	0.536546	0.119867	2.36255	-0.265017
ENO1	A0A024R4F1	2.83277	-1.78252	0.104884	-0.0448901	0.0194347	0.0171865
POLD1	A0A024R4F4	3.32953	0.952477	0.142128	-0.0320288	0.741412	-0.129025
LRRC47	A0A024R4G1	2.9445	-0.897238	0.676286	-0.13537	0.290843	0.125621
KIF1B	A0A024R4H4	NA	NA	NA	NA	NA	NA
DFFA	A0A024R4H5	NA	NA	NA	NA	NA	NA
HCG_2008146	A0A024R4I3	5.83679	4.15799	0.00143754	-0.000391006	NA	NA
MAD2L2	A0A024R4I4	2.1024	-1.92947	0.0310766	0.0235736	0.00864906	0.0109088
ZNF331	A0A024R4J5	NA	NA	NA	NA	NA	NA
RPS9	A0A024R4M0	0.492584	-0.203249	1.44151	-0.434531	0.356942	0.261546
TSEN34	A0A024R4N9	1.89338	0.810783	0.578937	-0.231855	0.860734	-0.344388
ZNF444	A0A024R4P4	0.909542	0.464014	1.01129	1.33733	0.234955	-0.100341
ZNF160	A0A024R4Q2	NA	NA	NA	NA	NA	NA
ZNF329	A0A024R4Q4	NA	NA	NA	NA	NA	NA
TFPT	A0A024R4Q5	4.49961	0.867749	1.45656	-0.104837	0.424348	-0.0786991
CNOT3	A0A024R4R3	2.33948	-3.58694	NA	NA	0.160427	0.250473
ZNF324	A0A024R4R8	NA	NA	NA	NA	NA	NA
LENG8	A0A024R4R9	1.95457	0.543702	0.387821	0.0980759	0.649471	-0.15273
CHMP2A	A0A024R4S0	5.03725	-4.21412	NA	NA	1.36028	-0.361243
EPN1	A0A024R4S1	3.81763	-2.25261	1.55873	-0.467798	0.4317	-0.143951
PPP1R12C	A0A024R4S2	2.90907	-2.21476	NA	NA	1.13106	-0.364074
UBE2M	A0A024R4T4	1.73187	0.419114	0.601284	0.145977	0.228859	0.0575434
ARFGAP3	A0A024R4U0	1.24284	-1.7355	1.10706	-1.47016	0.734042	-0.255898
C22ORF8	A0A024R4V3	NA	NA	0.244324	-0.213071	NA	NA
BRD1	A0A024R4V5	1.17884	0.596457	0.0323058	-0.0120455	0.00322997	-0.00261497
FLJ20699	A0A024R4V7	1.4599	-1.66469	1.22833	-0.663725	0.482114	0.275132
CYB5R3	A0A024R4X0	1.18335	-0.523897	1.13212	-0.316364	0.0377446	0.025088
HCG_1989366	A0A024R4X7	2.70714	0.526971	2.87896	0.194344	0.0240588	-0.00723457
FAM111A	A0A024R4Z3	NA	NA	NA	NA	NA	NA
SSRP1	A0A024R4Z6	1.36742	0.374781	1.92891	0.150738	0.281107	-0.102046
FTH1	A0A024R525	2.16125	-0.910388	0.339174	-0.148197	0.204278	0.121506
MTA2	A0A024R534	5.09008	-0.746618	1.34582	0.0882371	1.58424	-0.146615
TNKS1BP1	A0A024R542	3.6199	-3.77636	0.659048	-0.237873	0.236934	0.251414
HSPC152	A0A024R565	0.0306509	0.0348943	0.290317	0.178551	0.0347951	0.0354811
SF1	A0A024R566	2.46981	0.721985	1.53498	0.152786	0.255419	0.0952568
MAP4K2	A0A024R567	NA	NA	NA	NA	NA	NA
ZFPL1	A0A024R576	0.516216	-0.236558	0.0101628	0.00972303	2.61022	-0.350195
DPF2	A0A024R582	1.9258	-0.378944	0.381626	0.0805162	0.375464	0.0649255
ZBTB3	A0A024R5A6	1.08261	-1.83388	NA	NA	0.0751996	0.0442505
TAF6L	A0A024R5A7	3.59417	1.18371	1.1085	-0.172845	0.680898	-0.134521
CDCA5	A0A024R5D6	1.88124	-0.412783	0.915791	-0.123658	0.00326229	-0.0015475
CHKA	A0A024R5E0	NA	NA	NA	NA	NA	NA
MEN1	A0A024R5E3	0.636854	0.228863	0.453667	0.140898	0.04771	-0.0245336
HTATIP	A0A024R5E8	0.75742	0.202838	0.364653	-0.0900955	0.0627995	-0.0216007
FCHSD2	A0A024R5H2	NA	NA	NA	NA	NA	NA
PACS1	A0A024R5H6	NA	NA	NA	NA	NA	NA
CORO1B	A0A024R5K1	5.01374	-2.20477	1.99323	-0.366472	0.135396	0.0589161
NUMA1	A0A024R5M9	0.653955	-0.205415	0.280621	0.0915527	0.296727	-0.127747
WDR71	A0A024R5N4	NA	NA	NA	NA	NA	NA
PAK1	A0A024R5P0	3.08841	-2.90424	0.253175	0.358729	1.80985	-0.715233
CTDSPL2	A0A024R5Q8	1.84037	-0.546916	1.28052	0.220503	0.369911	0.153971
HCG_1983020	A0A024R5S3	1.33809	0.415017	0.112133	0.040458	NA	NA
EIF3S1	A0A024R5S5	1.68224	-0.921708	0.120481	-0.0410258	0.453474	0.485986
NEDD4	A0A024R5S9	NA	NA	NA	NA	NA	NA
TCF12	A0A024R5T1	2.4066	-0.840671	0.251961	-0.12295	0.0308388	-0.00739034
ARPP-19	A0A024R5U3	3.3731	-3.51464	NA	NA	0.0520068	0.0462513
ADAM10	A0A024R5U5	1.31208	-1.57143	NA	NA	0.846633	0.196091
RNF111	A0A024R5V6	NA	NA	NA	NA	NA	NA
NARG2	A0A024R5V9	0.408568	0.14196	0.484941	-0.0847473	0.0411272	0.0176786
CLPX	A0A024R5X7	0.470541	-0.813016	2.25989	-0.860853	0.226944	0.575043
SPG21	A0A024R5Y1	0.918142	-1.06177	NA	NA	0.231798	0.299325
HCG_2028303	A0A024R641	NA	NA	NA	NA	NA	NA
EDNRB	A0A024R645	NA	NA	NA	NA	NA	NA
GNPNAT1	A0A024R649	1.9777	0.974841	0.488787	1.47024	0.121092	-0.0760295
C14ORF108	A0A024R654	NA	NA	NA	NA	NA	NA
ARID4A	A0A024R657	0.181746	0.196675	0.880088	0.307329	0.392652	0.927598
KTN1	A0A024R663	3.14128	-1.74198	0.035821	0.0191161	0.144924	0.0982863
PLEKHC1	A0A024R687	2.19583	-0.728213	0.67899	-0.236601	0.135337	0.0604407
MNAT1	A0A024R688	3.20571	1.18714	0.165263	-0.0347691	0.294307	-0.0720895
ACTN1	A0A024R694	4.44182	-2.86989	0.165535	-0.0611382	0.0652633	0.0309912
ARG2	A0A024R6A0	NA	NA	NA	NA	NA	NA
HCG_20925	A0A024R6B1	NA	NA	NA	NA	NA	NA
NEK9	A0A024R6D1	0.218265	-0.344599	NA	NA	0.0992433	-0.0469793
SFRS5	A0A024R6D8	2.59698	1.02397	0.469496	0.21061	0.0126629	-0.00723712
CPSF2	A0A024R6H0	3.26875	0.797524	1.43472	0.146667	0.461017	-0.0841204
ITPK1	A0A024R6H3	NA	NA	NA	NA	NA	NA
TMED10	A0A024R6I3	1.29719	-0.795884	1.11266	-0.582989	0.042865	0.0579948
CCNK	A0A024R6K1	2.45896	1.03427	0.790108	0.15354	0.488837	-0.180944
SETD3	A0A024R6K3	2.70687	-2.0872	0.031721	-0.0525672	0.0492988	0.0466874
BAG5	A0A024R6M6	0.81937	-0.0632229	0.769886	0.136461	0.0707189	-0.00997925
C14ORF129	A0A024R6P6	NA	NA	NA	NA	NA	NA
EIF5	A0A024R6Q1	3.18897	-1.92193	0.522925	-0.250675	0.590002	0.25773
C14ORF172	A0A024R6Q2	0.940935	2.4539	0.244963	-0.0990295	NA	NA
DNAJA2	A0A024R6S1	1.78475	0.665867	0.314762	-0.0906836	0.293353	0.0953128
DYNC1LI2	A0A024R6Z0	3.37788	-1.12284	0.256263	0.162591	0.201912	0.0746988
PRMT7	A0A024R6Z2	NA	NA	NA	NA	NA	NA
HCG_2027080	A0A024R6Z6	0.558212	-1.39333	0.253316	-0.655837	0.0689311	-0.0274448
DUS2L	A0A024R6Z7	1.18484	2.51456	0.487443	0.11386	NA	NA
SRPK2	A0A024R704	0.667548	-0.354526	0.0398798	0.0287088	0.0546033	0.0299956
VPS4A	A0A024R705	1.89659	-0.710264	0.338238	-0.132333	0.274634	0.0772285
PBEF1	A0A024R718	0.147474	0.0810725	0.00825359	-0.00436083	0.134113	-0.096489
SNTB2	A0A024R732	3.17888	-1.46651	1.25605	-0.412834	0.0920647	-0.0221685
NFAT5	A0A024R734	NA	NA	NA	NA	NA	NA
POT1	A0A024R739	0.11905	0.0511824	0.912473	-0.158318	0.258432	-0.114117
RBM28	A0A024R753	1.59777	1.0025	0.0252476	0.0060126	0.172174	-0.141764
NRF1	A0A024R770	1.62483	2.43317	0.0723002	0.0537103	NA	NA
CNOT4	A0A024R776	1.99691	-1.93824	NA	NA	0.381967	0.487214
AKR1B1	A0A024R7A8	3.65197	-1.96116	0.072791	0.0379213	0.248652	0.0704714
CDC37	A0A024R7B7	0.08823	0.0320587	0.329009	-0.0535221	0.00163263	-0.000940959
KEAP1	A0A024R7C0	1.85682	-3.24041	NA	NA	0.776581	0.329877
BTBD14B	A0A024R7E0	1.53709	0.482267	1.42778	0.249417	0.479582	-0.166668
DNMT1	A0A024R7E3	3.0858	-0.832621	0.378605	-0.0507984	0.689635	-0.189667
PRKCSH	A0A024R7F1	1.69276	-0.584267	0.412971	-0.227589	0.924626	0.281897
ASF1B	A0A024R7G4	NA	NA	NA	NA	NA	NA
RAB8A	A0A024R7I3	0.652968	-0.548237	0.158582	0.355139	0.205307	-0.155953
RAB3A	A0A024R7I7	NA	NA	NA	NA	NA	NA
PRKACA	A0A024R7J0	1.67205	-1.60617	NA	NA	0.64775	-0.44904
DDA1	A0A024R7J7	0.0964601	0.0434106	0.596737	-0.118799	0.0721877	-0.0473181
GATAD2A	A0A024R7K7	0.324201	0.0873496	1.17138	0.115456	0.347372	-0.137625
UPF1	A0A024R7L5	3.12699	-1.16612	0.506419	-0.114638	0.262049	0.100723
ATP13A1	A0A024R7N2	1.1354	0.242978	0.221673	-0.0970987	0.096489	0.0276782
PIK3R2	A0A024R7N6	2.19715	-1.29669	NA	NA	0.0199898	0.0222836
RAP80	A0A024R7R0	0.973361	0.316984	0.659055	0.175413	0.105411	-0.0498002
CLTB	A0A024R7S3	1.2207	-2.06277	NA	NA	0.110445	-0.0878798
HNRPF	A0A024R7T3	3.65462	0.993482	0.316103	-0.0583267	0.122263	-0.0193507
ZNF22	A0A024R7T4	1.92816	-1.08893	0.121974	-0.0474199	0.178888	-0.151104
ZNF32	A0A024R7T7	NA	NA	NA	NA	NA	NA
RAB2	A0A024R7V6	1.75641	-0.709592	0.218659	-0.0988407	0.0544332	0.0443306
IMPAD1	A0A024R7W0	NA	NA	NA	NA	NA	NA
COPS5	A0A024R7W9	0.338889	-0.204495	0.19605	0.128083	0.121983	-0.0755959
ARFGEF1	A0A024R7X0	1.26795	-0.490207	1.09699	-0.23134	0.0598552	-0.0416152
TERF1	A0A024R7X1	0.301851	-0.154915	0.492023	0.166444	0.230153	0.121109
ATP6V1H	A0A024R7X3	0.385914	-0.176429	0.404297	-0.103056	0.197958	0.121986
SDCBP	A0A024R7Z5	2.49005	-2.11945	NA	NA	0.453593	-0.16377
MGC10911	A0A024R806	NA	NA	NA	NA	NA	NA
LACTB2	A0A024R811	0.704475	0.357505	0.400716	-0.195323	0.210387	-0.116666
TTYH3	A0A024R816	NA	NA	NA	NA	NA	NA
NUDT1	A0A024R819	0.733951	-0.630191	0.495885	-0.481808	0.0442522	-0.0247765
EIF3S9	A0A024R821	2.3351	-1.69498	0.409799	-0.116962	0.362985	0.312004
POLE3	A0A024R829	0.292203	-0.327314	0.161034	0.15566	0.256069	-0.30685
IMPA1	A0A024R830	1.88669	-2.08067	NA	NA	0.0103028	0.00866445
CDC26	A0A024R832	NA	NA	NA	NA	NA	NA
HCG_20884	A0A024R838	0.981198	0.454129	1.13626	0.394876	NA	NA
CARD11	A0A024R854	NA	NA	NA	NA	NA	NA
HCG_96198	A0A024R856	2.78112	4.48582	0.431956	0.243876	NA	NA
FBXL18	A0A024R857	3.22839	-4.02641	0.307741	-0.875985	0.104755	0.0457236
PPP6C	A0A024R861	2.33781	-0.784163	0.193347	-0.137542	0.06	-0.0220318
GAPVD1	A0A024R862	1.89469	-0.682734	0.412135	-0.164116	0.147635	0.0550016
MAPKAP1	A0A024R863	NA	NA	NA	NA	0.186723	-0.305791
LRSAM1	A0A024R870	2.24889	-1.94224	NA	NA	0.136279	0.121965
C9ORF88	A0A024R872	1.43386	-2.76388	NA	NA	0.511522	-0.378504
ATP6V1G1	A0A024R883	0.174588	-0.160507	0.260388	-0.230494	0.160162	0.364731
C9ORF90	A0A024R887	NA	NA	NA	NA	NA	NA
SPTAN1	A0A024R889	0.986936	-2.05723	0.369668	-1.22026	0.15937	-0.115005
LRRC8A	A0A024R892	2.81109	-3.38839	NA	NA	0.0562559	0.0410576
SH3GLB2	A0A024R896	2.23241	-2.9498	2.58469	-2.18619	0.602789	-0.376462
ARPC5L	A0A024R897	1.17118	-1.43048	NA	NA	0.144064	0.246525
RABEPK	A0A024R8A0	0.266656	-0.440346	NA	NA	0.224462	0.192174
ODF2	A0A024R8A5	NA	NA	NA	NA	NA	NA
NEK6	A0A024R8A6	NA	NA	NA	NA	NA	NA
HCG_31253	A0A024R8A7	0.542302	-0.107154	0.0563586	-0.0142142	0.0532453	-0.0123272
CRSP8	A0A024R8B7	3.19856	0.444778	0.109568	0.0444298	0.422754	-0.100116
C9ORF74	A0A024R8C7	NA	NA	NA	NA	NA	NA
TBC1D13	A0A024R8C8	0.324029	0.530048	0.0243165	-0.0120525	NA	NA
SLC27A4	A0A024R8D2	0.701454	0.959393	1.1611	-0.448053	NA	NA
C9ORF32	A0A024R8E4	0.102102	0.0282237	0.615622	0.0966848	0.147898	-0.034687
SETX	A0A024R8E8	NA	NA	NA	NA	NA	NA
KIAA0649	A0A024R8E9	NA	NA	NA	NA	NA	NA
BRD3	A0A024R8H6	0.0278144	-0.0133673	0.406501	-0.0802873	0.248843	-0.150277
BTBD14A	A0A024R8I0	1.20514	1.33361	0.012506	0.0222791	NA	NA
UBADC1	A0A024R8I2	NA	NA	2.03339	-2.04829	NA	NA
C9ORF140	A0A024R8I8	NA	NA	NA	NA	NA	NA
PTP4A1	A0A024R8J2	NA	NA	NA	NA	NA	NA
AMZ2	A0A024R8K0	0.410501	-0.102763	3.40069	1.52462	0.309673	-0.148633
HELZ	A0A024R8K8	2.53545	-4.70894	NA	NA	0.511756	0.292816
EVPL	A0A024R8L8	NA	NA	NA	NA	NA	NA
HCG_1776081	A0A024R8N4	NA	NA	NA	NA	NA	NA
RPL38	A0A024R8P8	0.424757	-0.210257	0.527156	0.204992	0.513239	0.33791
SAP30BP	A0A024R8R0	4.59833	0.859715	1.45487	0.107009	0.061371	0.0118167
NPLOC4	A0A024R8R4	1.42586	0.185181	0.905806	0.0938892	0.0362805	-0.0106773
SUMO2	A0A024R8S3	1.07957	-0.637484	0.985428	0.576264	0.236652	0.205798
ACOX1	A0A024R8T3	NA	NA	NA	NA	NA	NA
2009-09-01	A0A024R8V0	3.39048	-2.47631	1.26924	-0.445982	0.265374	-0.188308
DDX48	A0A024R8W0	3.48962	0.587448	2.03925	0.150285	0.288607	0.040254
CDCA1	A0A024R8Y0	2.54611	-2.14327	0.0394676	-0.0288677	0.0772567	0.0672112
C1ORF156	A0A024R8Y7	NA	NA	NA	NA	NA	NA
NME7	A0A024R8Z7	1.75512	-2.93333	NA	NA	0.836978	-0.348757
CACYBP	A0A024R904	1.09898	-0.436695	0.0578793	-0.0298672	0.205197	0.107731
XPR1	A0A024R911	2.70951	-3.78138	NA	NA	0.516636	-0.0685113
HCG_2024989	A0A024R913	NA	NA	NA	NA	NA	NA
CEP350	A0A024R914	0.52823	-0.938374	0.156008	-0.0884984	0.120322	0.13962
ACBD6	A0A024R915	1.49718	-1.38319	NA	NA	0.48696	0.271592
C1ORF112	A0A024R922	0.757919	0.725786	0.392849	1.03567	1.08336	-0.363842
C1ORF155	A0A024R932	1.42418	0.99261	1.06302	-0.780225	NA	NA
LAMC1	A0A024R972	2.19979	1.06356	1.19321	-0.739674	0.341594	-0.167016
ELF3	A0A024R974	4.94402	4.44323	1.45497	-0.309012	NA	NA
C1ORF24	A0A024R978	NA	NA	NA	NA	NA	NA
TROVE2	A0A024R983	2.57375	-2.75383	0.736636	-0.6413	0.930343	0.416913
CPNE3	A0A024R994	2.4313	-0.422578	0.341081	0.0890452	0.543869	-0.0736084
PCTK3	A0A024R996	1.34134	-1.84494	NA	NA	0.746659	0.848973
UBE2T	A0A024R9A9	4.1454	1.16441	0.62045	0.161739	2.1801	-0.383062
RBBP5	A0A024R9B5	2.12437	0.564125	0.232518	0.0319786	0.0313901	0.0118332
MTDH	A0A024R9D2	2.31171	-3.46602	NA	NA	0.00734379	0.0124079
ENY2	A0A024R9D9	1.17177	0.759933	0.86645	0.458515	0.142984	-0.13124
POLR2K	A0A024R9G0	NA	NA	NA	NA	NA	NA
FAM49B	A0A024R9G4	1.71911	-2.29285	0.267107	-0.533026	0.0676967	-0.0845108
HRSP12	A0A024R9H2	NA	NA	NA	NA	NA	NA
ATP6V1C1	A0A024R9I0	0.829246	-0.486412	0.286842	-0.176734	0.213689	0.133172
RAD21	A0A024R9J0	0.0809171	0.023777	0.793212	0.0652568	0.22989	-0.102654
C8ORF36	A0A024R9J6	1.64351	0.533761	0.298172	0.106006	0.116725	-0.0713196
DCC1	A0A024R9J7	2.06376	0.538705	0.00629757	-0.00364176	0.730966	0.17238
BAHD1	A0A024R9K2	NA	NA	NA	NA	NA	NA
FYTTD1	A0A024R9K4	1.66625	-0.82476	0.611079	-0.269634	1.07703	-0.554899
AQR	A0A024R9L1	3.01381	0.749994	0.661171	0.0626723	0.4582	-0.0886472
CHP	A0A024R9M9	1.0414	0.991394	0.190653	0.455442	NA	NA
EHD4	A0A024R9N6	2.96998	-2.04164	0.5288	-0.453104	0.320105	-0.18124
CEP27	A0A024R9P0	1.87847	-2.53807	NA	NA	0.170237	0.116373
FAM82C	A0A024R9P6	NA	NA	NA	NA	NA	NA
VPS18	A0A024R9R3	1.19149	-0.903612	0.691091	1.38502	0.0648734	0.0506261
ZFP106	A0A024R9R5	1.72672	1.24468	0.453098	0.183282	0.125433	-0.111858
INOC1	A0A024R9R7	2.81357	1.00819	0.645258	0.160941	0.00809889	-0.00316747
HCG_17415	A0A024R9T6	0.380536	0.611488	0.0625338	-0.116772	0.511219	-0.797831
KLF3	A0A024R9T8	0.947054	0.797035	0.596639	-0.23129	NA	NA
OCIAD1	A0A024R9U3	NA	NA	NA	NA	NA	NA
HUWE1	A0A024R9W5	2.86359	1.01808	0.10051	0.0170956	0.00291066	0.00155258
SPIN-2	A0A024R9Y9	NA	NA	NA	NA	NA	NA
KLHL7	A0A024RA10	3.0636	-1.36708	0.311139	0.535432	0.201924	0.0858498
MPP6	A0A024RA25	3.61303	-1.30478	0.0412403	-0.0140578	0.128175	-0.0399036
ANLN	A0A024RA49	0.140242	-0.0705681	0.173486	-0.0345408	0.39134	-0.206067
CDCA7L	A0A024RA51	2.54995	-1.43002	0.187516	0.0787697	0.135861	0.09471
MGC72075	A0A024RA57	1.47865	1.24753	0.753994	0.695164	NA	NA
CDC2L5	A0A024RA85	3.31754	0.947814	0.576412	0.210953	0.16829	-0.0707633
DDEFL1	A0A024RAB1	NA	NA	NA	NA	NA	NA
HSPG2	A0A024RAB6	NA	NA	NA	NA	NA	NA
LUZP1	A0A024RAC0	3.57232	-1.93632	1.20834	-0.421216	0.0680071	0.0257982
ID3	A0A024RAC4	NA	NA	NA	NA	NA	NA
TCEB3	A0A024RAC6	2.54626	0.975298	0.647532	0.168531	0.0678745	0.0318438
ZUBR1	A0A024RAC9	NA	NA	NA	NA	NA	NA
MGC4268	A0A024RAG1	NA	NA	NA	NA	NA	NA
DDX18	A0A024RAH8	0.816781	0.383014	0.569083	0.0485471	0.0265156	-0.0190392
ACTR3	A0A024RAI1	2.54964	-1.7738	0.30302	-0.206548	0.217289	0.140902
POLR2D	A0A024RAJ4	0.398335	0.0914472	0.101513	0.0314318	0.0592944	0.0324904
COL4A3BP	A0A024RAJ5	0.0225154	0.0148366	0.0380125	-0.0191224	0.108977	0.0700938
IQGAP2	A0A024RAJ8	2.17487	-1.17562	1.98642	-0.608984	0.515849	-0.375233
ZCCHC9	A0A024RAL5	0.564334	0.308145	0.0558981	0.0232296	0.115151	-0.0724977
C5ORF21	A0A024RAL9	NA	NA	NA	NA	0.784612	-1.40774
TNPO1	A0A024RAM0	0.225794	0.0462799	1.27826	0.0804869	0.359617	0.15346
MAP1B	A0A024RAM4	3.40359	-7.16938	NA	NA	0.21875	0.565132
XRCC4	A0A024RAP0	0.596954	0.302799	0.170253	0.0800419	0.85132	-0.443593
CSDA	A0A024RAQ1	2.68509	-3.495	NA	NA	0.968163	0.590781
HCG_27698	A0A024RAS3	1.13007	0.486838	0.601109	-0.0843627	0.113898	-0.0737921
BCAT1	A0A024RAV0	2.27058	-3.03997	NA	NA	0.816463	0.867154
RECQL	A0A024RAV2	2.6488	0.678972	0.349664	0.0766099	1.27602	-0.158694
PLEKHA5	A0A024RAY7	4.01133	-5.65216	NA	NA	0.0161135	-0.0145531
HNRPA1	A0A024RAZ7	0.261742	-0.0598831	1.21209	0.177905	0.156832	0.0553589
RAB5B	A0A024RB09	2.20875	-0.926812	0.220993	0.240422	0.341011	-0.183931
RPS26	A0A024RB14	2.05693	-1.39742	0.56102	-0.259096	0.424561	0.537206
FAM62A	A0A024RB16	4.23961	-2.30625	0.545165	-0.175129	0.272824	-0.123926
SMARCC2	A0A024RB22	0.746076	-0.178251	1.12283	0.246658	0.296118	-0.138408
DGKA	A0A024RB23	NA	NA	NA	NA	NA	NA
MYL6B	A0A024RB31	3.95134	-2.09411	0.494449	-0.163248	0.29043	0.0631231
PTGES3	A0A024RB32	0.10442	-0.0298665	0.985531	0.210527	0.183358	0.0750338
METTL1	A0A024RB62	1.73939	1.44379	0.506045	0.191732	0.178661	-0.190159
C12ORF31	A0A024RB76	3.39932	1.53664	0.142983	0.0618572	0.42554	-0.161067
CDK2	A0A024RB77	4.29964	-1.03738	0.26374	-0.0607758	0.350883	-0.0520318
PA2G4	A0A024RB85	0.0162656	-0.00652377	0.170779	-0.0353889	0.595536	0.259669
DTX3	A0A024RB96	NA	NA	NA	NA	NA	NA
CSRP2	A0A024RBB5	3.09662	-5.92635	NA	NA	0.0440856	0.0283661
LEMD3	A0A024RBB9	0.412757	0.103191	0.0037558	0.000603358	0.102476	-0.051267
DUSP6	A0A024RBC1	NA	NA	NA	NA	NA	NA
ATP2B1	A0A024RBC7	NA	NA	NA	NA	NA	NA
NUDT4	A0A024RBD0	1.74097	2.63262	0.20804	0.056207	0.184043	-0.339129
USP44	A0A024RBD7	0.655164	-0.791781	NA	NA	0.844327	0.177367
NEDD1	A0A024RBE5	2.8937	-1.96351	NA	NA	0.699741	-0.190758
SYCP3	A0A024RBF8	NA	NA	NA	NA	NA	NA
RIC8B	A0A024RBG9	NA	NA	NA	NA	NA	NA
CKAP4	A0A024RBH2	3.32474	-4.27156	0.167091	-0.295685	0.154839	0.189443
TMPO	A0A024RBH7	NA	NA	NA	NA	NA	NA
KCTD10	A0A024RBJ2	1.44122	-2.29609	NA	NA	0.211638	0.317842
TRAFD1	A0A024RBK4	2.95076	-1.05518	0.0680712	0.0945485	0.991944	0.405923
RBM19	A0A024RBL4	0.721198	0.881551	0.583719	0.786711	0.403134	-0.497539
TCHP	A0A024RBM9	NA	NA	NA	NA	NA	NA
PPP1CC	A0A024RBP2	0.130939	-0.123613	0.233938	-0.20785	0.134042	-0.0362695
RSN	A0A024RBR1	0.405843	0.0871442	2.00146	-0.329472	0.0828545	-0.0155169
VPS37B	A0A024RBU0	NA	NA	NA	NA	NA	NA
U1SNRNPBP	A0A024RBU2	0.781135	0.899875	0.377557	0.715403	NA	NA
PRKX	A0A024RBU5	NA	NA	NA	NA	NA	NA
AACS	A0A024RBV2	1.12616	0.393596	1.46756	-0.471237	0.0800096	0.0329011
MID1	A0A024RBV4	3.35679	-4.94313	0.417222	-1.22426	0.47082	0.318965
RAB9A	A0A024RBV5	NA	NA	NA	NA	NA	NA
FAM51A1	A0A024RBX2	NA	NA	NA	NA	NA	NA
PIR	A0A024RBX6	4.29183	-3.20913	1.46748	-0.648919	0.412532	-0.116747
PDHA1	A0A024RBX9	2.02302	1.16426	2.45931	-0.934364	0.715857	0.962687
CTPS2	A0A024RC00	4.01937	-5.1156	NA	NA	0.470495	0.202599
CABLES1	A0A024RC20	NA	NA	NA	NA	NA	NA
IMPACT	A0A024RC24	1.67047	-1.84696	NA	NA	0.123978	0.191095
MAPRE2	A0A024RC33	1.16439	-3.51733	NA	NA	0.218183	-0.206276
RBBP8	A0A024RC34	NA	NA	NA	NA	NA	NA
P15RS	A0A024RC37	1.17083	-0.127754	0.456399	-0.0569204	0.412113	-0.0838165
CDH2	A0A024RC42	2.23578	-2.48506	NA	NA	0.544286	-0.474465
ZNF24	A0A024RC47	NA	NA	NA	NA	NA	NA
AP3S2	A0A024RC62	1.01361	-0.941444	NA	NA	0.0485935	-0.0376949
PRC1	A0A024RC67	3.12651	0.486757	0.197213	0.0517209	0.697455	-0.0517038
ISG20L1	A0A024RC82	5.76642	3.26185	0.747014	-0.183524	NA	NA
RNH1	A0A024RC87	NA	NA	NA	NA	NA	NA
ARMCX3	A0A024RCF9	1.34274	-1.12903	NA	NA	0.105679	-0.0399825
CARS	A0A024RCG3	NA	NA	NA	NA	NA	NA
ARMCX2	A0A024RCG7	0.944458	-1.88222	NA	NA	0.29248	0.204692
ZNF192	A0A024RCK7	3.3489	-2.74012	NA	NA	0.975578	0.308051
HIST1H2BK	A0A024RCL8	0.753795	-0.457453	0.442596	0.471911	0.641762	0.593058
TRIM26	A0A024RCP3	1.31243	0.492154	1.73264	-0.359206	0.168197	-0.083512
TRIM39	A0A024RCR1	1.90868	0.71448	0.277517	-0.0855306	0.810322	-0.281454
SRPK1	A0A024RCU9	3.83137	-2.13973	0.11583	0.0428664	0.376096	0.148083
BRPF3	A0A024RCX0	1.24153	0.400503	0.339732	-0.0898272	0.230838	-0.109423
PPIL1	A0A024RCX8	1.63872	0.285921	0.215074	0.0341015	0.150761	-0.0732174
VPS52	A0A024RCY1	1.10847	-0.983711	NA	NA	0.605048	-0.186542
LEMD2	A0A024RCZ1	2.3075	0.687241	0.436374	-0.10059	0.245191	0.0698833
KLC4	A0A024RCZ8	1.9558	-1.55489	0.168462	-0.248856	0.218382	-0.100199
TBN	A0A024RD01	0.370663	0.175514	1.1793	0.26723	0.33667	0.172513
MAPK14	A0A024RD15	0.53793	-0.146172	0.341464	-0.0743961	0.382563	-0.0897725
C6ORF139	A0A024RD28	0.271034	-0.199846	0.139615	-0.0388457	0.0634252	-0.0525684
GTPBP2	A0A024RD30	0.752076	-1.2502	NA	NA	0.0969649	0.044047
RPL7L1	A0A024RD36	1.67944	1.04744	1.22276	-0.1061	0.109419	-0.0988725
RAB23	A0A024RD41	NA	NA	NA	NA	NA	NA
MRPL2	A0A024RD44	NA	NA	NA	NA	NA	NA
HSP90AB1	A0A024RD80	2.43672	-0.681721	0.908634	-0.0826836	0.10617	0.061175
TTC19	A0A024RD83	NA	NA	NA	NA	NA	NA
PAICS	A0A024RD93	3.03023	-2.02606	0.180592	0.0963415	0.217819	0.170266
EXOC1	A0A024RDA1	1.8632	-1.62156	NA	NA	0.386958	-0.296613
UBE1L2	A0A024RDB0	2.48223	-1.05476	0.756634	-0.250765	0.307694	0.134218
DKFZP686L1814	A0A024RDD8	1.21034	0.433976	0.377641	0.124577	0.481724	-0.218933
PDLIM5	A0A024RDE8	2.24081	-0.620302	0.453655	-0.208808	1.84901	-0.409744
HNRPD	A0A024RDF4	1.14059	0.377054	0.729268	0.181151	0.17787	-0.066728
VDP	A0A024RDG1	2.14806	-1.00909	1.40137	-0.36624	0.174173	0.105387
BDH2	A0A024RDG9	NA	NA	NA	NA	NA	NA
WDFY3	A0A024RDI0	2.46735	-2.40275	NA	NA	0.147235	-0.127843
NOLA1	A0A024RDJ3	2.63357	1.20296	0.391204	0.170122	0.0067193	0.00487582
INTS12	A0A024RDK4	1.30372	0.341894	0.0849083	-0.0275923	0.0307583	-0.00827026
AUTS2	A0A024RDL5	2.60452	-1.47946	NA	NA	0.210368	-0.230719
RNF6	A0A024RDP2	NA	NA	NA	NA	NA	NA
HSPH1	A0A024RDQ0	0.0441813	-0.0247002	0.011223	0.00354004	0.239647	0.130173
RFC3	A0A024RDQ8	0.195428	0.069114	0.0332214	-0.0113252	0.282727	-0.06143
HMGB1	A0A024RDR0	0.407064	0.0341263	0.779107	0.0830917	0.0986688	-0.0333837
ZNF198	A0A024RDS3	1.80011	-0.718619	0.359735	0.0944354	0.0338132	0.0235812
INTS6	A0A024RDU0	0.474632	0.110793	0.327486	0.0467415	0.0070849	-0.00228182
GTF2F2	A0A024RDU9	1.80172	1.05825	0.637177	0.312542	0.106219	-0.0677147
HCG_32190	A0A024RDV2	NA	NA	NA	NA	NA	NA
FNDC3A	A0A024RDV5	NA	NA	NA	NA	NA	NA
KPNA3	A0A024RDV7	0.637393	0.134042	1.31454	0.193896	0.116951	0.0356267
FLJ10154	A0A024RDW4	0.479436	0.292355	0.0576601	-0.0467593	0.0171901	-0.00958951
TFDP1	A0A024RDY4	1.62874	0.4255	0.365234	0.220895	0.546367	-0.357779
MED4	A0A024RDY7	1.9287	0.617225	0.204464	-0.0455589	0.0226122	0.00998052
ARHGEF7	A0A024RDY9	1.7539	-2.21426	0.770927	-1.57341	0.0430151	-0.0517794
CDC16	A0A024RDZ2	0.111303	-0.0307935	0.364546	0.153268	0.781949	0.149
ANKRD10	A0A024RE01	NA	NA	0.70964	-1.04875	0.793776	-1.38984
FLJ11193	A0A024RE14	1.36395	1.17181	0.539515	0.141464	NA	NA
FAHD2A	A0A024RE27	2.62097	-1.02649	0.797243	-0.355422	0.297403	0.127598
ATP11C	A0A067XG54	NA	NA	NA	NA	NA	NA
FHOD1	A0A068F7M9	2.12434	-4.22747	NA	NA	0.438803	0.324884
VGLL4	A0A075B6E4	0.445907	1.02226	0.132636	-0.0301253	NA	NA
FILIP1	A0A075B6G6	NA	NA	0.486465	-1.139	NA	NA
CSRP2BP	A0A075B6H4	0.474105	0.272133	0.635014	0.234287	0.11308	-0.155383
BCORL1	A0A075B6Q3	1.73349	-1.34836	NA	NA	1.91071	-1.6532
AMBRA1	A0A075B6T1	2.88424	3.92076	0.684544	0.393122	1.42821	-1.04867
EPPK1	A0A075B730	NA	NA	NA	NA	NA	NA
ZNF100	A0A075B7G6	5.82937	2.74023	0.536699	-0.0671787	NA	NA
DCAF13	A0A087WT20	1.0166	0.430861	0.0947982	0.0270685	0.0592169	0.0399125
ZNF195	A0A087WT67	1.4784	0.357786	3.08758	0.335492	0.299136	-0.0843856
COL1A2	A0A087WTA8	NA	NA	NA	NA	NA	NA
CASP8AP2	A0A087WTW5	1.49798	1.98922	0.130347	-0.132825	0.0715162	0.168878
HNRNPDL	A0A087WU03	NA	NA	NA	NA	NA	NA
ZNF787	A0A087WUD1	0.998855	-0.472841	1.40486	-0.144409	0.201242	-0.13732
OSTC	A0A087WUD3	NA	NA	NA	NA	NA	NA
NBPF12	A0A087WUF1	NA	NA	NA	NA	NA	NA
HNRNPDL	A0A087WUK2	1.07881	0.261661	0.332807	0.0928027	0.139054	0.0304832
GPX1	A0A087WUQ6	0.296828	0.196274	0.344854	-0.151503	0.0139687	0.0182813

## Sheet: Ext.Fig.4h
		mC			hmC
	Values	Mean	SD	Values	Mean	SD
Naïve	2022-09-02	2.9	0	0.078	0.077	0.002
	2022-09-02			0.078
	2022-09-02			0.072
Naive + inhibitor	2022-09-02	2.8	0.1	0.079	0.078	0.001
	2022-07-02			0.079
	2022-08-02			0.077

## Sheet: Ext.Fig.4i
	Percent live cells untreated	Percent live cells UNC1999	Percent markers pos untreated	Percent markers pos UNC1999
Naïve_1	95.5	95	90.6	92.5
Naïve_2	80.8	89.5	90.7	92.3
Naïve_3	76	76.6	89.7	90.6
Primed_1	89.8	90.6	98	97.4
Primed_2	84.9	90	95.2	94.9
Primed_3	91.9	88.7	96.9	96.8

## Sheet: Ext.Fig.4k
average	NANOG+, KLF17+	KLF17-, NANOG-	NANOG+	KLF17+
Naive, TSC	82,03	6155	7095	4,72
Naive + inhibitor, TSC + inhibitor	81,65	5205	2275	10,87
experment1
Naive, TSC	90.48	4.76	4.76	0
Naive + inhibitor, TSC + inhibitor	73.91	4.35	0	21.74
experment2
Naive, TSC	73.58	7.55	9.43	9.44
Naive + inhibitor, TSC + inhibitor	89.39	6.06	4.55	0
