# Supplementary material for: Integrated multi-omics reveal polycomb repressive complex 2 restricts human trophoblast induction
Source: Nat Cell Biol. 2022 Jun 13;24(6):858–71. doi: 10.1038/s41556-022-00932-w (PMC9203278; doi:10.1038/s41556-022-00932-w)
Supplement: Source Data Extended Data Fig. 5 — Statistical source data. [file 41556_2022_932_MOESM17_ESM.xlsx]

## Sheet: Ext.Fig.5b
	naive	naive_prc2i	naive_n	naive_prc2i_n
cutoff_ 1	0.0654495	0.0710006	190	237
cutoff_ 2	0.0072339	0.00748951	21	25
cutoff_ 3	0.000688942	0.00119832	2	4
cutoff_ 4	0.000344471	0.000898742	1	3
cutoff_ 5	0.000344471	0.000299581	1	1
cutoff_ 6	0.000344471	0.000299581	1	1
cutoff_ 7	0.000344471	0.000299581	1	1
cutoff_ 8	0	0.000299581	0	1
cutoff_ 9	0	0.000299581	0	1
cutoff_ 10	0	0.000299581	0	1

## Sheet: Ext.Fig.5c
sample	experiment	value
d8 iCSIG1 Naïve DMSO	exp1	0.604839
d8 iCSIG1 Naïve PRC2i	exp1	0.45403
d4 H9 Naive DMSO	exp1	0.207684
d4 H9 Naive DMSO	exp2	0.31185
d4 H9 Naive PRC2i	exp1	0.195695
d4 H9 Naive PRC2i	exp2	0.199402

## Sheet: Ext.Fig.5e
average (%)	Naive, Naive	Naive +, Naive	Naive, Naive +	Naive +, Naive +	Naive, TSC	Naive +, TSC	Naive, TSC +	Naive +, TSC +
NANOG+	89.13	70	83.64	83.96	41.5	43.6	27.5	9.5
NANOG-	10.87	30	16.36	16.04	58.5	56.4	72.5	90.5
Experiment1 (Total counts)
NANOG+	20	17	27	17	36	7	6	1
NANOG-	1	9	0	6	65	4	70	192
Experiment2 (Total counts)
NANOG+	44	42	37	63	109	33	84	38
NANOG-	9	14	18	3	121	71	94	166

## Sheet: Ext.Fig.5g
time_point	condition	biological_replicate	technical_replicate	cells_per_ml	number_cells	viability
d0	dmso	biol_rep1	tech_rep1	246000	24600	45
d0	dmso	biol_rep1	tech_rep2	99800	9980	31
d0	dmso	biol_rep2	tech_rep1	251000	25100	44.7
d0	dmso	biol_rep2	tech_rep2	170000	17000	38.6
d0	dmso	biol_rep3	tech_rep1	241000	24100	57.6
d0	dmso	biol_rep3	tech_rep2	290000	29000	48.7
d0	prc2i	biol_rep1	tech_rep1	246000	24600	56.2
d0	prc2i	biol_rep1	tech_rep2	567000	56700	50.6
d0	prc2i	biol_rep2	tech_rep1	375000	37500	61.5
d0	prc2i	biol_rep2	tech_rep2	392000	39200	50.6
d0	prc2i	biol_rep3	tech_rep1	368000	36800	52.3
d0	prc2i	biol_rep3	tech_rep2	273000	27300	50.9
d1	dmso	biol_rep1	tech_rep1	161000	16100	18.2
d1	dmso	biol_rep1	tech_rep2	151000	15100	9.7
d1	dmso	biol_rep2	tech_rep1	102000	10200	21.4
d1	dmso	biol_rep2	tech_rep2	92500	9250	21.1
d1	dmso	biol_rep3	tech_rep1	110000	11000	13.3
d1	dmso	biol_rep3	tech_rep2	87600	8760	26.6
d1	prc2i	biol_rep1	tech_rep1	141000	14100	41.4
d1	prc2i	biol_rep1	tech_rep2	107000	10700	22.7
d1	prc2i	biol_rep2	tech_rep1	136000	13600	25
d1	prc2i	biol_rep2	tech_rep2	117000	11700	33.3
d1	prc2i	biol_rep3	tech_rep1	127000	12700	11.5
d1	prc2i	biol_rep3	tech_rep2	90100	9010	13.5
d2	dmso	biol_rep1	tech_rep1	82800	8280	47.1
d2	dmso	biol_rep1	tech_rep2	48700	4870	15
d2	dmso	biol_rep2	tech_rep1	82800	8280	20.6
d2	dmso	biol_rep2	tech_rep2	161000	16100	13.6
d2	dmso	biol_rep3	tech_rep1	63300	6330	19.6
d2	dmso	biol_rep3	tech_rep2	68200	6820	25
d2	prc2i	biol_rep1	tech_rep1	119000	11900	34.7
d2	prc2i	biol_rep1	tech_rep2	73000	7300	30
d2	prc2i	biol_rep2	tech_rep1	18000	1800	18.9
d2	prc2i	biol_rep2	tech_rep2	107000	10700	15.9
d2	prc2i	biol_rep3	tech_rep1	139000	13900	10.5
d2	prc2i	biol_rep3	tech_rep2	131000	13100	29.6
d3	dmso	biol_rep1	tech_rep1	94900	9490	12.8
d3	dmso	biol_rep1	tech_rep2	146000	14600	15
d3	dmso	biol_rep2	tech_rep1	73000	7300	20
d3	dmso	biol_rep2	tech_rep2	51100	5110	9.5
d3	dmso	biol_rep3	tech_rep1	148000	14800	32.8
d3	dmso	biol_rep3	tech_rep2	161000	16100	13.6
d3	prc2i	biol_rep1	tech_rep1	122000	12200	20
d3	prc2i	biol_rep1	tech_rep2	110000	11000	26.7
d3	prc2i	biol_rep2	tech_rep1	68200	6820	10.7
d3	prc2i	biol_rep2	tech_rep2	63300	6330	7.7
d4	prc2i	biol_rep3	tech_rep1	60900	6090	20
d4	prc2i	biol_rep3	tech_rep2	92500	9250	13.2
d4	dmso	biol_rep1	tech_rep1	110000	11000	8.9
d4	dmso	biol_rep1	tech_rep2	139000	13900	10.5
d4	dmso	biol_rep2	tech_rep1	80300	8030	6.1
d4	dmso	biol_rep2	tech_rep2	73000	7300	6.7
d4	prc2i	biol_rep1	tech_rep1	65400	6540	22.2
d4	prc2i	biol_rep1	tech_rep2	87600	8760	25
d4	prc2i	biol_rep2	tech_rep1	136000	13600	12.5
d4	prc2i	biol_rep2	tech_rep2	36500	3650	6.7
d4	prc2i	biol_rep3	tech_rep1	63300	6330	15.4
d4	prc2i	biol_rep3	tech_rep2	77900	7790	6.3

## Sheet: Ext.Fig.5h
gene	sample	experiment	value			statistical data: pairwise comparison using t-test
VGLL1	d0_naive	EXP3	0.013794			adjusted p.value using Bonferroni
VGLL1	d0_naive_PRC2i	EXP3	0.00423124		VGLL1	d0_naive	d0_naive_PRC2i	d4_naive_PRC2i_TSC_PRC2i
VGLL1	d4_naive_TSC	EXP3	0.0487026		d0_naive_PRC2i	1	-	-
VGLL1	d4_naive_PRC2i_TSC_PRC2i	EXP3	1		d4_naive_PRC2i_TSC_PRC2i	0.0001197625	9.809796e-06	-
VGLL1	d0_naive	EXP2	0		d4_naive_TSC	1	1	0.02667566
VGLL1	d0_naive_PRC2i	EXP2	0
VGLL1	d4_naive_TSC	EXP2	0
VGLL1	d4_naive_PRC2i_TSC_PRC2i	EXP2	1
VGLL1	d0_naive	EXP1	0.000965845
VGLL1	d0_naive_PRC2i	EXP1	0.00100394
VGLL1	d4_naive_TSC	EXP1	0.203293
VGLL1	d4_naive_PRC2i_TSC_PRC2i	EXP1	1

## Sheet: Ext.Fig.5j
EXPERIMENT	CONDITION	GATA3	DAPI	% GATA3 +
exp1	D0_DMSO	0	264	0
exp1	D0_PRC2i	0	342	0
exp1	D4_DMSO	37	389	9.51157
exp1	D4_PRC2i	79	402	19.6517
exp2	D0_DMSO	0	504	0
exp2	D0_PRC2i	0	471	0
exp2	D4_DMSO	27	539	5.00928
exp2	D4_PRC2i	131	985	13.2995

## Sheet: Ext.Fig.5k
gene	sample	experiment	value			statistical data: pairwise comparison using t-test
DPPA5	day0_naive	EXP1	0.33909			adjusted p.value using Bonferroni
DPPA5	day0_naive_PRC2i	EXP1	0.402177		DPPA5	day0_naive	day0_naive_PRC2i	day4_naive_naive	day4_naive_naive_PRC2i	day4_naive_PRC2i_naive	day4_naive_PRC2i_naive_PCR2i	day4_naive_TSC	day4_naive_TSC_PRC2i	day4_naive_PRC2i_TSC
DPPA5	day4_naive_naive	EXP1	0.297474		day0_naive_PRC2i	1.000	-	-	-	-	-	-	-	-
DPPA5	day4_naive_naive_PRC2i	EXP1	0.402177		day4_naive_naive	1.000	1.000	-	-	-	-	-	-	-
DPPA5	day4_naive_PRC2i_naive	EXP1	1		day4_naive_naive_PRC2i	1.000	1.000	1.000	-	-	-	-	-	-
DPPA5	day4_naive_PRC2i_naive_PCR2i	EXP1	0.368356		day4_naive_PRC2i_naive	1.000	1.000	1.000	1.000	-	-	-	-	-
DPPA5	day4_naive_TSC	EXP1	0.300401		day4_naive_PRC2i_naive_PCR2i	1.000	1.000	1.000	1.000	1.000	-	-	-	-
DPPA5	day4_naive_TSC_PRC2i	EXP1	0.0871086		day4_naive_TSC	1.000	1.000	1.000	1.000	0.468	1.000	-	-	-
DPPA5	day4_naive_PRC2i_TSC	EXP1	0.151059		day4_naive_TSC_PRC2i	0.503	0.717	1.000	1.000	0.080	1.000	1.000	-	-
DPPA5	day4_naive_PRC2i_TSC_PRC2i	EXP1	0.0665573		day4_naive_PRC2i_TSC	0.754	1.000	1.000	1.000	0.122	1.000	1.000	1.000	-
DPPA5	day0_naive	EXP2	0.919676		day4_naive_PRC2i_TSC_PRC2i	0.355	0.508	1.000	1.000	0.055	1.000	1.000	1.000	1.000
DPPA5	day0_naive_PRC2i	EXP2	0.518628		SOX2	day0_naive	day0_naive_PRC2i	day4_naive_naive	day4_naive_naive_PRC2i	day4_naive_PRC2i_naive	day4_naive_PRC2i_naive_PCR2i	day4_naive_TSC	day4_naive_TSC_PRC2i	day4_naive_PRC2i_TSC
DPPA5	day4_naive_naive	EXP2	0.621805		day0_naive_PRC2i	1.000	-	-	-	-	-	-	-	-
DPPA5	day4_naive_naive_PRC2i	EXP2	0.874415		day4_naive_naive	1.000	1.000	-	-	-	-	-	-	-
DPPA5	day4_naive_PRC2i_naive	EXP2	1		day4_naive_naive_PRC2i	1.000	1.000	1.000	-	-	-	-	-	-
DPPA5	day4_naive_PRC2i_naive_PCR2i	EXP2	0.722909		day4_naive_PRC2i_naive	1.000	1.000	1.000	1.000	-	-	-	-	-
DPPA5	day4_naive_TSC	EXP2	0.383263		day4_naive_PRC2i_naive_PCR2i	1.000	1.000	1.000	1.000	1.000	-	-	-	-
DPPA5	day4_naive_TSC_PRC2i	EXP2	0.156171		day4_naive_TSC	1.000	1.000	1.000	1.000	1.000	1.000	-	-	-
DPPA5	day4_naive_PRC2i_TSC	EXP2	0.193377		day4_naive_TSC_PRC2i	0.82	1.000	1.000	1.000	1.000	1.000	1.000	-	-
DPPA5	day4_naive_PRC2i_TSC_PRC2i	EXP2	0.111153		day4_naive_PRC2i_TSC	1.000	1.000	1.000	1.000	1.000	1.000	1.000	1.000	-
DPPA5	day0_naive	EXP3	0.746762		day4_naive_PRC2i_TSC_PRC2i	0.74	1.000	1.000	1.000	1.000	1.000	1.000	1.000	1.000
DPPA5	day0_naive_PRC2i	EXP3	1		KLF17	day0_naive	day0_naive_PRC2i	day4_naive_naive	day4_naive_naive_PRC2i	day4_naive_PRC2i_naive	day4_naive_PRC2i_naive_PCR2i	day4_naive_TSC	day4_naive_TSC_PRC2i	day4_naive_PRC2i_TSC
DPPA5	day4_naive_naive	EXP3	0.541761		day0_naive_PRC2i	1.000	-	-	-	-	-	-	-	-
DPPA5	day4_naive_naive_PRC2i	EXP3	0.46068		day4_naive_naive	0.86588	0.26607	-	-	-	-	-	-	-
DPPA5	day4_naive_PRC2i_naive	EXP3	0.430169		day4_naive_naive_PRC2i	1.000	1.000	1.000	-	-	-	-	-	-
DPPA5	day4_naive_PRC2i_naive_PCR2i	EXP3	0.500239		day4_naive_PRC2i_naive	1.000	1.000	1.000	1.000	-	-	-	-	-
DPPA5	day4_naive_TSC	EXP3	0.264488		day4_naive_PRC2i_naive_PCR2i	1.000	1.000	0.48095	1.000	1.000	-	-	-	-
DPPA5	day4_naive_TSC_PRC2i	EXP3	0.297477		day4_naive_TSC	0.81242	0.24880	1.000	1.000	1.000	0.45038	-	-	-
DPPA5	day4_naive_PRC2i_TSC	EXP3	0.29326		day4_naive_TSC_PRC2i	0.00261	0.00078	0.89997	0.01611	0.00352	0.00141	0.95881	-	-
DPPA5	day4_naive_PRC2i_TSC_PRC2i	EXP3	0.280693		day4_naive_PRC2i_TSC	0.00440	0.00130	1.000	0.02739	0.00595	0.00237	1.00000	1.00000	-
SOX2	day0_naive	EXP1	0.371063		day4_naive_PRC2i_TSC_PRC2i	0.00177	0.00053	0.62409	0.01086	0.00239	0.00096	0.66578	1.00000	1.00000
SOX2	day0_naive_PRC2i	EXP1	0.279567		NANOG	day0_naive	day0_naive_PRC2i	day4_naive_naive	day4_naive_naive_PRC2i	day4_naive_PRC2i_naive	day4_naive_PRC2i_naive_PCR2i	day4_naive_TSC	day4_naive_TSC_PRC2i	day4_naive_PRC2i_TSC
SOX2	day4_naive_naive	EXP1	0.372705		day0_naive_PRC2i	1.000	-	-	-	-	-	-	-	-
SOX2	day4_naive_naive_PRC2i	EXP1	0.61343		day4_naive_naive	1.000	1.000	-	-	-	-	-	-	-
SOX2	day4_naive_PRC2i_naive	EXP1	0.412432		day4_naive_naive_PRC2i	1.000	1.000	1.000	-	-	-	-	-	-
SOX2	day4_naive_PRC2i_naive_PCR2i	EXP1	1		day4_naive_PRC2i_naive	1.000	1.000	1.000	1.000	-	-	-	-	-
SOX2	day4_naive_TSC	EXP1	0.0529413		day4_naive_PRC2i_naive_PCR2i	1.000	1.000	1.000	1.000	1.000	-	-	-	-
SOX2	day4_naive_TSC_PRC2i	EXP1	0.0331627		day4_naive_TSC	1.000	1.000	1.000	1.000	1.000	1.000	-	-	-
SOX2	day4_naive_PRC2i_TSC	EXP1	0.139766		day4_naive_TSC_PRC2i	1.000	1.000	1.000	1.000	1.000	1.000	1.000	-	-
SOX2	day4_naive_PRC2i_TSC_PRC2i	EXP1	0.0280583		day4_naive_PRC2i_TSC	1.000	1.000	1.000	1.000	1.000	1.000	1.000	1.000	-
SOX2	day0_naive	EXP2	0.428102		day4_naive_PRC2i_TSC_PRC2i	1.000	1.000	1.000	1.000	1.000	1.000	1.000	1.000	1.000
SOX2	day0_naive_PRC2i	EXP2	0.187647
SOX2	day4_naive_naive	EXP2	0.225022
SOX2	day4_naive_naive_PRC2i	EXP2	0.432624
SOX2	day4_naive_PRC2i_naive	EXP2	1
SOX2	day4_naive_PRC2i_naive_PCR2i	EXP2	0.296853
SOX2	day4_naive_TSC	EXP2	0.379111
SOX2	day4_naive_TSC_PRC2i	EXP2	0.0591294
SOX2	day4_naive_PRC2i_TSC	EXP2	0.113095
SOX2	day4_naive_PRC2i_TSC_PRC2i	EXP2	0.0487709
SOX2	day0_naive	EXP3	1
SOX2	day0_naive_PRC2i	EXP3	0.167778
SOX2	day4_naive_naive	EXP3	0.101505
SOX2	day4_naive_naive_PRC2i	EXP3	0.108987
SOX2	day4_naive_PRC2i_naive	EXP3	0.121564
SOX2	day4_naive_PRC2i_naive_PCR2i	EXP3	0.135024
SOX2	day4_naive_TSC	EXP3	0.0867285
SOX2	day4_naive_TSC_PRC2i	EXP3	0.0969433
SOX2	day4_naive_PRC2i_TSC	EXP3	0.122362
SOX2	day4_naive_PRC2i_TSC_PRC2i	EXP3	0.083452
KLF17	day0_naive	EXP1	0.698398
KLF17	day0_naive_PRC2i	EXP1	0.984741
KLF17	day4_naive_naive	EXP1	0.759019
KLF17	day4_naive_naive_PRC2i	EXP1	1
KLF17	day4_naive_PRC2i_naive	EXP1	0.834908
KLF17	day4_naive_PRC2i_naive_PCR2i	EXP1	0.769133
KLF17	day4_naive_TSC	EXP1	0.631052
KLF17	day4_naive_TSC_PRC2i	EXP1	0.0472752
KLF17	day4_naive_PRC2i_TSC	EXP1	0.170565
KLF17	day4_naive_PRC2i_TSC_PRC2i	EXP1	0.0323385
KLF17	day0_naive	EXP2	1
KLF17	day0_naive_PRC2i	EXP2	0.686172
KLF17	day4_naive_naive	EXP2	0.169022
KLF17	day4_naive_naive_PRC2i	EXP2	0.52027
KLF17	day4_naive_PRC2i_naive	EXP2	0.729551
KLF17	day4_naive_PRC2i_naive_PCR2i	EXP2	0.863013
KLF17	day4_naive_TSC	EXP2	0.417089
KLF17	day4_naive_TSC_PRC2i	EXP2	0
KLF17	day4_naive_PRC2i_TSC	EXP2	0
KLF17	day4_naive_PRC2i_TSC_PRC2i	EXP2	0
KLF17	day0_naive	EXP3	0.748161
KLF17	day0_naive_PRC2i	EXP3	1
KLF17	day4_naive_naive	EXP3	0.447952
KLF17	day4_naive_naive_PRC2i	EXP3	0.596238
KLF17	day4_naive_PRC2i_naive	EXP3	0.827355
KLF17	day4_naive_PRC2i_naive_PCR2i	EXP3	0.927678
KLF17	day4_naive_TSC	EXP3	0.315403
KLF17	day4_naive_TSC_PRC2i	EXP3	0.265719
KLF17	day4_naive_PRC2i_TSC	EXP3	0.23794
KLF17	day4_naive_PRC2i_TSC_PRC2i	EXP3	0.209589
NANOG	day0_naive	EXP1	0.129314
NANOG	day0_naive_PRC2i	EXP1	0.0954035
NANOG	day4_naive_naive	EXP1	0.49692
NANOG	day4_naive_naive_PRC2i	EXP1	1
NANOG	day4_naive_PRC2i_naive	EXP1	0.138681
NANOG	day4_naive_PRC2i_naive_PCR2i	EXP1	0.357981
NANOG	day4_naive_TSC	EXP1	0.173159
NANOG	day4_naive_TSC_PRC2i	EXP1	0.0434696
NANOG	day4_naive_PRC2i_TSC	EXP1	0.456563
NANOG	day4_naive_PRC2i_TSC_PRC2i	EXP1	0.0184579
NANOG	day0_naive	EXP2	1
NANOG	day0_naive_PRC2i	EXP2	0.31158
NANOG	day4_naive_naive	EXP2	0.658654
NANOG	day4_naive_naive_PRC2i	EXP2	0.280347
NANOG	day4_naive_PRC2i_naive	EXP2	0.441688
NANOG	day4_naive_PRC2i_naive_PCR2i	EXP2	0.366496
NANOG	day4_naive_TSC	EXP2	0
NANOG	day4_naive_TSC_PRC2i	EXP2	0
NANOG	day4_naive_PRC2i_TSC	EXP2	0
NANOG	day4_naive_PRC2i_TSC_PRC2i	EXP2	0
NANOG	day0_naive	EXP3	1
NANOG	day0_naive_PRC2i	EXP3	0.789515
NANOG	day4_naive_naive	EXP3	0.668091
NANOG	day4_naive_naive_PRC2i	EXP3	0.766499
NANOG	day4_naive_PRC2i_naive	EXP3	0.942861
NANOG	day4_naive_PRC2i_naive_PCR2i	EXP3	0.940491
NANOG	day4_naive_TSC	EXP3	0.86444
NANOG	day4_naive_TSC_PRC2i	EXP3	0.738588
NANOG	day4_naive_PRC2i_TSC	EXP3	0.887038
NANOG	day4_naive_PRC2i_TSC_PRC2i	EXP3	0.788031

## Sheet: Ext.Fig.5l
condition	experiment	GATA3	NANOG	DAPI	GATA3/DAPI	NANOG/DAPI
d0	exp1	0	1331	1426	0	93,33800842
d0 + PRC2i	exp1	0	1366	1457	0	93,75428964
d4	exp1	0	137	613	0	22.3491
d4 + PRC2i	exp1	0	87	662	0	13.142
d10	exp1	0	0	500	0	0
d10 + PRC2i	exp1	0	0	163	0	0
d0	exp2	0	1219	1219	0	100
d0 + PRC2i	exp2	0	1026	1027	0	99.9026
d4	exp2	0	226	961	0	23.5172
d4 + PRC2i	exp2	2	207	992	0.201613	20.8669
d10	exp2	44	0	2405	1.82952	0
d10 + PRC2i	exp2	61	0	1868	3.26552	0

## Sheet: Supp_Table_11_Antibodies
Application	Primary antibody	Source	Dilution	Identifier	Secondary antibody	Source	Dilution	Identifier
Immunostaining	Anti-NANOG	Mouse	1 in 50	BD Pharmingen, 560482	Anti-mouse-Alexa Fluor 488; 555; 647	Donkey	1 in 500	Invitrogen, A21202; A31570; A31571
Immunostaining	Anti-KLF17	Rabbit	1 in 333	Abcam, HPA0246329	Anti-rabbit-Alexa Fluor 647	Donkey	1 in 500	Invitrogen, A31573
Immunostaining	Anti-GATA3	Rabbit	1 in 250	Abcam, ab199428	Anti-rabbit-Alexa Fluor 647	Donkey	1 in 500	Invitrogen, A31573
Immunostaining	Anti-GATA3	Rat	1 in 100	Thermo Fisher, 14-9966-82	Anti-rat-Alexa Fluor 488	Donkey	1 in 500	Invitrogen, A21208
Immunostaining	Anti-AQP3	Rabbit	1 in 200	Antibodies-online.com, ABIN863208	Anti-rabbit-Alexa Fluor 488	Donkey	1 in 500	Invitrogen, A21206
Immunostaining	Anti-FOXA2	Goat	1 in 40	r&D Systems biotechne, AF2400	Anti-goat-Alexa 546	Donkey	1 in 500	Invitrogen, A11056
Immunostaining	Ant-GATA4	Rat	1 in 400	eBioscience, 14-9980-82	Anti-rat-Alexa Fluor 488	Donkey	1 in 500	Invitrogen, A21208
Flow Cytometry	Anti-TROP2	Mouse	1 in 100	R&D Systems, MAB650	Anti-mouse-Alexa Fluor 488	Donkey	1 in 500	Invitrogen, A21202
Flow Cytometry	Anti-TROP2-488	Mouse	1 in 25	R&D systems, FAB650G
Flow Cytometry	Anti-SUSD2-APC	Mouse	1 in 50	Miltenyi Biotec, 130-121-134
Flow Cytometry	Anti-SUSD2-PE	Mouse	1 in 100	Miltenyi Biotec, 130-111-641
Flow Cytometry	Anti-CD75-eF660	Mouse	1 in 20	eBioscience, 15519896
Flow Cytometry	Anti-SSEA4-APC	Mouse	1 in 40	R&D Systems, FAB1435A
Flow Cytometry	Anti-CD24-BUV395	Mouse	1 in 40	BD Bioscience, 563818
Calibrated CUT&RUN and Western Blotting	Tri-Methyl-Histone H3 Lysine 27	Rabbit	1 in 50	Cell Signaling Technology, 9733
Calibrated CUT&RUN	Anti-IgG	Rabbit	1 in 50	Invitrogen, 31188
Calibrated CUT&RUN	Anti-Histone H2Av spike-in antibody		1 in 50	Active Motif, 61686
Western Blotting	Anti-Tri-Methyl-Histone H3 Lysine 27	Rabbit	1 in 1,000	Cell Signaling Technology, 9733	Anti-Rabbit IgG (H+L)-DyLight-800	Donkey	1 in 10,000	Invitrogen, SA5-10044
Western Blotting					Anti-Rabbit IgG (H+L)-HRP	Goat	1 in 10,000	Bio-Rad, 1706515
Western Blotting	Anti-Histone H2B	Mouse	1 in 1,000	Abcam, ab64165	Anti-Mouse IgG (H+L)-DyLight-680	Donkey	1 in 10,000	Invitrogen, SA5-10170
Western Blotting					Anti-Mouse IgG (H+L)-HRP	Goat	1 in 10,000	Bio-Rad, 1706516

## Sheet: Supp_Table_12_RTqPCR_primers
Gene	Forward primer	Reverse primer	Reference
GAPDH	5’-AGCCACATCGCTCAGACAC-3’	5’-GCCCAATACGACCAAATCC-3’	Linneberg-Agerholm et al., 2019 Development
GATA3	5’-TGCAGGAGCAGTATCATGAAGCCT-3’	5’-GCATCAAACAACTGTGGCCAGTGA-3’	Dong et al., 2020 eLife
GATA2	5’-ACTGACGGAGAGCATGAAGAT-3’	5’-CCGGCACATAGGAGGGGTA-3’	Liu et al., 2020 Nature
KRT7	5’-AGGATGTGGATGCTGCCTAC-3’	5’-CACCACAGATGTGTCGGAGA-3’	Dong et al., 2020 eLife
VGLL1	5’-CTCCCGGCTCAGTTCACTATAA-3’	5’-CCCAGTGGTTTGGTGGTGTA-3’	Soncin et al., 2018 Development
NANOG	5’-GGGAAAAAGCCAGAAGTCG-3’	5’-CTTTGGGGACAAGCTGGA-3’	Linneberg-Agerholm et al., 2019 Development
KLF17	5’-CTCCTGCTGCTGGTCCTTAG-3’	5’-CAGTTGCCACGTCCAGTG-3’	Linneberg-Agerholm et al., 2019 Development
DPPA5	5’-AAGTGGATGCTCCAGTCCAT-3’	5’-ATCCAAGGGCCTAGTTCGAG-3’	Giulitti et al., 2019 Nat Cell Biol
SOX2	5’-CCAGCAGACTTCACATGTCC-3’	5’-ACATGTGTGAGAGGGGCAGT-3’	Giulitti et al., 2019 Nat Cell Biol
