# Supplementary material for: Integrated multi-omics reveal polycomb repressive complex 2 restricts human trophoblast induction
Source: Nat Cell Biol. 2022 Jun 13;24(6):858–71. doi: 10.1038/s41556-022-00932-w (PMC9203278; doi:10.1038/s41556-022-00932-w)
Supplement: Source Data Extended Data Fig. 6 — Statistical source data. [file 41556_2022_932_MOESM18_ESM.xlsx]

## Sheet: Ext.Fig.6d
sample	cluster	Nr. cells	% d4 TSC
d4 TSC	C1	544	88.4553
		Nr. cells	% d4 TSC + inhibitor
d4 TSC + inhibitor	C1	574	74.2561
