# Supplementary material for: Integrated multi-omics reveal polycomb repressive complex 2 restricts human trophoblast induction
Source: Nat Cell Biol. 2022 Jun 13;24(6):858–71. doi: 10.1038/s41556-022-00932-w (PMC9203278; doi:10.1038/s41556-022-00932-w)
Supplement: Source Data Extended Data Fig. 7 — Statistical source data. [file 41556_2022_932_MOESM19_ESM.xlsx]

## Sheet: Ext.Fig.7a
condition	cell_nr_per_blastoid		condition	total_nr_nuclei_per_blastoid
36h_NANOG	31		36h	48
36h_NANOG	73		36h	113
36h_NANOG	26		36h	53
36h_NANOG	28		36h	61
36h_NANOG	27		36h	52
36h_NANOG	36		36h	59
36h_NANOG	32		36h	45
36h_NANOG	30		36h	44
36h_NANOG	60		36h	85
36h_NANOG	49		36h	73
36h_NANOG	26		36h	46
36h_NANOG	25		36h	49
36h_NANOG	59		36h	95
36h_NANOG	31		36h	53
36h_NANOG	25		36h	41
36h_NANOG	16		36h	54
36h_NANOG	37		36h	46
36h_NANOG	25		36h	30
36h_NANOG	35		36h	48
36h_NANOG	77		36h	108
36h_NANOG	57		36h	119
36h_GATA3	7		36h_PRC2i	79
36h_GATA3	22		36h_PRC2i	87
36h_GATA3	10		36h_PRC2i	84
36h_GATA3	20		36h_PRC2i	162
36h_GATA3	14		36h_PRC2i	57
36h_GATA3	8		36h_PRC2i	36
36h_GATA3	7		36h_PRC2i	62
36h_GATA3	12		36h_PRC2i	68
36h_GATA3	10		36h_PRC2i	79
36h_GATA3	16		36h_PRC2i	139
36h_GATA3	10		36h_PRC2i	75
36h_GATA3	1		36h_PRC2i	102
36h_GATA3	14		36h_PRC2i	43
36h_GATA3	8		36h_PRC2i	72
36h_GATA3	6		36h_PRC2i	74
36h_GATA3	11		36h_PRC2i	53
36h_GATA3	4		36h_PRC2i	47
36h_GATA3	5		36h_PRC2i	43
36h_GATA3	9		36h_PRC2i	45
36h_GATA3	26		36h_PRC2i	44
36h_GATA3	17		36h_PRC2i	115
36h_FOXA2	0		36h_PRC2i	45
36h_FOXA2	2		36h_PRC2i	81
36h_FOXA2	0
36h_FOXA2	0
36h_FOXA2	0
36h_FOXA2	0
36h_FOXA2	0
36h_FOXA2	0
36h_FOXA2	1
36h_FOXA2	0
36h_FOXA2	0
36h_FOXA2	0
36h_FOXA2	0
36h_FOXA2	1
36h_FOXA2	0
36h_FOXA2	0
36h_FOXA2	0
36h_FOXA2	0
36h_FOXA2	0
36h_FOXA2	0
36h_FOXA2	0
36h_PRC2i_NANOG	25
36h_PRC2i_NANOG	36
36h_PRC2i_NANOG	41
36h_PRC2i_NANOG	40
36h_PRC2i_NANOG	43
36h_PRC2i_NANOG	20
36h_PRC2i_NANOG	23
36h_PRC2i_NANOG	24
36h_PRC2i_NANOG	25
36h_PRC2i_NANOG	41
36h_PRC2i_NANOG	43
36h_PRC2i_NANOG	51
36h_PRC2i_NANOG	10
36h_PRC2i_NANOG	33
36h_PRC2i_NANOG	40
36h_PRC2i_NANOG	27
36h_PRC2i_NANOG	32
36h_PRC2i_NANOG	25
36h_PRC2i_NANOG	17
36h_PRC2i_NANOG	22
36h_PRC2i_NANOG	54
36h_PRC2i_NANOG	19
36h_PRC2i_NANOG	37
36h_PRC2i_GATA3	53
36h_PRC2i_GATA3	38
36h_PRC2i_GATA3	52
36h_PRC2i_GATA3	98
36h_PRC2i_GATA3	8
36h_PRC2i_GATA3	11
36h_PRC2i_GATA3	28
36h_PRC2i_GATA3	34
36h_PRC2i_GATA3	40
36h_PRC2i_GATA3	82
36h_PRC2i_GATA3	35
36h_PRC2i_GATA3	50
36h_PRC2i_GATA3	19
36h_PRC2i_GATA3	24
36h_PRC2i_GATA3	28
36h_PRC2i_GATA3	23
36h_PRC2i_GATA3	10
36h_PRC2i_GATA3	17
36h_PRC2i_GATA3	17
36h_PRC2i_GATA3	17
36h_PRC2i_GATA3	41
36h_PRC2i_GATA3	24
36h_PRC2i_GATA3	33
36h_PRC2i_FOXA2	0
36h_PRC2i_FOXA2	1
36h_PRC2i_FOXA2	0
36h_PRC2i_FOXA2	0
36h_PRC2i_FOXA2	0
36h_PRC2i_FOXA2	0
36h_PRC2i_FOXA2	0
36h_PRC2i_FOXA2	0
36h_PRC2i_FOXA2	1
36h_PRC2i_FOXA2	2
36h_PRC2i_FOXA2	0
36h_PRC2i_FOXA2	0
36h_PRC2i_FOXA2	0
36h_PRC2i_FOXA2	0
36h_PRC2i_FOXA2	0
36h_PRC2i_FOXA2	0
36h_PRC2i_FOXA2	0
36h_PRC2i_FOXA2	0
36h_PRC2i_FOXA2	0
36h_PRC2i_FOXA2	0
36h_PRC2i_FOXA2	0
36h_PRC2i_FOXA2	0
36h_PRC2i_FOXA2	2

## Sheet: Ext.Fig.7b
condition	cell_nr_per_blastoid		condition	total_nr_nuclei_per_blastoid
60h_NANOG	7		60h	71
60h_NANOG	15		60h	59
60h_NANOG	32		60h	98
60h_NANOG	12		60h	48
60h_NANOG	7		60h	46
60h_NANOG	37		60h	93
60h_NANOG	6		60h	52
60h_NANOG	17		60h	60
60h_NANOG	1		60h	76
60h_NANOG	10		60h	69
60h_NANOG	9		60h	50
60h_NANOG	13		60h	47
60h_NANOG	12		60h	67
60h_NANOG	17		60h	42
60h_NANOG	17		60h	76
60h_NANOG	25		60h	53
60h_NANOG	40		60h	165
60h_NANOG	5		60h	61
60h_NANOG	12		60h	64
60h_NANOG	28		60h	99
60h_NANOG	10		60h	51
60h_NANOG	31		60h	50
60h_NANOG	17		60h	93
60h_NANOG	6		60h	101
60h_NANOG	7		60h	50
60h_NANOG	3		60h	40
60h_NANOG	30		60h	101
60h_FOXA2	1		60h_PRC2i	134
60h_FOXA2	0		60h_PRC2i	77
60h_FOXA2	0		60h_PRC2i	41
60h_FOXA2	0		60h_PRC2i	92
60h_FOXA2	0		60h_PRC2i	31
60h_FOXA2	1		60h_PRC2i	81
60h_FOXA2	0		60h_PRC2i	145
60h_FOXA2	0		60h_PRC2i	256
60h_FOXA2	0		60h_PRC2i	195
60h_FOXA2	0		60h_PRC2i	90
60h_FOXA2	0		60h_PRC2i	113
60h_FOXA2	0		60h_PRC2i	184
60h_FOXA2	0		60h_PRC2i	219
60h_FOXA2	0		60h_PRC2i	168
60h_FOXA2	0		60h_PRC2i	66
60h_FOXA2	0		60h_PRC2i	137
60h_FOXA2	1		60h_PRC2i	102
60h_FOXA2	1
60h_FOXA2	0
60h_FOXA2	0
60h_FOXA2	0
60h_FOXA2	0
60h_FOXA2	0
60h_FOXA2	0
60h_FOXA2	0
60h_FOXA2	0
60h_FOXA2	0
60h_GATA3	49
60h_GATA3	10
60h_GATA3	53
60h_GATA3	27
60h_GATA3	21
60h_GATA3	26
60h_GATA3	27
60h_GATA3	20
60h_GATA3	23
60h_GATA3	25
60h_GATA3	17
60h_GATA3	11
60h_GATA3	36
60h_GATA3	8
60h_GATA3	28
60h_GATA3	19
60h_GATA3	45
60h_GATA3	19
60h_GATA3	13
60h_GATA3	34
60h_GATA3	20
60h_GATA3	14
60h_GATA3	33
60h_GATA3	49
60h_GATA3	18
60h_GATA3	22
60h_GATA3	43
60h_PRC2i_NANOG	15
60h_PRC2i_NANOG	10
60h_PRC2i_NANOG	6
60h_PRC2i_NANOG	10
60h_PRC2i_NANOG	1
60h_PRC2i_NANOG	2
60h_PRC2i_NANOG	16
60h_PRC2i_NANOG	42
60h_PRC2i_NANOG	25
60h_PRC2i_NANOG	13
60h_PRC2i_NANOG	21
60h_PRC2i_NANOG	12
60h_PRC2i_NANOG	29
60h_PRC2i_NANOG	20
60h_PRC2i_NANOG	11
60h_PRC2i_NANOG	10
60h_PRC2i_NANOG	8
60h_PRC2i_FOXA2	0
60h_PRC2i_FOXA2	0
60h_PRC2i_FOXA2	0
60h_PRC2i_FOXA2	0
60h_PRC2i_FOXA2	0
60h_PRC2i_FOXA2	0
60h_PRC2i_FOXA2	2
60h_PRC2i_FOXA2	0
60h_PRC2i_FOXA2	8
60h_PRC2i_FOXA2	0
60h_PRC2i_FOXA2	0
60h_PRC2i_FOXA2	0
60h_PRC2i_FOXA2	1
60h_PRC2i_FOXA2	7
60h_PRC2i_FOXA2	3
60h_PRC2i_FOXA2	0
60h_PRC2i_FOXA2	0
60h_PRC2i_GATA3	77
60h_PRC2i_GATA3	58
60h_PRC2i_GATA3	24
60h_PRC2i_GATA3	77
60h_PRC2i_GATA3	27
60h_PRC2i_GATA3	39
60h_PRC2i_GATA3	90
60h_PRC2i_GATA3	193
60h_PRC2i_GATA3	115
60h_PRC2i_GATA3	50
60h_PRC2i_GATA3	74
60h_PRC2i_GATA3	137
60h_PRC2i_GATA3	105
60h_PRC2i_GATA3	98
60h_PRC2i_GATA3	39
60h_PRC2i_GATA3	106
60h_PRC2i_GATA3	76

## Sheet: Ext.Fig.7c
condition	percentage_cells		condition	percentage_cells
60h_FOXA2	1.40845		60h_PRC2i_FOXA2	0
60h_FOXA2	0		60h_PRC2i_FOXA2	0
60h_FOXA2	0		60h_PRC2i_FOXA2	0
60h_FOXA2	0		60h_PRC2i_FOXA2	0
60h_FOXA2	0		60h_PRC2i_FOXA2	0
60h_FOXA2	1.07527		60h_PRC2i_FOXA2	0
60h_FOXA2	0		60h_PRC2i_FOXA2	1.37931
60h_FOXA2	0		60h_PRC2i_FOXA2	0
60h_FOXA2	0		60h_PRC2i_FOXA2	4.10256
60h_FOXA2	0		60h_PRC2i_FOXA2	0
60h_FOXA2	0		60h_PRC2i_FOXA2	0
60h_FOXA2	0		60h_PRC2i_FOXA2	0
60h_FOXA2	0		60h_PRC2i_FOXA2	0.456621
60h_FOXA2	0		60h_PRC2i_FOXA2	4.16667
60h_FOXA2	0		60h_PRC2i_FOXA2	4.54545
60h_FOXA2	0		60h_PRC2i_FOXA2	0
60h_FOXA2	0.606061		60h_PRC2i_FOXA2	0
60h_FOXA2	1.63934		mean	0.861801
60h_FOXA2	0
60h_FOXA2	0
60h_FOXA2	0
60h_FOXA2	0
60h_FOXA2	0
60h_FOXA2	0
60h_FOXA2	0
60h_FOXA2	0
60h_FOXA2	0
mean	0.175153

## Sheet: Ext.Fig.7f
experiment	condition	plate	Nr. Micro-wells	Nr. Cavities	percentage_cavities
exp1	36h	plate 1	386	32	8.46784
exp1	36h	plate 2	347	30
exp1	36h + PRC2i	plate 1	383	151	45.4427
exp1	36h + PRC2i	plate 2	274	141
exp1	60h	plate 1	354	284	84.7717
exp1	60h	plate 2	337	301
exp1	60h + PRC2i	plate 1	330	294	89.214
exp1	60h + PRC2i	plate 2	347	310
exp2	36h	plate 1	237	23	8.80581
exp2	36h	plate 2	215	17
exp2	36h + PRC2i	plate 1	222	45	21.3193
exp2	36h + PRC2i	plate 2	304	68
exp2	60h	plate 1	211	173	76.7399
exp2	60h	plate 2	235	168
exp2	60h + PRC2i	plate 1	304	186	62.7022
exp2	60h + PRC2i	plate 2	109	70
exp3	36h	plate 1	150	42	24.9649
exp3	36h	plate 2	114	25
exp3	36h + PRC2i	plate 1	113	71	61.7578
exp3	36h + PRC2i	plate 2	117	71
exp3	60h	plate 1	120	74	63.2658
exp3	60h	plate 2	111	72
exp3	60h + PRC2i	plate 1	124	84	58.4864
exp3	60h + PRC2i	plate 2	130	64

## Sheet: Ext.Fig.7g
GATA3
Condition	#DAPI	#GATA3
d0-PXGL	200	0
d0-PXGL	342	0
d0-PXGL	361	1
d0-PXGL	360	1
d0-PXGL	221	0
d7-PXGL-EPZ	363	0
d7-PXGL-EPZ	282	1
d7-PXGL-EPZ	391	0
d7-PXGL-EPZ	289	0
d7-PXGL-EPZ	313	0
d7-PXGL-UNC	240	0
d7-PXGL-UNC	269	0
d7-PXGL-UNC	275	0
d7-PXGL-UNC	362	0
d7-PXGL-UNC	245	0
d7-PXGL-DMSO	293	0
d7-PXGL-DMSO	286	0
d7-PXGL-DMSO	421	0
d7-PXGL-DMSO	382	0
d7-PXGL-DMSO	353	0
Condition	GATA3/DAPI
d0-PXGL	0.134771
d7-EPZ6438	0.0610501
d7-UNC1999	0
d7-DMSO	0
Condition	Nuclei (#DAPI)
d0-PXGL	1484
d7-PXGL-EPZ	1638
d7-PXGL-UNC	1391
d7-PXGL-DMSO	1735
GATA4
Condition	DAPI	GATA4
d0-PXGL	176	0
d0-PXGL	229	0
d0-PXGL	299	0
d0-PXGL	297	0
d0-PXGL	227	0
d7-PXGL-EPZ	308	0
d7-PXGL-EPZ	408	0
d7-PXGL-EPZ	336	0
d7-PXGL-EPZ	354	0
d7-PXGL-EPZ	314	0
d7-PXGL-UNC	274	0
d7-PXGL-UNC	159	0
d7-PXGL-UNC	253	0
d7-PXGL-UNC	189	0
d7-PXGL-UNC	191	0
d7-PXGL-DMSO	258	0
d7-PXGL-DMSO	321	0
d7-PXGL-DMSO	335	0
d7-PXGL-DMSO	314	0
d7-PXGL-DMSO	248	0
Condition	GATA4/DAPI
d0-PXGL	0
d7-EPZ6438	0
d7-UNC1999	0
d7-DMSO	0
Condition	Nuclei (#DAPI)
d0-PXGL	1228
d7-PXGL-EPZ	1720
d7-PXGL-UNC	1066
d7-PXGL-DMSO	1476

## Sheet: Supp_Table_11_Antibodies
Application	Primary antibody	Source	Dilution	Identifier	Secondary antibody	Source	Dilution	Identifier
Immunostaining	Anti-NANOG	Mouse	1 in 50	BD Pharmingen, 560482	Anti-mouse-Alexa Fluor 488; 555; 647	Donkey	1 in 500	Invitrogen, A21202; A31570; A31571
Immunostaining	Anti-KLF17	Rabbit	1 in 333	Abcam, HPA0246329	Anti-rabbit-Alexa Fluor 647	Donkey	1 in 500	Invitrogen, A31573
Immunostaining	Anti-GATA3	Rabbit	1 in 250	Abcam, ab199428	Anti-rabbit-Alexa Fluor 647	Donkey	1 in 500	Invitrogen, A31573
Immunostaining	Anti-GATA3	Rat	1 in 100	Thermo Fisher, 14-9966-82	Anti-rat-Alexa Fluor 488	Donkey	1 in 500	Invitrogen, A21208
Immunostaining	Anti-AQP3	Rabbit	1 in 200	Antibodies-online.com, ABIN863208	Anti-rabbit-Alexa Fluor 488	Donkey	1 in 500	Invitrogen, A21206
Immunostaining	Anti-FOXA2	Goat	1 in 40	r&D Systems biotechne, AF2400	Anti-goat-Alexa 546	Donkey	1 in 500	Invitrogen, A11056
Immunostaining	Ant-GATA4	Rat	1 in 400	eBioscience, 14-9980-82	Anti-rat-Alexa Fluor 488	Donkey	1 in 500	Invitrogen, A21208
Flow Cytometry	Anti-TROP2	Mouse	1 in 100	R&D Systems, MAB650	Anti-mouse-Alexa Fluor 488	Donkey	1 in 500	Invitrogen, A21202
Flow Cytometry	Anti-TROP2-488	Mouse	1 in 25	R&D systems, FAB650G
Flow Cytometry	Anti-SUSD2-APC	Mouse	1 in 50	Miltenyi Biotec, 130-121-134
Flow Cytometry	Anti-SUSD2-PE	Mouse	1 in 100	Miltenyi Biotec, 130-111-641
Flow Cytometry	Anti-CD75-eF660	Mouse	1 in 20	eBioscience, 15519896
Flow Cytometry	Anti-SSEA4-APC	Mouse	1 in 40	R&D Systems, FAB1435A
Flow Cytometry	Anti-CD24-BUV395	Mouse	1 in 40	BD Bioscience, 563818
Calibrated CUT&RUN and Western Blotting	Tri-Methyl-Histone H3 Lysine 27	Rabbit	1 in 50	Cell Signaling Technology, 9733
Calibrated CUT&RUN	Anti-IgG	Rabbit	1 in 50	Invitrogen, 31188
Calibrated CUT&RUN	Anti-Histone H2Av spike-in antibody		1 in 50	Active Motif, 61686
Western Blotting	Anti-Tri-Methyl-Histone H3 Lysine 27	Rabbit	1 in 1,000	Cell Signaling Technology, 9733	Anti-Rabbit IgG (H+L)-DyLight-800	Donkey	1 in 10,000	Invitrogen, SA5-10044
Western Blotting					Anti-Rabbit IgG (H+L)-HRP	Goat	1 in 10,000	Bio-Rad, 1706515
Western Blotting	Anti-Histone H2B	Mouse	1 in 1,000	Abcam, ab64165	Anti-Mouse IgG (H+L)-DyLight-680	Donkey	1 in 10,000	Invitrogen, SA5-10170
Western Blotting					Anti-Mouse IgG (H+L)-HRP	Goat	1 in 10,000	Bio-Rad, 1706516
